# Supplementary material for: Genome-resolved metagenomics reveals site-specific diversity of episymbiotic CPR bacteria and DPANN archaea in groundwater ecosystems
Source: Nat Microbiol. 2021 Jan 25;6(3):354–65. doi: 10.1038/s41564-020-00840-5 (PMC7906910; doi:10.1038/s41564-020-00840-5)
Supplement: Supplementary file 3 — Newick tree of concatenated ribosomal proteins from DPANN genomes. [file 41564_2020_840_MOESM3_ESM.txt]

(ALUMROCK_MS4_Doudnabacteria_32_13_curated.contigs:1.2916604758,((((((((((ALUMROCK_MS4_OD1_33_19_curated.contigs:0.3728702080,DOLZORAL124_Parcubacteria_35_17.contigs:0.4104609879)100:0.0492013433,((((Candidatus_Moranbacteria_bacterium_RIFCSPHIGHO2_01_FULL_54_31.contigs:0.0794567205,(Candidatus_Moranbacteria_bacterium_RIFCSPLOWO2_12_FULL_48_12.contigs:0.0954173103,(CG2_30_FULL_Moranbacteria_OD1_45_14_curated.contigs:0.0658511053,CG2_30_SUB10_Moranbacteria_OD1_41_165_curated.contigs:0.1133355549)100:0.0521703553)100:0.0208896986)100:0.0548821897,GD2018-4_B1_QB3_180703_Moranbacteria_43_25_query_:0.1410934867)100:0.0403635757,UBA1302.contigs:0.1698783330)100:0.0483266620,Candidatus_Moranbacteria_bacterium_RIFCSPHIGHO2_01_FULL_55_24.contigs:0.1866395276)100:0.2380788889)100:0.0405509233,Candidatus_Moranbacteria_bacterium_RIFCSPHIGHO2_02_FULL_40_12b.contigs:0.3495795112)100:0.0413663618,(((((Candidatus_Moranbacteria_bacterium_RIFOXYA12_FULL_35_19.contigs:0.0021983542,CG23_combo_of_CG06-09_8_20_14_all_150_Moranbacteria_OD1_35_22_curated.contigs:0.0089154284)100:0.0979605103,(UBA2206.contigs:0.0157485875,UBA4824.contigs:0.0203868307)100:0.0936523336)100:0.1159419217,CG08_land_8_20_14_0_20_Moranbacteria_OD1_34_16_curated.contigs:0.2814200041)100:0.0519815774,Candidatus_Moranbacteria_bacterium_RIFOXYA12_FULL_44_15.contigs:0.1994928488)100:0.0538987757,(((CG06_land_8_20_14_3_00_150_Moranbacteria_OD1_40_12_curated.contigs:0.3054456590,CG_4_9_14_3_um_filter_150_Moranbacteria_OD1_42_9_curated.contigs:0.2044716097)99:0.0334541506,CG_4_9_14_3_um_filter_150_Moranbacteria_OD1_36_9_curated.contigs:0.2681221001)99:0.0381716825,(CG23_combo_of_CG06-09_8_20_14_all_150_Moranbacteria_OD1_39_10_curated.contigs:0.1012076191,UBA2282.contigs:0.1271207145)100:0.1586597527)66:0.0266311159)100:0.1166847048)100:0.0897533247,((AR_2015_1-01_Moranbacteria_47_6_curated.contigs:0.1337795810,Candidatus_Moranbacteria_bacterium_RBG_13_45_13.contigs:0.1304116692)100:0.0709971792,((Candidatus_Moranbacteria_bacterium_RIFOXYB1_FULL_44_23.contigs:0.0797928531,Candidatus_Moranbacteria_bacterium_RIFOXYC1_FULL_44_13.contigs:0.0861831262)100:0.1037720917,CG_4_9_14_3_um_filter_150_Moranbacteria_OD1_44_28_curated.contigs:0.1585811627)100:0.0628830252)100:0.1789436261)100:0.0524581884,((UBA2772.contigs:0.4131297670,UBA5624.contigs:0.3023359733)97:0.0592610232,UBA2773.contigs:0.3669937713)100:0.1737698541)100:0.1897957475,(((((((((((((((((((((((Candidatus_Adlerbacteria_bacterium_RIFCSPHIGHO2_01_FULL_54_23.contigs:0.2069771473,Candidatus_Adlerbacteria_bacterium_RIFCSPHIGHO2_02_FULL_54_18.contigs:0.1527545199)100:0.0571932554,Candidatus_Adlerbacteria_bacterium_RIFOXYC1_FULL_48_26.contigs:0.2153390277)99:0.0209144455,((Candidatus_Adlerbacteria_bacterium_RIFCSPHIGHO2_02_FULL_52_17.contigs:0.0411211106,GD2017-2_S1_QB3_180125_Adlerbacteria_53_12_query_:0.0313580435)100:0.1625147698,Candidatus_Adlerbacteria_bacterium_RIFCSPHIGHO2_12_FULL_53_18.contigs:0.1349669505)100:0.0446942110)100:0.0469956139,Candidatus_Adlerbacteria_bacterium_RIFCSPLOWO2_01_FULL_51_16.contigs:0.1862247752)100:0.2651747047,((((((Candidatus_Taylorbacteria_bacterium_RIFCSPHIGHO2_01_FULL_46_22b.contigs:0.1906943376,Candidatus_Taylorbacteria_bacterium_RIFCSPHIGHO2_02_FULL_46_13.contigs:0.1812028701)100:0.2084926888,(Candidatus_Taylorbacteria_bacterium_RIFCSPHIGHO2_02_FULL_45_35.contigs:0.2755779887,(Candidatus_Taylorbacteria_bacterium_RIFCSPLOWO2_02_FULL_44_35.contigs:0.3463653382,Candidatus_Taylorbacteria_bacterium_RIFCSPLOWO2_12_FULL_47_20.contigs:0.3428961491)73:0.0573794643)98:0.0430535134)99:0.0555763142,((Candidatus_Taylorbacteria_bacterium_RIFCSPLOWO2_01_FULL_45_15b.contigs:0.4213352641,Candidatus_Taylorbacteria_bacterium_RIFCSPLOWO2_12_FULL_43_20.contigs:0.3471607097)51:0.0507487148,GD2017-2_S1_QB3_180125_Taylorbacteria_53_10_query_:0.5130639208)51:0.0276327024)21:0.0192781492,(((((Candidatus_Taylorbacteria_bacterium_RIFCSPHIGHO2_01_FULL_51_15.contigs:0.1482827664,Candidatus_Taylorbacteria_bacterium_RIFCSPLOWO2_02_50_13.contigs:0.1753890681)100:0.0835421640,CG11_big_fil_rev_8_21_14_0_20_Taylorbacteria_OD1_46_11_curated.contigs:0.2253690418)100:0.0913828108,Candidatus_Taylorbacteria_bacterium_RIFCSPLOWO2_01_FULL_48_100.contigs:0.3432388253)100:0.0700969699,(Candidatus_Taylorbacteria_bacterium_RIFCSPHIGHO2_02_FULL_43_32b.contigs:0.1546682031,GD2018-4_B1_QB3_180703_Taylorbacteria_49_9_query_:0.1297132731)100:0.2991002194)99:0.0476617364,(CG11_big_fil_rev_8_21_14_0_20_novel_Parcubacteria_OD1_39_22_curated.contigs:0.3400566035,GD2018-4_B1_QB3_180703_Taylorbacteria_49_17_query_:0.3171854777)91:0.0454600689)92:0.0341182525)22:0.0236305042,((((Candidatus_Taylorbacteria_bacterium_RIFCSPHIGHO2_02_FULL_44_12.contigs:0.1974726171,(Candidatus_Taylorbacteria_bacterium_RIFCSPHIGHO2_12_FULL_45_16.contigs:0.1251587370,UBA5187.contigs:0.1255260377)100:0.0504937638)100:0.1697353928,SR2-17_Biohub_180515_Parcubacteria_40_24_query_:0.2401516921)100:0.0997983341,((CG10_big_fil_rev_8_21_14_0_10_Taylorbacteria_OD1_41_48_curated.contigs:0.1177249085,UBA6065.contigs:0.0924756021)100:0.1194503830,SR2-17_Biohub_180515_Parcubacteria_56_22_query_:0.1751812667)100:0.1902095097)97:0.0368947497,Candidatus_Taylorbacteria_bacterium_RIFOXYD2_FULL_36_9.contigs:0.3830426671)54:0.0391834459)95:0.0263434468,(((((((((Candidatus_Zambryskibacteria_bacterium_RIFCSPHIGHO2_01_FULL_44_22b.contigs:0.1049698953,GD2017-1_S_p1_S3_Biohub_170907_Zambryskibacteria_44_1351_query_:0.1190779628)100:0.0810888285,(((Candidatus_Zambryskibacteria_bacterium_RIFCSPHIGHO2_01_FULL_49_18.contigs:0.1037321844,Candidatus_Zambryskibacteria_bacterium_RIFCSPLOWO2_02_FULL_51_21.contigs:0.0920835770)100:0.0469407078,Candidatus_Zambryskibacteria_bacterium_RIFCSPLOWO2_01_FULL_48_25.contigs:0.1258116193)100:0.0583189568,GD2017-2_S1_QB3_180125_Zambryskibacteria_46_12_query_:0.1723671772)100:0.0402225927)99:0.0385012290,Candidatus_Zambryskibacteria_bacterium_RIFCSPLOWO2_02_FULL_44_12b.contigs:0.1027094344)94:0.0330204926,((Candidatus_Zambryskibacteria_bacterium_RIFCSPHIGHO2_02_FULL_43_14.contigs:0.1004524912,GD2017-2_S1_QB3_180125_Zambryskibacteria_43_32_query_:0.1241038129)95:0.0169168394,((Candidatus_Zambryskibacteria_bacterium_RIFCSPLOWO2_01_FULL_47_33.contigs:0.1008130680,(Candidatus_Zambryskibacteria_bacterium_RIFOXYD2_FULL_43_10.contigs:0.0715955755,Genasci_Feb2018_S35_SO-1_Zambryskibacteria_43_12_query_:0.0832278087)100:0.0605108192)100:0.0194999158,(CG_4_9_14_3_um_filter_150_Zambryskibacteria_42_9_curated.contigs:0.1226152214,CG_4_9_14_3_um_filter_150_Zambryskibacteria_OD1_42_15_curated.contigs:0.1184917307)100:0.0393988616)97:0.0220421952)98:0.0293654328)91:0.0239018529,Candidatus_Zambryskibacteria_bacterium_RIFCSPHIGHO2_02_FULL_39_16.contigs:0.1201852555)100:0.1134867076,UBA5004.contigs:0.1982989048)100:0.1512182770,((((Candidatus_Zambryskibacteria_bacterium_RIFCSPHIGHO2_02_38_10.5.contigs:0.0932253585,S_p1_S3_coassembly_Zambryskibacteria_40_87_query_:0.1307774073)100:0.0555345508,Candidatus_Zambryskibacteria_bacterium_RIFCSPLOWO2_02_FULL_39_26.contigs:0.1444480421)63:0.0207266951,Candidatus_Zambryskibacteria_bacterium_RIFOXYD1_FULL_40_13.contigs:0.1268036460)100:0.0969606127,UBA910.contigs:0.2071410034)100:0.1007641809)99:0.0396484785,(Candidatus_Zambryskibacteria_bacterium_RIFCSPHIGHO2_12_FULL_43_12b.contigs:0.2597995994,(Candidatus_Zambryskibacteria_bacterium_RIFCSPLOWO2_01_FULL_45_21.contigs:0.2711774042,CG_4_9_14_3_um_filter_150_Zambryskibacteria_OD1_40_16_curated.contigs:0.2292818685)100:0.0543715857)100:0.0758853797)99:0.0306200740,(((Candidatus_Zambryskibacteria_bacterium_RIFCSPLOWO2_01_FULL_35_19.contigs:0.0098860005,CG10_big_fil_rev_8_21_14_0_10_Zambryskibacteria_OD1_34_34_curated.contigs:0.0402993787)100:0.1375282097,Candidatus_Zambryskibacteria_bacterium_RIFCSPLOWO2_12_FULL_39_16.contigs:0.1347754425)100:0.2623739370,CG10_big_fil_rev_8_21_14_0_10_Zambryskibacteria_OD1_42_12_curated.contigs:0.3726120735)98:0.0492791066)100:0.0722437806)95:0.0262675713)73:0.0282265543,(((((Candidatus_Campbellbacteria_bacterium_RIFCSPLOWO2_02_35_12.contigs:0.0453007262,CG10_big_fil_rev_8_21_14_0_10_Campbellbacteria_OD1_35_52_curated.contigs:0.0449006667)100:0.1311500319,UBA2163.contigs:0.1349505168)100:0.1570058046,(Candidatus_Kaiserbacteria_bacterium_RIFCSPHIGHO2_01_FULL_49_13.contigs:0.1788907706,Candidatus_Kaiserbacteria_bacterium_RIFCSPLOWO2_01_FULL_51_21.contigs:0.1947135817)100:0.1707872119)90:0.0287147866,((((((((((((((Candidatus_Kaiserbacteria_bacterium_GWA2_50_9.contigs:0.0852527654,Candidatus_Kaiserbacteria_bacterium_RIFCSPLOWO2_01_FULL_55_19.contigs:0.1023418518)100:0.0268946628,(Candidatus_Kaiserbacteria_bacterium_RIFCSPHIGHO2_02_FULL_55_17.contigs:0.0752865701,S_p1_S3_coassembly_Kaiserbacteria_54_183_query_:0.1131319447)79:0.0175340611)100:0.0115597978,Candidatus_Kaiserbacteria_bacterium_RIFCSPLOWO2_01_FULL_52_12b.contigs:0.1160933334)99:0.0159385934,(Candidatus_Kaiserbacteria_bacterium_RIFCSPHIGHO2_02_FULL_54_22.contigs:0.0840300203,(GD2017-2_S1_QB3_180125_Kaiserbacteria_53_9_query_:0.0712424303,S_p1_S3_coassembly_Kaiserbacteria_49_49_query_:0.0640270619)100:0.0521013582)99:0.0302124419)88:0.0201320446,((Candidatus_Kaiserbacteria_bacterium_RIFOXYD1_FULL_47_14.contigs:0.1453550258,((UBA6033.contigs:0.0784374875,rattlesnake_spring_18_Kaiserbacteria_55_5_query_:0.0989287530)100:0.0754481570,SR2-17_Biohub_180515_Kaiserbacteria_57_17_query_:0.1025842637)99:0.0178688201)77:0.0130402670,CG2_30_FULL_CPR_50_59_curated.contigs:0.1329338131)77:0.0104451813)100:0.0297854081,(Candidatus_Kaiserbacteria_bacterium_RIFCSPHIGHO2_01_FULL_53_31.contigs:0.0828850877,CG10_big_fil_rev_8_21_14_0_10_Kaiserbacteria_OD1_56_12_curated.contigs:0.1456017649)100:0.0634231001)100:0.0355597649,GD2018-4_B1_QB3_180703_Kaiserbacteria_55_18_query_:0.1691613869)100:0.0511760180,(Candidatus_Kaiserbacteria_bacterium_RIFCSPHIGHO2_12_FULL_56_13.contigs:0.2021877550,Montesol18_Sp2_coassembly_Kaiserbacteria_59_21_query_:0.1588739467)100:0.0645370942)100:0.0893155911,((UBA5006.contigs:0.1125587366,UBA6241.contigs:0.0935878196)100:0.1518940489,UBA5007.contigs:0.1688129819)100:0.0839843347)100:0.1435910002,(UBA2103.contigs:0.0028375517,UBA3533.contigs:0.0017060963)100:0.3282883329)100:0.0607490027,((Candidatus_Kaiserbacteria_bacterium_RIFCSPHIGHO2_01_FULL_48_10.contigs:0.1542558094,Montesol18_Sp2_coassembly_Kaiserbacteria_53_12_query_:0.1502209817)100:0.1195210549,CG10_big_fil_rev_8_21_14_0_10_Kaiserbacteria_OD1_45_20_curated.contigs:0.2713669443)100:0.1413281191)100:0.0435031648,((((((((Candidatus_Kaiserbacteria_bacterium_RIFCSPHIGHO2_01_FULL_46_22.contigs:0.0246928665,Candidatus_Kaiserbacteria_bacterium_RIFOXYB1_FULL_46_14.contigs:0.0359654293)100:0.0909224266,((CG10_big_fil_rev_8_21_14_0_10_Kaiserbacteria_OD1_44_10_curated.contigs:0.0236231687,UBA6201.contigs:0.0179816299)100:0.0825429703,UBA918.contigs:0.1016091386)67:0.0286226505)100:0.1270348723,CG2_30_FULL_Parcubacteria_OD1_44_11_curated.contigs:0.2206274701)59:0.0305643467,(UBA2106.contigs:0.1406727271,UBA3527.contigs:0.1445959816)100:0.0775482410)61:0.0272112794,(((Candidatus_Kaiserbacteria_bacterium_RIFCSPLOWO2_12_FULL_45_26.contigs:0.1070101441,UBA661.contigs:0.1577637349)100:0.0449177933,(CG_4_8_14_3_um_filter_Kaiserbacteria_OD1_38_9_curated.contigs:0.0585296793,(CG_4_9_14_0_2_um_filter_Kaiserbacteria_OD1_41_32_curated.contigs:0.0059803978,Candidatus_Kaiserbacteria_bacterium_RIFOXYD1_FULL_42_15.contigs:0.0097645575)100:0.0310601803)100:0.1315069656)100:0.0573422434,UBA3466.contigs:0.1808553823)100:0.0550934825)98:0.0379205376,CG10_big_fil_rev_8_21_14_0_10_Kaiserbacteria_OD1_47_16_curated.contigs:0.2080745964)92:0.0341861854,(Candidatus_Kaiserbacteria_bacterium_RIFCSPHIGHO2_02_FULL_49_34.contigs:0.0503788017,Candidatus_Kaiserbacteria_bacterium_RIFCSPLOWO2_12_FULL_50_10.contigs:0.0446033471)100:0.3397545474)100:0.0531886758,S_p1_S3_coassembly_Kaiserbacteria_54_98_query_:0.3100865900)100:0.1251824047)100:0.0607860903,(((((((((((Candidatus_Kaiserbacteria_bacterium_RIFCSPHIGHO2_01_FULL_53_29.contigs:0.0808119405,Candidatus_Kaiserbacteria_bacterium_RIFCSPHIGHO2_01_FULL_54_36.contigs:0.0933096222)100:0.0259439724,(Candidatus_Kaiserbacteria_bacterium_RIFCSPHIGHO2_02_FULL_54_11b.contigs:0.1267010997,(Candidatus_Kaiserbacteria_bacterium_RIFCSPHIGHO2_02_FULL_55_20.contigs:0.0342988631,SR2-17_Biohub_180515_Kaiserbacteria_55_32_query_:0.0359386477)100:0.0390142063)100:0.0217510567)100:0.0306836975,CG10_big_fil_rev_8_21_14_0_10_Kaiserbacteria_OD1_51_14_curated.contigs:0.1056077492)100:0.0583846614,((((Candidatus_Kaiserbacteria_bacterium_RIFCSPHIGHO2_01_FULL_55_17.contigs:0.1081786148,(((Genasci_Feb2018_S35_SO-1_Kaiserbacteria_54_12_query_:0.0829856885,S_p1_S3_coassembly_Kaiserbacteria_54_116_query_:0.0556084435)100:0.0262124443,S_p1_S3_coassembly_Kaiserbacteria_55_37_query_:0.1646550279)10:0.0126472623,Genasci_Feb2018_S35_SO-1_Kaiserbacteria_55_27_query_:0.1022074174)100:0.0494343503)100:0.0459485575,Candidatus_Kaiserbacteria_bacterium_RIFCSPLOWO2_01_FULL_54_13.contigs:0.1684932300)100:0.0245647854,((Candidatus_Kaiserbacteria_bacterium_RIFCSPLOWO2_01_FULL_54_20.contigs:0.0181027068,Candidatus_Kaiserbacteria_bacterium_RIFCSPLOWO2_01_FULL_54_24.contigs:0.0205995176)100:0.0851092238,Candidatus_Kaiserbacteria_bacterium_RIFCSPLOWO2_02_FULL_59_19.contigs:0.1037807104)100:0.0437983764)100:0.0321979821,GD18-4_B1_GD2018-4_B1_QB3_180703_Kaiserbacteria_58_26_query_:0.1672260326)100:0.0265984282)100:0.0339030844,((((Candidatus_Kaiserbacteria_bacterium_RIFCSPHIGHO2_01_FULL_56_24.contigs:0.0747601279,Parcubacteria_group_bacterium_RIFCSPHIGHO2_01_FULL_56_18.contigs:0.1033987360)100:0.0427057449,Candidatus_Kaiserbacteria_bacterium_RIFCSPLOWO2_01_FULL_53_17.contigs:0.0931579693)100:0.1098045638,SR2-17_Biohub_180515_Kaiserbacteria_51_29_query_:0.2154301846)99:0.0328617487,(Candidatus_Kaiserbacteria_bacterium_RIFCSPLOWO2_01_FULL_55_25.contigs:0.1383937651,SR2-17_Biohub_180515_Kaiserbacteria_52_27_query_:0.1803349813)100:0.0492358826)97:0.0244646371)97:0.0275260688,(Candidatus_Kaiserbacteria_bacterium_RIFCSPLOWO2_01_FULL_50_24.contigs:0.2417191722,Candidatus_Kaiserbacteria_bacterium_RIFCSPLOWO2_12_FULL_50_28.contigs:0.1859106543)100:0.0467138271)100:0.0269152462,((Candidatus_Kaiserbacteria_bacterium_RIFCSPHIGHO2_02_FULL_49_16.contigs:0.1465723355,Candidatus_Kaiserbacteria_bacterium_RIFCSPHIGHO2_12_FULL_53_13.contigs:0.1092756674)100:0.0671589228,SR2-18-Sp2_coassembly_Kaiserbacteria_53_6_query_:0.2062294851)89:0.0364916288)100:0.0324534761,(CG10_big_fil_rev_8_21_14_0_10_Kaiserbacteria_OD1_59_10_curated.contigs:0.2031595869,SR2-17_Biohub_180515_Kaiserbacteria_51_76_query_:0.1732023914)100:0.0388699179)100:0.1049820789,S_p1_S3_coassembly_Kaiserbacteria_52_75_query_:0.3108243840)100:0.0616605337,CG10_big_fil_rev_8_21_14_0_10_Kaiserbacteria_OD1_43_70_curated.contigs:0.2752902097)99:0.0534188110,(((UBA3458.contigs:0.1283604045,UBA3524.contigs:0.1308993025)100:0.0378107221,UBA3526.contigs:0.1181020591)100:0.0315097373,UBA3530.contigs:0.1395316062)100:0.1757198648)100:0.0519702002)53:0.0377536181,((Candidatus_Kaiserbacteria_bacterium_RIFCSPHIGHO2_02_FULL_49_11.contigs:0.2171797618,Genasci_Feb2018_S35_SO-1_Kaiserbacteria_48_15_query_:0.2304871863)100:0.0958009358,(CG10_big_fil_rev_8_21_14_0_10_Kaiserbacteria_OD1_49_17_curated.contigs:0.2304023804,UBA6534.contigs:0.2002494834)100:0.0658062267)100:0.0443475227)77:0.0440734592)99:0.0559975745,(((Candidatus_Campbellbacteria_bacterium_RIFOXYC2_FULL_35_25.contigs:0.1578781623,Candidatus_Campbellbacteria_bacterium_RIFCSPLOWO2_02_FULL_35_11.contigs:0.1724897423)100:0.1121604069,DOLZORAL124_OD1_30_42.contigs:0.5923493918)96:0.0643217751,(CG22_combo_CG10-13_8_21_14_all_Campbellbacteria_OD1_36_13_curated.contigs:0.3978307190,CG22_combo_CG10-13_8_21_14_all_Campbellbacteria_OD1_43_18_curated.contigs:0.3850301121)93:0.0591167008)100:0.0548432725)73:0.0341979009)100:0.0354843994,(((Candidatus_Lloydbacteria_bacterium_RIFCSPHIGHO2_01_FULL_41_20.contigs:0.4001206754,((((((((((((((((Candidatus_Nomurabacteria_bacterium_RIFCSPHIGHO2_01_FULL_37_25.contigs:0.1062074876,(((Candidatus_Nomurabacteria_bacterium_RIFCSPHIGHO2_01_FULL_39_10.contigs:0.0699478609,Candidatus_Nomurabacteria_bacterium_RIFOXYC2_FULL_36_19.contigs:0.0716977207)99:0.0162407077,((Candidatus_Nomurabacteria_bacterium_RIFCSPLOWO2_01_FULL_40_18.contigs:0.0655199474,Candidatus_Nomurabacteria_bacterium_RIFCSPLOWO2_12_FULL_40_42.contigs:0.0819479971)77:0.0183640410,Candidatus_Nomurabacteria_bacterium_RIFCSPLOWO2_01_FULL_41_18.contigs:0.0664365177)77:0.0071804355)86:0.0128624434,(Candidatus_Nomurabacteria_bacterium_RIFCSPLOWO2_01_FULL_42_17.contigs:0.0751107441,Genasci_Feb2018_S35_SO-1_Nomurabacteria_39_12_query_:0.0953569175)70:0.0118145098)76:0.0149236327)100:0.0340832405,((Candidatus_Nomurabacteria_bacterium_RIFCSPHIGHO2_01_FULL_40_12.contigs:0.0662580582,Candidatus_Nomurabacteria_bacterium_RIFCSPLOWO2_01_FULL_41_12.contigs:0.0524259661)100:0.0526932631,(Candidatus_Nomurabacteria_bacterium_RIFCSPHIGHO2_12_FULL_37_29.contigs:0.0921639671,Candidatus_Nomurabacteria_bacterium_RIFCSPLOWO2_01_FULL_39_18.contigs:0.1134505408)67:0.0176625440)65:0.0123775317)65:0.0168077300,Candidatus_Nomurabacteria_bacterium_RIFCSPHIGHO2_02_40_30.contigs:0.1003317310)19:0.0112365598,(Candidatus_Nomurabacteria_bacterium_RIFCSPHIGHO2_12_FULL_42_19.contigs:0.0749168796,((Candidatus_Nomurabacteria_bacterium_RIFOXYA2_FULL_42_12.contigs:0.0815033181,Genasci_Feb2018_S35_SO-1_Nomurabacteria_41_10_query_:0.1446685506)10:0.0165266680,(Candidatus_Nomurabacteria_bacterium_RIFOXYB1_FULL_39_16.contigs:0.0664666497,rattlesnake_spring_18_Nomurabacteria_42_14_query_:0.0837779633)99:0.0196095314)9:0.0116536900)99:0.0264589613)19:0.0067202887,Candidatus_Nomurabacteria_bacterium_RIFCSPLOWO2_01_FULL_37_25.contigs:0.0962938543)87:0.0170520878,Candidatus_Nomurabacteria_bacterium_RIFCSPHIGHO2_01_FULL_38_19.contigs:0.1487510296)99:0.0130628262,((((Candidatus_Nomurabacteria_bacterium_RIFCSPHIGHO2_02_FULL_35_13.contigs:0.0640522174,CG_4_10_14_0_2_um_filter_Nomurabacteria_OD1_30_12_curated.contigs:0.0960607571)100:0.0204457791,CG22_combo_CG10-13_8_21_14_all_Nomurabacteria_OD1_32_8_curated.contigs:0.0764137432)100:0.0459827133,Candidatus_Nomurabacteria_bacterium_RIFCSPLOWO2_01_FULL_40_15.contigs:0.1028466172)100:0.0220365073,Candidatus_Nomurabacteria_bacterium_RIFCSPLOWO2_01_FULL_39_17.contigs:0.1384620155)99:0.0162979750)99:0.0258156422,(Candidatus_Nomurabacteria_bacterium_RIFCSPHIGHO2_01_FULL_41_71.contigs:0.1540970567,CG10_big_fil_rev_8_21_14_0_10_Nomurabacteria_OD1_35_16_curated.contigs:0.1199219389)100:0.0475685436)66:0.0110433276,(Candidatus_Nomurabacteria_bacterium_RIFCSPLOWO2_01_FULL_41_21.contigs:0.1440093637,SR2-17_Biohub_180515_Nomurabacteria_38_10_query_:0.1225475035)93:0.0240377657)97:0.0335819202,(Candidatus_Nomurabacteria_bacterium_RIFCSPHIGHO2_02_FULL_42_19.contigs:0.0847261898,Candidatus_Nomurabacteria_bacterium_RIFCSPLOWO2_02_FULL_44_12.contigs:0.1008904863)100:0.0520335244)93:0.0305934082,Candidatus_Nomurabacteria_bacterium_RIFCSPLOWO2_12_FULL_46_14.contigs:0.1894102303)87:0.0278022314,Candidatus_Nomurabacteria_bacterium_RIFCSPLOWO2_01_FULL_46_18.contigs:0.1548787921)100:0.1715660196,(Candidatus_Nomurabacteria_bacterium_RIFCSPHIGHO2_01_FULL_42_16.contigs:0.3107970869,Candidatus_Nomurabacteria_bacterium_RIFCSPHIGHO2_02_FULL_42_24.contigs:0.3438143386)100:0.0780094007)99:0.0498023169,((Candidatus_Nomurabacteria_bacterium_RIFCSPHIGHO2_02_FULL_33_12.contigs:0.4118789314,Candidatus_Nomurabacteria_bacterium_RIFCSPHIGHO2_02_FULL_38_15.contigs:0.3350838284)99:0.0730386169,(Candidatus_Nomurabacteria_bacterium_RIFOXYD1_FULL_36_19.contigs:0.2661083456,UBA5155.contigs:0.3763556628)98:0.0558673962)100:0.0480800215)100:0.0476826934,UBA5272.contigs:0.5459018535)56:0.0304895256,(Candidatus_Nomurabacteria_bacterium_RIFCSPLOWO2_01_FULL_36_10b.contigs:0.4611778802,UBA1006.contigs:0.3175452512)100:0.1298550451)58:0.0263243011)82:0.0547808384,(((((Candidatus_Lloydbacteria_bacterium_RIFCSPHIGHO2_02_FULL_51_22.contigs:0.2178019617,((GD2017-2_B1_QB3_180125_Parcubacteria_50_10_query_:0.0000027318,GD2017-2_S1_QB3_180125_Parcubacteria_50_62_query_:0.0024022971)100:0.0816286865,(Genasci_Feb2018_S36_SO-2_Parcubacteria_49_7_query_:0.0041474504,Genasci_Feb2018_S37_SO-6_Parcubacteria_49_9_query_:0.0008028701)100:0.0890720307)100:0.0818786553)100:0.2099327797,(GD2017-2_B1_QB3_180125_Parcubacteria_55_13_query_:0.2633026271,(S_p1_S3_coassembly_Parcubacteria_49_116_query_:0.0650660749,S_p1_S3_coassembly_Parcubacteria_50_38_query_:0.0674230601)100:0.2269582515)100:0.1170701451)100:0.0439866457,(UBA2135.contigs:0.2142397405,(GD2017-2_S1_QB3_180125_Parcubacteria_41_7_query_:0.3221829282,GD2017-2_S2_QB3_180125_Parcubacteria_42_13_query_:0.1396860812)100:0.0996943961)100:0.1070653606)100:0.0770544766,(CG22_combo_CG10-13_8_21_14_all_Lloydbacteria_OD1_47_15_curated.contigs:0.3183272615,((SR2-18-Sp2_coassembly_Lloydbacteria_46_5_query_:0.0581585040,SR2-18-Sp2_coassembly_Lloydbacteria_47_5_query_:0.1134723097)96:0.0253298864,GD2017-2_S1_QB3_180125_Parcubacteria_44_14_query_:0.0685248881)100:0.2294207448)100:0.0897903481)81:0.0267508481,(((((((((Candidatus_Yonathbacteria_bacterium_RIFCSPHIGHO2_01_FULL_44_41.contigs:0.0310816886,(CG_4_9_14_0_2_um_filter_Yonathbacteria_OD1_43_16_curated.contigs:0.0457393746,SR2-17_Biohub_180515_Yonathbacteria_46_10_query_:0.0451688810)100:0.0331864656)100:0.0211818928,SR2-17_Biohub_180515_Yonathbacteria_46_30_query_:0.0823712686)100:0.0220714106,SR2-17_Biohub_180515_Yonathbacteria_47_15_query_:0.0673384200)100:0.0340201219,CG1_02_FULL_Nomurabacteria_OD1_43_90_curated.contigs:0.0721244080)100:0.0514888883,(Candidatus_Yonathbacteria_bacterium_RIFCSPLOWO2_01_FULL_47_33b.contigs:0.0260609696,Candidatus_Yonathbacteria_bacterium_RIFOXYC2_FULL_47_9.contigs:0.0323749288)100:0.0768864552)100:0.0553785201,(Candidatus_Yonathbacteria_bacterium_RIFCSPLOWO2_01_FULL_43_27.contigs:0.1436153488,Montesol18_Sp2_coassembly_Yonathbacteria_43_16_query_:0.1708204426)100:0.0327832948)100:0.2373544273,SR2-17_Biohub_180515_Yonathbacteria_44_158_query_:0.2897768308)98:0.0397688369,(Candidatus_Yonathbacteria_bacterium_RIFCSPHIGHO2_01_FULL_51_10.contigs:0.1529249575,Candidatus_Yonathbacteria_bacterium_RIFOXYC1_FULL_52_10.contigs:0.1692729619)100:0.1976578488)94:0.0256629541,CG2_30_FULL_CPR_47_67_curated.contigs:0.3587775833)99:0.0292600733)80:0.0208533971)75:0.0188777326,(((((Candidatus_Lloydbacteria_bacterium_RIFCSPHIGHO2_02_FULL_50_13.contigs:0.0900359436,Candidatus_Lloydbacteria_bacterium_RIFCSPLOWO2_02_FULL_54_12.contigs:0.0887325160)100:0.0410394252,Candidatus_Lloydbacteria_bacterium_RIFCSPLOWO2_01_FULL_50_20.contigs:0.1011516844)100:0.0880598588,((Candidatus_Lloydbacteria_bacterium_RIFCSPHIGHO2_02_FULL_50_18.contigs:0.0821094665,UBA6023.contigs:0.0923340087)100:0.0952334602,Candidatus_Lloydbacteria_bacterium_RIFOXYC12_FULL_46_25.contigs:0.1563207811)100:0.0438025533)100:0.0878453116,UBA6899.contigs:0.2303610667)100:0.2163957626,GD2017-2_S2_QB3_180125_Parcubacteria_47_8_query_:0.3088690993)81:0.0407754982)99:0.0253992415)100:0.0492914900,((((((Candidatus_Vogelbacteria_bacterium_GWA1_51_14.contigs:0.0357556141,CG10_big_fil_rev_8_21_14_0_10_Vogelbacteria_OD1_50_13_curated.contigs:0.0555203174)100:0.3303217873,(Candidatus_Vogelbacteria_bacterium_RIFOXYD1_FULL_44_32.contigs:0.1989693909,Candidatus_Vogelbacteria_bacterium_RIFOXYD1_FULL_46_19.contigs:0.1811845426)100:0.1731560843)97:0.0575074189,((((Candidatus_Vogelbacteria_bacterium_RIFOXYB1_FULL_42_16.contigs:0.1107912892,Candidatus_Vogelbacteria_bacterium_RIFOXYD2_FULL_44_9.contigs:0.1274851163)100:0.1040972023,CG22_combo_CG10-13_8_21_14_all_Vogelbacteria_OD1_37_9_curated.contigs:0.2260151970)100:0.1370046268,CG10_big_fil_rev_8_21_14_0_10_Vogelbacteria_OD1_49_38_curated.contigs:0.3359038088)100:0.0611416788,(Candidatus_Vogelbacteria_bacterium_RIFOXYD1_FULL_51_18.contigs:0.3643630313,GD2018-4_B1_QB3_180703_Vogelbacteria_43_89_query_:0.3891349751)77:0.0466799035)77:0.0216856125)100:0.0479823005,(((GD2017-2_S1_QB3_180125_Vogelbacteria_51_14_query_:0.0607187020,GD2017-2_S1_QB3_180125_Vogelbacteria_51_15_query_:0.0707799832)100:0.0504353310,S_p1_S3_coassembly_Vogelbacteria_51_133_query_:0.0877342085)100:0.3006456976,GD2017-2_S1_QB3_180125_Vogelbacteria_51_23_query_:0.3513770803)100:0.0968969469)100:0.0501686097,(Parcubacteria_group_bacterium_RIFCSPHIGHO2_01_FULL_45_26.contigs:0.5316382397,(UBA3531.contigs:0.3437981985,GD2017-1_S_p2_S4_Biohub_170907_Vogelbacteria_50_91_query_:0.3601504492)98:0.0443724636)94:0.0268190656)94:0.0155854103,((CG10_big_fil_rev_8_21_14_0_10_Vogelbacteria_OD1_45_14_curated.contigs:0.5699023994,((Montesol18_Sp2_coassembly_Vogelbacteria_41_15_query_:0.0584851926,Montesol18_Sp2_coassembly_Vogelbacteria_42_14_query_:0.0556319120)100:0.1456365340,SR2-17_Biohub_180515_Vogelbacteria_43_16_query_:0.1802641773)100:0.1801586580)98:0.0623618881,(CG10_big_fil_rev_8_21_14_0_10_Vogelbacteria_OD1_51_16_curated.contigs:0.2561332686,(Parcubacteria_group_bacterium_RIFOXYD2_FULL_52_8.contigs:0.1785102770,SR2-17_Biohub_180515_Vogelbacteria_44_19_query_:0.2373447327)100:0.0865512584)100:0.1814050338)97:0.0468063458)100:0.0369240258)100:0.1216264841,CG10_big_fil_rev_8_21_14_0_10_Parcubacteria_OD1_38_31_curated.contigs:0.3544817600)100:0.0404132055,((Candidatus_Terrybacteria_bacterium_RIFCSPHIGHO2_02_41_19.contigs:0.2549685226,CG10_big_fil_rev_8_21_14_0_10_Terrybacteria_OD1_41_10_curated.contigs:0.2550116194)100:0.1204433358,SR1-18-Sp2_QB3_190123_Parcubacteria_41_30_query_:0.2480262376)100:0.0801464709)100:0.0359167161,((Candidatus_Tagabacteria_bacterium_RIFCSPLOWO2_01_FULL_42_9.contigs:0.1892280655,CG11_big_fil_rev_8_21_14_0_20_Tagabacteria_OD1_41_11_curated.contigs:0.1923488784)100:0.1451189744,CG10_big_fil_rev_8_21_14_0_10_Tagabacteria_OD1_40_13_curated.contigs:0.4051545195)100:0.0500533754)100:0.0560146445,(Candidatus_Tagabacteria_bacterium_RIFCSPLOWO2_01_FULL_39_11.contigs:0.3531718482,(GD2017-2_S1_QB3_180125_Parcubacteria_53_16_query_:0.0058922182,GD2017-2_S65_QB3_180125_Parcubacteria_51_11_query_:0.0008959117)100:0.4785285023)98:0.0679010662)97:0.0276632180,((((((Candidatus_Niyogibacteria_bacterium_RIFCSPLOWO2_01_FULL_45_48.contigs:0.2377018935,(Genasci_Feb2018_S34_3B_Niyogibacteria_46_10_query_:0.2063672216,Genasci_Feb2018_S36_SO-2_Niyogibacteria_45_26_query_:0.1585260901)100:0.0609494273)100:0.1087651537,(GD2017-1_S_p1_S3_Biohub_170907_Niyogibacteria_54_719_query_:0.1067945865,GD2017-2_S1_QB3_180125_Niyogibacteria_54_37_query_:0.0921253704)100:0.2660518902)100:0.0817167168,S_p1_S3_coassembly_Niyogibacteria_51_33_query_:0.3751480854)100:0.0820559052,Candidatus_Niyogibacteria_bacterium_RIFCSPLOWO2_12_FULL_41_13.contigs:0.5935666565)97:0.0444018716,(CG10_big_fil_rev_8_21_14_0_10_Niyogibacteria_OD1_42_19_curated.contigs:0.3374717430,(CG10_big_fil_rev_8_21_14_0_10_Niyogibacteria_OD1_46_36_curated.contigs:0.1911387641,S_p1_S3_coassembly_Niyogibacteria_44_56_query_:0.2797493661)100:0.1508894288)100:0.0937915932)97:0.0385471022,((Genasci_Feb2018_S35_SO-1_Niyogibacteria_41_12_query_:0.2417202151,SR2-18-Sp2_coassembly_Niyogibacteria_45_3_query_:0.2792113484)100:0.0740655173,SR2-17_Biohub_180515_Niyogibacteria_53_27_query_:0.3308912880)100:0.1475375560)76:0.0233623402)99:0.0395369528,((((((Candidatus_Giovannonibacteria_bacterium_RIFCSPHIGHO2_01_FULL_45_24.contigs:0.0596386993,Genasci_Feb2018_S34_3B_RIFCSPLOWO2_01_FULL_OD1_Giovannonibacteria_46_32_curated_47_26_query_:0.0488536392)100:0.1275671144,((Candidatus_Giovannonibacteria_bacterium_RIFCSPHIGHO2_02_FULL_45_13.contigs:0.1432316800,Candidatus_Giovannonibacteria_bacterium_RIFCSPLOWO2_02_FULL_45_28.contigs:0.1537949819)100:0.0261926937,Candidatus_Giovannonibacteria_bacterium_RIFCSPHIGHO2_12_FULL_44_22.contigs:0.1474271662)98:0.0248500771)100:0.0755891388,((Candidatus_Giovannonibacteria_bacterium_RIFCSPHIGHO2_01_FULL_45_33.contigs:0.1885656416,(Candidatus_Giovannonibacteria_bacterium_RIFCSPLOWO2_01_FULL_44_16.contigs:0.0587873356,Candidatus_Giovannonibacteria_bacterium_RIFCSPLOWO2_02_FULL_43_54.contigs:0.0628787724)100:0.1204496467)100:0.0860344803,GD2017-2_S1_QB3_180125_Giovannonibacteria_39_9_query_:0.2469054055)97:0.0304606279)98:0.0384007931,Candidatus_Giovannonibacteria_bacterium_RIFCSPHIGHO2_02_FULL_46_20.contigs:0.3627987695)94:0.0346477020,GD2017-2_S1_QB3_180125_Giovannonibacteria_46_13_query_:0.2839373409)100:0.2121712754,(((((((Candidatus_Giovannonibacteria_bacterium_RIFCSPHIGHO2_02_43_16.contigs:0.0616376499,Candidatus_Giovannonibacteria_bacterium_RIFCSPLOWO2_12_FULL_43_11c.contigs:0.0601076814)100:0.0238299214,Candidatus_Giovannonibacteria_bacterium_RIFCSPLOWO2_12_FULL_44_15.contigs:0.0570341916)100:0.1258395484,Candidatus_Giovannonibacteria_bacterium_RIFCSPLOWO2_01_FULL_46_13.contigs:0.1485102570)95:0.0255451208,GD2017-2_S1_QB3_180125_Giovannonibacteria_42_19_query_:0.1578797731)100:0.0956965851,Candidatus_Giovannonibacteria_bacterium_RIFOXYD1_FULL_48_21.contigs:0.1921389205)100:0.1025592020,S_p1_S3_coassembly_Giovannonibacteria_51_61_query_:0.2816631269)58:0.0394296400,Genasci_Feb2018_S35_SO-1_Giovannonibacteria_43_101_query_:0.3255014914)100:0.1159066055)100:0.0411729403)100:0.0472924048,(((((Candidatus_Ryanbacteria_bacterium_RIFCSPHIGHO2_02_FULL_45_13b.contigs:0.1229332014,Candidatus_Ryanbacteria_bacterium_RIFCSPHIGHO2_02_FULL_45_17b.contigs:0.0561021826)100:0.0317456277,Candidatus_Ryanbacteria_bacterium_RIFCSPLOWO2_02_FULL_45_11c.contigs:0.0819628949)100:0.2429083062,CG10_big_fil_rev_8_21_14_0_10_Ryanbacteria_OD1_43_42_curated.contigs:0.2999661814)100:0.1095766827,Candidatus_Ryanbacteria_bacterium_RIFCSPHIGHO2_02_FULL_48_12.contigs:0.3167484798)100:0.1440025587,(((Candidatus_Ryanbacteria_bacterium_RIFCSPLOWO2_01_FULL_48_26.contigs:0.2486259530,GD2017-2_S1_QB3_180125_Ryanbacteria_48_10_query_:0.2094629621)100:0.0610948977,(Candidatus_Ryanbacteria_bacterium_RIFCSPLOWO2_02_FULL_47_14.contigs:0.2060127999,S_p1_S3_coassembly_Ryanbacteria_49_58_query_:0.2249586763)100:0.0940007158)100:0.1443316484,Candidatus_Ryanbacteria_bacterium_RIFCSPLOWO2_12_FULL_44_26.contigs:0.4492340940)100:0.0937992987)100:0.0512367362)100:0.0441264237,(((((((((Candidatus_Sungbacteria_bacterium_GWC2_49_10.contigs:0.1397487193,Candidatus_Sungbacteria_bacterium_RIFCSPHIGHO2_01_FULL_50_25.contigs:0.1720573450)100:0.1870850189,S_p1_S3_coassembly_Sungbacteria_53_63_query_:0.3299771591)57:0.0278923915,(((Candidatus_Sungbacteria_bacterium_RIFCSPHIGHO2_02_FULL_52_23.contigs:0.2150025010,Candidatus_Sungbacteria_bacterium_RIFCSPLOWO2_01_FULL_54_21.contigs:0.2298978730)100:0.0592216671,Montesol18_Sp2_coassembly_Sungbacteria_54_13_query_:0.2966624125)100:0.0476769455,((S_p2_S4_coassembly_Sungbacteria_49_53_query_:0.0690672041,Montesol18_Bp1_coassembly_Sungbacteria_51_34_query_:0.0668485556)100:0.1818072556,Montesol18_Bp1_coassembly_Sungbacteria_49_17_query_:0.2259678306)100:0.0852177580)94:0.0323135649)33:0.0189809785,(GD2017-2_S1_QB3_180125_Sungbacteria_45_12_query_:0.2880965608,GD2017-2_S2_QB3_180125_Sungbacteria_45_46_query_:0.2601603670)94:0.0445419803)41:0.0166027432,Candidatus_Sungbacteria_bacterium_RIFCSPHIGHO2_02_FULL_47_11.contigs:0.2484522208)98:0.0142134534,(Genasci_Feb2018_S35_SO-1_Sungbacteria_46_50_query_:0.1925789511,Genasci_Feb2018_S35_SO-1_Sungbacteria_48_11_query_:0.1710813905)100:0.0379042478)100:0.1042655107,((((Candidatus_Sungbacteria_bacterium_RIFCSPHIGHO2_02_FULL_49_12.contigs:0.1917890753,Candidatus_Sungbacteria_bacterium_RIFCSPHIGHO2_02_FULL_49_20.contigs:0.2260395054)94:0.0305819296,GD2017-2_S1_QB3_180125_Sungbacteria_51_7_query_:0.1840409688)100:0.0632518416,(GD2017-2_S1_QB3_180125_Sungbacteria_49_10_query_:0.1550297598,Montesol18_Sp2_coassembly_Sungbacteria_49_27_query_:0.1933194773)100:0.0669943402)100:0.0591912296,S_p1_S3_coassembly_Sungbacteria_52_71_query_:0.2501055802)100:0.1903501184)95:0.0302921767,((Candidatus_Sungbacteria_bacterium_RIFCSPLOWO2_01_FULL_47_10.contigs:0.1794613103,Candidatus_Sungbacteria_bacterium_RIFCSPLOWO2_12_FULL_41_11.contigs:0.1372799421)100:0.0739365499,(Candidatus_Sungbacteria_bacterium_RIFCSPLOWO2_01_FULL_47_32.contigs:0.1793317606,Candidatus_Sungbacteria_bacterium_RIFCSPLOWO2_02_FULL_51_17.contigs:0.2613706534)97:0.0592570400)100:0.1393943786)97:0.0321609338,((((Candidatus_Sungbacteria_bacterium_RIFCSPLOWO2_01_FULL_59_16.contigs:0.2207929117,S_p1_S3_coassembly_Sungbacteria_59_124_query_:0.1884021141)100:0.0359902115,(GD2017-2_S1_QB3_180125_Sungbacteria_54_8_query_:0.2451991954,S_p1_S3_coassembly_Sungbacteria_56_177_query_:0.2101775366)12:0.0374721259)12:0.0376702091,Candidatus_Sungbacteria_bacterium_RIFCSPLOWO2_01_FULL_60_25.contigs:0.2693855006)100:0.1299705231,Genasci_Feb2018_S35_SO-1_Sungbacteria_47_13_query_:0.3061639615)100:0.0619547988)100:0.1369387812)100:0.0897815730,(((((Candidatus_Azambacteria_bacterium_RIFCSPHIGHO2_01_FULL_40_24.contigs:0.0561024706,GD2018-4_B1_QB3_180703_Parcubacteria_39_20_query_:0.0550316833)100:0.1299619315,(Candidatus_Azambacteria_bacterium_RIFOXYD1_FULL_42_11.contigs:0.1596205522,Genasci_Feb2018_S35_SO-1_Parcubacteria_41_15_query_:0.1884685371)98:0.0390870226)75:0.0168023829,(Candidatus_Azambacteria_bacterium_RIFCSPLOWO2_02_FULL_42_10.contigs:0.1760606928,SR2-17_Biohub_180515_Azambacteria_43_109_query_:0.1486972449)100:0.0518521357)100:0.1152912196,Candidatus_Azambacteria_bacterium_RIFCSPHIGHO2_02_FULL_45_18.contigs:0.2977302980)100:0.2208864478,(((Candidatus_Brennerbacteria_bacterium_RIFOXYD1_FULL_41_16.contigs:0.4517814402,CG23_combo_of_CG06-09_8_20_14_all_150_Brennerbacteria_OD1_44_41_curated.contigs:0.4285339402)100:0.2033799897,(GD2017-1_S_p2_S4_Biohub_170907_Parcubacteria_50_18_query_:0.3587378204,Genasci_Feb2018_S35_SO-1_Parcubacteria_46_10_query_:0.3600935131)100:0.0608715280)100:0.1441255000,(((((((((((((((Candidatus_Colwellbacteria_bacterium_GWA2_46_10.contigs:0.2987730098,CG10_big_fil_rev_8_21_14_0_10_Colwellbacteria_OD1_42_22_curated.contigs:0.2292790904)98:0.0496631877,Candidatus_Colwellbacteria_bacterium_RBG_13_48_8.contigs:0.2776320801)99:0.0291221215,CG10_big_fil_rev_8_21_14_0_10_Colwellbacteria_OD1_41_28_curated.contigs:0.3136216690)100:0.1551472550,((Candidatus_Colwellbacteria_bacterium_RIFCSPLOWO2_02_FULL_45_11.contigs:0.3051509357,((GD2017-2_S1_QB3_180125_Colwellbacteria_46_8_query_:0.1253973823,Genasci_Feb2018_S35_SO-1_Colwellbacteria_47_7_query_:0.0930471223)100:0.0430746588,(Genasci_Feb2018_S34_3B_Colwellbacteria_46_12_query_:0.0046805713,JBCH_GD18_4_SO1_S176_Colwellbacteria_47_8_query_:0.0042259308)100:0.1622439368)100:0.1740859084)98:0.0413826257,GD2017-2_S1_QB3_180125_Colwellbacteria_47_15_query_:0.3013261876)98:0.0413888267)100:0.0851073499,(GD2017-2_S1_QB3_180125_Colwellbacteria_47_11_query_:0.0000021358,Genasci_Feb2018_S35_SO-1_Nomurabacteria_47_11_query_:0.0000028009)100:0.3235033258)70:0.0370670740,CG_4_9_14_0_2_um_filter_Colwellbacteria_OD1_50_12_curated.contigs:0.3491775641)43:0.0287141154,((Candidatus_Colwellbacteria_bacterium_RIFCSPHIGHO2_12_FULL_43_12.contigs:0.1966087135,CG1_02_FULL_Parcubacteria_OD1_42_13_curated.contigs:0.1815007480)100:0.0690289377,(FFV18_S2p5_Colwellbacteria_44_7_query_:0.0006355060,Montesol18_Bp1_coassembly_Colwellbacteria_44_10_query_:0.0000023881)100:0.2483285685)100:0.0857515923)43:0.0356584845,(Candidatus_Colwellbacteria_bacterium_RIFCSPLOWO2_01_FULL_48_10.contigs:0.2774509010,GD2017-2_S1_QB3_180125_Colwellbacteria_43_21_query_:0.3084269186)100:0.1083528387)100:0.0671040687,(Candidatus_Colwellbacteria_bacterium_RIFCSPHIGHO2_12_FULL_44_17.contigs:0.3597760992,S_p2_S4_coassembly_Colwellbacteria_60_19_query_:0.5070270193)100:0.0716943288)100:0.0869641744,((((Candidatus_Harrisonbacteria_bacterium_RIFCSPHIGHO2_02_FULL_42_16.contigs:0.2857387884,(Candidatus_Harrisonbacteria_bacterium_RIFCSPLOWO2_02_FULL_45_10c.contigs:0.2575790176,(Genasci_Feb2018_S37_SO-6_Harrisonbacteria_42_30_query_:0.1862244049,SR2-18-Sp2_coassembly_Harrisonbacteria_42_5_query_:0.2024760270)100:0.0417159166)64:0.0350482339)100:0.1781640893,((((Candidatus_Harrisonbacteria_bacterium_RIFCSPHIGHO2_12_FULL_48_16.contigs:0.1912742376,GD2017-2_S1_QB3_180125_Harrisonbacteria_44_12_query_:0.2148500265)100:0.1026393686,Candidatus_Harrisonbacteria_bacterium_RIFCSPLOWO2_02_FULL_41_13b.contigs:0.3108989785)77:0.0457910640,(Candidatus_Harrisonbacteria_bacterium_RIFCSPLOWO2_01_FULL_44_18.contigs:0.2202076894,((GD2017-2_S2_QB3_180125_Harrisonbacteria_54_8_query_:0.0072202138,GD2018-4_B1_QB3_180703_Harrisonbacteria_54_17_query_:0.0079624501)77:0.0021900552,Genasci_Feb2018_S35_SO-1_Harrisonbacteria_54_15_query_:0.0009997032)100:0.3761474475)99:0.0592927889)41:0.0320397615,((((CG10_big_fil_rev_8_21_14_0_10_Harrisonbacteria_OD1_38_8_curated.contigs:0.3953692720,(CG10_big_fil_rev_8_21_14_0_10_Harrisonbacteria_OD1_45_28_curated.contigs:0.2462789492,CG10_big_fil_rev_8_21_14_0_10_Harrisonbacteria_OD1_49_15_curated.contigs:0.2166909338)100:0.1233078767)100:0.0566191914,CG10_big_fil_rev_8_21_14_0_10_Harrisonbacteria_OD1_44_23_curated.contigs:0.3873973604)100:0.1228371039,CG10_big_fil_rev_8_21_14_0_10_Harrisonbacteria_OD1_40_38_curated.contigs:0.4110468250)77:0.0425003586,CG10_big_fil_rev_8_21_14_0_10_Harrisonbacteria_OD1_42_17_curated.contigs:0.4947545420)76:0.0357586396)99:0.0370531649)100:0.0504170090,(Candidatus_Wolfebacteria_bacterium_RIFCSPLOWO2_01_FULL_45_19.contigs:0.2138738107,S_p1_S3_coassembly_Parcubacteria_49_60_query_:0.2158248363)100:0.1702315120)93:0.0264406266,Candidatus_Harrisonbacteria_bacterium_RIFCSPLOWO2_01_FULL_40_28.contigs:0.5060122303)35:0.0105409351)52:0.0253882572,(((((Candidatus_Liptonbacteria_bacterium_GWB1_49_6.contigs:0.2705544742,(S_p1_S3_coassembly_Liptonbacteria_53_80_query_:0.3076505258,S_p1_S3_coassembly_Liptonbacteria_58_90_query_:0.3594311072)72:0.0517644841)72:0.0533061545,(((((Candidatus_Liptonbacteria_bacterium_RIFCSPHIGHO2_01_FULL_57_28.contigs:0.3457107315,Candidatus_Liptonbacteria_bacterium_RIFCSPLOWO2_01_FULL_53_13.contigs:0.3325508122)70:0.0647789008,((Candidatus_Liptonbacteria_bacterium_RIFCSPLOWO2_01_FULL_45_15.contigs:0.1567981025,S_p1_S3_coassembly_Liptonbacteria_47_66_query_:0.1493856867)100:0.0742930514,S_p1_S3_coassembly_Liptonbacteria_48_121_query_:0.1944769625)100:0.1200113706)22:0.0185737102,(Candidatus_Liptonbacteria_bacterium_RIFCSPLOWO2_01_FULL_56_20.contigs:0.2852204165,SR2-17_Biohub_180515_Liptonbacteria_54_13_query_:0.4169681326)23:0.0595493625)51:0.0240009265,((Candidatus_Liptonbacteria_bacterium_RIFCSPLOWO2_01_FULL_52_25.contigs:0.2369211861,S_p1_S3_coassembly_Liptonbacteria_51_1199_query_:0.2437477903)100:0.0793007996,(B_1_S1_Biohub_coassembly_Liptonbacteria_53_280_query_:0.1173079821,Genasci_Feb2018_S35_SO-1_Liptonbacteria_55_12_query_:0.1137716636)100:0.2666999368)56:0.0475634239)94:0.0222137257,(GD2017-2_S1_QB3_180125_Liptonbacteria_47_12_query_:0.2725115391,Montesol18_Sp2_coassembly_Liptonbacteria_45_49_query_:0.2630676177)99:0.0555537666)96:0.0365817161)100:0.1038978528,(Candidatus_Liptonbacteria_bacterium_RIFCSPLOWO2_12_FULL_60_15.contigs:0.0510143556,GD2017-2_S1_QB3_180125_Liptonbacteria_60_13_query_:0.0575624133)100:0.3277304590)72:0.0357089028,((Candidatus_Liptonbacteria_bacterium_RIFOXYD1_FULL_36_11.contigs:0.3422805631,CG11_big_fil_rev_8_21_14_0_20_Liptonbacteria_OD1_35_14_curated.contigs:0.3963513781)100:0.1503701208,GD2017-1_S_p1_S3_Biohub_170907_Liptonbacteria_58_33_query_:0.5249959881)71:0.0507489713)34:0.0210468705,GD2017-2_S1_QB3_180125_Liptonbacteria_43_15_query_:0.4216551735)99:0.0428708774)80:0.0273445314,(((Candidatus_Wolfebacteria_bacterium_GWA1_42_9.contigs:0.3046813849,Candidatus_Wolfebacteria_bacterium_RIFCSPLOWO2_01_FULL_47_17b.contigs:0.3919978254)100:0.1850701250,(((Candidatus_Wolfebacteria_bacterium_RIFCSPLOWO2_01_FULL_38_11.contigs:0.2315619318,(CG_4_10_14_0_8_um_filter_cor_Wolfebacteria_OD1_37_11_curated.contigs:0.2049243359,(SR2-17_Biohub_180515_Parcubacteria_36_29_query_:0.1216059953,SR2-18-Sp2_coassembly_Wolfebacteria_36_7_query_:0.1143622725)100:0.1018630560)100:0.0607980258)100:0.0528359169,(((CG03_land_8_20_14_0_80_cor_Wolfebacteria_OD1_36_15_curated.contigs:0.3509964709,SR2-17_Biohub_180515_Wolfebacteria_42_115_query_:0.2224189316)7:0.0343561612,(CG03_land_8_20_14_0_80_cor_Wolfebacteria_OD1_40_12_curated.contigs:0.2163135485,(CG18_big_fil_WC_8_21_14_2_50_Wolfebacteria_OD1_39_7_curated.contigs:0.1369571715,CG_4_10_14_0_2_um_filter_Wolfebacteria_OD1_39_18_curated.contigs:0.2754806214)100:0.0525597962)100:0.0389866794)7:0.0203854777,((GD2018-4_B1_QB3_180703_Wolfebacteria_44_15_query_:0.2609142240,Montesol18_Sp2_coassembly_Wolfebacteria_40_12_query_:0.1966413425)99:0.0218883155,S_p1_S3_coassembly_Wolfebacteria_50_65_query_:0.4302897453)100:0.0569147730)57:0.0216408610)62:0.0277010778,((((Candidatus_Wolfebacteria_bacterium_RIFOXYB1_FULL_54_12.contigs:0.0037782377,Candidatus_Wolfebacteria_bacterium_RIFOXYD12_FULL_48_21.contigs:0.0056712300)100:0.0432978492,GWB1_SUB10_ACD81.contigs:0.0316242082)100:0.2521445275,CG10_big_fil_rev_8_21_14_0_10_Wolfebacteria_OD1_31_9_curated.contigs:0.2730836589)99:0.0427812903,SR2-17_Biohub_180515_Parcubacteria_39_38_query_:0.2272127712)100:0.1011788030)99:0.0448094266)100:0.0272398607,SR2-17_Biohub_180515_Parcubacteria_50_11_query_:0.3818697186)100:0.0352950344)81:0.0308646605,((((((Candidatus_Jorgensenbacteria_bacterium_GWA1_49_17.contigs:0.1555505488,S_p1_S3_coassembly_Brennerbacteria_51_69_query_:0.1493524219)100:0.1957175635,Candidatus_Jorgensenbacteria_bacterium_RIFCSPLOWO2_01_FULL_45_25b.contigs:0.4499350096)85:0.0379512239,((Candidatus_Jorgensenbacteria_bacterium_RIFCSPHIGHO2_02_FULL_45_20.contigs:0.4112440401,(CG23_combo_of_CG06-09_8_20_14_all_150_Jorgensenbacteria_OD1_54_14_curated.contigs:0.2169551844,GD2018-4_B1_QB3_180703_Brennerbacteria_54_13_query_:0.3987876727)100:0.1123610816)50:0.0223347720,SR2-17_Biohub_180515_Jorgensenbacteria_43_9_query_:0.3482760381)92:0.0469132694)84:0.0346991824,CG03_land_8_20_14_0_80_cor_Jorgensenbacteria_OD1_38_39_curated.contigs:0.3733380317)88:0.0351235238,Candidatus_Jorgensenbacteria_bacterium_GWA1_54_12.contigs:0.7063165945)100:0.0678604169,(Candidatus_Jorgensenbacteria_bacterium_RIFCSPLOWO2_12_FULL_42_11.contigs:0.3257072561,Genasci_Feb2018_S35_SO-1_Brennerbacteria_40_11_query_:0.3374016021)100:0.0853822733)100:0.0719068912)100:0.0896424117,Parcubacteria_group_bacterium_RIFCSPLOWO2_01_FULL_48_18.contigs:0.4597769836)98:0.0378184249,(SR2-17_Biohub_180515_Parcubacteria_42_26_query_:0.0486072853,SR2-17_Biohub_180515_Parcubacteria_42_9_query_:0.0519614903)100:0.6352417563)100:0.0713431267)100:0.0501555504)56:0.0328611366)52:0.0265833487,(((((((((((Candidatus_Yanofskybacteria_bacterium_RIFCSPHIGHO2_01_FULL_39_8b.contigs:0.1268248477,Candidatus_Yanofskybacteria_bacterium_RIFCSPLOWO2_02_FULL_41_13.contigs:0.1462217064)100:0.0367834868,Candidatus_Yanofskybacteria_bacterium_RIFCSPHIGHO2_02_FULL_38_22b.contigs:0.1722740404)100:0.0647876972,Candidatus_Yanofskybacteria_bacterium_RIFCSPHIGHO2_01_FULL_44_24.contigs:0.1949364434)100:0.0642615128,Candidatus_Yanofskybacteria_bacterium_RIFCSPHIGHO2_02_FULL_41_11.contigs:0.2537392349)58:0.0331713695,(((Candidatus_Yanofskybacteria_bacterium_RIFCSPHIGHO2_02_FULL_43_22.contigs:0.1125533277,(Genasci_Feb2018_S35_SO-1_Yanofskybacteria_43_12_query_:0.0810861979,S_p1_S3_coassembly_Yanofskybacteria_42_316_query_:0.0764537907)100:0.0145481455)100:0.0172064907,(Candidatus_Yanofskybacteria_bacterium_RIFCSPLOWO2_01_FULL_43_22.contigs:0.0825415674,GD2017-2_S1_QB3_180125_Yanofskybacteria_42_10_query_:0.0822635879)100:0.0187569087)100:0.0471388280,Candidatus_Yanofskybacteria_bacterium_RIFCSPLOWO2_01_FULL_42_49.contigs:0.1295227524)100:0.1293043757)55:0.0191721251,((((Candidatus_Yanofskybacteria_bacterium_RIFCSPHIGHO2_01_FULL_41_21.contigs:0.1515628322,Candidatus_Yanofskybacteria_bacterium_RIFCSPHIGHO2_01_FULL_48_25b.contigs:0.1821649044)100:0.1023433044,(Candidatus_Yanofskybacteria_bacterium_RIFCSPHIGHO2_02_FULL_50_12.contigs:0.1897209405,(Candidatus_Yanofskybacteria_bacterium_RIFCSPLOWO2_01_FULL_49_17.contigs:0.1102972055,Candidatus_Yanofskybacteria_bacterium_RIFCSPLOWO2_02_FULL_47_9b.contigs:0.1167302873)100:0.0926725773)100:0.0357716135)100:0.1215706188,((Candidatus_Yanofskybacteria_bacterium_RIFCSPHIGHO2_02_FULL_43_12.contigs:0.0559506380,(Candidatus_Yanofskybacteria_bacterium_RIFCSPLOWO2_01_FULL_41_34.contigs:0.0835331758,GD2017-2_S1_QB3_180125_Yanofskybacteria_42_9_query_:0.0674936525)99:0.0182305859)100:0.1193768366,(CG10_big_fil_rev_8_21_14_0_10_Yanofskybacteria_OD1_37_15_curated.contigs:0.1367817208,(GD2017-2_S1_QB3_180125_Yanofskybacteria_45_8_query_:0.0419324111,GD2017-2_S1_QB3_180125_Yanofskybacteria_46_18_query_:0.0627443116)100:0.0391599995)100:0.1360535846)100:0.0423464014)99:0.0222351774,(Candidatus_Yanofskybacteria_bacterium_RIFCSPHIGHO2_01_FULL_41_27.contigs:0.1497684155,Candidatus_Yanofskybacteria_bacterium_RIFCSPHIGHO2_01_FULL_44_22.contigs:0.1877838012)100:0.0891377937)92:0.0236104067)64:0.0296369949,(Candidatus_Yanofskybacteria_bacterium_RIFCSPHIGHO2_12_FULL_44_29b.contigs:0.2737728147,Candidatus_Yanofskybacteria_bacterium_RIFOXYC2_FULL_44_13.contigs:0.2512024299)100:0.0648517461)99:0.0343235712,Candidatus_Yanofskybacteria_bacterium_RIFCSPLOWO2_02_FULL_45_18.contigs:0.3200800921)100:0.1125886083,((((((Candidatus_Yanofskybacteria_bacterium_RIFCSPHIGHO2_01_FULL_44_17.contigs:0.1318866670,GD2017-2_S1_QB3_180125_Yanofskybacteria_41_37_query_:0.1179733740)100:0.0453940561,(GD2017-2_S1_QB3_180125_Yanofskybacteria_43_10_query_:0.0635121688,Genasci_Feb2018_S35_SO-1_Yanofskybacteria_42_14_query_:0.0835191645)100:0.0558795686)100:0.0688840214,S_p1_S3_coassembly_Yanofskybacteria_45_39_query_:0.2146482123)100:0.0728158637,Candidatus_Yanofskybacteria_bacterium_RIFCSPLOWO2_01_FULL_49_25.contigs:0.3295018706)100:0.0692171000,CG10_big_fil_rev_8_21_14_0_10_Yanofskybacteria_OD1_36_16_curated.contigs:0.3204435695)91:0.0449549877,((Candidatus_Yanofskybacteria_bacterium_RIFCSPHIGHO2_12_FULL_45_19b.contigs:0.3248719203,(Candidatus_Yanofskybacteria_bacterium_RIFCSPLOWO2_02_FULL_43_10b.contigs:0.2231880685,(GD2017-2_S1_QB3_180125_Yanofskybacteria_42_16_query_:0.0863586211,Genasci_Feb2018_S35_SO-1_Yanofskybacteria_42_50_query_:0.0887392114)100:0.1569781104)100:0.0630301405)100:0.1003836825,CG10_big_fil_rev_8_21_14_0_10_Yanofskybacteria_OD1_46_23_curated.contigs:0.4824874031)88:0.0348406624)91:0.0267434303)100:0.0589926270,((Parcubacteria_group_bacterium_RIFCSPHIGHO2_02_FULL_40_12.contigs:0.1417543120,(GD2017-2_S1_Parcubacteria_45_9_query_:0.1387534238,S_p1_S3_coassembly_Parcubacteria_44_75_query_:0.1314027937)100:0.0298564150)100:0.1922712004,Genasci_Feb2018_S35_SO-1_Parcubacteria_38_18_query_:0.3645040116)100:0.0916635066)100:0.1294197903,((((GD2017-2_S1_QB3_180125_Sungbacteria_45_8_query_:0.0011762867,GD2018-4_B1_QB3_180703_Parcubacteria_45_10_query_:0.0094146152)100:0.0089747220,S_p1_S3_coassembly_Parcubacteria_45_229_query_:0.0128771073)100:0.2126677641,GD2018-4_B1_QB3_180703_Parcubacteria_45_11_query_:0.2208118499)100:0.1216784306,S_p1_S3_coassembly_Parcubacteria_47_59_query_:0.2795000363)100:0.2927241353)86:0.0569270619)13:0.0193204367,(((((Candidatus_Terrybacteria_bacterium_RIFCSPHIGHO2_01_FULL_48_17.contigs:0.4197139784,(Candidatus_Terrybacteria_bacterium_RIFCSPLOWO2_01_FULL_58_14.contigs:0.0227116050,S_p1_S3_coassembly_Terrybacteria_59_22_query_:0.0266797041)100:0.3531419982)100:0.1566419315,(Candidatus_Terrybacteria_bacterium_RIFCSPLOWO2_01_FULL_40_23.contigs:0.1669588300,Candidatus_Terrybacteria_bacterium_RIFCSPLOWO2_01_FULL_44_24.contigs:0.1773623252)100:0.3076209112)100:0.0769491401,(Genasci_Feb2018_S34_3B_Azambacteria_55_6_query_:0.0036557204,Genasci_Feb2018_S35_SO-1_Azambacteria_56_20_query_:0.0015397136)100:0.4073162730)99:0.0366246025,(Genasci_Feb2018_S35_SO-1_Azambacteria_56_14_query_:0.2688599019,((Genasci_Feb2018_S35_SO-1_Azambacteria_58_7_query_:0.0000020677,(S_p1_S3_coassembly_Azambacteria_58_149_query_:0.0006043309,S_p2_S4_coassembly_Azambacteria_58_38_query_:0.0011659498)100:0.0014691092)100:0.0573983224,Montesol18_Bp1_coassembly_Terrybacteria_57_17_query_:0.0604253526)100:0.2238173833)100:0.2942835127)100:0.0647634294,(GD2018-4_B1_QB3_180703_Parcubacteria_40_17_query_:0.4672624288,S_p1_S3_coassembly_Parcubacteria_53_17_query_:0.5151847763)23:0.0665866008)22:0.0388713949)66:0.0301491510,((((((Candidatus_Azambacteria_bacterium_RBG_16_47_10.contigs:0.1758935207,SR2-17_Biohub_180515_Azambacteria_51_37_query_:0.1867325352)100:0.0761620530,Montesol18_Sp65_coassembly_Azambacteria_50_11_query_:0.2481929765)85:0.0403093927,Candidatus_Azambacteria_bacterium_RIFCSPLOWO2_01_FULL_46_25.contigs:0.2722246053)100:0.1115801032,Montesol18_Sp65_coassembly_Azambacteria_41_7_query_:0.3489989788)100:0.1422468208,(Candidatus_Azambacteria_bacterium_RIFCSPLOWO2_01_FULL_37_9.contigs:0.3738378011,Montesol18_Sp2_coassembly_Azambacteria_35_36_query_:0.4972384664)77:0.0612666908)78:0.0437658078,Candidatus_Azambacteria_bacterium_RIFCSPLOWO2_01_FULL_46_26.contigs:0.3911256443)71:0.0366751644)93:0.0295204028,(((((((((((((Candidatus_Nealsonbacteria_bacterium_RBG_13_36_15.contigs:0.2323739030,CG_4_10_14_0_2_um_filter_Nealsonbacteria_OD1_38_17_curated.contigs:0.3274014953)56:0.0429704376,CG23_combo_of_CG06-09_8_20_14_all_150_Nealsonbacteria_OD1_36_12_curated.contigs:0.1790372736)56:0.0274661158,((((Candidatus_Nealsonbacteria_bacterium_RBG_13_42_11.contigs:0.2272547788,CG_4_10_14_0_2_um_filter_Nealsonbacteria_OD1_40_15_curated.contigs:0.2261473249)100:0.0416280580,(CG23_combo_of_CG06-09_8_20_14_all_150_Nealsonbacteria_OD1_37_18_curated.contigs:0.1347249523,Candidatus_Nealsonbacteria_bacterium_RBG_13_38_11.contigs:0.2259381938)100:0.0653411085)100:0.0493873060,CG1_02_FULL_Parcubacteria_OD1_39_15_curated.contigs:0.2301327501)98:0.0361881487,((((Candidatus_Nealsonbacteria_bacterium_RIFCSPLOWO2_01_FULL_41_9.contigs:0.0966495542,GD2017-2_S1_QB3_180125_Nealsonbacteria_40_6_query_:0.0731989396)100:0.2054404778,S_p1_S3_coassembly_Nealsonbacteria_48_27_query_:0.2979743724)100:0.0682648749,Candidatus_Wildermuthbacteria_bacterium_RIFCSPHIGHO2_12_FULL_40_12.contigs:0.3527398904)97:0.0472848074,(((CG01_land_8_20_14_3_00_Nealsonbacteria_OD1_12_curated.contigs:0.1318605615,CG18_big_fil_WC_8_21_14_2_50_Nealsonbacteria_OD1_37_10_curated.contigs:0.2300648352)100:0.0362194184,CG_4_9_14_0_8_um_filter_Nealsonbacteria_OD1_36_17_curated.contigs:0.1438558043)100:0.0269975970,((CG08_land_8_20_14_0_20_Nealsonbacteria_OD1_38_20_curated.contigs:0.2311889734,CG_4_9_14_0_8_um_filter_Nealsonbacteria_OD1_35_12_curated.contigs:0.2666418404)99:0.0409787914,CG_4_10_14_0_2_um_filter_Nealsonbacteria_OD1_37_10_curated.contigs:0.1979421119)95:0.0177160812)100:0.0284594614)97:0.0216294728)56:0.0188717917)46:0.0208175303,((CG02_land_8_20_14_3_00_150_Nealsonbacteria_OD1_34_20_curated.contigs:0.3441856738,CG_4_10_14_0_8_um_filter_cor_Nealsonbacteria_OD1_37_14_curated.contigs:0.2000400643)100:0.0363516416,CG03_land_8_20_14_0_80_cor_Nealsonbacteria_OD1_36_12_curated.contigs:0.2346588804)100:0.0337472105)96:0.0273888362,(((Candidatus_Wildermuthbacteria_bacterium_GWA2_46_15.contigs:0.0987275976,S_p2_S4_coassembly_Nealsonbacteria_51_38_query_:0.1536921595)100:0.1156529564,CG10_big_fil_rev_8_21_14_0_10_Parcubacteria_OD1_35_15_curated.contigs:0.2756103228)100:0.2240523413,CG08_land_8_20_14_0_20_Nealsonbacteria_OD1_43_11_curated.contigs:0.3796467487)78:0.0397749056)31:0.0096579993,((((Candidatus_Nealsonbacteria_bacterium_RBG_13_37_56.contigs:0.2263876970,CG10_big_fil_rev_8_21_14_0_10_Nealsonbacteria_OD1_36_24_curated.contigs:0.1951685682)80:0.0376195820,Candidatus_Nealsonbacteria_bacterium_RIFOXYB1_FULL_40_15.contigs:0.3748050516)100:0.0442368164,Candidatus_Nealsonbacteria_bacterium_RIFCSPHIGHO2_01_FULL_38_55.contigs:0.3212628912)100:0.0403787652,CG23_combo_of_CG06-09_8_20_14_all_150_Nealsonbacteria_OD1_39_17_curated.contigs:0.4098164238)97:0.0383208651)33:0.0125245881,(((((Candidatus_Nealsonbacteria_bacterium_RIFCSPHIGHO2_02_FULL_43_13.contigs:0.2785542072,Candidatus_Nealsonbacteria_bacterium_RIFCSPLOWO2_01_FULL_43_32.contigs:0.2331886172)100:0.0381918532,CG09_land_8_20_14_0_10_Nealsonbacteria_OD1_42_14_curated.contigs:0.2018723427)100:0.0473246713,(((GD2017-2_S1_QB3_180125_Nealsonbacteria_42_8_query_:0.1866171556,Genasci_Feb2018_S35_SO-1_Nealsonbacteria_41_10_query_:0.1618976997)100:0.0386916572,GD2018-4_B1_QB3_180703_Nealsonbacteria_41_48_query_:0.1504221534)100:0.1070798581,GD2017-2_S1_QB3_180125_Nealsonbacteria_45_15_query_:0.3089088433)88:0.0254531678)100:0.0481455766,Genasci_Feb2018_S35_SO-1_Nealsonbacteria_41_12_query_:0.3118668071)100:0.0263681678,Candidatus_Wildermuthbacteria_bacterium_RIFCSPHIGHO2_01_FULL_47_27.contigs:0.3021908078)97:0.0284530855)93:0.0277514021,((((((((Candidatus_Staskawiczbacteria_bacterium_RIFCSPHIGHO2_01_FULL_36_16.contigs:0.0985667518,Candidatus_Staskawiczbacteria_bacterium_RIFOXYB1_FULL_38_37.contigs:0.0993800196)100:0.0812159440,(Candidatus_Staskawiczbacteria_bacterium_RIFOXYB1_FULL_37_44.contigs:0.0906717899,Candidatus_Staskawiczbacteria_bacterium_RIFOXYC1_FULL_38_18.contigs:0.1222512907)100:0.0727165892)100:0.0300592928,(Candidatus_Staskawiczbacteria_bacterium_RIFCSPLOWO2_12_FULL_37_15.contigs:0.1391807160,Candidatus_Staskawiczbacteria_bacterium_RIFOXYD1_FULL_32_13.contigs:0.2717923843)79:0.0329623232)79:0.0205528845,GD2017-2_S1_QB3_180125_Staskawiczbacteria_39_8_query_:0.2036108910)97:0.0322828316,(((Candidatus_Staskawiczbacteria_bacterium_RIFCSPLOWO2_01_FULL_33_9.contigs:0.0511889298,(FFV18_S2p5_Staskawiczbacteria_35_7_query_:0.0000027818,Montesol18_Bp1_coassembly_Staskawiczbacteria_35_19_query_:0.0005063400)100:0.0743786969)100:0.0222916721,Montesol18_Sp2_coassembly_Staskawiczbacteria_34_13_query_:0.0760793537)100:0.0497128429,GD2017-2_S1_QB3_180125_Staskawiczbacteria_37_9_query_:0.1351060593)100:0.0906911201)96:0.0171629876,(((Candidatus_Staskawiczbacteria_bacterium_RIFCSPHIGHO2_01_FULL_39_25.contigs:0.1083521038,((Candidatus_Staskawiczbacteria_bacterium_RIFCSPHIGHO2_02_FULL_42_22.contigs:0.1039254648,Candidatus_Staskawiczbacteria_bacterium_RIFCSPLOWO2_01_FULL_38_12b.contigs:0.1068591600)100:0.0826162402,Candidatus_Staskawiczbacteria_bacterium_RIFCSPLOWO2_01_FULL_33_13.contigs:0.1514327553)91:0.0217704944)81:0.0178986126,(Candidatus_Staskawiczbacteria_bacterium_RIFCSPHIGHO2_02_FULL_34_10.contigs:0.1340972217,(Candidatus_Staskawiczbacteria_bacterium_RIFCSPHIGHO2_12_FULL_38_11.contigs:0.1049632119,Candidatus_Staskawiczbacteria_bacterium_RIFCSPLOWO2_01_FULL_43_17b.contigs:0.1819231663)15:0.0274523225)82:0.0212020004)98:0.0403405822,Candidatus_Staskawiczbacteria_bacterium_RIFCSPHIGHO2_02_FULL_34_9.contigs:0.2357428410)100:0.0791694036)100:0.1183222172,CG10_big_fil_rev_8_21_14_0_10_Staskawiczbacteria_OD1_38_10_curated.contigs:0.2569857501)100:0.1051668822,((((CG08_land_8_20_14_0_20_Gribaldobacteria_OD1_39_15_curated.contigs:0.1535401844,CG1_02_FULL_Parcubacteria_OD1_41_26_curated.contigs:0.2338668568)100:0.1661531599,CG10_big_fil_rev_8_21_14_0_10_Gribaldobacteria_OD1_37_21_curated.contigs:0.4514512737)100:0.0879771548,CG_4_10_14_0_8_um_filter_cor_Gribaldobacteria_OD1_33_9_curated.contigs:0.3715905379)100:0.0635725012,(CG10_big_fil_rev_8_21_14_0_10_Gribaldobacteria_OD1_33_41_curated.contigs:0.2366380914,CG2_30_FULL_Parcubacteria_OD1_36_21_curated.contigs:0.2134247821)100:0.0540877781)100:0.0746596413)100:0.0577601436)82:0.0308883780,((((((Candidatus_Wildermuthbacteria_bacterium_RIFCSPHIGHO2_01_FULL_49_22b.contigs:0.3015511919,S_p1_S3_coassembly_Wildermuthbacteria_49_67_query_:0.3621727517)100:0.0942558127,(Candidatus_Wildermuthbacteria_bacterium_RIFCSPHIGHO2_02_FULL_47_12.contigs:0.0573023964,GD2017-2_S2_QB3_180125_Wildermuthbacteria_46_11_query_:0.1019535554)100:0.3276555888)99:0.0477671138,((Candidatus_Wildermuthbacteria_bacterium_RIFCSPHIGHO2_02_FULL_45_25.contigs:0.3099899518,(Candidatus_Wildermuthbacteria_bacterium_RIFCSPHIGHO2_02_FULL_49_17.contigs:0.1728069464,(Candidatus_Wildermuthbacteria_bacterium_RIFCSPLOWO2_01_FULL_48_29.contigs:0.0378295955,GD2017-2_S1_QB3_180125_Wildermuthbacteria_47_23_query_:0.0275777346)100:0.1251962749)100:0.1530191871)100:0.0632881260,(GD2018-4_B1_QB3_180703_Wildermuthbacteria_45_8_query_:0.2567876688,Genasci_Feb2018_S35_SO-1_Wildermuthbacteria_45_20_query_:0.2941650446)100:0.0901884638)100:0.0391500688)99:0.0223543544,(((GD2017-2_B1_QB3_180125_Wildermuthbacteria_54_8_query_:0.0061275621,Genasci_Feb2018_S35_SO-1_Wildermuthbacteria_54_12_query_:0.0030917931)100:0.0030188792,GD2017-2_S2_QB3_180125_Wildermuthbacteria_54_10_query_:0.0014399031)100:0.4562688603,GD2018-4_B1_QB3_180703_Wildermuthbacteria_47_9_query_:0.3015676565)100:0.1280418049)97:0.0243010416,((((Candidatus_Wildermuthbacteria_bacterium_RIFCSPHIGHO2_02_FULL_48_16.contigs:0.0570690716,Genasci_Feb2018_S35_SO-1_Wildermuthbacteria_49_14_query_:0.0485726979)100:0.1213318810,Candidatus_Wildermuthbacteria_bacterium_RIFCSPLOWO2_01_FULL_48_16.contigs:0.1809800496)100:0.2089483471,GD2017-1_S_p1_S3_Wildermuthbacteria_48_40_query_:0.2975949213)100:0.0427187328,(GD2017-1_S_p2_S4_Wildermuthbacteria_46_29_query_:0.1759234240,GD2017-2_S1_QB3_180125_Wildermuthbacteria_47_7_query_:0.2144633539)100:0.1796851999)100:0.0948628978)93:0.0332779943,((GD2018-4_B1_QB3_180703_Parcubacteria_51_9_query_:0.0024523619,S_p2_S4_coassembly_Parcubacteria_51_46_query_:0.0051881783)100:0.0983224918,S_p1_S3_coassembly_Parcubacteria_50_592_query_:0.0760718376)100:0.3164212313)100:0.1023059287)79:0.0239985874,CG08_land_8_20_14_0_20_novel_Parcubacteria_43_9_curated.contigs:0.4945904297)100:0.0482062909,CG11_big_fil_rev_8_21_14_0_20_novel_Parcubacteria_39_14_curated.contigs:0.3476097118)49:0.0324167670,CG_4_9_14_0_2_um_filter_novel_Parcubacteria_35_11_curated.contigs:0.6269929091)99:0.0420193181,((Candidatus_Spechtbacteria_bacterium_RIFCSPHIGHO2_02_FULL_43_15b.contigs:0.2933973130,FFV18_Sp65_Spechtbacteria_47_12_query_:0.3378760054)100:0.1871164559,(((Candidatus_Spechtbacteria_bacterium_RIFCSPLOWO2_01_FULL_43_12.contigs:0.3155709626,(Candidatus_Spechtbacteria_bacterium_RIFCSPLOWO2_02_FULL_38_8.contigs:0.2288330664,Candidatus_Spechtbacteria_bacterium_RIFCSPLOWO2_12_FULL_38_22.contigs:0.2517970828)100:0.0998773224)100:0.0588438039,Candidatus_Spechtbacteria_bacterium_RIFCSPLOWO2_01_FULL_46_10.contigs:0.3813891609)100:0.1758612398,GD2018-4_B1_QB3_180703_Spechtbacteria_44_47_query_:0.4965788275)100:0.0893776617)100:0.0978240071)99:0.0404796188)92:0.0159584935,((Candidatus_Portnoybacteria_bacterium_RBG_13_40_8.contigs:0.1745090352,CG10_big_fil_rev_8_21_14_0_10_Portnoybacteria_OD1_38_18_curated.contigs:0.1431773462)100:0.2855144099,((((((Candidatus_Portnoybacteria_bacterium_RBG_19FT_COMBO_36_7.contigs:0.1650228858,CG_4_9_14_3_um_filter_150_Portnoybacteria_OD1_40_10_curated.contigs:0.1056657904)100:0.1057402105,SR1-18-Bp1_QB3_181220_Portnoybacteria_40_5_query_:0.2519938149)100:0.0922317121,(Candidatus_Portnoybacteria_bacterium_RIFCSPLOWO2_02_FULL_39_11.contigs:0.2403512862,CG02_land_8_20_14_3_00_150_Portnoybacteria_OD1_45_8_curated.contigs:0.1899445470)100:0.1492691689)100:0.0652158631,(CG10_big_fil_rev_8_21_14_0_10_Portnoybacteria_OD1_44_7_curated.contigs:0.4788480300,(CG_4_8_14_3_um_filter_Portnoybacteria_OD1_44_10_curated.contigs:0.1067378182,SR1-18-Sp65_coassembly_Portnoybacteria_44_12_query_:0.0973157142)100:0.2095740531)93:0.0460346007)95:0.0407524406,(((Candidatus_Portnoybacteria_bacterium_RIFCSPLOWO2_02_FULL_40_15.contigs:0.1350905767,Candidatus_Portnoybacteria_bacterium_RIFCSPLOWO2_12_FULL_39_9.contigs:0.1518618073)100:0.0804278235,((CG03_land_8_20_14_0_80_cor_Portnoybacteria_OD1_41_10_curated.contigs:0.1457844346,CG23_combo_of_CG06-09_8_20_14_all_150_Portnoybacteria_OD1_37_13_curated.contigs:0.4676060127)98:0.0869953489,(CG_4_9_14_3_um_filter_150_Portnoybacteria_OD1_43_11_curated.contigs:0.2942555775,UBA2143.contigs:0.2226091514)98:0.0362166539)98:0.0621109726)98:0.0584031730,CG1_02_FULL_Parcubacteria_OD1_40_25_curated.contigs:0.5156995714)98:0.0484885116)95:0.0283285832,CG10_big_fil_rev_8_21_14_0_10_Portnoybacteria_OD1_36_7_curated.contigs:0.5970149927)97:0.0237000516)75:0.0363903506)69:0.0369936475,(Parcubacteria_group_bacterium_RIFCSPHIGHO2_01_FULL_47_10b.contigs:0.6434271924,Montesol18_Bp1_coassembly_Parcubacteria_44_9_query_:0.6229890809)100:0.1981993869)100:0.0473587287)100:0.0411230606,(CG09_land_8_20_14_0_10_Torokbacteria_OD1_42_11_curated.contigs:0.4919966787,CG_4_10_14_0_2_um_filter_Torokbacteria_OD1_35_8_curated.contigs:0.5537662220)100:0.1122409256)100:0.0390626536,((((((((((ALUMROCK_MS4_Peregrinibacteria_34_52_curated.contigs:0.5292197479,SR2-17_Biohub_180515_Peregrinibacteria_39_20_query_:0.3347711336)100:0.1634852814,(((((((((Candidatus_Peribacteria_bacterium_RIFCSPHIGHO2_01_FULL_51_35.contigs:0.1582852497,Montesol18_Bp1_coassembly_Peregrinibacteria_56_11_query_:0.1282589842)100:0.0554377124,(((FFV18_Bp1_Peregrinibacteria_58_27_query_:0.0000027818,Montesol18_Sp65_coassembly_Peregrinibacteria_58_17_query_:0.0000027818)100:0.0296076965,Montesol18_Sp2_coassembly_Peregrinibacteria_56_77_query_:0.0385985368)100:0.1499275611,Genasci_Feb2018_S35_SO-1_Peregrinibacteria_55_10_query_:0.2284044475)100:0.0367102979)100:0.0429959393,(Candidatus_Peribacteria_bacterium_RIFCSPLOWO2_01_FULL_51_18.contigs:0.3701581073,SR2-17_Biohub_180515_Peregrinibacteria_56_8_query_:0.2716549962)99:0.0418984385)99:0.0383450125,(Candidatus_Peribacteria_bacterium_RIFCSPHIGHO2_01_FULL_55_13.contigs:0.0635330995,Candidatus_Peribacteria_bacterium_RIFCSPLOWO2_12_FULL_53_10.contigs:0.0489855910)100:0.2307366678)96:0.0271954602,((((Candidatus_Peribacteria_bacterium_RIFOXYB1_FULL_54_35.contigs:0.1243658947,CG10_big_fil_rev_8_21_14_0_10_Peregrinibacteria_49_10_curated.contigs:0.1520382436)100:0.0435495250,CG11_big_fil_rev_8_21_14_0_20_Peregrinibacteria_49_14_curated.contigs:0.1481623857)100:0.0972395533,Candidatus_Peribacteria_bacterium_RIFOXYC2_FULL_58_10.contigs:0.2513690840)95:0.0334775129,((Candidatus_Peribacteria_bacterium_RIFOXYC2_FULL_58_32.contigs:0.0986868411,CG1_02_FULL_Peregrinibacteria_PER_54_53_curated.contigs:0.0905450619)100:0.1852015172,(CG10_big_fil_rev_8_21_14_0_10_Peregrinibacteria_42_8_curated.contigs:0.2771883903,CG10_big_fil_rev_8_21_14_0_10_Peregrinibacteria_55_24_curated.contigs:0.2165329647)95:0.0418973851)95:0.0317149374)100:0.0356366520)96:0.0317701958,Montesol18_Bp1_coassembly_Peregrinibacteria_50_22_query_:0.3328892110)73:0.0286142750,Candidatus_Peribacteria_bacterium_RIFCSPHIGHO2_01_FULL_51_9.contigs:0.2889323702)73:0.0408028264,(Candidatus_Peribacteria_bacterium_RIFCSPHIGHO2_02_FULL_49_16.contigs:0.1457092259,CG22_combo_CG10-13_8_21_14_all_Peregrinibacteria_49_11_curated.contigs:0.1550237757)100:0.1359150015)65:0.0343363768,(Candidatus_Peribacteria_bacterium_RIFCSPLOWO2_12_FULL_55_15.contigs:0.0611701411,(((GD18-4_Sp2_Peregrinibacteria_query_:0.0011024477,Genasci_Feb2018_S34_3B_Peregrinibacteria_56_7_query_:0.0043247403)100:0.0101505164,S_p1_S3_coassembly_Peregrinibacteria_56_164_query_:0.0012728710)100:0.0167446803,GD2017-2_S2_QB3_180125_Peregrinibacteria_56_6_query_:0.0230744393)100:0.0513773229)100:0.2567877840)100:0.3825968264)99:0.0531996547,((CG_4_10_14_0_2_um_filter_Peregrinibacteria_43_11_curated.contigs:0.2385547341,SR2-17_Biohub_180515_Peregrinibacteria_54_8_query_:0.2960154164)100:0.0597048176,SR2-17_Biohub_180515_Peregrinibacteria_48_31_query_:0.3347120286)100:0.1666785451)71:0.0500761793,((((((((((BJP_IG2102_PER_44_74_final.contigs:0.2549712248,CG10_big_fil_rev_8_21_14_0_10_Peregrinibacteria_36_19_curated.contigs:0.1799266751)100:0.0318681453,S_p2_S4_coassembly_Peregrinibacteria_43_19_query_:0.2313071640)38:0.0245294398,S_p2_S4_coassembly_Peregrinibacteria_42_45_query_:0.2178371053)100:0.0328930032,(CG_4_10_14_0_2_um_filter_Peregrinibacteria_38_24_curated.contigs:0.2570279603,SR2-18-Sp2_coassembly_Peregrinibacteria_39_2_query_:0.2026054280)100:0.0725115053)99:0.0285100702,(Candidatus_Peregrinibacteria_bacterium_RIFCSPLOWO2_01_FULL_39_12.contigs:0.2492086414,Genasci_Feb2018_S35_SO-1_Peregrinibacteria_43_8_query_:0.2699428243)100:0.0408632435)100:0.1435846226,SR2-17_Biohub_180515_Peregrinibacteria_40_11_query_:0.4289372277)5:0.0593643089,(CG11_big_fil_rev_8_21_14_0_20_Peregrinibacteria_46_8_curated.contigs:0.2897620785,(CG_4_9_14_0_2_um_filter_Peregrinibacteria_53_11_curated.contigs:0.3065192808,((GD2018-4_B1_QB3_180703_Peregrinibacteria_50_7_query_:0.1926407994,SR2-17_Biohub_180515_Peregrinibacteria_45_30_query_:0.1739268285)100:0.0488367137,(Genasci_Feb2018_S35_SO-1_Peregrinibacteria_45_10_query_:0.1382176738,SR2-18-Sp2_coassembly_Peregrinibacteria_40_3_query_:0.2066781709)100:0.0365796323)100:0.0907530616)100:0.0698760952)100:0.1629345457)2:0.0307822616,((Candidatus_Peregrinibacteria_bacterium_RIFCSPLOWO2_02_FULL_48_14.contigs:0.2533335403,S_p1_S3_coassembly_Peregrinibacteria_47_66_query_:0.2542970704)100:0.1914926557,(Candidatus_Peregrinibacteria_bacterium_RIFOXYC2_FULL_41_22.contigs:0.2739406203,CG_4_10_14_3_um_filter_Peregrinibacteria_44_21_curated.contigs:0.2044682586)100:0.1767410579)75:0.0748611114)5:0.0253516495,(Candidatus_Peregrinibacteria_bacterium_RIFOXYA2_FULL_33_7.contigs:0.4116738433,(GD2018-4_B1_QB3_180703_Peregrinibacteria_37_11_query_:0.2944698533,(GD2018-4_B1_QB3_180703_Peregrinibacteria_39_11_query_:0.2575864315,SR2-17_Biohub_180515_Peregrinibacteria_44_7_query_:0.2755795515)91:0.0363741696)100:0.1026902604)94:0.0638529818)5:0.0248723524,((Candidatus_Peregrinibacteria_bacterium_RIFOXYA2_FULL_33_21.contigs:0.2567767500,Candidatus_Peregrinibacteria_bacterium_RIFOXYB2_FULL_32_7.contigs:0.2226738002)100:0.3454188615,CG_4_10_14_0_2_um_filter_Peregrinibacteria_41_8_curated.contigs:0.4929397861)20:0.0636877005)99:0.0493581718)69:0.0343290327,(CG1_02_FULL_Peregrinibacteria_PER_41_10_curated.contigs:0.5961137392,((((CG1_02_SUB10_Gracilibacteria_GN02_38_174_curated.contigs:0.0404563326,CG2_30_FULL_Gracilibacteria_GN02_37_12_curated.contigs:0.0612634729)100:0.2732590753,DOLZORAL124_Bacteria_35_19.contigs:0.3056506508)100:0.2412684177,(ph2015_02_Absconditabacteria_SR1_33_7_curated.contigs:0.3479486722,TERM1_SALIVA_Absconditabacteria_SR1_36_29_table25.contigs:0.3451070117)100:0.6189720339)100:0.0966643723,CG17_big_fil_post_rev_8_21_14_2_50_Gracilibacteria_48_13_curated.contigs:0.7171745617)100:0.0729454352)100:0.0687710802)100:0.0676179598,((Candidatus_Abawacabacteria_bacterium_RBG_16_42_10.contigs:0.2082538206,SR2-17_Biohub_180515_Abawacabacteria_40_35_query_:0.2174724477)100:0.4103581551,Candidatus_Abawacabacteria_bacterium_RIFCSPHIGHO2_01_FULL_46_8.contigs:0.5637742541)100:0.1136377431)100:0.1237895306,((candidate_division_Kazan_bacterium_RBG_13_50_9.contigs:0.3003747289,candidate_division_Kazan_bacterium_RIFCSPLOWO2_01_FULL_48_13.contigs:0.2849624203)100:0.2256170053,(candidate_division_Kazan_bacterium_RIFCSPHIGHO2_01_FULL_44_14.contigs:0.2011629078,GWA1_Kazan_50_15_curated.contigs:0.1932103695)100:0.3255912705)100:0.2998989627)42:0.0437032367,(((((((((((((((((((AR_2015_1-01_Candidatus_Saccharibacteria_43_7_curated.contigs:0.1346074046,CG2_30_FULL_Saccharibacteria_TM7_41_52_curated.contigs:0.0736458899)100:0.0357181352,BJP_IG2103_TM7_39_1400_curated.contigs:0.0624682740)100:0.0332160678,(UBA4721.contigs:0.0496238779,UBA6039.contigs:0.0742504683)100:0.0337451166)100:0.0236642776,((UBA4215.contigs:0.0680029120,UBA6175.contigs:0.0624508817)98:0.0245707754,UBA6040.contigs:0.0850584009)100:0.0810812761)99:0.0326884539,(UBA4727.contigs:0.0816867779,SR2-18-Sp2_coassembly_Candidatus_Saccharibacteria_48_6_query_:0.0709898189)100:0.0197480681)98:0.0189521248,((Candidatus_Saccharibacteria_bacterium_RIFCSPHIGHO2_01_FULL_45_15.contigs:0.0587480263,rattlesnake_spring_18_Saccharibacteria_46_7_query_:0.0448845834)100:0.0130230412,Candidatus_Saccharibacteria_bacterium_RIFCSPHIGHO2_01_FULL_46_30.contigs:0.0500966965)100:0.0322101713)99:0.0224937199,UBA2112.contigs:0.1427836528)99:0.0328163325,((((UBA1594.contigs:0.1128540500,UBA669.contigs:0.0695317751)100:0.0289031293,(UBA1932.contigs:0.1505381366,UBA1944.contigs:0.0439157412)69:0.0249090956)69:0.0171831835,UBA6223.contigs:0.0503448553)69:0.0240095987,UBA6258.contigs:0.0690942835)97:0.0695359301)7:0.0149379907,(DOLZORAL124_TM7_55_12.contigs:0.2372048327,((UBA1050.contigs:0.0005941288,UBA6664.contigs:0.0034054462)100:0.0862721334,(UBA2018.contigs:0.0557408472,(UBA2420.contigs:0.0102952234,UBA2951.contigs:0.0117080685)100:0.0413612228)100:0.0381246514)100:0.0343959323)53:0.0315777347)65:0.0367873269,UBA6209.contigs:0.1493813011)100:0.0715248501,Montesol18_Bp1_coassembly_Saccharibacteria_45_9_query_:0.2002146080)100:0.0350088314,UBA6572.contigs:0.1367508909)100:0.1593668468,UBA7683.contigs:0.2515231537)100:0.0949807248,(((Candidatus_Saccharibacteria_bacterium_RIFCSPHIGHO2_02_FULL_47_12.contigs:0.2856485570,(Candidatus_Saccharibacteria_bacterium_RIFCSPHIGHO2_12_FULL_41_12.contigs:0.2584526138,SR2-18-Sp2_coassembly_Candidatus_Saccharibacteria_42_3_query_:0.2237201471)100:0.0770064672)90:0.0467524753,((((((CG_4_10_14_0_2_um_filter_Saccharibacteria_52_9_curated.contigs:0.0695905446,UBA5150.contigs:0.1500723419)100:0.0594338353,UBA5145.contigs:0.1322344256)100:0.0621932280,UBA6224.contigs:0.1494961005)100:0.0470481404,DOLZORAL124_TM7_51_31.contigs:0.2282856284)61:0.0270521357,YM_S32_TM7_50_20_curated.contigs:0.1750262966)63:0.0359668043,(DOLZORAL124_TM7_54_13_A.contigs:0.1793813348,((FFV18_S2p5_Saccharibacteria_43_18_query_:0.0000020040,Montesol18_Bp1_coassembly_Saccharibacteria_43_34_query_:0.0000020777)100:0.1657087188,Montesol18_Sp2_coassembly_Saccharibacteria_48_11_query_:0.2290648072)97:0.0425007014)71:0.0289719306)59:0.0236551849)99:0.0406011194,((((Candidatus_Saccharibacteria_bacterium_RIFCSPHIGHO2_12_FULL_47_16b.contigs:0.1898438329,Candidatus_Saccharibacteria_bacterium_RIFCSPHIGHO2_12_FULL_47_17.contigs:0.1217982952)100:0.1401651246,((((UBA6824.contigs:0.0957104581,GD2017-1_S_p1_S3_Biohub_170907_Candidatus_Saccharibacteria_48_53_query_:0.1278732986)100:0.0458026138,(GD2017-2_S1_QB3_180125_Candidatus_Saccharibacteria_47_11_query_:0.0935325550,Genasci_Feb2018_S35_SO-1_Candidatus_Saccharibacteria_47_11_query_:0.1453849832)100:0.0298465429)100:0.0470329690,Genasci_Feb2018_S35_SO-1_Candidatus_Saccharibacteria_46_12_query_:0.1811823391)100:0.0391356842,((GD2017-2_S1_QB3_180125_Candidatus_Saccharibacteria_50_8_query_:0.0015877703,GD2018-4_B1_QB3_180703_Candidatus_Saccharibacteria_49_9_query_:0.0011067588)100:0.0952646456,S_p1_S3_coassembly_Candidatus_Saccharibacteria_51_30_query_:0.0964010494)100:0.1673600525)99:0.0255786984)99:0.0294990489,((Candidatus_Saccharibacteria_bacterium_RIFCSPHIGHO2_12_FULL_48_21.contigs:0.2807307671,Candidatus_Saccharibacteria_bacterium_RIFCSPHIGHO2_12_FULL_49_19.contigs:0.1750169508)100:0.0789206611,S_p1_S3_coassembly_Candidatus_Saccharibacteria_52_31_query_:0.2816319370)99:0.0413498005)100:0.0433050547,(SR2-17_Biohub_180515_Candidatus_Saccharibacteria_49_10_query_:0.0256570705,CG10_big_fil_rev_8_21_14_0_10_Saccharibacteria_47_8_curated.contigs:0.0395318316)100:0.1479736662)100:0.0865037974)100:0.0785488967)100:0.1845219455,(S_2p5_S6_coassembly_Microgenomates_51_37_query_:0.3173056865,S_p1_S3_coassembly_Microgenomates_49_36_query_:0.3131745567)100:0.1713988593)100:0.0851718405,alan_book_18_Saccharibacteria-like_48_71_query_:0.4519206763)100:0.1797188491,(((candidate_division_CPR2_bacterium_GWD2_39_7.contigs:0.1537946484,CG23_combo_of_CG06-09_8_20_14_all_150_Howlettbacteria_37_9_curated.contigs:0.2044805024)100:0.2518303691,CG_4_10_14_0_8_um_filter_cor_Howlettbacteria_40_9_curated.contigs:0.4788588661)100:0.0750906345,CG10_big_fil_rev_8_21_14_0_10_novel_CPR_33_18_curated.contigs:0.5464759318)88:0.0591984727)100:0.0683943297,(((((Candidatus_Berkelbacteria_bacterium_RBG_13_40_8.contigs:0.2451403664,GWE1_Berkelbacteria_39_12.contigs:0.3232617212)100:0.2735438087,Candidatus_Berkelbacteria_bacterium_RIFCSPHIGHO2_12_FULL_36_9.contigs:0.4958738914)100:0.0740511152,(CG10_big_fil_rev_8_21_14_0_10_Berkelbacteria_41_12_curated.contigs:0.7919059399,CG23_combo_of_CG06-09_8_20_14_all_150_Berkelbacteria_40_13_curated.contigs:0.5754710076)96:0.0891746860)96:0.0559599221,((((Candidatus_Berkelbacteria_bacterium_RIFCSPLOWO2_01_FULL_50_28.contigs:0.3882855974,(SR2-17_Biohub_180515_Berkelbacteria_Complete_circularized_51_91_query_:0.0000027818,SR2-18-Sp2_coassembly_Berkelbacteria_51_5_query_:0.0000027818)100:0.3122443112)99:0.0492000700,SR2-17_Biohub_180515_Berkelbacteria_42_10_query_:0.3331098584)100:0.4264033732,((Genasci_Feb2018_S35_SO-1_Berkelbacteria_48_23_query_:0.3094756897,(S_p1_S3_coassembly_Berkelbacteria_60_33_query_:0.3265309560,(S_p1_S3_coassembly_Berkelbacteria_62_29_query_:0.3039180290,S_p2_S4_coassembly_Berkelbacteria_54_56_query_:0.3588659786)79:0.0717276498)79:0.0608985544)100:0.3609957967,S_p2_S4_coassembly_Berkelbacteria_54_22_query_:0.6096192685)100:0.1196325255)95:0.0582276877,((CG06_land_8_20_14_3_00_150_Berkelbacteria_43_10_curated.contigs:0.7570447438,(CG11_big_fil_rev_8_21_14_0_20_Berkelbacteria_40_23_curated.contigs:0.7399056648,CG23_combo_of_CG06-09_8_20_14_all_150_Berkelbacteria_33_15_curated.contigs:0.7309799010)100:0.1345645459)100:0.1302539762,((GD2018-4_B1_QB3_180703_Berkelbacteria_44_8_query_:0.0011804079,(Genasci_Feb2018_S35_SO-1_Berkelbacteria_44_9_query_:0.0015347383,S_p1_S3_coassembly_Berkelbacteria_44_146_query_:0.0034238653)100:0.0023842058)100:0.7150522993,(Montesol18_Bp1_coassembly_Berkelbacteria_51_8_query_:0.3487664820,Montesol18_Sp2_coassembly_Berkelbacteria_50_11_query_:0.4049031852)100:0.4241010377)98:0.0855921888)93:0.0637315424)93:0.0426773911)100:0.0555881015,((Candidatus_Berkelbacteria_bacterium_RIFOXYA2_FULL_43_10.contigs:0.6950660028,CG10_big_fil_rev_8_21_14_0_10_Berkelbacteria_43_13_curated.contigs:0.4906192772)100:0.0926140740,CG1_02_FULL_Berkelbacteria_42_45_curated.contigs:0.5962363737)100:0.2081260608)100:0.0793249830)100:0.0349949613,(((((((((((((((((((((AR_2015_1-01_Woesebacteria_45_6_curated.contigs:0.0455330996,Candidatus_Woesebacteria_bacterium_RIFCSPHIGHO2_12_FULL_46_16.contigs:0.0246177187)100:0.1515039463,((Candidatus_Woesebacteria_bacterium_RIFOXYB1_FULL_47_31.contigs:0.0521356232,GD2017-2_S1_QB3_180125_Woesebacteria_45_9_query_:0.0446169811)100:0.0305355413,S_p1_S3_coassembly_Woesebacteria_45_39_query_:0.0806573755)100:0.1140524883)100:0.0765360903,(Candidatus_Woesebacteria_bacterium_RBG_13_46_13.contigs:0.2354387827,UBA5073.contigs:0.2764955248)100:0.0346929211)99:0.0318409346,((((Candidatus_Woesebacteria_bacterium_GWC2_33_12.contigs:0.2721576431,GWF1_OP11_31_35_complete.contigs:0.1491748036)100:0.2733368511,((Candidatus_Woesebacteria_bacterium_RIFOXYB1_FULL_41_13.contigs:0.1797171152,Candidatus_Woesebacteria_bacterium_RIFOXYD1_FULL_43_18.contigs:0.1582118128)100:0.0420373632,GD2018-4_B1_QB3_180703_Woesebacteria_40_41_query_:0.2174104668)100:0.1332315055)96:0.0351739787,S_p1_S3_coassembly_Woesebacteria_44_55_query_:0.3006053724)91:0.0255461495,((CG22_combo_CG10-13_8_21_14_all_Woesebacteria_OP11_39_10_curated.contigs:0.2396099012,CG22_combo_CG10-13_8_21_14_all_Woesebacteria_OP11_45_10_curated.contigs:0.2806062696)100:0.1069767605,Montesol18_S2p5_coassembly_Woesebacteria_39_13_query_:0.3272224368)95:0.0353480818)97:0.0415504734)86:0.0147368010,((Candidatus_Woesebacteria_bacterium_RBG_16_42_24.contigs:0.1429336394,Candidatus_Woesebacteria_bacterium_RIFCSPHIGHO2_12_FULL_42_9.contigs:0.1375918624)100:0.1826138330,Candidatus_Woesebacteria_bacterium_RIFOXYD1_FULL_40_21.contigs:0.2547839258)93:0.0376119468)100:0.0618062684,Candidatus_Woesebacteria_bacterium_RBG_19FT_COMBO_37_29.contigs:0.3496825064)68:0.0244471309,((((Candidatus_Woesebacteria_bacterium_GWA1_41_8.contigs:0.3065024167,Candidatus_Woesebacteria_bacterium_RIFCSPLOWO2_01_FULL_39_23.contigs:0.3438037129)96:0.0609975373,((((Candidatus_Woesebacteria_bacterium_RBG_13_34_9.contigs:0.3263233769,((Candidatus_Woesebacteria_bacterium_RIFCSPLOWO2_01_FULL_39_10.contigs:0.2254564589,Candidatus_Woesebacteria_bacterium_RIFCSPLOWO2_01_FULL_39_25.contigs:0.2109703307)100:0.0358208028,Candidatus_Woesebacteria_bacterium_RIFCSPLOWO2_01_FULL_39_14.contigs:0.2284876553)100:0.0262016497)100:0.0246699364,Candidatus_Woesebacteria_bacterium_RIFCSPHIGHO2_01_FULL_38_9b.contigs:0.3062954341)97:0.0399141205,(Candidatus_Woesebacteria_bacterium_RIFCSPHIGHO2_01_FULL_37_10.contigs:0.3145991463,Candidatus_Woesebacteria_bacterium_RIFCSPLOWO2_01_FULL_39_10b.contigs:0.3230682654)93:0.0337319762)86:0.0182659137,(Candidatus_Woesebacteria_bacterium_RIFCSPHIGHO2_12_FULL_40_20.contigs:0.2181957691,Candidatus_Woesebacteria_bacterium_RIFCSPLOWO2_01_FULL_37_19.contigs:0.2508210223)100:0.0603085984)97:0.0304792778)96:0.0237132346,(Candidatus_Woesebacteria_bacterium_RBG_16_34_12.contigs:0.3012843149,Candidatus_Woesebacteria_bacterium_RBG_16_39_8b.contigs:0.3240538553)79:0.0566006687)40:0.0216349470,GD2017-2_S1_QB3_180125_Woesebacteria_42_11_query_:0.4288492653)94:0.0305129349)97:0.0410982710,((((Candidatus_Woesebacteria_bacterium_RBG_16_41_13.contigs:0.2052625358,Candidatus_Woesebacteria_bacterium_RIFCSPLOWO2_01_FULL_39_21.contigs:0.1941228054)100:0.2337953579,(Candidatus_Woesebacteria_bacterium_RIFCSPLOWO2_01_FULL_38_20.contigs:0.3353081221,Montesol18_Bp1_coassembly_Woesebacteria_40_12_query_:0.2362127384)100:0.1162149732)100:0.0455303678,(FFV18_S2p5_Woesebacteria_36_9_query_:0.0000020963,Montesol18_S2p5_coassembly_Woesebacteria_35_35_query_:0.0000026050)100:0.4532647829)100:0.0368536790,((((Candidatus_Woesebacteria_bacterium_RIFCSPHIGHO2_01_FULL_41_10.contigs:0.3226989108,Candidatus_Woesebacteria_bacterium_RIFCSPLOWO2_01_FULL_44_24b.contigs:0.2779143240)100:0.0912101619,UBA5941.contigs:0.4302912984)97:0.0426316415,(Candidatus_Woesebacteria_bacterium_RIFOXYA1_FULL_38_9.contigs:0.3504930322,UBA1430.contigs:0.3595096555)99:0.0605310886)100:0.0512453275,Candidatus_Woesebacteria_bacterium_RIFCSPHIGHO2_01_FULL_44_10.contigs:0.3727550498)100:0.0533305955)100:0.0427631994)100:0.2043276732,(((GD2018-4_B1_QB3_180703_Microgenomates_43_11_query_:0.2631728788,S_p1_S3_coassembly_Microgenomates_43_41_query_:0.2735652078)100:0.0662772083,Montesol18_Bp1_coassembly_Blackburnbacteria_41_23_query_:0.3518760830)94:0.0398654186,S_p1_S3_coassembly_Microgenomates_40_307_query_:0.3339102253)100:0.2159278173)85:0.0426483803,(((((Candidatus_Blackburnbacteria_bacterium_RIFCSPHIGHO2_01_FULL_43_15b.contigs:0.0527671690,S_p1_S3_coassembly_Blackburnbacteria_44_122_query_:0.0433217603)100:0.0423772846,Genasci_Feb2018_S35_SO-1_Blackburnbacteria_43_8_query_:0.0919941402)100:0.2010524941,Candidatus_Blackburnbacteria_bacterium_RIFCSPHIGHO2_12_FULL_44_25.contigs:0.2582315335)100:0.1128731915,GD2018-4_B1_QB3_180703_Blackburnbacteria_41_18_query_:0.3079550970)100:0.1103248952,((Candidatus_Blackburnbacteria_bacterium_RIFCSPHIGHO2_12_FULL_41_13b.contigs:0.3090243410,Candidatus_Blackburnbacteria_bacterium_RIFCSPLOWO2_01_FULL_40_20.contigs:0.3189557981)98:0.0712668394,(GD2017-2_S1_QB3_180125_Blackburnbacteria_46_17_query_:0.2931971749,S_p1_S3_coassembly_Blackburnbacteria_45_87_query_:0.3093984762)98:0.0432443650)98:0.0402292321)100:0.1304986016)100:0.1307916108,(((((Candidatus_Amesbacteria_bacterium_RIFCSPHIGHO2_12_FULL_48_14.contigs:0.2215473751,Candidatus_Amesbacteria_bacterium_RIFOXYB1_FULL_47_13.contigs:0.2337901420)100:0.0869696172,Candidatus_Amesbacteria_bacterium_RIFCSPLOWO2_01_FULL_47_33.contigs:0.2920791732)98:0.0423973124,Candidatus_Amesbacteria_bacterium_RIFOXYB1_FULL_44_23.contigs:0.3686848351)100:0.0429218049,(Candidatus_Amesbacteria_bacterium_RIFCSPLOWO2_01_FULL_48_25.contigs:0.3067283145,(Candidatus_Amesbacteria_bacterium_RIFCSPLOWO2_01_FULL_49_25.contigs:0.2286710854,(GD2017-2_S1_QB3_180125_Amesbacteria_48_8_query_:0.0012633449,Genasci_Feb2018_S35_SO-1_Amesbacteria_48_9_query_:0.0029476668)100:0.2349106614)100:0.0850773282)100:0.0779584242)100:0.0928468380,SR2-18-Sp2_coassembly_Amesbacteria_39_4_query_:0.4798944487)100:0.2547795793)99:0.0486275839,((((((Candidatus_Shapirobacteria_bacterium_RIFOXYA1_FULL_39_17.contigs:0.2128714124,(((CG06_land_8_20_14_3_00_150_Shapirobacteria_OP11_40_12_curated.contigs:0.2301864412,CG_4_8_14_3_um_filter_Shapirobacteria_OP11_35_11_curated.contigs:0.1990683206)100:0.0947385433,(UBA1420.contigs:0.1974621673,UBA4809.contigs:0.1529428962)100:0.0894783578)100:0.0863946452,(UBA4062.contigs:0.2672562051,GD2018-4_B1_QB3_180703_Shapirobacteria_40_33_a_query_:0.2900620073)92:0.0523234233)92:0.0559078503)100:0.0746190778,UBA1435.contigs:0.3861156340)100:0.3005597792,UBA6130.contigs:0.5719401239)100:0.1905500329,((CG03_land_8_20_14_0_80_cor_Shapirobacteria_OP11_40_19_curated.contigs:0.3606523607,CG07_land_8_20_14_0_80_Shapirobacteria_OP11_39_18_curated.contigs:0.3024193194)100:0.2042988975,CG09_land_8_20_14_0_10_Shapirobacteria_OP11_38_17_curated.contigs:0.5514824481)69:0.0394971064)100:0.0882856038,(CG08_land_8_20_14_0_20_Shapirobacteria_OP11_39_18_curated.contigs:0.4361795230,CG10_big_fil_rev_8_21_14_0_10_Shapirobacteria_OP11_40_9_curated.contigs:0.3286060500)100:0.1211388999)91:0.0376208783,(((CG07_land_8_20_14_0_80_Shapirobateria_OP11_39_12_curated.contigs:0.3197415888,CG_4_9_14_0_2_um_filter_Shapirobateria_OP11_39_11_curated.contigs:0.2291333684)100:0.0618062823,Microgenomates_group_bacterium_RBG_19FT_COMBO_39_10.contigs:0.3132876330)61:0.0448013671,(CG10_big_fil_rev_8_21_14_0_10_Shapirobateria_OP11_38_14_curated.contigs:0.2174919222,CG10_big_fil_rev_8_21_14_0_10_Shapirobateria_OP11_48_15_curated.contigs:0.2989210401)100:0.1220688268)100:0.1130972564)58:0.0388612585)60:0.0361705885,((((Candidatus_Beckwithbacteria_bacterium_RBG_13_42_9.contigs:0.3844548502,(CG23_combo_of_CG06-09_8_20_14_all_150_Beckwithbacteria_OP11_34_8_curated.contigs:0.3453772755,UBA1449.contigs:0.2851930493)100:0.2050365558)100:0.0754856657,(CG10_big_fil_rev_8_21_14_0_10_Beckwithbacteria_OP11_34_10_curated.contigs:0.3554200486,UBA1400.contigs:0.3182940285)100:0.1211572369)100:0.0376033075,(((Candidatus_Beckwithbacteria_bacterium_RIFCSPLOWO2_02_FULL_47_23.contigs:0.1130945653,CG22_combo_CG10-13_8_21_14_all_Beckwithbacteria_OP11_01_47_9_curated.contigs:0.1639694253)100:0.2129879310,CG2_30_FULL_Beckwithbacteria_OP11_44_31_curated.contigs:0.3029284670)100:0.0918819636,GWC1_OP11_49_16_COMPLETE.contigs:0.2874940975)100:0.2368373657)100:0.0376406439,(((((Candidatus_Chisholmbacteria_bacterium_RIFCSPHIGHO2_01_FULL_48_12.contigs:0.3490664993,S_p1_S3_coassembly_Chisholmbacteria_47_36_query_:0.3262138176)100:0.1642750158,GD2017-2_S1_QB3_180125_Chisholmbacteria_49_11_query_:0.4194979744)99:0.0557834350,(Candidatus_Chisholmbacteria_bacterium_RIFCSPLOWO2_01_FULL_49_14.contigs:0.2667691861,Candidatus_Chisholmbacteria_bacterium_RIFCSPLOWO2_01_FULL_50_28.contigs:0.3106067019)100:0.1499734126)96:0.0429208266,(Microgenomates_group_bacterium_RBG_16_45_19.contigs:0.5103039168,(Microgenomates_group_bacterium_RIFCSPHIGHO2_01_FULL_45_11.contigs:0.4366381468,Microgenomates_group_bacterium_RIFCSPLOWO2_01_FULL_47_10.contigs:0.4414508876)100:0.0636663488)100:0.0858444914)78:0.0463512195,(((((((Candidatus_Collierbacteria_bacterium_RIFCSPHIGHO2_01_FULL_50_25.contigs:0.0819208863,(GD2018-4_B1_QB3_180703_Collierbacteria_47_15_query_:0.0168642533,GD2018-4_B1_QB3_180703_Collierbacteria_47_26_query_:0.0135824288)100:0.0684124835)100:0.1697822574,FFV18_Sp65_Collierbacteria_45_8_query_:0.2367406589)100:0.1057742507,S_2p5_S6_coassembly_Collierbacteria_45_30_query_:0.2964611909)100:0.0819729838,(((Candidatus_Collierbacteria_bacterium_RIFOXYA2_FULL_46_20.contigs:0.0300362430,CG22_combo_CG10-13_8_21_14_all_Collierbacteria_OP11_43_12_curated.contigs:0.0459121491)100:0.1334111722,Candidatus_Collierbacteria_bacterium_RIFOXYD1_FULL_40_9.contigs:0.1904437864)100:0.0526341377,UBA2277.contigs:0.1605453558)100:0.2048577910)100:0.1727469229,Candidatus_Collierbacteria_bacterium_RIFOXYB1_FULL_49_13.contigs:0.4553514414)100:0.1884820909,(GD2018-4_B1_QB3_180703_Collierbacteria_44_45_query_:0.0857322621,SR2-18-Sp2_coassembly_Collierbacteria_42_7_query_:0.0877862689)100:0.5105732395)94:0.0768077777,((Candidatus_Collierbacteria_bacterium_RIFOXYD1_FULL_46_26.contigs:0.2776835760,(CG09_land_8_20_14_0_10_Collierbacteria_OP11_46_12_curated.contigs:0.0949563172,CG10_big_fil_rev_8_21_14_0_10_Collierbacteria_OP11_44_9_curated.contigs:0.1222610296)100:0.1585590408)100:0.3770939670,(((Candidatus_Pacebacteria_bacterium_RIFCSPHIGHO2_01_FULL_46_10.contigs:0.2570312457,Candidatus_Pacebacteria_bacterium_RIFOXYB1_FULL_44_10.contigs:0.3385451335)100:0.0366222130,SR2-17_Biohub_180515_Pacebacteria_43_18_query_:0.2423020258)100:0.1966744578,(((((((Candidatus_Pacebacteria_bacterium_RIFCSPHIGHO2_02_FULL_46_9.contigs:0.0896410272,CG10_big_fil_rev_8_21_14_0_10_Pacebacteria_OP11_45_6_curated.contigs:0.1003607250)100:0.0360960504,CG10_big_fil_rev_8_21_14_0_10_Pacebacteria_OP11_44_54_curated.contigs:0.0935186586)100:0.1734062701,(CG10_big_fil_rev_8_21_14_0_10_Pacebacteria_OP11_42_12_curated.contigs:0.0327100335,CG_4_10_14_0_8_um_filter_cor_Pacebacteria_OP11_42_14_curated.contigs:0.0308529502)100:0.2481698592)100:0.1404173551,(CG10_big_fil_rev_8_21_14_0_10_Pacebacteria_OP11_44_11_curated.contigs:0.2885084113,UBA1388.contigs:0.2933253843)100:0.0850837326)99:0.0437228707,((CG_4_9_14_0_2_um_filter_Pacebacteria_OP11_34_50_curated.contigs:0.2584180125,CG_4_9_14_0_2_um_filter_Pacebacteria_OP11_40_15_curated.contigs:0.2095076029)100:0.0684688115,UBA1370.contigs:0.2734654374)100:0.0489217484)99:0.0426123394,(((Candidatus_Pacebacteria_bacterium_RIFOXYD1_FULL_39_27.contigs:0.2138055736,CG1_02_FULL_CPR_36_77_curated.contigs:0.1965890130)100:0.0901359256,OP11_3.contigs:0.3657797682)100:0.0871973433,UBA924.contigs:0.3219425792)99:0.0426043217)98:0.0407526507,CG10_big_fil_rev_8_21_14_0_10_Pacebacteria_OP11_56_10_curated.contigs:0.3761998844)100:0.1844323665)100:0.1199384615)74:0.0424340908)75:0.0379424649)100:0.0564800757)100:0.0855619609)100:0.0681070556,((((((((((Candidatus_Gottesmanbacteria_bacterium_RBG_13_37_7.contigs:0.3384626843,CG11_big_fil_rev_8_21_14_0_20_Gottesmanbacteria_OP11_37_11_curated.contigs:0.3032066490)95:0.0429671318,((Candidatus_Gottesmanbacteria_bacterium_RIFCSPHIGHO2_02_FULL_40_13.contigs:0.0596760084,S_2p5_S6_coassembly_Gottesmanbacteria_39_24_query_:0.0830401272)100:0.2955243968,Candidatus_Gottesmanbacteria_bacterium_RIFCSPLOWO2_01_FULL_39_12b.contigs:0.2228296046)6:0.0595504132)5:0.0325168872,(Genasci_Feb2018_S35_SO-1_Gottesmanbacteria_40_14_query_:0.3482714999,(Montesol18_S2p5_coassembly_Gottesmanbacteria_36_20_query_:0.2552862588,(SR2-17_Biohub_180515_Gottesmanbacteria_39_16_query_:0.0010686254,SR2-18-Sp2_coassembly_Gottesmanbacteria_39_3_query_:0.0000029936)100:0.2461743783)100:0.0487448789)98:0.0517126564)5:0.0320952602,(((Candidatus_Gottesmanbacteria_bacterium_RBG_16_37_8.contigs:0.1154130834,Candidatus_Gottesmanbacteria_bacterium_RIFCSPHIGHO2_02_FULL_39_14.contigs:0.1202940598)100:0.1397849882,Candidatus_Gottesmanbacteria_bacterium_RIFCSPHIGHO2_02_FULL_40_24.contigs:0.2642933283)100:0.0586851768,Candidatus_Gottesmanbacteria_bacterium_RIFCSPLOWO2_01_FULL_42_22.contigs:0.3113299916)100:0.1401522588)5:0.0371619356,Candidatus_Gottesmanbacteria_bacterium_RIFCSPHIGHO2_02_FULL_39_11.contigs:0.4525003571)100:0.0652100155,((Candidatus_Gottesmanbacteria_bacterium_RIFCSPHIGHO2_01_FULL_39_10.contigs:0.2130976889,S_p1_S3_coassembly_Gottesmanbacteria_39_55_query_:0.2204517851)100:0.0848564905,Genasci_Feb2018_S35_SO-1_Gottesmanbacteria_39_27_query_:0.2904434918)100:0.1225727856)100:0.0530194826,FFV18_Sp65_Gottesmanbacteria_43_9_query_:0.4966980460)100:0.0498902342,((((((((((Candidatus_Gottesmanbacteria_bacterium_RBG_13_45_10.contigs:0.1583991269,Candidatus_Gottesmanbacteria_bacterium_RIFCSPLOWO2_01_FULL_46_9.contigs:0.2321477886)100:0.0713836646,GD2018-4_B1_QB3_180703_Gottesmanbacteria_46_9_query_:0.2646764820)96:0.0460954093,(Candidatus_Gottesmanbacteria_bacterium_RIFOXYB1_FULL_47_11.contigs:0.2748463824,(SR2-17_Biohub_180515_Gottesmanbacteria_43_117_query_:0.4611552227,SR2-17_Biohub_180515_Gottesmanbacteria_46_16_query_:0.2474073261)95:0.0430556977)92:0.0442286134)2:0.0205240500,(Candidatus_Gottesmanbacteria_bacterium_RIFCSPLOWO2_01_FULL_48_11.contigs:0.2289684191,SR2-17_Biohub_180515_Gottesmanbacteria_50_12_query_:0.2381065455)100:0.0540045645)92:0.0274506651,(((Candidatus_Gottesmanbacteria_bacterium_RIFCSPHIGHO2_01_FULL_46_14.contigs:0.1418419741,S_p1_S3_coassembly_Gottesmanbacteria_48_82_query_:0.1265262642)100:0.1118909870,S_p1_S3_coassembly_Gottesmanbacteria_43_141_query_:0.2993968386)100:0.0349651654,(Candidatus_Gottesmanbacteria_bacterium_RIFCSPLOWO2_01_FULL_49_10.contigs:0.2316131854,((Genasci_Feb2018_S34_3B_Gottesmanbacteria_50_7_query_:0.0027430311,S_2p5_S6_coassembly_Gottesmanbacteria_51_258_query_:0.0000029878)100:0.1513549674,((S_p1_S3_coassembly_Gottesmanbacteria_51_23_query_:0.1046403846,(Montesol18_S2p5_coassembly_Gottesmanbacteria_49_13_query_:0.0019582200,Montesol18_Sp2_coassembly_Gottesmanbacteria_49_29_query_:0.0040854175)100:0.0877993482)100:0.0434162379,SR2-17_Biohub_180515_Gottesmanbacteria_49_55_query_:0.2108204409)95:0.0303558318)100:0.0838980199)100:0.0802042978)96:0.0331936265)88:0.0241469075,((Candidatus_Gottesmanbacteria_bacterium_RIFCSPLOWO2_01_FULL_43_11b.contigs:0.2350446512,Montesol18_S2p5_coassembly_Gottesmanbacteria_47_14_query_:0.2073426028)100:0.0958682628,((UBA2370.contigs:0.0278827295,UBA6580.contigs:0.0302958652)100:0.1000568739,SR2-18-S2p5_coassembly_Gottesmanbacteria_48_11_query_:0.1341813184)100:0.2705489892)99:0.0407069871)99:0.0511779109,Montesol18_Sp2_coassembly_Gottesmanbacteria_47_21_query_:0.3067357484)100:0.0466687616,(Candidatus_Gottesmanbacteria_bacterium_RBG_16_43_7.contigs:0.3967570199,Candidatus_Gottesmanbacteria_bacterium_RBG_16_52_11.contigs:0.3187753436)100:0.0886726959)100:0.1507745131,(Candidatus_Gottesmanbacteria_bacterium_RIFCSPHIGHO2_01_FULL_43_15.contigs:0.3162975213,S_p1_S3_coassembly_Gottesmanbacteria_42_109_query_:0.2948990126)100:0.2003407088)100:0.0497749754,GD2017-2_S1_QB3_180125_Gottesmanbacteria_35_9_query_:0.6007341703)82:0.0278743338)100:0.0452092199,(((((Candidatus_Roizmanbacteria_bacterium_RIFCSPHIGHO2_01_FULL_39_12b.contigs:0.4411019855,((Candidatus_Roizmanbacteria_bacterium_RIFCSPHIGHO2_12_FULL_37_23.contigs:0.2100756411,Candidatus_Roizmanbacteria_bacterium_RIFCSPHIGHO2_12_FULL_44_10.contigs:0.2144569873)100:0.0844051157,(Candidatus_Roizmanbacteria_bacterium_RIFCSPLOWO2_01_FULL_38_11.contigs:0.3021983726,Candidatus_Roizmanbacteria_bacterium_RIFCSPLOWO2_02_FULL_43_10.contigs:0.3251484275)100:0.0707230381)100:0.0915816348)100:0.0524554152,(Candidatus_Roizmanbacteria_bacterium_RIFCSPHIGHO2_02_FULL_40_13b.contigs:0.4237683279,(Candidatus_Roizmanbacteria_bacterium_RIFCSPLOWO2_02_FULL_36_11.contigs:0.1714981590,Candidatus_Roizmanbacteria_bacterium_RIFCSPLOWO2_02_FULL_38_10.contigs:0.1424646202)100:0.2864701469)81:0.0395231286)100:0.0654884854,((((((((((Candidatus_Roizmanbacteria_bacterium_RIFCSPHIGHO2_01_FULL_39_12c.contigs:0.2341901220,(Candidatus_Roizmanbacteria_bacterium_RIFCSPLOWO2_01_FULL_35_13.contigs:0.1422083746,Candidatus_Roizmanbacteria_bacterium_RIFCSPLOWO2_01_FULL_37_12.contigs:0.1105486391)100:0.0807029995)100:0.0326502220,(Candidatus_Roizmanbacteria_bacterium_RIFCSPHIGHO2_02_FULL_37_15.contigs:0.1433634949,Candidatus_Roizmanbacteria_bacterium_RIFCSPHIGHO2_02_FULL_38_11.contigs:0.1192985052)100:0.0424052278)100:0.0609428616,Candidatus_Roizmanbacteria_bacterium_RIFCSPHIGHO2_01_FULL_39_8.contigs:0.2527767713)100:0.0539107295,CG10_big_fil_rev_8_21_14_0_10_Roizmanbacteria_OP11_36_26_curated.contigs:0.3223584245)99:0.0364045222,((((Candidatus_Roizmanbacteria_bacterium_RIFCSPLOWO2_01_FULL_44_13.contigs:0.1861434131,UBA6242.contigs:0.2085387235)100:0.1275010864,((CG03_land_8_20_14_0_80_cor_Roizmanbacteria_OP11_35_26_curated.contigs:0.1302163233,SR2-17_Biohub_180515_Roizmanbacteria_37_28_query_:0.1501812321)100:0.0819417336,CG22_combo_CG10-13_8_21_14_all_Roizmanbacteria_OP11_35_9_curated.contigs:0.2571780437)97:0.0291468086)43:0.0232383210,((CG06_land_8_20_14_3_00_150_Roizmanbacteria_OP11_34_14_curated.contigs:0.0827938552,CG22_combo_CG10-13_8_21_14_all_Roizmanbacteria_OP11_34_12_curated.contigs:0.0527262028)100:0.0604324923,SR2-17_Biohub_180515_Roizmanbacteria_35_13_query_:0.0713792365)100:0.2131500276)100:0.0377723882,Montesol18_S2p5_coassembly_Roizmanbacteria_36_10_query_:0.2372984798)100:0.0225135326)99:0.0241573022,CG09_land_8_20_14_0_10_Roizmanbacteria_OP11_41_9_curated.contigs:0.2912596525)96:0.0235628231,Montesol18_Sp2_coassembly_Roizmanbacteria_45_16_query_:0.2960025737)96:0.0321142759,(((((Candidatus_Roizmanbacteria_bacterium_RIFOXYC1_FULL_38_14.contigs:0.1210642675,SR2-18-Sp2_coassembly_RIFOXYB2_FULL_OP11_Roizmanbacteria_38_10_curated_40_30_query_:0.1511414489)100:0.0990700605,CG_4_10_14_0_8_um_filter_cor_Roizmanbacteria_OP11_39_9_curated.contigs:0.2395572908)100:0.0516678629,CG03_land_8_20_14_0_80_cor_Roizmanbacteria_OP11_39_12_curated.contigs:0.3830126999)100:0.0393134938,CG_4_10_14_0_8_um_filter_cor_Roizmanbacteria_OP11_33_9_curated.contigs:0.2959951159)100:0.1106093687,CG_4_9_14_0_8_um_filter_Roizmanbacteria_OP11_34_12_curated.contigs:0.4591454007)91:0.0369589737)88:0.0283364573,((Candidatus_Roizmanbacteria_bacterium_RIFCSPLOWO2_01_FULL_38_12.contigs:0.2869993222,(CG_4_10_14_0_2_um_filter_Roizmanbacteria_OP11_36_9_curated.contigs:0.2825794742,(CG_4_10_14_0_2_um_filter_Roizmanbacteria_OP11_39_13_curated.contigs:0.0998042298,CG_4_9_14_0_2_um_filter_Roizmanbacteria_OP11_39_13_curated.contigs:0.1284044045)100:0.1295841716)100:0.0913170842)100:0.1265867019,Candidatus_Roizmanbacteria_bacterium_RIFCSPLOWO2_01_FULL_41_22.contigs:0.2938371762)96:0.0718892393)96:0.0541679886,(Candidatus_Roizmanbacteria_bacterium_RIFCSPHIGHO2_12_FULL_33_9.contigs:0.3937175979,(Candidatus_Roizmanbacteria_bacterium_RIFCSPLOWO2_02_FULL_40_13.contigs:0.2983157758,FFV18_S2p5_Roizmanbacteria_46_8_query_:0.3869059138)100:0.0380077226)98:0.0426348382)100:0.1219196426)100:0.1278171250,((Candidatus_Roizmanbacteria_bacterium_RIFOXYD1_FULL_41_24.contigs:0.3761466853,UBA1406.contigs:0.3044165182)100:0.1223195780,(CG10_big_fil_rev_8_21_14_0_10_Roizmanbacteria_OP11_39_6_curated.contigs:0.3886373128,CG10_big_fil_rev_8_21_14_0_10_Roizmanbacteria_OP11_45_7_curated.contigs:0.4379525098)100:0.1618884491)100:0.2425915627)100:0.1345973877,((Candidatus_Roizmanbacteria_bacterium_RIFCSPLOWO2_01_FULL_40_14.contigs:0.3221811023,Candidatus_Roizmanbacteria_bacterium_RIFCSPLOWO2_01_FULL_45_11.contigs:0.3631188252)100:0.1446485082,CG_4_9_14_0_2_um_filter_Roizmanbacteria_OP11_38_17_curated.contigs:0.6403672569)100:0.0744717349)100:0.0654249121)95:0.0399630772,(((Candidatus_Gottesmanbacteria_bacterium_RIFCSPHIGHO2_01_FULL_42_12.contigs:0.3954301762,((Candidatus_Gottesmanbacteria_bacterium_RIFCSPHIGHO2_01_FULL_47_48.contigs:0.2727227202,(Montesol18_Sp2_coassembly_Gottesmanbacteria_41_10_query_:0.2386084096,rattlesnake_spring_18_Microgenomates_38_6_query_:0.2542078612)100:0.0642910900)100:0.0335672550,S_p1_S3_coassembly_Microgenomates_49_22_query_:0.2630207932)100:0.0989738865)100:0.1848520109,(S_2p5_S6_coassembly_Microgenomates_39_41_query_:0.3223139876,Montesol18_S2p5_coassembly_Gottesmanbacteria_40_13_query_:0.3318468179)100:0.1843725387)100:0.1047572659,((((((((((Candidatus_Levybacteria_bacterium_RBG_16_35_11.contigs:0.2427970071,CG_4_10_14_0_8_um_filter_cor_Levybacteria_OP11_35_23_curated.contigs:0.2362985576)100:0.0526832132,(((Candidatus_Levybacteria_bacterium_RIFCSPHIGHO2_01_FULL_37_17.contigs:0.1112271651,Candidatus_Levybacteria_bacterium_RIFCSPLOWO2_01_FULL_36_13.contigs:0.0983787083)100:0.1411137747,(CG10_big_fil_rev_8_21_14_0_10_Levybacteria_OP11_35_13_curated.contigs:0.1238114220,(GD2017-2_S1_QB3_180125_Levybacteria_35_7_query_:0.1180057201,S_2p5_S6_coassembly_Levybacteria_37_166_query_:0.1122116921)100:0.0764811307)100:0.0322639094)100:0.0539817669,SR2-17_Biohub_180515_Levybacteria_34_132_query_:0.2005587147)100:0.1220295654)100:0.0427575783,(((Candidatus_Levybacteria_bacterium_RIFCSPLOWO2_01_FULL_39_10.contigs:0.2597459460,(Genasci_Feb2018_S35_SO-1_Levybacteria_38_10_query_:0.1418995310,S_p1_S3_coassembly_Levybacteria_39_179_query_:0.1791106855)100:0.0529171439)100:0.1321528906,Candidatus_Levybacteria_bacterium_RIFCSPLOWO2_02_FULL_40_18.contigs:0.2676373751)100:0.0290194601,(Candidatus_Levybacteria_bacterium_RIFCSPLOWO2_02_FULL_37_11.contigs:0.2416240961,(GD2017-2_S1_QB3_180125_Levybacteria_38_10_query_:0.0031013757,GD2018-4_B1_QB3_180703_Levybacteria_37_7_query_:0.0047758569)100:0.2192164044)100:0.1068535012)100:0.0576366503)100:0.0318986478,(((((Candidatus_Levybacteria_bacterium_RIFCSPHIGHO2_01_FULL_37_33.contigs:0.0934575356,Candidatus_Levybacteria_bacterium_RIFCSPLOWO2_01_FULL_38_21.contigs:0.0727175624)100:0.0779617685,Candidatus_Levybacteria_bacterium_RIFCSPHIGHO2_01_FULL_41_15.contigs:0.1710340016)100:0.0686835092,GD2017-2_S1_QB3_180125_Levybacteria_37_19_query_:0.2010517484)100:0.0813163166,GD2017-3_B1_QB3_180125_Levybacteria_39_8_query_:0.3246651032)99:0.0319695879,((Candidatus_Levybacteria_bacterium_RIFCSPHIGHO2_01_FULL_38_26.contigs:0.2018740744,Candidatus_Levybacteria_bacterium_RIFCSPHIGHO2_02_FULL_37_13.contigs:0.1948143822)100:0.0699961126,(((((Candidatus_Levybacteria_bacterium_RIFCSPHIGHO2_01_FULL_40_16.contigs:0.0904378926,Candidatus_Levybacteria_bacterium_RIFCSPLOWO2_12_FULL_37_14.contigs:0.0868489449)100:0.0573844538,S_p1_S3_coassembly_Levybacteria_38_134_query_:0.1263344640)100:0.0282823732,Genasci_Feb2018_S35_SO-1_Levybacteria_37_12_query_:0.1102774117)100:0.0613596523,S_p1_S3_coassembly_Levybacteria_36_263_query_:0.1193040014)100:0.0878344067,GD2017-2_S1_QB3_180125_Levybacteria_36_20_query_:0.2028010586)100:0.1068127412)100:0.0588299968)99:0.0218621746)100:0.0348999655,((Candidatus_Levybacteria_bacterium_RIFCSPLOWO2_02_FULL_36_8b.contigs:0.2419347379,(((GD2017-2_B1_QB3_180125_Levybacteria_41_14_query_:0.0005332034,(GD2017-3_B1_QB3_180125_Levybacteria_41_21_query_:0.0000027818,JBCH_GD18_4_SO1_S176_Levybacteria_41_10_query_:0.0000027818)100:0.0000020087)99:0.0010675355,Genasci_Feb2018_S35_SO-1_Levybacteria_41_102_query_:0.0005818795)99:0.0005334246,Genasci_Feb2018_S37_SO-6_Levybacteria_41_9_query_:0.0000020410)100:0.2536293030)98:0.0337011995,((((GD2017-2_S1_QB3_180125_Levybacteria_40_14_query_:0.3124787787,S_p1_S3_coassembly_Levybacteria_42_368_query_:0.3232206310)60:0.0342170627,(GD2018-4_B1_QB3_180703_Levybacteria_36_40_query_:0.2068360446,GD2018-4_B1_QB3_180703_Levybacteria_40_33_b_query_:0.1967283442)100:0.1122815567)60:0.0319744697,GD2017-2_S2_QB3_180125_Levybacteria_36_14_query_:0.2459908933)99:0.0271298731,(GD2017-2_S1_QB3_180125_Levybacteria_40_8_query_:0.3882283778,(((GD2018-4_B1_QB3_180703_Levybacteria_43_10_query_:0.3426078307,SR2-18-Sp2_coassembly_Levybacteria_39_3_query_:0.3550559306)81:0.0662316568,S_p1_S3_coassembly_Levybacteria_43_56_query_:0.2680510893)81:0.0328205655,(S_p1_S3_coassembly_Levybacteria_42_162_query_:0.0828222415,S_p1_S3_coassembly_Levybacteria_43_83_query_:0.0693355226)100:0.1795739702)100:0.0555600685)100:0.0609062958)96:0.0173174979)95:0.0146037793)98:0.0298600727,(Candidatus_Levybacteria_bacterium_RIFCSPHIGHO2_12_FULL_38_12.contigs:0.2618822261,Candidatus_Levybacteria_bacterium_RIFCSPLOWO2_01_FULL_42_15.contigs:0.3196974670)100:0.0681994085)100:0.0921530815,(Candidatus_Levybacteria_bacterium_RIFCSPHIGHO2_01_FULL_36_15.contigs:0.2983187356,(((Candidatus_Levybacteria_bacterium_RIFCSPHIGHO2_01_FULL_40_10.contigs:0.2380694195,(Candidatus_Levybacteria_bacterium_RIFCSPHIGHO2_02_FULL_40_18.contigs:0.1016169515,S_p1_S3_coassembly_Levybacteria_40_84_query_:0.1151409347)100:0.1150879915)95:0.0309393218,Candidatus_Levybacteria_bacterium_RIFCSPLOWO2_12_FULL_39_17.contigs:0.2058393539)100:0.0697975423,(CG10_big_fil_rev_8_21_14_0_10_Levybacteria_OP11_36_7_curated.contigs:0.3008348979,CG2_30_FULL_Levybacteria_OP11_37_29_curated.contigs:0.2702581501)100:0.0465802449)100:0.1052602253)100:0.1990713201)100:0.0634063371,(GD18-4_B1_Microgenomates_Maxbin2_199_query_:0.0014725293,Genasci_Feb2018_S35_SO-1_Microgenomates_41_18_query_:0.0013458931)100:0.3700427106)100:0.0362741885,GD2017-2_S1_QB3_180125_Microgenomates_42_15_query_:0.4313319253)100:0.0612945452,(S_p1_S3_coassembly_Microgenomates_40_427_query_:0.3923717273,(SR2-17_Biohub_180515_Microgenomates_40_10_query_:0.0085795033,SR2-18-Sp2_coassembly_Gottesmanbacteria_40_3_query_:0.0061533759)100:0.3668711910)88:0.0587807387)87:0.0289459492)90:0.0313219458)100:0.0734102294)100:0.0446104995,(((((((Candidatus_Daviesbacteria_bacterium_RIFCSPHIGHO2_01_FULL_38_8.contigs:0.1999097662,Candidatus_Daviesbacteria_bacterium_RIFCSPLOWO2_01_FULL_43_15.contigs:0.2393638192)100:0.0724593761,Montesol18_S2p5_coassembly_Daviesbacteria_34_16_query_:0.2340890324)100:0.0450964406,GD2017-2_S1_QB3_180125_Daviesbacteria_35_15_query_:0.2549007440)99:0.0282337210,(((Candidatus_Daviesbacteria_bacterium_RIFCSPHIGHO2_12_FULL_37_16.contigs:0.2470617781,GD2017-2_S1_QB3_180125_Daviesbacteria_38_16_query_:0.2007625293)81:0.0357643240,Genasci_Feb2018_S35_SO-1_Daviesbacteria_39_16_query_:0.2738342700)100:0.0340728751,(GD2017-2_S1_QB3_180125_Daviesbacteria_39_7_query_:0.2097765567,Genasci_Feb2018_S35_SO-1_Daviesbacteria_40_17_query_:0.2180597027)83:0.0401540138)84:0.0301016631)100:0.0941950308,((((((((Candidatus_Daviesbacteria_bacterium_RIFCSPHIGHO2_01_FULL_40_11.contigs:0.1082534268,(Candidatus_Daviesbacteria_bacterium_RIFCSPLOWO2_01_FULL_41_32.contigs:0.1200433658,GD2017-3_B1_QB3_180125_Daviesbacteria_41_14_query_:0.1060404912)100:0.0266920257)100:0.0357895477,((((Candidatus_Daviesbacteria_bacterium_RIFCSPLOWO2_02_FULL_36_7.contigs:0.0200305654,GD2017-2_S2_QB3_180125_Daviesbacteria_36_15_query_:0.0326216429)100:0.1062815737,S_p1_S3_coassembly_Daviesbacteria_37_444_query_:0.1048754605)100:0.0551746218,((GD2017-2_S1_QB3_180125_Daviesbacteria_39_10_query_:0.1571075350,GD2018-4_B1_QB3_180703_Daviesbacteria_38_13_query_:0.1245743809)100:0.0252122822,GD2018-4_B1_QB3_180703_Daviesbacteria_36_18_query_:0.1692164818)88:0.0161085193)43:0.0131943194,(Candidatus_Daviesbacteria_bacterium_RIFCSPLOWO2_02_FULL_39_13.contigs:0.1621388741,GD2018-4_B1_QB3_180703_Daviesbacteria_39_21_query_:0.1264875516)43:0.0236254359)51:0.0159106157)100:0.0390001771,((((Candidatus_Daviesbacteria_bacterium_RIFCSPHIGHO2_02_FULL_36_13.contigs:0.1267113996,Candidatus_Daviesbacteria_bacterium_RIFCSPLOWO2_02_FULL_36_8.contigs:0.1437858716)100:0.0626082438,(Candidatus_Daviesbacteria_bacterium_RIFCSPHIGHO2_02_FULL_39_12.contigs:0.0970053627,Genasci_Feb2018_S35_SO-1_Daviesbacteria_37_8_query_:0.0852640003)100:0.1067900319)100:0.0250744721,Genasci_Feb2018_S35_SO-1_Daviesbacteria_36_17_query_:0.2000500060)100:0.0435913314,S_p1_S3_coassembly_Daviesbacteria_38_183_query_:0.2140526232)98:0.0162726450)98:0.0224981411,(GD2017-2_S1_QB3_180125_Daviesbacteria_39_14_query_:0.1838194914,JBCH_GD18_4_SO2_S177_Daviesbacteria_38_23_query_:0.1642389310)98:0.0468313475)99:0.0260441626,((Candidatus_Daviesbacteria_bacterium_RIFCSPLOWO2_01_FULL_39_12.contigs:0.2021397181,(GD2017-2_S1_QB3_180125_Daviesbacteria_38_19_a_query_:0.1645675397,GD2017-2_S1_QB3_180125_Microgenomates_Daviesbacteria_39_14_query_:0.1579150304)100:0.0362256230)86:0.0178182807,GD2017-2_S1_QB3_180125_Daviesbacteria_37_18_query_:0.2386065105)100:0.0183032101)100:0.0353696699,(Candidatus_Daviesbacteria_bacterium_RIFCSPLOWO2_02_FULL_38_18.contigs:0.1308485519,(GD2018-4_B1_QB3_180703_Daviesbacteria_41_18_query_:0.1112857173,JBCH_GD18_4_SO2_S177_Daviesbacteria_41_14_query_:0.0877620682)100:0.0257521031)100:0.1030823953)100:0.0362928702,((Genasci_Feb2018_S35_SO-1_Daviesbacteria_37_28_query_:0.2327347357,Genasci_Feb2018_S35_SO-1_Daviesbacteria_39_22_query_:0.3164258376)3:0.0253515696,S_p1_S3_coassembly_Daviesbacteria_41_989_query_:0.2671415472)73:0.0338370436)100:0.0471530291,(Candidatus_Daviesbacteria_bacterium_RIFCSPLOWO2_01_FULL_37_10.contigs:0.2459248266,S_p1_S3_coassembly_Daviesbacteria_39_956_query_:0.2621100729)100:0.0495220350)100:0.0681754583)100:0.0392152771,(Candidatus_Daviesbacteria_bacterium_RIFCSPHIGHO2_01_FULL_41_45.contigs:0.3261201519,((Candidatus_Daviesbacteria_bacterium_RIFCSPLOWO2_01_FULL_43_38.contigs:0.2156770190,S_p1_S3_coassembly_Daviesbacteria_38_70_query_:0.1933849690)89:0.0366288490,Candidatus_Daviesbacteria_bacterium_RIFOXYD1_FULL_41_10.contigs:0.2731171854)100:0.0349300281)100:0.0619785850)100:0.2704351385,S_p1_S3_coassembly_Curtissbacteria_42_104_query_:0.5338687739)95:0.0568636250)94:0.0295561551,(((((((Candidatus_Curtissbacteria_bacterium_RBG_13_35_7.contigs:0.1976057133,Candidatus_Curtissbacteria_bacterium_RIFCSPLOWO2_02_FULL_40_11.contigs:0.2086619206)100:0.0422430444,Candidatus_Curtissbacteria_bacterium_RIFCSPLOWO2_01_FULL_38_11b.contigs:0.1991608639)100:0.0624197367,Candidatus_Curtissbacteria_bacterium_RIFCSPLOWO2_01_FULL_42_26.contigs:0.2727371197)44:0.0279334444,Candidatus_Curtissbacteria_bacterium_RIFCSPLOWO2_01_FULL_41_18.contigs:0.2114425556)100:0.0719559974,((((Candidatus_Curtissbacteria_bacterium_RIFCSPHIGHO2_01_FULL_41_11.contigs:0.2380298243,Montesol18_Bp1_coassembly_Curtissbacteria_44_10_query_:0.2269659369)100:0.0493750191,(Genasci_Feb2018_S35_SO-1_Curtissbacteria_45_10_query_:0.2066968238,Montesol18_S2p5_coassembly_Curtissbacteria_40_11_query_:0.3553158840)100:0.0834226632)100:0.0271401103,(Candidatus_Curtissbacteria_bacterium_RIFCSPLOWO2_12_FULL_41_16.contigs:0.2041001973,GD2018-4_B1_QB3_180703_Curtissbacteria_41_20_query_:0.2081463706)100:0.0433645947)100:0.0384034809,(Candidatus_Curtissbacteria_bacterium_RIFCSPLOWO2_02_41_11.contigs:0.1439675433,Candidatus_Curtissbacteria_bacterium_RIFOXYA1_FULL_41_14.contigs:0.1720095854)100:0.0789851109)100:0.0313402541)99:0.0334224779,(((Candidatus_Curtissbacteria_bacterium_RIFCSPHIGHO2_01_FULL_40_12.contigs:0.2310914909,Candidatus_Curtissbacteria_bacterium_RIFCSPLOWO2_01_FULL_37_9.contigs:0.2994113392)100:0.0506154365,Candidatus_Curtissbacteria_bacterium_RIFCSPHIGHO2_02_FULL_42_15.contigs:0.3001198823)87:0.0304230056,(GD2017-2_S1_QB3_180125_Curtissbacteria_44_15_query_:0.0018082870,Genasci_Feb2018_S35_SO-1_Curtissbacteria_42_6_query_:0.0043649465)100:0.2276007205)79:0.0269585794)81:0.0459875784,S_p1_S3_coassembly_Curtissbacteria_42_77_query_:0.3274112166)100:0.3270007383)100:0.0506549844,(((((((Candidatus_Woykebacteria_bacterium_GWA1_44_8.contigs:0.1177080387,Candidatus_Woykebacteria_bacterium_RBG_16_44_10.contigs:0.1632038192)100:0.1632695980,(Candidatus_Woykebacteria_bacterium_RBG_13_40_15.contigs:0.2916833770,(Candidatus_Woykebacteria_bacterium_RBG_16_43_9.contigs:0.2409117533,Candidatus_Woykebacteria_bacterium_RBG_19FT_COMBO_43_10.contigs:0.2530645514)100:0.0635355033)94:0.0298719714)94:0.0451144252,Candidatus_Woykebacteria_bacterium_RIFCSPLOWO2_01_FULL_41_12.contigs:0.3058792321)100:0.1313353829,Candidatus_Woykebacteria_bacterium_RBG_16_39_9b.contigs:0.4218009489)100:0.0731228285,Candidatus_Woykebacteria_bacterium_RIFCSPHIGHO2_12_FULL_45_10.contigs:0.4230154150)100:0.0641046213,Candidatus_Woykebacteria_bacterium_RBG_13_40_7b.contigs:0.5306725348)95:0.0368669616,Candidatus_Woykebacteria_bacterium_RIFCSPLOWO2_01_FULL_43_14.contigs:0.5768651670)100:0.0988469169)100:0.0976619396,(candidate_division_CPR3_bacterium_GWF2_35_18.contigs:0.4332433244,CG_4_8_14_3_um_filter_WWE3_42_11_curated.contigs:0.4337590155)100:0.2078848516)96:0.0347878498,(((((((((((((candidate_division_WWE3_bacterium_RBG_16_37_10.contigs:0.0282351495,candidate_division_WWE3_bacterium_RIFCSPLOWO2_01_FULL_37_15.contigs:0.0194604227)100:0.0551415110,candidate_division_WWE3_bacterium_RIFCSPHIGHO2_02_FULL_38_14.contigs:0.0933956888)100:0.2553897094,candidate_division_WWE3_bacterium_RIFCSPLOWO2_01_FULL_41_9.contigs:0.2995405145)100:0.0601090679,(candidate_division_WWE3_bacterium_RBG_19FT_COMBO_34_6.contigs:0.4787511807,((candidate_division_WWE3_bacterium_RIFOXYA1_FULL_40_11.contigs:0.4047788145,candidate_division_WWE3_bacterium_RIFOXYD1_FULL_39_9.contigs:0.3389563279)98:0.0630419002,((((candidate_division_WWE3_bacterium_RIFOXYB1_FULL_42_27.contigs:0.0256898663,(candidate_division_WWE3_bacterium_RIFOXYB1_FULL_43_24.contigs:0.0327907567,candidate_division_WWE3_bacterium_RIFOXYD1_FULL_43_17.contigs:0.0303606304)100:0.0137681946)100:0.0297759717,candidate_division_WWE3_bacterium_RIFOXYD2_FULL_43_10.contigs:0.0305021646)84:0.0134174161,candidate_division_WWE3_bacterium_RIFOXYB1_FULL_43_12.contigs:0.0261784828)100:0.2647648878,UBA1397.contigs:0.3671872604)99:0.0694897772)100:0.0552897396)95:0.0497614156)95:0.0494136710,(candidate_division_WWE3_bacterium_RIFCSPLOWO2_12_FULL_36_10.contigs:0.3912856438,Genasci_Feb2018_S35_SO-1_Katanobacteria_47_10_query_:0.4148754425)100:0.0722078913)76:0.0268927971,((candidate_division_WWE3_bacterium_RIFCSPHIGHO2_01_FULL_42_13.contigs:0.2701402514,GD2018-4_B1_QB3_180703_Katanobacteria_36_13_query_:0.3568369148)100:0.1003748294,UBA1401.contigs:0.3560696595)76:0.0600385800)99:0.0400102953,(candidate_division_WWE3_bacterium_RIFCSPHIGHO2_01_FULL_43_9.contigs:0.2884368535,CG08_land_8_20_14_0_20_WWE3_41_10_curated.contigs:0.2684844764)100:0.3381373170)100:0.1075570039,(candidate_division_WWE3_bacterium_RIFCSPHIGHO2_01_FULL_40_23.contigs:0.3116315033,S_p1_S3_coassembly_Katanobacteria_46_18_query_:0.2488779121)100:0.1912234334)100:0.0842180688,(((candidate_division_WWE3_bacterium_RIFCSPLOWO2_01_FULL_39_13.contigs:0.4436963112,(CG10_big_fil_rev_8_21_14_0_10_WWE3_35_32_curated.contigs:0.2640954770,CG_4_9_14_3_um_filter_150_WWE3_34_6_curated.contigs:0.3128008351)100:0.1738555983)100:0.3465481400,CG10_big_fil_rev_8_21_14_0_10_WWE3_32_10_curated.contigs:0.7151175619)100:0.1139447414,(CG08_land_8_20_14_0_20_WWE3_40_13_curated.contigs:0.6322792041,CG23_combo_of_CG06-09_8_20_14_all_150_WWE3_40_14_curated.contigs:0.5082061460)100:0.1048219091)100:0.0458849807)100:0.0654596067,(CG08_land_8_20_14_0_20_WWE3_41_15_curated.contigs:0.6000954268,CG08_land_8_20_14_0_20_WWE3_43_13_curated.contigs:0.7163757750)96:0.0955551507)96:0.0426996608,candidate_division_WWE3_bacterium_RIFCSPLOWO2_01_FULL_42_11.contigs:0.6826082797)95:0.0297916346,(((candidate_division_WWE3_bacterium_RBG_19FT_COMBO_53_11.contigs:0.1073938698,(candidate_division_WWE3_bacterium_RIFCSPLOWO2_01_FULL_53_14.contigs:0.1701603965,CSP1-7_WWE3.contigs:0.1251403082)100:0.0396790273)100:0.1893410511,candidate_division_WWE3_bacterium_RIFCSPHIGHO2_01_FULL_48_15.contigs:0.2755327521)100:0.1705934142,CG_4_9_14_0_2_um_filter_WWE3_48_10_curated.contigs:0.3085093873)100:0.3605866616)100:0.0614843402,(CG22_combo_CG10-13_8_21_14_all_WWE3_39_12_curated.contigs:0.2487097041,CG_4_10_14_0_2_um_filter_WWE3_41_14_curated.contigs:0.2713239288)100:0.6458159972)56:0.0399197258)58:0.0515391036,((((candidate_division_WS6_bacterium_RIFOXYB1_FULL_33_14.contigs:0.1676151800,candidate_division_WS6_bacterium_RIFOXYB1_FULL_33_15.contigs:0.1462402674)100:0.1554930984,(UBA4813.contigs:0.2179056130,(UBA5223.contigs:0.1389415459,UBA5232.contigs:0.1277816308)100:0.1139268298)100:0.0909170190)100:0.0872835046,(UBA2022.contigs:0.1030126678,GD2018-4_B1_QB3_180703_Dojkabacteria_38_12_query_:0.1254346512)100:0.2585531860)100:0.3211166539,CG_4_10_14_0_2_um_filter_Djokabacteria_WS6_41_15_curated.contigs:0.9806830458)100:0.2782407484)100:0.0535345835,(alan_book_18_Dependentiae_39_18_query_:0.3411884889,(GD2018-4_B1_QB3_180703_Dependentiae_32_12_query_:0.2185091661,GD2018-4_B1_QB3_180703_Dependentiae_33_36_query_:0.2491622622)100:0.2131494181)100:0.6599049032)100:0.0664149720)97:0.0299181632)44:0.0271803601,GD2018-4_B1_QB3_180703_Microgenomates_42_16_query_:0.6961996110)92:0.0575534975,(((((Candidatus_Andersenbacteria_bacterium_RIFCSPHIGHO2_01_FULL_46_36.contigs:0.1597880074,Candidatus_Andersenbacteria_bacterium_RIFCSPHIGHO2_12_FULL_45_11b.contigs:0.1846113328)100:0.2012743331,(Montesol18_Bp1_coassembly_Andersenbacteria_49_22_query_:0.1264907790,Montesol18_Bp1_coassembly_Andersenbacteria_49_8_query_:0.1218729455)100:0.2051476965)100:0.0641429153,(FFV18_S2p5_Andersenbacteria_46_11_query_:0.0000020512,Montesol18_Bp1_coassembly_Andersenbacteria_46_36_query_:0.0000021107)100:0.3624152854)100:0.0615152750,(Candidatus_Andersenbacteria_bacterium_RIFCSPHIGHO2_02_FULL_46_16.contigs:0.3867134510,(CG10_big_fil_rev_8_21_14_0_10_Andersenbacteria_OD1_54_11_curated.contigs:0.2847603046,S_p1_S3_coassembly_Andersenbacteria_57_25_query_:0.3845152964)100:0.0931916471)100:0.0633272912)100:0.4618844093,S_p1_S3_coassembly_Parcubacteria_51_31_query_:0.7429432784)91:0.0923452531)84:0.0352593899)87:0.0338313165,((((((((((((((BJP_08E140C01_Falkowbacteria_33_19_curated.contigs:0.2817707442,((CG1_02_FULL_Falkowbacteria_OD1_37_21_curated.contigs:0.2072989642,SR2-17_Biohub_180515_Falkowbacteria_40_26_query_:0.1588870643)100:0.1028340199,(CG1_02_FULL_Falkowbacteria_OD1_41_21_curated.contigs:0.0493813663,CG10_big_fil_rev_8_21_14_0_10_Falkowbacteria_OD1_39_9_curated.contigs:0.0605015252)100:0.2082792868)100:0.0520672628)100:0.0701695024,CG11_big_fil_rev_8_21_14_0_20_Falkowbacteria_OD1_39_10_curated.contigs:0.2070981196)100:0.0210857570,(Candidatus_Falkowbacteria_bacterium_RIFOXYA2_FULL_47_19.contigs:0.2144369456,Candidatus_Falkowbacteria_bacterium_RIFOXYC12_FULL_34_55.contigs:0.2367991341)100:0.0672740012)100:0.0281265456,CG02_land_8_20_14_3_00_150_Falkowbacteria_OD1_36_14_curated.contigs:0.2846240004)100:0.0190217956,(((((Candidatus_Falkowbacteria_bacterium_RIFCSPHIGHO2_02_FULL_42_9.contigs:0.1084862509,Candidatus_Falkowbacteria_bacterium_RIFCSPLOWO2_12_FULL_45_13.contigs:0.1275795534)100:0.0377881806,CG2_30_FULL_Parcubacteria_OD1_45_37_curated.contigs:0.1231244730)100:0.0177485574,(GD2018-4_B1_QB3_180703_Parcubacteria_41_14_query_:0.0752047326,SR1-18-Sp65_coassembly_Falkowbacteria_40_6_query_:0.0723565973)100:0.0568323866)100:0.1217470602,CG10_big_fil_rev_8_21_14_0_10_Falkowbacteria_OD1_38_22_curated.contigs:0.2012312281)100:0.0525894505,SR1-18-Sp65_coassembly_Falkowbacteria_43_11_query_:0.2362950283)94:0.0275466944)94:0.0355591975,(((CG10_big_fil_rev_8_21_14_0_10_Falkowbacteria_OD1_37_14_curated.contigs:0.2832309893,UBA917.contigs:0.2699374479)100:0.0892741548,UBA2372.contigs:0.2630535644)100:0.0788993363,UBA1359.contigs:0.3671059428)100:0.0682698231)90:0.0124590318,CG23_combo_of_CG06-09_8_20_14_all_150_Falkowbacteria_OD1_49_15_curated.contigs:0.4528676928)100:0.0449240438,((((Candidatus_Falkowbacteria_bacterium_RIFCSPHIGHO2_02_FULL_45_15.contigs:0.0137633818,CG10_big_fil_rev_8_21_14_0_10_Falkowbacteria_OD1_44_15_curated.contigs:0.0170317278)100:0.1298147582,CG10_big_fil_rev_8_21_14_0_10_Falkowbacteria_OD1_43_11_curated.contigs:0.1655988179)100:0.1051227283,CG10_big_fil_rev_8_21_14_0_10_Falkowbacteria_OD1_43_10_curated.contigs:0.1970014005)100:0.0366543655,(Candidatus_Falkowbacteria_bacterium_RIFOXYA2_FULL_47_9.contigs:0.2320968747,CG10_big_fil_rev_8_21_14_0_10_Falkowbacteria_OD1_37_6_curated.contigs:0.1602846669)100:0.0831799116)100:0.1256630965)100:0.1327409109,((((Candidatus_Buchananbacteria_bacterium_RIFCSPHIGHO2_01_FULL_44_11.contigs:0.2617892183,Candidatus_Buchananbacteria_bacterium_RIFCSPHIGHO2_02_FULL_56_16.contigs:0.2745707113)82:0.0482574006,(Candidatus_Buchananbacteria_bacterium_RIFCSPHIGHO2_02_FULL_38_8.contigs:0.2251445563,((Candidatus_Buchananbacteria_bacterium_RIFCSPHIGHO2_02_FULL_39_17.contigs:0.2539918289,Candidatus_Buchananbacteria_bacterium_RIFCSPLOWO2_02_FULL_46_11b.contigs:0.2095287638)97:0.0400983746,(UBA6539.contigs:0.1857153984,Montesol18_Bp1_coassembly_Falkowbacteria_42_8_query_:0.1704720758)100:0.0581904235)100:0.0383708583)78:0.0331783436)60:0.0274733235,Candidatus_Buchananbacteria_bacterium_RIFCSPHIGHO2_01_FULL_47_11b.contigs:0.2954257720)100:0.0710973334,CG10_big_fil_rev_8_21_14_0_10_Buchananbacteria_OD1_42_9_curated.contigs:0.3903265650)100:0.0855394752)81:0.0268282452,(((Candidatus_Buchananbacteria_bacterium_RBG_13_36_9.contigs:0.2145047500,Candidatus_Buchananbacteria_bacterium_RBG_13_39_9.contigs:0.2087203484)100:0.1893542625,(((Candidatus_Falkowbacteria_bacterium_RIFOXYC2_FULL_36_12.contigs:0.2558130137,CG10_big_fil_rev_8_21_14_0_10_Falkowbacteria_OD1_39_11_curated.contigs:0.2842396128)100:0.1274052276,SR2-17_Biohub_180515_Parcubacteria_41_9_query_:0.5098070581)83:0.0360748669,(Candidatus_Falkowbacteria_bacterium_RIFOXYC2_FULL_48_21.contigs:0.3540790093,SR2-18-Sp2_coassembly_Falkowbacteria_44_7_query_:0.2770343479)100:0.1757027891)100:0.0963818064)83:0.0262374494,Candidatus_Falkowbacteria_bacterium_RBG_13_39_14.contigs:0.4450152450)74:0.0382147025)71:0.0322169962,(((((Candidatus_Falkowbacteria_bacterium_RIFOXYD2_FULL_39_16.contigs:0.2351298603,SR2-18-Sp2_coassembly_Falkowbacteria_44_4_query_:0.1945257376)100:0.1699475550,CG23_combo_of_CG06-09_8_20_14_all_150_Parcubacteria_OD1_35_9_curated.contigs:0.3057472987)78:0.0499830760,(CG2_30_FULL_Parcubacteria_OD1_48_51_curated.contigs:0.5084881195,SR2-17_Biohub_180515_Parcubacteria_51_16_query_:0.4210887824)63:0.0712539600)52:0.0286981942,(((((((Candidatus_Kerfeldbacteria_bacterium_RIFCSPHIGHO2_02_FULL_42_14.contigs:0.3863984336,Candidatus_Kerfeldbacteria_bacterium_RIFCSPHIGHO2_12_FULL_48_17.contigs:0.3774955129)100:0.1365844598,JBCH_GD18_4_SO2_S177_Kerfelbacteria_47_10_query_:0.5157879813)75:0.0632606659,((((Candidatus_Kerfeldbacteria_bacterium_RIFOXYA2_FULL_38_24.contigs:0.2953468968,GD2018-4_B1_QB3_180703_Kerfelbacteria_43_17_query_:0.2672942260)100:0.0663739378,CG_4_9_14_3_um_filter_150_Kerfelbacteria_OD1_45_8_curated.contigs:0.2760948444)100:0.2328211226,(GD2018-4_B1_QB3_180703_Kerfelbacteria_43_29_query_:0.3030222778,S_p2_S4_coassembly_Kerfelbacteria_47_26_query_:0.2835726867)100:0.1975022058)100:0.0702397921,GD2018-4_B1_QB3_180703_Kerfelbacteria_51_13_query_:0.4466705020)66:0.0322904174)75:0.0442525762,((CG08_land_8_20_14_0_20_Kerfelbacteria_OD1_40_16_curated.contigs:0.0876750485,CG_4_10_14_0_8_um_filter_cor_Kerfelbacteria_OD1_42_10_curated.contigs:0.0830792674)100:0.3138614489,S_2p5_S6_coassembly_Kerfelbacteria_62_59_query_:0.5172122052)59:0.0484834191)29:0.0303593389,(((Candidatus_Kerfeldbacteria_bacterium_RIFCSPLOWO2_01_FULL_48_11.contigs:0.4118383765,SR2-18-Sp2_coassembly_Kerfeldbacteria_48_12_query_:0.3759269607)97:0.0832362314,(((Genasci_Feb2018_S36_SO-2_Kerfelbacteria_58_11_query_:0.2677219001,(Montesol18_Sp2_coassembly_Kerfeldbacteria_54_28_query_:0.2217195519,SR2-17_Biohub_180515_Kerfeldbacteria_56_8_query_:0.1952765971)100:0.0632930658)100:0.1697984128,((S_p1_S3_coassembly_Kerfelbacteria_55_34_query_:0.2403083021,(S_p1_S3_coassembly_Kerfelbacteria_59_32_query_:0.1243288574,S_p2_S4_coassembly_Kerfelbacteria_58_88_query_:0.1002263608)100:0.1101194321)61:0.0308373571,SR2-17_Biohub_180515_Kerfeldbacteria_59_8_query_:0.2020352177)100:0.1833016747)100:0.0650852455,(JBCH_GD18_4_SO2_S177_Kerfelbacteria_61_20_query_:0.4019854796,(S_2p5_S6_coassembly_Kerfelbacteria_58_113_query_:0.2781001127,S_p2_S4_coassembly_Kerfelbacteria_56_46_query_:0.2712701932)100:0.1990929949)55:0.0531119038)97:0.0421791827)100:0.0385886904,(((Candidatus_Veblenbacteria_bacterium_RIFOXYA2_FULL_43_9.contigs:0.2799441888,SR2-17_Biohub_180515_Parcubacteria_50_13_query_:0.2724269521)7:0.0398269386,SR2-17_Biohub_180515_Parcubacteria_43_11_query_:0.2677093174)100:0.3143161485,(CG08_land_8_20_14_0_20_Kerfelbacteria_OD1_42_7_curated.contigs:0.5338046285,CG08_land_8_20_14_0_20_Kerfelbacteria_OD1_43_14_curated.contigs:0.4617172796)100:0.0747328770)98:0.0626922751)98:0.0435022315)70:0.0331453333,(Candidatus_Komeilibacteria_bacterium_RIFCSPLOWO2_02_FULL_48_11.contigs:0.2736023419,(((((CG10_big_fil_rev_8_21_14_0_10_Parcubacteria_OD1_46_32_curated.contigs:0.1374501534,GD2017-1_S_p1_S3_Biohub_170907_Parcubacteria_57_82_query_:0.1317341781)100:0.0356210940,Genasci_Feb2018_S35_SO-1_Parcubacteria_58_6_query_:0.1438618614)100:0.0468857493,GD2017-2_S1_QB3_180125_Parcubacteria_55_35_query_:0.1871260243)100:0.0866068716,CG11_big_fil_rev_8_21_14_0_20_Parcubacteria_OD1_41_14_curated.contigs:0.3307070758)100:0.1080813110,S_p1_S3_coassembly_Parcubacteria_56_79_query_:0.2739973425)32:0.0419574864)100:0.3511253589)87:0.0373107748,(((((((((((Candidatus_Magasanikbacteria_bacterium_RIFCSPHIGHO2_01_FULL_41_23.contigs:0.3468630771,Genasci_Feb2018_S36_SO-2_Magasanikbacteria_44_17_query_:0.2986371754)100:0.0580758598,((((((Candidatus_Magasanikbacteria_bacterium_RIFOXYC12_FULL_33_11.contigs:0.0114940270,CG_4_10_14_0_2_um_filter_Magasanikbacteria_OD1_33_14_curated.contigs:0.0105587221)100:0.0558176137,Candidatus_Magasanikbacteria_bacterium_RIFOXYD12_FULL_33_17.contigs:0.0661606462)100:0.0339315019,(CG10_big_fil_rev_8_21_14_0_10_Magasanikbacteria_OD1_36_16_curated.contigs:0.0497401993,CG_4_10_14_0_8_um_filter_cor_Magasanikbacteria_OD1_32_14_curated.contigs:0.0613245276)100:0.0592534089)100:0.1620410037,Candidatus_Magasanikbacteria_bacterium_RIFOXYC2_FULL_39_8.contigs:0.1824277876)99:0.0406161514,(GD2017-2_S2_QB3_180125_Magasanikbacteria_38_12_query_:0.0008329602,GD2018-4_B1_QB3_180703_Magasanikbacteria_39_15_query_:0.0023004588)100:0.2570992903)100:0.0378922990,UBA922.contigs:0.2702023643)100:0.0618133474)100:0.0620183410,((Candidatus_Magasanikbacteria_bacterium_RIFCSPHIGHO2_02_FULL_41_13.contigs:0.3602214956,((Candidatus_Magasanikbacteria_bacterium_RIFCSPLOWO2_01_FULL_33_34.contigs:0.1413635548,Candidatus_Magasanikbacteria_bacterium_RIFOXYB1_FULL_40_15.contigs:0.1023207438)100:0.1537543660,SR2-17_Biohub_180515_Magasanikbacteria_53_8_query_:0.3274954370)98:0.0424223197)54:0.0215015461,((((Candidatus_Magasanikbacteria_bacterium_RIFCSPHIGHO2_02_FULL_47_14.contigs:0.2602895565,(CG10_big_fil_rev_8_21_14_0_10_Magasanikbacteria_OD1_43_6_curated.contigs:0.2270474923,CG10_big_fil_rev_8_21_14_0_10_Magasanikbacteria_OD1_47_10_curated.contigs:0.2378256023)100:0.0355854454)100:0.0562476276,(CG11_big_fil_rev_8_21_14_0_20_Magasanikbacteria_OD1_39_34_curated.contigs:0.2701991739,CG_4_9_14_3_um_filter_150_Magasanikbacteria_OD1_32_9_curated.contigs:0.2908398592)48:0.0487990738)40:0.0198645057,(CG10_big_fil_rev_8_21_14_0_10_Magasanikbacteria_OD1_38_6_curated.contigs:0.2967106011,((CG10_big_fil_rev_8_21_14_0_10_Magasanikbacteria_OD1_42_10_curated.contigs:0.0805875480,(CG_4_10_14_0_8_um_filter_cor_Magasanikbacteria_OD1_42_12_curated.contigs:0.0225021829,UBA1566.contigs:0.0311260099)100:0.0701788909)100:0.1892909792,CG_4_10_14_0_2_um_filter_Magasanikbacteria_OD1_37_12_curated.contigs:0.2398097800)100:0.0672100824)92:0.0453259839)59:0.0238478008,(Candidatus_Magasanikbacteria_bacterium_RIFCSPHIGHO2_02_FULL_51_14.contigs:0.2309753308,Candidatus_Magasanikbacteria_bacterium_RIFCSPLOWO2_02_FULL_47_16.contigs:0.2887429846)94:0.0587906703)56:0.0182303962)88:0.0307687359)70:0.0366279507,((Candidatus_Magasanikbacteria_bacterium_RIFCSPLOWO2_12_FULL_43_12.contigs:0.0452041394,(S_p2_S4_coassembly_Magasanikbacteria_45_150_query_:0.0256133833,SR2-18-Sp2_coassembly_RIFCSPLOWO2_12_FULL_OD1_Magasanikbacteria_43_12_curated_44_3_query_:0.0273850902)100:0.0314468617)100:0.0802943284,SR2-17_Biohub_180515_Magasanikbacteria_45_18_query_:0.0998854962)100:0.2126037779)100:0.1088298896,(((((Candidatus_Magasanikbacteria_bacterium_RIFCSPLOWO2_02_FULL_44_11.contigs:0.1727812284,SR2-17_Biohub_180515_Magasanikbacteria_49_411_query_:0.1647979196)100:0.0619164840,GD2018-4_B1_QB3_180703_Magasanikbacteria_53_17_query_:0.4158917489)100:0.0671959108,((Candidatus_Magasanikbacteria_bacterium_RIFOXYA2_FULL_44_8.contigs:0.2298515826,CG10_big_fil_rev_8_21_14_0_10_Magasanikbacteria_OD1_36_32_curated.contigs:0.2460584819)63:0.0320619961,((Candidatus_Magasanikbacteria_bacterium_RIFOXYC2_FULL_42_28.contigs:0.1971670929,Candidatus_Magasanikbacteria_bacterium_RIFOXYD2_FULL_41_14.contigs:0.2143382284)100:0.1252984440,Candidatus_Magasanikbacteria_bacterium_RIFOXYD2_FULL_36_9.contigs:0.2327396585)72:0.0237820582)88:0.0314947054)100:0.0381797664,(Candidatus_Magasanikbacteria_bacterium_RIFOXYD1_FULL_40_23.contigs:0.0652528480,GD2017-2_S1_QB3_180125_Magasanikbacteria_42_11_query_:0.0615102274)100:0.1867266772)100:0.0710375193,CG10_big_fil_rev_8_21_14_0_10_Magasanikbacteria_OD1_40_10_curated.contigs:0.3390418231)100:0.1073513000)100:0.0675897425,(Candidatus_Uhrbacteria_bacterium_RIFCSPLOWO2_02_FULL_51_9.contigs:0.0426582402,S_p1_S3_coassembly_Magasanikbacteria_52_34_query_:0.0197461731)100:0.5177627663)100:0.0558877608,Candidatus_Magasanikbacteria_bacterium_RIFCSPHIGHO2_01_FULL_50_8.contigs:0.5350031892)64:0.0588259652,(((Candidatus_Magasanikbacteria_bacterium_RIFOXYB2_FULL_38_10.contigs:0.2494447368,SR2-17_Biohub_180515_Magasanikbacteria_47_8_query_:0.2636609695)100:0.0847509689,SR2-18-Sp2_coassembly_Magasanikbacteria_43_6_query_:0.3095550071)100:0.1778713317,CG10_big_fil_rev_8_21_14_0_10_Schleperbacteria_OD1_36_14_curated.contigs:0.5011008281)70:0.0532267068)64:0.0390579706,((((((((Candidatus_Uhrbacteria_bacterium_RIFCSPHIGHO2_01_FULL_63_20.contigs:0.2475735468,Candidatus_Uhrbacteria_bacterium_RIFOXYB12_FULL_58_10.contigs:0.2288409832)64:0.0474226449,((((Candidatus_Uhrbacteria_bacterium_RIFCSPLOWO2_02_FULL_48_18.contigs:0.0223815425,Candidatus_Uhrbacteria_bacterium_RIFOXYB2_FULL_45_11.contigs:0.0215116197)100:0.2635172826,((GD2018-4_B1_QB3_180703_Uhrbacteria_41_26_query_:0.0969714934,SR1-18-Bp1_QB3_181220_Uhrbacteria_41_4_query_:0.0953990112)100:0.1029090160,SR2-17_Biohub_180515_Uhrbacteria_51_51_query_:0.1501565371)100:0.0713747311)100:0.0261231005,(((CG10_big_fil_rev_8_21_14_0_10_Uhrbacteria_OD1_48_16_curated.contigs:0.1335341773,(GD2018-4_B1_QB3_180703_Uhrbacteria_45_124_query_:0.1263987824,((S_p2_S4_coassembly_Uhrbacteria_51_101_query_:0.1234228996,S_p2_S4_coassembly_Uhrbacteria_56_31_query_:0.0588479166)100:0.0270626264,S_p65_S5_coassembly_Uhrbacteria_51_35_query_:0.0741571526)100:0.0738092604)100:0.0327848743)100:0.0640345860,(S_p2_S4_coassembly_Uhrbacteria_59_539_query_:0.0695695131,SR2-17_Biohub_180515_Uhrbacteria_53_10_query_:0.0960212964)100:0.1487469134)100:0.0603314105,CG_4_9_14_3_um_filter_150_Uhrbacteria_OD1_50_9_curated.contigs:0.1811506749)100:0.0352558260)100:0.0582374471,Candidatus_Uhrbacteria_bacterium_RIFOXYB2_FULL_41_18.contigs:0.2916681863)100:0.0382560793)64:0.0343888236,GD2018-4_B1_QB3_180703_Uhrbacteria_55_83_query_:0.4525076610)98:0.0249969362,(CG_4_9_14_3_um_filter_150_Uhrbacteria_OD1_36_7_curated.contigs:0.4287076372,S_p65_S5_coassembly_Uhrbacteria_58_36_query_:0.2915543628)98:0.0660869293)100:0.0591100473,(Candidatus_Uhrbacteria_bacterium_RIFCSPHIGHO2_02_FULL_54_11.contigs:0.2765903809,Genasci_Feb2018_S34_3B_Uhrbacteria_55_15_query_:0.3254014774)100:0.1597097920)100:0.0280542087,(((Candidatus_Uhrbacteria_bacterium_RIFCSPHIGHO2_02_FULL_53_13.contigs:0.2066684864,GD2018-4_B1_QB3_180703_Uhrbacteria_53_7_query_:0.2558425533)100:0.0939829541,CG10_big_fil_rev_8_21_14_0_10_Uhrbacteria_OD1_50_16_curated.contigs:0.2329211499)100:0.1679750279,(((Candidatus_Uhrbacteria_bacterium_RIFOXYB2_FULL_41_10.contigs:0.2928249716,CG10_big_fil_rev_8_21_14_0_10_Uhrbacteria_OD1_41_26_curated.contigs:0.2495025583)100:0.0873622654,CG_4_9_14_3_um_filter_150_Uhrbacteria_OD1_41_35_curated.contigs:0.2737485546)100:0.0635997167,GD18-4_B1_GD2018-4_B1_QB3_180703_Uhrbacteria_63_9_query_:0.3006032867)100:0.1545688122)100:0.0777633007)100:0.0698802279,((Candidatus_Uhrbacteria_bacterium_RIFCSPHIGHO2_12_FULL_60_25.contigs:0.2412400642,(S_p1_S3_coassembly_Uhrbacteria_60_33_query_:0.2055463323,SR2-18-Sp65_coassembly_Uhrbacteria_55_6_query_:0.2348054129)100:0.0526827692)100:0.0597920177,CG22_combo_CG10-13_8_21_14_all_Uhrbacteria_OD1_47_17_curated.contigs:0.2772658534)100:0.1988632788)62:0.0483539330,(((Candidatus_Uhrbacteria_bacterium_RIFCSPHIGHO2_02_FULL_57_19.contigs:0.3077031320,GD2017-2_S1_QB3_180125_Uhrbacteria_48_16_query_:0.4085942942)100:0.0828715513,(S_p1_S3_coassembly_Uhrbacteria_56_20_query_:0.2355120348,S_p2_S4_coassembly_Uhrbacteria_53_22_query_:0.2620751648)100:0.1449026439)99:0.0479836400,((Candidatus_Uhrbacteria_bacterium_RIFCSPHIGHO2_02_FULL_60_10.contigs:0.2528059455,S_p2_S4_coassembly_Uhrbacteria_61_26_query_:0.2043099180)100:0.0796269455,(Candidatus_Uhrbacteria_bacterium_RIFOXYC2_FULL_47_19.contigs:0.0391337156,CG_4_10_14_0_8_um_filter_cor_Uhrbacteria_OD1_58_22_curated.contigs:0.0414529516)100:0.2652440606)100:0.1494623724)91:0.0357873077)64:0.0323259442)99:0.0402190197,((((Candidatus_Uhrbacteria_bacterium_RIFCSPHIGHO2_02_FULL_47_29.contigs:0.1149985541,Candidatus_Uhrbacteria_bacterium_RIFCSPLOWO2_02_FULL_48_12.contigs:0.1033069202)100:0.1831150327,CG10_big_fil_rev_8_21_14_0_10_Uhrbacteria_OD1_48_11_curated.contigs:0.3388257186)100:0.1990828360,((((GD2018-4_B1_QB3_180703_Uhrbacteria_60_32_query_:0.0016497264,Genasci_Feb2018_S34_3B_Uhrbacteria_60_5_query_:0.0148690869)100:0.0631239173,S_p2_S4_coassembly_Uhrbacteria_60_31_query_:0.0739680750)100:0.1739882359,(S_p1_S3_coassembly_Uhrbacteria_63_22_query_:0.2133883795,(S_p2_S4_coassembly_Uhrbacteria_62_22_query_:0.1568540434,S_p2_S4_coassembly_Uhrbacteria_63_108_query_:0.1560870879)100:0.0545229475)100:0.0402029063)100:0.2931646830,((S_p2_S4_coassembly_Uhrbacteria_49_27_query_:0.2278794080,S_p2_S4_coassembly_Uhrbacteria_53_34_query_:0.1887632304)100:0.1995555247,S_p2_S4_coassembly_Uhrbacteria_50_25_query_:0.3797888831)100:0.0690066317)83:0.0539086248)60:0.0333127914,(((Candidatus_Uhrbacteria_bacterium_RIFCSPLOWO2_02_FULL_46_25.contigs:0.2351031830,Genasci_Feb2018_S34_3B_Uhrbacteria_52_25_query_:0.2314911744)100:0.0496924121,S_p1_S3_coassembly_Uhrbacteria_49_63_query_:0.2386835944)100:0.2207612351,(Candidatus_Uhrbacteria_bacterium_RIFCSPLOWO2_02_FULL_49_11.contigs:0.2640674738,Candidatus_Uhrbacteria_bacterium_RIFCSPLOWO2_02_FULL_54_37.contigs:0.2611366052)100:0.2974625397)62:0.0447359179)90:0.0357516320)68:0.0293899980,(((((GD2018-4_B1_QB3_180703_Uhrbacteria_48_14_query_:0.0936297023,S_p2_S4_coassembly_Uhrbacteria_48_44_query_:0.0699420282)100:0.1488197119,S_p2_S4_coassembly_Uhrbacteria_44_41_query_:0.2244888727)100:0.1430609926,(S_p2_S4_coassembly_Uhrbacteria_44_36_query_:0.2723499191,((S_p2_S4_coassembly_Uhrbacteria_48_664_query_:0.2385373343,S_p65_S5_coassembly_Uhrbacteria_49_37_query_:0.2113854940)100:0.1528415297,S_p2_S4_coassembly_Uhrbacteria_52_107_query_:0.2737596794)97:0.0271786702)100:0.0497412711)80:0.0370399174,Genasci_Feb2018_S35_SO-1_Uhrbacteria_45_9_query_:0.3270059561)100:0.1560998648,SR2-17_Biohub_180515_Parcubacteria_52_12_query_:0.6771322950)82:0.0586303604)63:0.0208252491)50:0.0331076575)53:0.0204774614,(S_p1_S3_coassembly_Parcubacteria_46_66_query_:0.4974295481,((S_p1_S3_coassembly_Parcubacteria_54_30_query_:0.4425123185,S_p2_S4_coassembly_Parcubacteria_44_41_query_:0.5201546293)100:0.0557616563,Montesol18_Sp2_coassembly_Uhrbacteria_48_12_query_:0.3539808586)93:0.0456964262)100:0.0810083330)39:0.0259685790)95:0.0254823218,(((Candidatus_Buchananbacteria_bacterium_RIFCSPLOWO2_01_FULL_39_33.contigs:0.1512211272,CG10_big_fil_rev_8_21_14_0_10_Buchananbacteria_OD1_33_19_curated.contigs:0.1260290709)100:0.1205621110,SR2-17_Biohub_180515_RIFCSPLOWO2_01_FULL_OD1_Falkowbacteria_39_33_curated_41_7_query_:0.2037756675)100:0.2216044891,(((Candidatus_Komeilibacteria_bacterium_RIFCSPLOWO2_01_FULL_45_10.contigs:0.2503306719,(Candidatus_Komeilibacteria_bacterium_RIFOXYC2_FULL_45_12.contigs:0.2813933460,CG10_big_fil_rev_8_21_14_0_10_Komeilibateria_OD1_41_13_curated.contigs:0.2071334634)68:0.0516345000)100:0.1045705848,CG1_02_FULL_Parcubacteria_OD1_37_51_curated.contigs:0.5159083592)100:0.0607468543,(((Candidatus_Komeilibacteria_bacterium_RIFCSPLOWO2_01_FULL_52_15.contigs:0.2430878585,S_p1_S3_coassembly_Komeilibacteria_52_33_query_:0.2571162257)100:0.0442978661,Candidatus_Komeilibacteria_bacterium_RIFCSPLOWO2_01_FULL_53_11.contigs:0.2508652857)100:0.1716955651,(Candidatus_Komeilibacteria_bacterium_RIFOXYD1_FULL_37_29.contigs:0.2382643564,CG10_big_fil_rev_8_21_14_0_10_Komeilibateria_OD1_36_65_curated.contigs:0.2122609406)100:0.1923407052)100:0.1031699309)100:0.0504865252)99:0.0434947558)90:0.0255955499,((Candidatus_Jacksonbacteria_bacterium_RIFCSPLOWO2_01_FULL_44_13.contigs:0.5560319332,((Candidatus_Jacksonbacteria_bacterium_RIFCSPLOWO2_02_FULL_44_20.contigs:0.1635869978,S_p2_S4_coassembly_Jacksonbacteria_46_39_query_:0.1459636539)100:0.2197564603,Candidatus_Jacksonbacteria_bacterium_RIFOXYA2_FULL_43_12.contigs:0.3440674393)100:0.2197122829)99:0.0954973876,(((((Candidatus_Kuenenbacteria_bacterium_RIFCSPHIGHO2_02_FULL_39_13.contigs:0.0771020739,CG_4_9_14_3_um_filter_150_Kuenenbacteria_OD1_related_39_14_curated.contigs:0.0733549576)100:0.1866486286,Candidatus_Kuenenbacteria_bacterium_RIFCSPLOWO2_12_FULL_42_13.contigs:0.2911096651)100:0.0718764974,CG08_land_8_20_14_0_20_Kuenenbacteria_OD1_37_23_curated.contigs:0.3306409306)100:0.1109253452,(CG10_big_fil_rev_8_21_14_0_10_Kuenenbacteria_OD1_36_11_curated.contigs:0.3215260650,UBA2196.contigs:0.3017730558)100:0.0990643164)100:0.0892194507,SR1-18-Bp1_QB3_181220_Parcubacteria_29_5_query_:0.3586955059)81:0.0424123778)77:0.0334851094)85:0.0406113648,((CG12_big_fil_rev_8_21_14_0_65_Moisslbacteria_OD1_36_11_curated.contigs:0.6263781228,UBA6264.contigs:0.3693102462)100:0.1060297750,(UBA4787.contigs:0.4336346101,Genasci_Feb2018_S35_SO-1_Parcubacteria_39_8_query_:0.6299436681)36:0.0457441989)100:0.1103326253)100:0.0817723424)92:0.0850148017,((((((Candidatus_Doudnabacteria_bacterium_RIFCSPHIGHO2_01_52_17.contigs:0.3034663704,S_p1_S3_coassembly_Doudnabacteria_47_79_query_:0.2756304117)100:0.0511057778,S_p1_S3_coassembly_Doudnabacteria_52_69_query_:0.2974375800)98:0.0381808211,(Candidatus_Doudnabacteria_bacterium_RIFCSPHIGHO2_01_FULL_46_14.contigs:0.1183774332,Candidatus_Doudnabacteria_bacterium_RIFCSPLOWO2_12_FULL_47_12.contigs:0.1276753651)100:0.1782516095)100:0.1753980414,(((Candidatus_Doudnabacteria_bacterium_RIFCSPHIGHO2_01_FULL_43_23.contigs:0.2714047216,CG10_big_fil_rev_8_21_14_0_10_Doudnabacteria_OD1_41_10_curated.contigs:0.2906193763)100:0.1050387505,S_p1_S3_coassembly_Doudnabacteria_50_29_query_:0.3571393940)100:0.0484835611,Candidatus_Doudnabacteria_bacterium_RIFCSPHIGHO2_01_FULL_50_11.contigs:0.3153467241)100:0.1844917523)98:0.0447403734,((((Candidatus_Doudnabacteria_bacterium_RIFCSPHIGHO2_01_FULL_41_86.contigs:0.1900202890,((Candidatus_Doudnabacteria_bacterium_RIFCSPHIGHO2_02_FULL_43_13b.contigs:0.1616237285,Candidatus_Doudnabacteria_bacterium_RIFCSPHIGHO2_02_FULL_49_24.contigs:0.1651083955)98:0.0276822723,Candidatus_Doudnabacteria_bacterium_RIFCSPHIGHO2_01_FULL_45_18.contigs:0.1229512417)98:0.0293595367)100:0.0546659111,(S_2p5_S6_coassembly_Doudnabacteria_45_84_query_:0.1289712884,S_p2_S4_coassembly_Doudnabacteria_47_31_query_:0.1364524216)100:0.1065421944)100:0.0303637714,((Candidatus_Doudnabacteria_bacterium_RIFCSPHIGHO2_01_FULL_46_24.contigs:0.1764567425,(GD2018-4_B1_QB3_180703_Doudnabacteria_48_12_query_:0.1515894407,S_p1_S3_coassembly_Doudnabacteria_47_53_query_:0.1127021691)100:0.0780715100)100:0.0651410435,Genasci_Feb2018_S35_SO-1_Doudnabacteria_46_13_query_:0.2557084306)83:0.0273530717)100:0.1966332274,(CG10_big_fil_rev_8_21_14_0_10_Doudnabacteria_OD1_42_18_curated.contigs:0.2205361226,SR2-17_Biohub_180515_Doudnabacteria_42_13_query_:0.2157703181)100:0.2522826736)59:0.0498025975)94:0.0452631447,Candidatus_Doudnabacteria_bacterium_RIFCSPHIGHO2_02_FULL_46_11.contigs:0.4733022539)97:0.0711143289)OROOT;
