# Supplementary material for: Genome-resolved metagenomics reveals site-specific diversity of episymbiotic CPR bacteria and DPANN archaea in groundwater ecosystems
Source: Nat Microbiol. 2021 Jan 25;6(3):354–65. doi: 10.1038/s41564-020-00840-5 (PMC7906910; doi:10.1038/s41564-020-00840-5)
Supplement: Supplementary file 4 — Alignment of concatenated ribosomal proteins from DPANN genomes. [file 41564_2020_840_MOESM4_ESM.zip]

Archive with 1 entries (1 files):
- SI_Data2_DPANN_tree_alignment.fasta
