# Supplementary material for: Genome-resolved metagenomics reveals site-specific diversity of episymbiotic CPR bacteria and DPANN archaea in groundwater ecosystems
Source: Nat Microbiol. 2021 Jan 25;6(3):354–65. doi: 10.1038/s41564-020-00840-5 (PMC7906910; doi:10.1038/s41564-020-00840-5)
Supplement: Supplementary file 4 — Alignment of concatenated ribosomal proteins from DPANN genomes. [file 41564_2020_840_MOESM4_ESM.zip › SI_Data2_DPANN_tree_alignment.fasta]

>GD18-Feb_Sp1_Woesearchaeota-II_31_13
-LPHRAKLEVCDNSGAKIIVIISVKGQKTSKAAAIGDLIKASVIKGTPE-
--MRKQVVDAVIVRQKKEYRRPDGTRIKFTDNAAIILKDDKGNLKGTILK
GPIAKEATER-WPNIAKVASIVV----------KNSRQRASHTHGWGAK-
KKHRGAGSRGGRGMAGI--LQIYGLDYFGRKGFNRKKEVKAINIKQLE--
---LKIENLVAKGLAKKSTSKLLGTGQPKRKFSITAKAVSRHAVEKIENS
GGKI--------TDYRKRLK-LLSSNIPRLVVRRMLNNILLQVIEPNGDH
VIVTTHSRETKGHKGSLPAAYLTGLLCGKKA-KAKVKKLILDLGLSPIKG
VVYAALKGVVDAGID----IAKILDLPISTKHSVEVCNFVKNKSTEKAKR
LLNEVPKKATREVIKLIEQAEANAQDKGLDAKNLVIKEIKANKGQ--SNW
HP---GRIRRIKMKRTHLEITV----------------------------
--------------------------------------------------
--------------------------------------------------
-------GK----RIIQQRRGRG-TTTYRAHSFRWKNSAIKGIVIDLIHC
AGHSAPLAKIKLENGEETFIFAPEGIQTESVVEVGSIKPGNILPLKSLPE
GTDIFNIEIKPGDGGKLVRSGGTSAKVINKTPESITLQLPSKKTKILQPD
CRATIGIVSGAGRSEKPFVKAGNVHHLMRYPRTSPGAMNAGNHPFGSGRG
GPTYGGKASAPRNAP-PGRKVGLRPKTT-----------GFLGYKVGMTH
LTIPNKNSCPVTILECPPLKAASVRFYKDTVYGLKAISQIKELADPKKHK
A--QEKEDVAEVRLDKEIKISVFKEGQLVDIHAVTKGKGFSGTVKKFGVD
I--RQHKSEKTKRGAGSLGPWT-PKRVSFRAIQAGKFGYHTRTEYNKWFI
KILIKNDYVILKGSVPGPAKRPVEIT---MKATILNLEGKEIGKLDL-PK
QFSEEIRPDLIKRAVIAIQANKRQPYGNAPTAGK-RAAARDYKTAYGIGI
SRAGTRFAPGTVGGRQAHPPKSSKIWKQKINIKERRKAIRSALSATISKD
HVLIVDSFNL--NKTKQVIEILKKLRKKPLIVVSKNCNLSKAARNIPGID
VSTIKNLNAELLAPGRITIYTKDSIELMEKE-------------------
-----NSMKEIKLDKITLNFGAGS---SNDVLEKGLKLLQSLSGGTPIKT
ITKKRIPTWGVRPGLAVGCKVTIRGKKADELLSRLL-----KAVN-NQLP
ERKFDTHGNLSFGIKEYLDIPGAKYDSI-GIIGLEVAVTLKI-SKNESIG
FIKNFNVE---------LEIEIPEKTQAVIEKGIVLIKGPKGELKRKLVD
PKIKIKDNKIGISSKEKRNKRVIGTFRAHINNMIHGVNQGYTYKLKVCSG
HFPMSVEGKKIKNFLGEKIPREAKILDNVKVELQGDLIILEGLDRETVGQ
TAGNIELATRI-TNRDRRIFQDGIYIIDKSE-------RTFVGKVTSAKA
TKTVKVEFERLFNLPKYERSEKRRTRIHAHNTPCTVKEGDKVMIAECRPL
SKTKKFVVVEVLN---RRSLTRGLTKQKKFMKKIEEAVKYKKRIKTHCRE
MIVLPSMVNLRIGVHNGKEFVDILIQPEMIGHRLGEFSLTRKRVQHSAPG
VGATKS----------------------------REFIKQKLREYKVHEY
ILSQLAKAGTNKTEIQRTPLGEKIIIYTSRPGLVVGRKGENIKNLTKVLK
TKIEIGEVKEPLFDAQAVADNIASGLEKPKRFKSLGYGKLQEVIDAGALG
AEIVIGGRGVPGARAKSWRFAAGHMKKSIAQYYVKKAKSVANLKSGTIGI
QVLIMTPD---LNDPIANALSLILNCEKVGKKECLLNSSKLLVNLLSILR
DKGYIGQYNLKDGPKQYIKLNLVG----NINKCGVI-KPRFGVKRTGFEK
FRFLPAFGFIIVSTSKGLMTHNEAKEKGFGGKLLAYCY
>GD18-Feb_Sp1_Woesearchaeota_Maxbin2_028_sub
---VGCKIETCDNSGAKVLKVFTVVGLKTVKSCGVADLVQASVIRGRPD-
--MRKQVVYAIIVRQKKEYRRPDGTRIKFEDNSAVVLKDDKGNPKGTIFK
GAIAKEACER-WPGIAKIASVVV----KRK---KNTRQRGHSTHGWGSKK
-KHRGKGHQGGAGMAGRADSKKPSIWKDKNFGFSKKVKINPVNISYLEQH
LNKFLLENLIKKESVEEKGNKLLGDGRVSAKFRIKVPYASKAAVQKVKEA
GGDV-------RTKRRIRLL-QTS--RHRFVVRKSLRNLRASIVFPTGDK
VIITANSQMLKGGSGNMASAYLAGFAAGKKALEKGIKSAILDIGFKSTKG
RIYAAIAGAIDAGLKI-MARAVGMALPISFKQSVEICSFIESKKISDAKK
ILQRVPEKASSYIIKLLESVEANAQFKGLNTSNLVIAHISAHKGG-----
KAWHYGRKTRRKMKRTNIELI------LRKGDKVMIIAGKFRKKEGKVEN
IDLKSLRVFISGVELP----KK-------DG-SKLHVPLHPSNLMILELN
MDDKLRQGI-----------------------------------------
-------------SLIQQKRGKG-GPRYRAPSFRYG-KLMSAEVKDIVHS
SGHFAPLIELKYSNGEIGLLQAPEGIKTGDMIMSDELKPGNILPLKSIPE
GTQIYNIESSPGDGGKFARTNGAFARVITKMENGILVELPSSKRRTFLPE
CRAAIGVVAGSGRTDKPFLKAGNKFYAKVWPNVSGTSMNSVSHPFGGRSS
HA-KGITQSARNSP--PGRKVGNAPKRS-----GRR---GFAGYKVGMTH
LLISDNKACPTTVLECPPVKAISLMFYKKTQFGSRLVSQLDSLDKSLERK
ITK-KKAHPEDFDKGKEINVNSIREGSQVDIHSVTKGKGFQGPVRRFGVT
L--RHHKSEKSRRNPGSLGAWNAQGHIMWRTAHAGKMGNHLRTEYNKWVV
KIAVKNTFVLIKGSVAGPKKMLVRIT---MKISILDLSGQKIRDVEL-PS
QFSEEFRPDLIQRAVLAVQSNKRQPYAASRLAGKLSRRRRKYRGSYGIGI
SRVGA-FAPGTVGGRRAHPPKSEKIWIKKINDKERMKSIRSAIAATISRE
SAFALDEFSL--DKTAKVIDALVKLKKKPLIVVSELGKMAYSASNIPGID
VVEAKNLNAELLAPGRITIWTSSALNDMKEK-------------------
-----NPMKNIRVEKVTLNIGAGK---DQSKLEKGLVLLNTITNETPVKT
VTNKRVQEWGLRPGLPIGCKVTLRKDRAVKLLPRLL-----DAVD-YKLD
ERQFDNYGNFAFGIYEYIGIQGVKYDKI-GVMGLEVCVTLEVISKQEAIE
FISKFNVKV--------KEIGLPNEIAVTINDNLLSIKGPKGEVAKLINK
RNASVSDKKIIISTATKRDKKILGSLAACISNMINGCMESHVYTLKICSG
HFPMSVSDNRVKNFLGEKVPRTLELKRGASIKVEGELIHVTSANKELAGQ
VSADIEQLTRRPGYDT-RVFQDGCYIIMKAGKE-----RQFTGVVISTKM
RRTAVIEFERLHFLLKYERYEKRRTNLKAHNPDCSAKDGEIVMAMECRPL
SKTKNLVIVKKV----RRSLKRGFTEQQKLLGKIRG---NEKNIETHCRD
MIILPEMIGSSIKVHQGKEFVLLAIGPEMVGHYLGEFALTRKKVAHSAPG
IGATRSS---------------------------RKFVAQKMKEFQIEEY
ITQSLDNVGHSHTKMLKTPLGEKVVIYSSRPGLIVGRKGQNIKQLTRNLK
KRIEISEVETPNLDANIVAEKIVDALEKSEKFKAIGHRIMTDVMRAGALG
IEIVISGKVPS-ARAKSWRFYQGYLKKGDVAEGVKRARLQAQLKTGIVGV
KVSIM-----MLNDPLANMMSLMLNNERIGRPACLIPVSRITKQLLKVMK
ENNYVGDFKEEDSRGNYINLTLIG----NINKCGVV-KPRYSVKNREFEK
FRYLPALGILLVSTPKGIMTHQEAKSKKLGGRLLAYCY
>GD2017-1_S_p1_S3_Biohub_170907_Woesearchaeota_44_44
-IPVGCYMKPCDNSGAKYVRLFMVKRHNRIQAAGVGDLVMVSVKKGKAD-
--VRGKPSYGIIVRQKKEYRRPDGTRIKFEDNSIVILKDDKGNPKGTQLQ
GPIAREACDR-WPAIAKLASIIV---------------------------
--------------------------------------------------
--------------------------------------------------
--------------------------------------------------
--------------------------------------------------
-----------------MARASTKDVPVSVRHSIEICTYLRRKNLQMAKA
LLQDVPVKACKYFLELMNSVETNAQQKGLNTANLYLTHLIAQKGATQFHF
-SRQRGRT----MKSTHLEVVV----RVRKGDKVKIMSGSFRGHTGSVDR
VITKTLKVYVTGAERI----KK-------DG-SKRTLWFDPSNLLITELN
EEDKQRVNSN----------------------------------------
-------GK----NLISQARGTG-SPTYRAPSFRYAVPLHQGRVVELIHC
PGHSAPLALIEYIDGETTLAIAPEGIVVGGTVQAGEPQIGNTLPLHAIPL
GIEIYNIESAPGDGGKFVRASGAAARIVAKSDKIVTVKLPSKKEKSFPAD
CRAMIGIAAGGGRTDKPFLRAGTKYYKMKWPKMSGSAQNAVDHPFGNKRT
SRKSKARPAPRHAGP--GRKVGMRPRRT------------FAGYKVGMTH
VLVDNKAVLPVTIVECPPMKVVGIRCYTQDGKSSVVTKFDKEVSIPKKDT
SAA-SSEGISSVRAGKELHVKLMKEGQQVDVHAVTKGKGFQGPVKRFGVA
I--RSHKAEKTKRGPGSLGAWCGQQHMMYRVAHAGQMGYHTRTEWNKHIL
KIFVKNNYVLVKGSIPGPSKRLIRFS---MKIPIITITNSQAGTVDL-PP
IFQEEVRPDLIKRAVETLQANARQPYGAKPGAG-MRYSAKLSRRRRGYGI
SRVGTRFAPGTVGGRQAHPPKAQKD-------------------------
--------------------------------------------------
--------------------------------------------------
-----NAMKQIRIEKLTLNIGAGK---NPDLLKKGRKLLKTLGGVEPVQT
FTNKRIPTWGLRPGLPIGCKLTLRGKVASSLLPRLL-----DAKT-NTLQ
ETNFDDHGNVSFGVHEYIDVPGLKYDEI-GIMGFQICLTLEI-TKQESVD
YMKKFSVK----------KIPLPEGATASVSANNVTLKGKKGEVTRSFQD
PVLTIEEKTILITAKTKREKTRAGTIEAHLRNMIKGAQEGHVYKLKVCSG
HFPMNISGNQIKNFLGEKFPRTFTIREGVKVAVNGVDVLVEGTNKESTSQ
CAADIEKLTIV-KNRDRRIFQDGIYIIEKDGK------RTFVGTVVSAKA
AKTATVAWERRHFIRKFERYSRRLTKLHVHNPPCNAVEGEKVKIVETRPL
SKTKHFIIIEKVS---RRTLQQEPNAQKALIKKIQQ---KKKNIETHARD
AVVTPMMVGTTIKIYNGKTYTPITIEPPMIGHRLGEFALTRTRVTHSAPG
VGATRSS---------------------------RKIIEQRMKELSVQEY
ISSDLRNSGHSHTRVQRTPMGEKVIIYTSRPGMIVGRKGQNIKKLTIDLK
KKIEIAEVDNINLDASLVAERVAMSLERSARFKGIAHKVLTDVMAAGAKG
IELKISGKVPS-MRAKTWRFFNGYLKKDIAITGVRRAYATARLKSGVIGI
QVRIM------LNDSMSNAFSAILNAEQIGKREATIPVSKLLKKVLEILQ
HNHYLGELKETDSRGNYYLLQLLG----RINKCGAI-KPRMAVGIDTYEK
FLLAKGFGIIIVSTNQGIMTHVEAKEKKLGGKLLAYCY
>GD2017-1_S_p1_S3_Biohub_170907_Woesearchaeota_45_28
-LQLGSYIESCDNSGAKVVKVIAVKGAKTSKLAGIGDLIQASVKKGKPE-
--MRKQVVFAIIVRQRKEYRRPEGLRVKFEDNAVVVLKDDKGNPKGTIFK
GPIAKEACER-WPGVAKVASMIV---------------------------
---------------------------LGKSGFKMR-IVHAITLQYLEER
-----AEHLVREGLIESKVQKLLSKGSVRKKFQITVEQATLHAIEKIQKA
GGSV----------RRKRGK--TSG-KPRLVVRRSLQHVYTQLTHPQGDR
VLVSANSKELKLHGKNLCSAYLVGFLLGKKALDNKIQEAVLDMGLASTKG
RIYAVVQGSLDAGLKI-MARALGRDLSISTKQSIEICNYLRKRKLQDAKQ
ILEDVPIKASKTLLKLLQSVEANAQQKGLNTANLVITHINAHGAG-----
KAWHYGRRMRREMKRTHVEIVV----RVRTGDKVKVLRGGFKGHIGKIEE
VDVKRTRVYITGVEIT----KR-------DG-TKARRALQPSQLLITELS
LGDKRRI-------------------------------------------
-------------SLIQQKRGKG-GPTYRAPSFRYGEQPVAGKILDIVHC
PGHSGPLAVVEYQNGQVLYMLASEGMKQGDVISAGEISIGNTSLLGEMPE
GTLVYNIEAIPGDGGKFARASGTFGRIVAKIEDKVVVQLPSKKEKTFDAK
CKAAIGIVAGGERLEKPLLRAGNNFYKMKYPRVSGTSMNAVDHPFGGSST
HH-KGKTP-SRFAPP--GAKVGLRARQT-----------GFAGYKVGMAH
AIIDSRKSIPITLLECPPVRVIGVRCYEQTPYG-FKAGTEKEFQKDLGGK
LQK-KQQTIDNVKNGKELSIEVFQEGQQLDVHAVTKGKGTQGPVKRFGVS
L--RQHKSEKTRRGPGSLGSWNTQMHIMYRVAHAGKMGFHTRTEHNKWLL
KIVIKNPAILVHGSIAGPAKRLVRLT---MQVTLLSITNQAIGKKAL-PK
QFQETIRPDLVKKACEVIMANTRQPYGAFSEAG-KRHSAKLSRRRRGIGI
SRVGTRFAPGMVGGRRSHPPKADKQWELKINKKERRKAIRSALAATMMSE
VVFIVEALEL--NKAAQVQEVLEKFKAIPLLVVS-KECLLAAARNIPGID
AVPVHQLNAALLAVGRLTIFTEPALVRLEQE-------------------
----GNLMKTIRIEKVTLNIGAGK---DTEVLKKGLKLLQSITGKKPVQT
FTQKRIPNWGLRPGLPIGCKVTIRNGEVKELLSRLL-----DART-NTLQ
ESNFDNSGSISFGIPEYIDIRGVKYDEI-GIIGLQVCITLQIP-REEAVE
FMRQFNIKI--------EKVPFPQGVTAQADHGSLRIQGPKGTLERAFRY
PAVEIEGQEVVIQATTMREKKMVRTFQSHIKNMVLGVQTGYIYKLKICSG
HFPMNVANNEVKNFLGEKYPRKIGIRKGTEVKVEGDTVTVTALDKELAGQ
MAANIERLTNIQG-RDRRIFQDGIYIITKNEK------RVFIGMVISSKM
HKTVTVQWERKHYLPKYERYERRRTTLKAHNPPCNAAEGEIVRLKETRAL
SKTKHFVVVEKL----RRKIKRGFTEQQKVLKALQ---KDGKSVETHCRD
LIILPYMVGKIVKVYNGKDFAIVAIEPEMIGHYLGEFALTRKRVQHSAPG
IGATRSS---------------------------RTFVKQRIKEHQIQEY
VAHAFKNVGHSHTKLVRTPLGEKIVIHASMPGLIVGKKGQNIKRLTQQLK
KEIEISEVDNVYLDPHIVAEIISSSMERYNRFKGIGHKVMTEVMRAGALG
VEILISGKLPS-ARAKSWRFYQGYLKKEISMTGVFRAYSVAQLKSGTVGI
QVSIM------LNDPLANAMSSILNSERIGTKECIIPAVKFLKDILAVMQ
DHRYLGGMEEQDGRGNLLRIHLLG----KINQCGVI-KPRYAVKKDNFEK
FRYLPAFGLLLISTPKGLMTHHQAKELKTGGRLIAYVY
>GD2017-1_S_p1_S3_Biohub_170907_Woesearchaeota-I_49_29
--PSQAYVETCDNSGAKVLKIVSVKCHKTVRAAGVGDFILGAVKKGKLD-
--MRKKVVPAIIVRQRRPYRRPDGMRVQFEDNAAVVLKDDKGNPKGTLFK
GPIAKEVAER-WPAVAKVARMIL---------------------------
--------------------------------------------------
--------------------------------------------------
------------RAKRRR----LSG-KPRLVARFSNKQIQAQLVQPSGDR
VEAAVDAAALKFSAANLPAAYLMGVLAAQAALAKGHKEAIFDTGLTPLPR
RLFAFLQGALDAGLHI--AHARALGVSISTKQSVEISHALRYRNTAFAKR
YLEEVPQKAAKAFLQLVRSVEANAQVLGFDTANLKITKLLANKAS-----
VPVTGGRRHRGTKRT-HLEI----QLQVRKGDKVRILRGQFRKKEGKVER
VNLKRERVFVHGVELV----KH-------DG-TKVLYPLAPSNLLLIDLD
LGDKKRKKLEKR--K-----------------------------------
-------GK----NLIQQRRGKG-SPTYRAPSHHFPTLPTNGIVVDLVHC
AAHTAPLMAVKYLTGERDLAFAPEGIKIGDEIVSDELKAGNVLPLAKIPE
GTVIHNIELRPGDGGKLVRSSGTFAKVVAKTERGVHIKLPSKKEKIFLPE
CRAAIGVLAGSGRVEKPFLKAGTRMKRMRRPRVCGISMNAVDHPFGGKNS
-HIKGRPTQSPRSAP-PGRKVGKAPRRT----------------------
--------------------------------------------------
--------------------------------------------------
--------------------------------------------------
--------------------------------------------------
--------------------------------------------------
--------------------------------------------------
--------------------------------------------------
-----------------------------------------------VGE
KISAANAMKAIHIAKITLNVGAGK---DEELLKKGLKLLERLSPVPPVKT
ITQKRIPGWGLRPGLAIGGKVTVR-KGTEALLRRLL-----AAKEF-TLA
ASHFDERGNFSFGIPEYVDIEGLEYDDL-KILGLEVAVTIEQVTKQEAIM
FVRNLGVTI---KENLREEIVLGKGVTASQAGALITLKGPKGEVRRQFLH
PGVHIQDGKIVLSAEATKEKKIVGTFQAHLRNLVRGVEEPYEYTLKICSG
HFPMNVAGQEIKNFLGEAVPRKVALLPYVEVKIQGTEIIVRSADREAAGQ
MAGRIEQLRI--TNRDRRVFQDGCYITKKAVR-------LYPGKVIKRDS
NRSATIEWSRNYYVPKYERYELRRSRLRVHNPACNAQIGQDVLVAKTRPL
SKTKHHVIIQVR----RRSLKRGTDAQKKLLKRVER---GDKNIKTQCRD
MIIIPSLLGMMLRVYNGKEFFPITITPEMLGHYLGEFSHSRKVVTHGTAG
VGATRSSK--------------------------REFVAQRTKEYQIKKF
IEEKLQGVGISQIRLKKIPMGEKIILETSRPSLIVGKRGVNIKEMTKTLK
HKIEITEVKDIFLDPQIVADRIAGALERYSRFKGVGHKMMEQVMNSGAKG
VEVVIAGKVPS-ARARSWRFYQGYLKKDIAIVGVRKAQARALLKTGIVGI
KVAIM-----MFNDPLAAAIAKIYNAERVGKREVEIPASRLIKTVLGILQ
NHRYLGGFAEKEDGRNLLTVQLLG----NINKCGVI-KPRFSTKRDGFEK
WRFLPAFGVLLVSTSRGLMSHSEAKEKQIGGKLVAYCY
>GD2017-1_S_p1_S3_Biohub_170907_Woesearchaeota-II_41_78
--PHRAQIPTCDNSGAKVIRVISIRGQKTVKACGVGDFIMASVIKGTPE-
--MRKQVVPAVIVRQKKEYRRPDGTRVCFEDNAAVVLKDEKGAPKGTIFK
GPIAKEAAER-WPEIAKVASIVI------------NIHRKRGSRTHGYGY
KKNRGSGNRGGKGMAGKEYG----HEYFGKHGFVPEKRVKAINIKDLQ--
---QSPLDLTTLGY-----DKLLSKGTPALKYEIKVAMCSAKAKEKIEKA
GGKI------------KRGK--TSG-KLRFVVRRSLKNVLIQVIAPEGDR
VIVSASTKELDGARRNTPAAYLTGMLAGIKAKERKCGGAILDVGLQVTKG
LIFAAVKGANDAGF----ATASIMNIPISTKQSVEICSAIRGKSLAKAKA
FLQRVPSKSAKALLMLINSVESNAEDKGLDKDNLYIQTIMANKAS--RSF
RP---SRIRGIKARNTHVKVIV---AQVHKGDTVTILRGQFRGHKGKIER
VDLKRSRIFIEGAQVI----KR-------DG-TKVFYPMHTSKVCIEELD
--DKKRK-------------------------------------------
--------K----QIIAQRRGRG-SPTYRAHTHRWEKNGLHGRVLDIFHN
PGFNAPLARVRFENGEVRYIIAPLNIKVGDTIAVGPVKIGNTLPLKNIPE
GTNIYNIENFPADGGSFVRSSGASARVIMQTPEKVTVILPSKKQHDFDPM
CRATIGMVAGAGKRDKPFVKAGKRHHRMRYPRTSGVAMNAVDHPFGSGRG
R-HIG-KPKTVSRFAPPGRKVGLAARRT-----------GFIGYKVGMTH
ILIRDNNAMAATVIECPSLKPLALRFYAPSS-DGLQLATEKKFKKPKKQG
AE---LAQFAELRSKGEIKIDVFKEGQYVDVHAVTKGKGFQGTVKRFGVK
I--RQHKSEKTKRGVGTLGPWR-PKKVSWRVAQPGKMGYHTRTEFNKWLI
KILIKNDAIIVRGSIPGPAKRAVIITE--MKADVFSLEGTKTKSIDL-PE
QFHEEYRPDLIRRAFLAFQSHNRQPYGAFPEAGKRQVANRKIKTSYGHGI
ARTG-AFSPNTPGGRRAHPPKPWKISDLKINSKERRKAIRSALAATVDQE
VVPIIDAISL--QKAKDVIKALYSLRKKPLIVV-ANKCLQKAAASLPGID
VCEVHKLNINLLAAGRLTLFSERAVEKMKQE-------------------
--TQENPLRQIKIDKITLNIGTGG---PGDKLEKALKLLKKIADATPVKT
KTKKRIPTWGIRPNLEIGAKVTLRRRKAEEMLKRLL-----AAKK-NKLS
RQKFDKYGNIAFGIEEYISIPGVEYDSI-GIIGLECAVTLKI-SPEESMR
FMKEFNIA--------TYKIEVPQGIICEIDTGLLNIKGAKGEAERHFLH
PLVTLKGNTITLSAKSKKKKRMLHSAHAHILNLLRGVQEGFVYKLKICSG
HFPMTVEGDKIINFLGEKIPRIAPIIPGAKVKIEKETILVEAANIEVAGQ
TAANIEVATRIK-GRDRRVFQDGIYIIEKPAK------RVFVGTVIKDVF
HKTATIEFPRQFYVQKYERYEKRRTRIKAHVPGCGVMKGDLLMIAETRPL
SKTKNFVAVEVIK---RRSMKRESLKYEPFFKKLESAKKRKKPIKTHARD
MMVLPQMIGATIQIHNGKEFMPITFTKEMLGHFFGEFAMTRRKVEHSAPG
IGATKSS---------------------------RKFVAQKLKEYQIQEY
MSNVLVKAGYSHTEIKRTPLGEKVIVYTTRPGLVVGKKGDNIKKLTMFLK
KRIEIGDVENPALDVNYIADRIAFNLERSKRFKSIGYRVLQDIMNAGALG
AEVVLSGKIPS-ARARSWRFSTGYMK------------------------
----------MLNDPLSNVLNNIMTAQRVGKAICMAPVSKMIKVVLQMMQ
DHQYIGAVEYKDIKGGIATINLLG----KINNCGVI-KPRFSVQKEEYTK
FRFLPAFGIIIVSTAQGLMAHQEAKQKGLGGKLIAFVY
>GD2017-1_S_p2_S4_Biohub_170907_Aenigmarchaeota_49_52
-INVDSIINCADNSGSKTLNVIAVKTKRKKPAAAIGDLIVCSTVKGDVK-
--KRHEIALAVIIRQKKEYRRANGMRITFEDNAAVVVND-RGEPVGTEIK
GPVAKEAVER-FSAIGKIASQIV---------------------------
--------------------------------------------------
--------------------------------------------------
-----------MQFRRRREK-RTSGK-TRLVVRKTLRHYFAQLVTPQGDR
VLAASNSSELSAPTGNLPSAYLTGFLCGLKAK-GRVKQAVLDLGRDSTKG
AVYAVLKGAIDAGIEI--AKAYGRALRISTKHAIEICRCISGRNLQKSKA
MLQNIYTNATAEMISLLESAEANAKAKGLDVNKLIVK-ASATKGFTFTR-
-PRSRRKLAGQTGRMTNVQVML-----LRKGDEVQIIKGRFKNTKGTVTK
VDLKRMKIYIDTAVIK----KK------SGG--QVQVPIATAKLRITKLT
ATDKNRQKLK----------------------------------------
------------------------------------QNLTQAIVTELVHD
PGRNAPLARIKLADGEEMLVIAPEGIQVGSTISCGPITPGNVLTLSEIPE
RTLIYGIESKPGSGPKFCRSSGSFGIIVSHDIGKAFVQMPSGEIKEFKPL
CRAAIGVPAGGGRKDKPFVKGGSKLHLMRAPRSKGVVMNAADHPFGGKTR
---PG-HPKTVSRNAPPGQKIGYAARRT-----------GFAGYKAGMTH
VMADKRAQIPVTIIDCPPVFVLGVRAYSRD-YNGLKPAKDKTLQKNLSRK
IKKYDFNKLKEFEIGKEISVKILKNGDWVDAVSVTTGKGFAGTIKRQGVK
MLDHKEG--KNRRGIGSMGQKR-PGKLRWTVPLPGQLGFHTRTELNKRII
FVVVPDEYVILQGSVAGPRKRLIRLR--MAKINVYDMQGKVKGQMDL-PG
VFSREVRTDLIQRAFLSLMSNSRRKHSKDPMSG-KRTSGRRNVFQANREM
ARGPRRFAPHAVKGRLAHPPTEDKIFAEKINDKERRIAILSAIAATADKG
LVIVIDDLQ-KAGRTNEVEKLLLALKKTPLIIVSRNEGVAGAARNIEGVD
VIELSNINAKLLAPGRLAVWTESAVKKLSE--------------------
----------ISIDKVTLNMGAGG---PGEKLEKSKKLLEKVSGEKSVIT
TAHKR-STFGVAKGRQIGVKVIARGSKAEELLKRVL-----EASG-NKVK
ASQFDARGNFSIGVQEYIDVPGMKYDSI-GIMGFDVAVTLKVITREQAVE
WVKEMGAE----------TLEIPKDVNIEITGNEIVVKGKLGSVKKSVAM
NNVEIKGDTITINPKKRRKKSMAGTISSHIDNMFTGVTKGWTYVLKILYL
HFPMTVKGRVISNFLGERTPRTADIAGETKVEVKGDQIIVTGSNIEDVSR
TASNIERATRIKFYDR-RVFQDGIFITSK---------RVFQGEVISDRA
SKTVVVKWGYNKFIPKYQRYERRNTTVRAYNPECAAKAGDDVKIAECRPL
SKTKSFTVVEK-----RRALKRGLTGQEKILLETVR-REPDKFHKTHCRE
MVILPEMVGKKFGVHNGKEFFALAVTEEMIGHRLGEFSHTTKEVKHSAPG
IGATKSSK---------------------------KFVKEGIRSVFIEEY
LKSQFQRADYSHIEVSRTPLGTRIIIYANRPGIVIGRGGEKIKAITAHLR
DHLDVKEVRDPDLDAQIIARQIASSLERGLNHKRVANMTIKRVMDSGAVG
IQIRISGKLGG-EKSRTEKFMQGYLQHETADRLVSKGKAEALLKPGKAGV
QVKIMA------QDLLNEALTVIRNAENSGKAECVTPASELIKDVLLVMQ
KNGYIGNFELDDKKSGRFRIELIM----KLNNCGAI-SPRFSIGLKELEK
HVYLPAFGVLILSTSKGVIDNREAKSKKVGGKLISFVY
>GD2017-1_S_p2_S4_Biohub_170907_Micrarchaeota_55_27
--TIGSVLKCDDNSGAKVLKILAKEGYRGRRKIGVAEIFLGSVREGKTD-
--MRKKVLRAAVIRQRRPFRRHTGDRIAFEDNACVLLND-KNEPVASEIK
GVVAKEVAER-FPKVATIAKNVV--------------RKISKHRGRHVGR
GKKRGRG-KGSRMTNKFRHE----PERFHAKGFRKTTRGRAINLSGINMA
GNEIDVTTL---GY-----SKVLSGGKLGRAVNVVARSFSKPAAEKIEQA
GGKA----------RRRAGK--TS-RKPRLVARVALNSVVAQVIDGKGDA
TLAGATSTELNGHAGNCPAAYLTGLLCGTRAAKKGVKEAVLDMGLTPVGG
NVFAVLKGAVDAGIKI--AKAYAKDVNVSYKHCNELCYAIRGMKVTRARK
FLNDVPKKATRIMIKLLDSAVANGEFKGLEEEKLSVRHATAYKGTIVPRI
KPK--GRWKTHNIELTNIELIL----VVRKGDTVRVTSGRFKKRTGKVTD
VNLRGGMVHVEGMTRK----TA-------KG-SEKTAPLHPSSLEITKLE
LKDEKRLKIM----------------------------------------
---------------ITQRRGKG-SPSFRAPSHHFDAGMLRGEVTEFIDD
PSRTTLLARFVFEDGTESLVPAAEGLLTGDIIEEGQPSIGNIMPLSSIPE
GYPIFNLEAHPGDGGSLVRSSGGIAYIVSKEANRVLVKLPSRELKYLDAR
CRATIGCAAGGGRVDKPMLKAGKGSFHHWYPTVRGVHMNVVEHPFGGKQH
H---GATPKGR-GAP-PGVHVGSGARRT-----G-----AFAGYKAGMTT
VMADNHQAMPATVIECPPLQVFGARAYNADHRACGDLLAEKDISLPKKYD
FAA-----MQSFQEGKTIAASILKEGEFIDVTAITKGKGTQGPVKRFGIK
IQIRKN--KGHRRFPGAIGGWT-PSRVLWTVPQMGQMGFQRRTEYNKRVL
KVRVDSDFVLVSGSTPGPNKRLVFMRH--MEASTYSLDGRQQKRTVL-PR
VFSEPVREDLIRRASLAVLSQGFQPKGVYKTSAEYVG-RRRSYRSINIGR
ARLGDRKVPFARKGRRAHPPKPEHVLVEKINKRERRKAVRSAIAATGVK-
ELFVVEDIS--VKKAGELFAALERLKKKGILIISKD-GIMRAASAIPGVE
ACTVNALNVDMLAPGRLALYSESALNQLDA--------------------
------AMEMIGVEKVTLNIGTGA---PGEKLEKARALLEKLAQQKPVET
HSRKRIPTWNLKKGMSIGTKVTLRGKKAAELVNKCL-----DAVD-HRLK
PSSFDGQGNFAFGVREYIDVPGFKYDAI-GIYGFDVCVTLKI-SKEEAIE
FAKKFKVEV---------EVIVPEDVVASVKDKELTVKGKLGELTRRLP-
VQPKQDGSRLLFSGADSKRKSLLGTAASHAENMISGVTSGFRYQMKLVYA
HFPINIQGNQVKNFLGEKSPRFARIETGVKVEVKGQDVSVTGIDVNAVGQ
TIANIESAR------------------------------MLEGVVVSDKA
KNTVTVERGYLHYVPKYERYQRRTTRIAAHKPGCQVAPGDKVRLAECRKI
SKTKSFVVMEK-----RRSLKRGFTEQKKLLKTIRSVRTQEKPIRTHVRD
MIILPEMVGMLFNIHDGKDWNRVEVTPQMLGHYLGEFTMTRERVTHSGPG
IGATRGT---------------------------RKFVSENMRKLNASEY
LKRELEKAGVIDVNIQRTTLATRISLTAERPGLVIGKKGKNIKDLADNVA
KQIEVTEVSNPALEPAVVARWIKQTLERGFKGRRVIHSALEKVMGAGAVG
CEIVLKGTPSKGAIARKDHAFKGYIQKSETAKQVRIAKDVAVLKQGTIGI
KVSIV---------TLSDSLISIQNAELARRTTCVVPASKLLGELLKILQ
KNSYLGEFELDDGKAGFYKIQLRG----AITKCRAV-NPRSPTKVADIER
LRFLPSEGLLIISTPGGLLTHTEARASKTGGRIMAYIY
>GD2017-2_B1_QB3_180125_Aenigmarchaeota_41_10
--NVGSKLICADNSGAKIVQIISVSGYKGKRKAGVANMIKITVKVGDPK-
--VRKQMFNAVIVRQRQEYRRLDGMRVSFEDNAAVLTDE-EGTPTGTEIK
GPIAREVVER-FSPIGKIASIVV-------------RKKYSRFRGYHGSH
KKARGPGNRGGIGQAGHKKGYMQKYDPDHKHGFKRSVEDRTINLKELDQ-
----MVESLKEKKLVAEDKDKLLGDGKVTKPLIVEGRYFSRVAVKKLEEI
GGKA--------------GK--TS-GMPQLVVRKSLKYITAQITGKKGDK
IIATATSKELNFACDNLPAAYLTGLLIGKKSLDKKFNGAVLNSGLPSVKG
RVYAVVKGAKDAGLNI--AIAKVTNAAISLKTSRLLLKEIKGKKVGSAKK
LLEGMHTKTTKEILDIVKSAEANAKNKTMNVDRLFIRNARADKAE--KRM
LAKSRTPHRGRIGKSASIEIVV-----LRKGDEIQIMRGKFKDRRGKVAR
VNYKKYRVYIEGVTRK----RT-------VG-TEAQVGLHPSKVKIINLN
LDDKKRQKIR----------------------------------------
-------GK----RLIVQARGKG-GPRYKIPSHRFSHSNFTGKVVNIAND
PGHYSPVMFVKDENGGKVMHIAPEGIQVGDFVHYGYSGVGSVVELSMIPV
GTRVFGIETWPGSGPKLCRSSGSYSTVMSVTDNKVTIQFSTGREKTVDGK
CRAMVGIPAGGGRLEKPWVKAGKRSHAMMRPRTVGVAMNPVDHPYGGRKK
HAKFKTSRHAP---P--GRKIGSAARRT-----------GFAGYKSGMLH
AIVDNRKSTPVTVMDCPPLKVIGARAYENS-VDGLRILSEKDLPKDMSRK
FKNFKTEKLAEMEMNKEITAKFTREGDLVDVVAVTKGKGTQGPVKRFGVK
IQNR-HAK-KKLRHVGSLGQER-PGKVRHTVPMAGQMGFWRRTELNKRVL
KILVKNSYILLEGSVPGSKKRLVMLR---MKVDVLDLEGKPTEKIEL-PK
VFEEPIREDLVKRAVSASQSKRRQPYSPDPMAG-KRTSGKRRYSMMNREM
ARPRARFVPQAVGGRRAHPPLVERVWEQKINKNENRKAIRSALAATAVKE
LVIVVNDVEL--NKTKDVIKFLVKIKKVPLFVVT-NDNIDKAVKNISGCD
VCKVEKLSAEALAIGRLAIFTKSSLEKL----------------------
----ENPMRQIRIEKLTLNIGCGD---DKQKIEKAQKLLEKLTEGKPIVT
NSKRR-STFGVAKGRPLGVKITLRKNKAGDFFNSVL-----KSID-NKVK
GSQIDNDGNISVGVKEYIDLPNVRYSEI-GMLGMDVAVTLEKINKADTIN
WLKQRGVTV-------SREINVPEGVTVEIQGSNVTVSGTKGKIERKFKL
-AFDAKDGKIKVSSEDERKKALIGTITAHIRNMMRGVTEGYTYKMKIVYS
HFPMMVEGNKTQNFLGERTQRAANIIGSTQVNS-----------------
---------------------------------------VLQGKVVSAKA
RKTAIIKREFLHYLPKYERYERRHSKIHAYNPECAAKEGDIVTIVECRPL
SKTKHFIVIEKV----RRTLRRGTEMQKKLLEKIKK--TPDKFHKTHLRG
MIILPEMVGKKFGVYKGNKWVTLSVTPQMVGFRLGDFASPIKRVQHSAPG
IGASKST---------------------------KMFVKEGIKVSEVEEF
LRKRFARAGYSHTEIQRTPLGTRIIVHVHKPGLVIGRSGRRINEITEEIK
EKLDVREVPEPFLDSNIVAKRIALSLEKGVNYKKVANYYLEKVTEAGAVG
IQIEVAGKIGGVERSREQKFKTGFVAHSYAERLVDVGYTQAVIKAGIIGI
KVKIMKS---MLHDPLADALTVIKNAERTGKGRCVVKSNKLIGAILKVMQ
ENDYIKTFESENGRGGMFKVELKG----SIIDEKVI-KPRFAIGVDEYEK
WRYLPAVGLLIISTSKGVMGHKKAKELGLGGRLLSYVY
>GD2017-2_B1_QB3_180125_Pacearchaeota_31_18
--NLGAQLIAADNSGAKIVRLVSVKGSKRQTFGKIADWVKVSIRVGIPE-
--MKGKVFDAVIIRQRKPFRRLNGERIAFSDNAVAIMKDEKGNPKGTQIK
GPIPREVQER-WPQVAKLASMV-----KTKKRKKS---SRYHGRNCGKGA
RKAKGSGHRGGFGMAGF-----------GK----QRDKRDRINVGEI---
------QEKYKPGEINS-SYKILGDGEIKNKFIITAQSASESAIKKVEAA
GGKI-----------RRRKEYRTS-GLPRIIFRKTNRYLIAQYVKEAQDS
AVLGVNSKELKESIKSIPASYLTGYLFGKKILLKKLERPILDLGMRALHK
KVYAFIKGLTDSGIKI----VNIKNAPVSTKYSMAFCKFIKNKQIEKAIN
ELEQVPQDATKYFIGLLKSLSSNAAAN--ELKNPVIVEAFANIGQ-----
KPR--ARFGKWKRKRTHLRLV-----QARKGDKVKIMRGKFRGQMGKILE
VNIKSSLVIMEGIQAK----KR-------DG-SKVNIKLQPSNLQIIELS
-DRAKEIQAK----------------------------------------
-------GK----NIIQQARGKG-SMTYRVRKKAFKKLEGEGEVLKLLNS
LAHSAPIAKIKYSDG-IFYIPSFEKMVEGQKIKFGDIENGNILKLKDIPV
KTPIYCLESRPGDGGKFIKSGGSSATVNRVLGEDVFVLMPSKQEKKFHEN
CRAVIGIIAGHGRFEKPILKAGKMYHIKRYPRTSAVKFNAVDHPFGSGRG
KRIKSKI--AKRNAP-AGAKVGLRPRRT-----------GFIAYKAGMAS
VLKDKQIIIPATILECPPLKIFSVRLYKNNQ-AAKEILAGK----ELKRV
VKKKTPEKINDIKNNKEISIDVFNGWQIADLRGLTKGKGFSGPVKRFGVK
L--RFHKTEKGQRKVGSLGPWH-PARVTFRVPMAGQMGMFTRVHYNQKII
SLDIKSEYILLAGSVQGPAKRQLLIT---MKIKVLDIQGQAKKTIEL-PK
FFESEIREDIVAKVLEAKKRQQRHAWRSGYGRG-QSRVPRKIFSQKGTRF
NWEAA-EVPQARGGMRAHPPKILHFLELKINKKENKIAFESALSATANKK
FIFVVESIN---LKTKPFFESLKKIKNNGALIVTGEKEKIK--TN--NFD
VAQARMLNVTDLALGRLTIYTEKSINELNEK---------------TESR
RSHSENPMRKIRIEKIVLNVGGIA-----EKLEKGFKLLSFITKRKPAKM
KSKKRIPSLDVRPGLEVGAVVTIRKG-KEELLKRLL-----AAVD-NTLR
KKQISV-NNFSFGIKEYLEIPGTEYQEI-GIAGLDVTIVFKIISKEEIIK
FMEEFQTNFR------KNEIEIPENVEITIEGNKLIARGKEGENSREFNL
GKINFKDKKIILSCEATKKKRIINTSIAHIKNMVQGVQKKFEYKLKICSS
HFPMTVEGNTIKNFLGEKVDRKVELPKNAEIKMEKEIITIISIDKELAGQ
AAANLEKATKIR-GRDKRVFQDGIYIINKAGR------RTFEGIV-KRKF
HKRVAIEFERMIYVKKYERYAKSRTRIHARLPENEINIGDLIKVQECRPL
SKIIHFIVIKKIK---RRYLLRNSQEIEHFVKRIKKKLEKNKKIRTHKRD
MIILPEFVGINIQVHNGKEFTPVEITGEMIGHKLGEFALTRSKVVHTKAG
VGATKGT--------------------------ERKTVKFKKDEFAVKEY
IKKFVGKGKLSRVRIEYTPVGEKIIISTHKPGLIIGKGGEKIMELTGILK
KQLEIDEITQPEFDAQIIADEIALSLERPLKFKVVAYKALEKIMRAGALG
AELKLSGKLPS-ARARTWRFAQGYLKKTGESANVDRAQSRAETKPGTVGI
KTAIL-----MSHDVVADALNMIKNAKISGKENVKIRISNFLIEVLKVMK
QEGAIKKYKIDA-DEKSIQLTIGD-----LVECKAI-KPRFTVKKGDIEK
YRYLPSLGVLIISTNKGLITHEEAEGEKIGGCLIAYFY
>GD2017-2_S1_QB3_180125_Aenigmarchaeota_38_6
-LNTGTKLLCADNSGAKIVEIISVSHYKGKRKAGLGDMVKITVKKGDPK-
--VRKQMFNAVIVRQKQEYRRLDGMRVSFEDNAVV---------------
--------------------------------------------------
--------------------------------------------------
--------------------------------------------------
--------------------------------------------------
--------------------------------------------------
-------------------VAKEINAVVSLKDSRILLQKIKGKKVDRVKK
FLEGLMTKTAKKLLTIVESAEANAKNKTMNVERLFVKNARAD--------
---------------------------LRRGDEVQIMRGKLKGRTGKIAR
VNYKKYRVYIEGVTRK----RT-------VG-TEAQIGLHPSKLKIINLS
IDDKRRQKIR----------------------------------------
-------------TLIVQARGKG-GPRYRTPSHRFPYGSFTAKVVDILND
PGHYAPVMLVKDQNGREVLHIAPEGIQTGDFLHYGYAGVGSVVELSKIPV
GTKVSCVETYPGSGPKMCRSSGSFATVMNTIGNKVSIQFTTGRTKIIDGR
CRVMVGIPAGGGRLEKPWVKAGKRLHAMMYPRTVGVAMNPVDHPYGGRKK
HAKFKTSRHAP---P--GRKIGSAARRS-----------GFAGYKSGMLH
AILDNRKSKPITVIDCPPLKAIGIRAYAN-SVDGLKISSDPKSRKIKLGN
FKE---EKLAEMEINKDITAKFIREGELVDVVAVTKGKGTQGPVKRFGVK
IQVR-HA-KKKLRHVGSLGQER-PGKVRHTAPMAGQMGFWRRTELNKRVL
KIVVKSNYILLEGSVPGSKKRLIMLR---MEVNVLDLEGRQIGKIKL-PK
VFEEPVREDIVSRAVLSSQSNRRQRYSPDPMAGKYHGTRRIRYSMMNKEM
ARHRARFVPQAVGGRRAHPPLVEREWEQKINRKERRKAIKSALAATSVRE
LVLVVEDLEL--KKTKEVIKVLVKLKEKGPLFVTD-AQLSKAVKNITGCD
VCKVENLSTEILALGRITIFSKSAIENLNK--------------------
----TNPMLQIKIEKVTLNIGCGD---DKQKIEKAQTLLEKITETKTVVT
KSKKR-STFGIAKGRPLGVKVTLRKAKAENFFTSML-----KAVD-NNVR
TSQIDSDGNISFGIKEYIDLPNVKYSEI-GMLGMDVAVTLEKINKEDTMN
WLKQRGVTI-----------------------------------------
--------------------------------------------------
--------------------------------------------------
---------------------------------------ILQGKVVSAKA
RKTVIVKREFLHYLSKYERYERRHSKIAAYNPECSAKEGDIVNIAECRPL
SKTKHFVVIEKV----RRSLKRGLTQQKKLLEKIRG--KPDKFHKTHIRN
MIILPEMVGKKFGIYKGNKWVTLEITQQMVGFRLGDFAIPIKRVQHSAPG
IGASKST-------------------------------------------
--------------------------------------------------
--------------------------------------------------
--------------------------------------------------
--------------------------------------------------
--------------------------------------------------
--------------------------------------
>GD2017-2_S1_QB3_180125_Aenigmarchaeota_56_17
-INHSAWLDCADNSGAKILRVFTVKGGTKRRMCGVGDVIMCSVKRGTPK-
--MREETPLAVVIRQRKEYRRYDGRRIKFEDNAAVLVND-RLEPRGSEIK
GAVAKEVVVR-FPSVGKMASIVV-----------VRKKRGSKWHGWG-GK
KKHRGAGSRGGHGFAGA---SRVAPDRMGKHGFRPKVTFRAANVGDIRAK
GSKVDLNAL---GFG-----KLLSKGFITKPVKVTVKACSPGAKEKIEKA
GGSV--------QHRRRRQK--TS-GMPRVVVRKSNLYVRGQIIETAGDR
VVAQADSAELKHSCANVAASYLTGLLLGKRA---GVKDAIFDIGLRSTKG
VLYAFLKGVVDAGVA--EAKAAIVYAPVSTRNSRAVCRRINGMPLEAAKK
YLGSLHTFAAEQILVLLESAQKNAEFRG--LGKTRIRTIIAEEARRMIR-
RKRKGGRQFK----LTHLKV------------------------------
--------------------------------------------------
--------------------------------------------------
----------------IRAQKKGKSPKYWAPSHRHKYIEGTLVVKDIIHG
VARNTPLLRVQGANA-SALMIASEGVATGDTVSVGETKPGNVLPLAQIPE
GVPIFNIEAQPGDNGAYARSGGSFAFIVSKS-AGVVVRLPSKKTRTFNPS
CRATIGTPAGAGRKDKPFVSAGARFHYMKRPVVSGDKMNAVDHPFGGRTK
---KG-IPKTVSRNAPPGAKVGSAASRT-----GRR----FAAYKAGMTH
LIADAVKAVPVSVLDAPPLLVLGFRCYAASGRSSVA-SFDKELRSLKSKH
KAAVEKKNVDNVRKGKEITVEVFNEGQFIDVTAITKGKGFQGVVKRFGIR
VRGR--KDEQGHRKIGIHGPER-MGRILYSVPMAGQLGFFRRTEHNKQIF
RIAVPKTMIFLKGSIPGSKKRLVVLR-----ADVHGLDGKKTGTIEL-PK
VFQTPYRPDLIARAVLAYQSARRQAYGTDPKAGMRSSAHYHGYRKHGDAP
AHLGM-RVSGAVGGRTVHGPRSARIWTQKLNVRERIAAIRSAIAATTRAD
LVVVADDINV--KKTKELVKTLLALRRKPLLVVSKDGGIVKAAAGVLGMD
VAHVRGLNAELLASGRLTIWSKSAVEEIGKKY------------------
---ASNPMEGVRVEKVTLNIGVGE---GGDKLQKGATLLNALAGQTVYMA
KALKRT-TFGTPRGRPIGAKVTLRGAKAEEFIKLAL-----RSKD-NKIP
EKAFDSTGNLSFGVAEHIDLPGVRYDKI-GVFGMDVCITLGLLTREDAME
FMRKFGAE---------ATIEVPEDVTAVMEGANVRVKGPKGELSRSFRS
PLVSVHDGAFRITSRERRARALVGTWRAHLRNMFTGVTAGYEKKMKIIHV
HFPMSVEGRVVQNLLGQKSPRYARIETGVEANIEGDEISVKGTSKDAVGQ
TVSNIETATKLAN-------------------------RVFKGEVISSLA
AKSATVRWEFAQFVTKYERYARRNTKVVAYSPSCGAKKGDIVRVAECRPL
SKTKRFVVIEKVT---RRSLKRGLSDDQKLLKDIRA----NASVKTHVRD
LVILPEMVGKKISVYNGKEFVSFDVIPQMIGFRLGDFAITIKEVKHSSPG
MGATRSSK-------------------------KKTFVNKGIRKLTIEEY
LRNSFQKAGYSHSDIRRTPLGMQITVHADRVGLIIGRGGQTINAMTEKLE
KDLNVEEIGKPFLNAKIVAEEIKNAVEKKVNHRKICNIMMQRILAAGAVG
CQIRISGRIGG-AKSRRDKFNIGYLKHQYAKDLVDTATVEAQTKLSSIGI
KVKIMRS----RHDTLADALSAIRNAEHVGKKSCVVPASALVKNVLALMQ
KRGYVGEYEFDDGKSGFFRIALAG----KINDCGVV-RPRFSVERNKYVK
WRFLPSFGCLLVSTSKGVMDNDEAKKARTGGVLVGYIY
>GD2017-2_S1_QB3_180125_Mamarchaeota_45_10
------------------------------------------VISGKPD-
--MMHKVVQAIIIRQKKEFTRPDGTKVHFEDNAAAVLKDPIGMPKGTMIK
GPMAKEVAIR-WSAVAKIASMIL---------------KFRASRRHGFGF
SKHQGKGHRGGTGLRGGKRGQQRMTKFYSE-GIHPRDRLPAITTKDLDEH
LERTAEKKVTKSGDIYVDKSKLIKSGGLQHKIKLIG-PSSA---------
------------TKKRVKLK---SG-QLRLVLRRSNKFISCQIVNINGDE
TLASAQSSELKHSFANTPAAYLTGLLLGVSAPAARQKSAILDIGVEMTKG
KLFAALKGAVDGGLKV----------------------------------
--------------------------------------------------
--------------------------PVRKGDKVKIMRGDYKGTIGEVQL
VDMKNLKIHVKGAEEK---TKA-------GP--VRFYPIEPSNVLLISVD
LADKKRAE------------------------------------------
-------GK----RLAQQARGAG-GPRYLAPSHRYNDKIMRGEIIDIVDS
VGHTEPLMVVRYENGDEALLPALLGSKVGQVIFSGPLQLGAIMQLKNVPA
GTPICCIERIPQNGPEFVRTSGGFALVVSKGDDFVEVKMPSKRVVKISPA
CRVMVGVIAGGGRTEKPWVKGGKKAIAMARPLVSGVAQNSIDHKFGGSHR
R-SLGVHTSTKRGTP-PGRKVGL----------------GFCGYKAGMTS
VNVDNRPKAPVSIIETPPMKPFSVRLYSQTPYGLHLISETDNLDKNLLRV
LNIKKRSTLQDLRVGKDIQFSIFKQGDFVDARGVTKGKGFQGMIKRFGIK
L--ERHKAEKGQRHRSTMGPIT-PPRVGWWIAQSGQMGMHQRTEFNRQIL
KILVRGNFVLISGSVPGAKKRLVTFT---MKATVYKTSGEKSSEIEL-PF
QFSEPVREDLIKRAALAIRSGMRQPYGTDPEAGTRQGSKHRYTTTYGRGW
SRIRRKFVALAVKGRAAFPPTANREFAQKINKTENRKAIRSAIAATSVFD
LVIIIEHFNL--KKSKDVLHAFDKLRKAPLVVVSK-SCLQNAAASLPGVE
VASVKSLNAYLLAAGRLTIWTKSAIETLGK--------------------
-------MRKIKLEKITINIGAGT---EAENVEKAVLLLQKISGLKAVKT
TATKRIPTWKVRLGLPVGAKVTVRGRKAAELLKGLL-----YAVD-NEIA
EKAFTQNG-FSFGLKEYIDIPGIKYDKI-GIIGLEVAVSLMLITAEESLK
WAQEFGVKLK-------AKIAIPAAVKVKIEGDKIIVEGQKGKVERTYPV
KNIEISGSSIEINVRKTAHRALEGTFRAHIKNMLRGVVEPFIYRLKVAYV
HFPMSAQGSEVTNFLGAKQNQIVKIPNNVAVKVENEIITVSSPDIELAGK
TVTLIEQSTRV-SKRDRRVFLDGIYLIEKYGK------------------
--------------------------------------------------
----------------RRSLRRGQTAQKSLFKKIKAAKAYKKQIKTHCRD
AWIIPEMFGLQIGVHNGKEFIPLDITPEMVGHALGDFILPTRDVKHAAPG
IGATRGSK------------------------------------------
--------------------------------------------------
--------------------------------------------------
--------------------------------------------------
------------HDTLARALSAINNAAGRGKTEAEIPASKVIIAILEILK
REGYIESYARDTGAGGKLKVKITG----QINKINAV-KPRYHVNKNEFEK
FSYLPAFGRIIVSTSKGYMTHIEAKQKSLGGALLAYVY
>GD2017-2_S1_QB3_180125_Nano_Woesearchaeota_33_6
---RGAYIETCDNSGAKLLYIVSIKGAKKRRYAGVGDYIIAAVKKGSPE-
--MRKTLVPAVIVRQKKEYRRPDGIRIKFEDNAAVVLKEDKNTPKGTILK
GPIAREA-------------------------------------------
--------------------------------------------------
--------------------------------------------------
--------------------------------------------------
--------------------------------------------------
-----------------EAKIISRNISISWKQAVEISNLIRYKPLEKAQV
ILQRIPVKAASHFLQLLNNLEANAEFKGLDTKNLVITKLISNKAG-----
NQPHYGRKRR-QMRRTHME-------------------------------
--------------------------------------------------
--------------------------------------------------
-------GK----RIIAQRRGRG-SSRYKTPGFRFPKQNVTGLVLDIIHD
PGRTAPVMQVKFGN-EICHIPAPEKIKTNMPIEAENISVGNILKLRDIPI
GQEIFGIEKNPGSGPAYCLASGSTTKIVAKTEDKAIVLFKSKKQKEFALD
CRAVIGVVAGSGRKEKPFLKAGKKHHAMKRPRTSGVAMNAVDHPFGSGRG
R-HIG-KPKTVSRNAPPGRKIGLGSRR-----------------------
--------------------------------------------------
--------------------------------------------------
--------------------------------------------------
--------------------------------------------------
--------------------------------------------------
------------------------------NKTEKRKAIRSAIASTINKE
LLLIIEEFNI--EKTKEVIALLEKLRRKPLIIVSK-ACLQKALKNIPGFD
SCIINKVNTEVLAPGRLVIWSLPSIEKLK---------------------
--------------------------------------------------
--------------------------------------------------
-----------------------EYDKI-GIIGLEVAVTLEI-TKQEAIA
FMKSFN-------KLFRKEIEIPESTNVEIENGEIIAKGAFGEVRRTLSY
PLIEIKENKLILSSKQTKTKMFMNTYKAHIQNMIKGVNEPFTYRLKICSG
HFPMAVENRRIKNFLGEKIPRKTQIPKEVNVKIEGDLITVTSPNKESAGR
IASDIEQMRDRRRFQD------GCFIIEKAGKK-----RIFEGTIIKKDI
SHTAIVEWPRLYYLKKYERFEKRRTRLKVHNPPCNAEIGDKVRIIETKPI
SKTKSFVIIEKHE---RRSLKHGFDQQKKLLKKIELAQAVKKTIKTHVRD
MIVIPQMVGILLLVHRGKEFVPVKITEEMIGHYLGEFTYNRVKVKQSAPG
IGATRSS---------------------------QQFLKKKMKMYQVEEF
ISNTMNKAGYSHTEIKKTPLGDKVIVYTSKPGLIVGRRGENIKELTETLK
TKIEVAEIENPNLNARAVAKRIIHTFERPKRFKSIGYRALQDILDAGALG
AEIVISGRGVPSQRAKSWRFKAGYLKKSISENYIKKSAAIAHLRSGAVGI
KVNILTP----LNDNLADVFSQIMNAERRGKSKVLVKGSKLIKECLTIMK
QHNYIGEFKEK-TQQDLIEVMLNG----DINECNVI-KPRFSVGRDEFEK
FRFLPAFGILIVSTSKGLMTHIQAREKNLGGRLIAYCY
>GD2017-2_S1_QB3_180125_Pacearchaeota_34_9
--NIGANLISADNSGAKIVRIVGVKKKRKQVAAKVADWVKVSVRKGIPD-
--MKGKVFDAVVVRQKKSYRRLTGERIAFEDNAVAILKDEKGNPKGTQIK
GPVAREVLER-WPQVAKIASIV--------------------GRG--SR-
KKAKKSGHKGGIGMAGF-G----------KQGVTSRDKRKRINVGEI---
--SINPEKYGKKSEIN-LEYKILGDGEVKNKLIIKAKEASASAISKIEKA
GGEI---------KRRRRAN-KTS-RTPRVVFRKTNRYLIAQYVNEAQDS
VSVNLNSKILSSSIKSMPAAYFIGAVMGSAINEKKLKTPIIDFGMMVTKG
KLFAFIKGLIDSGVKI---RVNARDIPISTKKSSDVCRFIKGKKIKTAVH
ELEEIPQKVIKNFIVLLKSLGANAVD----LDDPVITEAFANTGS-----
--RPYGRFGRTRKKRTHITLV-----KVRKGDTVKVMRGKFKKKQGKVTK
VNAKRQKVMIEGIQVK----KM-------DG-SKVDIAFRPSNLQMIELY
SEDK-KRGIK----------------------------------------
------MGK----RIIVQARGHG-SPSYRVPRKFSGNLAGEGKVIKLLNS
PAHTAPLAKVSCNKG-IFFMPAFKGMIEGQTIFDGNIDAGNIMRLGDLPV
KTEIYNIESSPGDGGVFIKTGGSFATINKIMGKEVFVLMPSKKEKGFNPN
CRAVVGVIAGSGRLEKPAVKAGKMFYIKKWPRTSAIKMNAIDHPFGSGRG
KNPKSKIAKRN-APP--GAKVGHRPSRT----------KGFIGYKAGMAS
VTKDKKIAIPATIIECPPARILSARFYKNKQVMTEILAEN--LDKDLKRK
IKKGKKDDIKDFDNSKEIPLSVIQNGQLIDVRGVTKGKGLQGTVKRFGVK
L--RQHKSEKGVRKVGSIGPWH-PARLTFRTPMAGQMGLFTRTAYNNKII
EIDLKSDYILVYGSIPGPAKRQLLL----MKSSVLDINGKEKTKIDL-PA
VFSERVREDIVFKVIEAKK--KQQPYAPNLLAGNQSASGKHIWQTYGRGM
SRRGTQFIPGARGGRRAHPPKILAMLEKKINKKELRTAINSLISASANKN
LVLIVEGILF--LNTKEFISSLKNIRSAMIIIIG-NKEIKSN-----AVE
ITNVSHIGVKNLGPGRLAIYTEEAIKEIGA--------------------
---NENPMREIKLEKVVLSVSATG-----DALEKGVKLLKFLTEKNPAKM
KSNKRIPDWGVRPNLEVGTVVTLR-KGANEILKRML-----SAVE-NTLR
KKQISE-NCFSFGIKEYIEIPGVEYQDI-GIMGLDVTVVFKIITKEEIIK
FMEDFNVNF----KEIFQEIEIPNNVKVDILGNLITVIGKEGENKRKFDF
TGIETKENKIIIGNKSTKEKKRINSIAAHIRNMVGGVQKKYEYDLKICFS
HFPFTVSGAKIKNFLGEKVPRVLKLNAGVEIKADKEMIKVLSVDKELAGQ
TAADLETVTKIRG-RDRRVFQDGLFITSKPG-------KTFEGNVIK-KF
PRRVVIEFERMIYVRKYERYAKSKTKIHARLPKDSISAGDYIKIQECRPL
SKIIHFVVINKIK---RRTVLKNFQDIEKFVNESKEKISRDKKIKTHKRD
IVIVPAMIGMKMQIYNGKTFEPVEITGEMLGHRLGEFAPTKKRVQHGSAG
IGATKGSK--------------------------RKTVDFKKAEFSVREY
VKGSLGKGKVSRVKIEYTPVGEKIIISTHKPGLVIGRGGERIEELTRILK
TKIEIEEIQIPELDAQIMADDIALGLERPLKFKVISYKTLQRIINSGAIG
VEIRLNGKLPS-SRAKSWRFAQGYLKKTGSAKVVDRAKSRAETKPGTVGI
KVSIL-----MSHDVVADGLNVIKNAKMAGKEIVKITISNLLIEVLKIMK
QKEAIKKYKIDA-KEKSVEVHIGN-----LYECKAI-KPRFTIKRGQIDR
YRYLPSIGTIVISTNKGLMTHDEAEEEQSGGCLIAYFY
>GD2017-2_S1_QB3_180125_Pacearchaeota_35_7
---LGAYCVVADNSGAKIAKIVGVKRGKGRKSAKIADWVKVSVRKGNPE-
--MKGKVFDAIVIRLKKPYRRLNGERVAFEDNAVAIMKDDKGNPKGTQIK
GPVAREVMER-WAQVAKIAQSI---------TKKRKRSTRMHGRGHGYGS
RKHKKSGHHGGGGMSGRADHKKTLVQKLFGHGFKQRDKRKRINLGAVEFN
LDK-----YMKAGIAKTDGYKILGEGEVKQKLIIKANSASQSAVEKVKQK
GGEI--------RQKRRRKEFKTKSRRPRLVLRKTNRYIIGQYVKETQDK
IEIGVNSKDLQNSLKSIPASYLTGFLIGKKIIKSEMESPIADFGMRAIQK
KIYSFVKGVIDAGVNI----VKGIGVPMSTKTSVEICRFIKGKRIDKAIT
ELQEVPKNASNEFIRLLKSLSANANVNE-IENPIIVKASASNTARPFGRG
GSVRRKRT------------------PVKRGDTVKVMRGKYYGKQGKITE
VSVKRSKIMMEGIQVM----KR-------DG-SKVNVRLRPSNLQIIELN
MEGKNRIAEKSNKNKT----------------------------------
-------------RIISQARGHG-SGTYRVRRAKYPKLQGEGTVVSLLSS
AGHTAPIAKIRYNEG-IFFIPAFKGMVEGQTILDSEVKEGNIIKLESVPI
KTNIYSIEASPGDGGIFIKTGGSSAYVNRTLGEKVYVMMPSKQEKEFNKN
CRAIIGVIAGEGRLDKPFMKAGTKHHLMLYPRTSAIKVNVIDHPFGSGRG
KNPKRKTAKAP---P--GKRVGHRPSRT----------------------
MTKGKKIVIPATIVECPPMKIFSIRLYKHGNVVGEILNDNKKV-KPKTKE
HKE-KKDTYDDVRNNKELSVTTFAKGEVIDFRGLTTGKGWVGPVKRFGIS
L--KSHKSEKGQRRPGNLAPWH-PSRVTFKAAQAGNMGMYTRVTKNSKIV
DIDIKTEYIIVNGSIQGPSKRQLLIT---MKATILSIEGKKVKEIEL-PE
FFSEKIRDDLIARIVEAKKTM--QPYAPSQYAG-MKYSARHAWKSYGRGM
SRVGSQFVPAMRGGRRAHPPKIEHLIRKKINKKELTLAMKSAITATANEN
EVFIVES-KLSSLKTKQLLETLKKIRENGLLIVTGDEKVKT-----KVFD
VANASNLNVTDLAQGRLTVYTENAIKELGERL------------------
--------KRMKIEKVVLSVGGTA-----DKLEKGVKLLALISKRKPAKM
KSRKRIPNFGVRPNLEVGAVVTIR-KKPEEILKRML-----TAID-NKLR
KKQIST-NNFTFGIKEYIEIPGMEYQDI-GIMGLDITVAFKI-TREEIIK
FMEEFQTKFR-----IFKEVIIPEGVEVNIHGNTVSVKGKEGEVTRKFNI
RNLTFEGNKIIIGNKSTKKKKMTNTIAAHLKNMIIGVQNKYEYKLKVCSS
HFPITVKGKVIKNFLGEKIPRITEVSPEAEIEVKGDVIIVKATDIEVAGQ
TAADLERVTRI-RMRDRRVFQDGIFITEKAGV------RTFEGTVIK-KF
PKRVVIMFERTLYVRKYERYQKTRTKIHARLPDNQINIGDLISVTECRPL
SKIIHFVVMDKI---------------ENFVHRSKETQAKNKPIKTHKRD
LVIVPSMVGMRIQIHQGRNYTPTDITEEMLGHKLGEFAPTRNKVKHGKAG
IGATKGSK-------------------------ERKVVKFKKDEYEIKEY
IKSSLGKGKISKIKIEYTPVGEKVVIFTNKPGMVIGRGGERIEELTNTLK
KRVEISEIREPEFDAQIMADDIALSIENPLKFKVIAYKTLQRIMHAGALG
AEIRLGGKLPG-ARAKSWRFAQGYLKKTGSAKVVDRAQAVAQTKPGTVGV
KVSIL---------------------------------------------
-----------------------------LTECKAI-KPRLTATKEMLEK
KRYLPAVGTIIISTNKGLMTHQEALEQGKGGSLIAYFY
>GD2017-2_S1_QB3_180125_Pacearchaeota_36_11_b
---LGANVITADNSGAKIVRIVSVKRLKRQGFAKISDFVKVSVKKGIPD-
--MKGKVFDAIVIRIKKPYRRPNGERVAFEDNAVAILKDDKGNPKGTQIK
GPVAREVLER-WPSVAKLASVV----------------------------
--------------------------------------------------
--------------------------------------------------
--------------------------------------------------
--------------------------------------------------
----------------------ALSLHMSTKTAAAISKFIKGKEIQKAIN
ELEEVPQKAAKNFIKLLKSLSANANF--LGVENPRISEAISN-------I
APRPYGKFGSVRRKRTHVRLI------ARKNDTVKIMRGKFKKKQGKITE
ARLKTGKIIVEGIQRK----KM-------DG-SKVNIPMRASNLQIIELN
LDDKRRFGIKNKEKKT----------------------------------
-------------RIISQARGKG-SGTYRVRRKFRSRLDGEGTVIKLQDS
AAHTAPLAKILCNQG-FFYMPAFEGMIEGQKIFEGEIKEGNILKLENIPV
KTRIYDIESRPGDGGVFIKTAGSSAVVSRVIGKNVFVMMPSKKEKKFNPN
CRAVIGIIAGSGRLEKPFMKAGRKHHLKKWPRTSAVKMNAIDHPFGSGRG
KNPKSKIAKR--NAP-AGRRVGHRPRRT-----GRR--KGFLCYKAGMTS
LVVDNKIVIPATILECPTMKILSLRLY-KDGKVAKEILAEK----ELKRK
IKKAKKHSIGEVKHNKEISVDFFQKGQLVDLRGLTKGKGLVGPVKRFGIT
L--KQHKSEKGQRRPGSLGPWH-PPRVTFRTPLAGQLGMFTRVIYNNKIV
FVNITNDFIMVQGSVQGPAKRQLLIT--MTKANVFDSEGKKARQMEL-PK
AFSGRIREDIVSKILEGKKIK--QPYAPTPLAGH-QHSARHVWKSRGKGR
SRRGSQTAPHARGGHRAHPPKILHMLRIKVNKKEMNLALISALSATANKS
RVFVIEGI-L-GLKTKELLNTIKNMKQSGLLVVVGKEKLKTS-----VFD
SANANNLGVLDLALGRLVVYTEDAINELGEKY---------------MKN
KTKKENPMRKIRIEKIVLSVGGT-----GEELEKGFKLLQFLTGRKPAKM
KSRKRIPALGVRPNLEVGAMVTIRK-NPENFLKRML-----VAVD-NTLK
EKQISE-NNFSFGLKEYIEIPGVEYQEI-GIKGLDVTVVFKVISREEIIK
FMEEFKTKFK-MRREIFQEIEIPQGVEAEVEGNMIVIKGKHGENRKKFNM
RKLKIKDNRIFIGSKTKKEKRLINTIAAHLKNMIKGIEKGFEYKLKIVYS
HFPITVKEAVIKNFLGEKIPRKSKILSNVDVKIDKDYIKVFSSNRESAGQ
TAANFEKATW-IRLKDRRVFQDGIFIINKAGKE-----KTFEGTVIK-KF
PKRVVIEFERMIFVRKYERYMKGKTKIHAHLPENQIHVGDLIKVRECRPL
SKIIHFEVIEKIK-----------------TSRAKKKVSKNKPIRTHKRD
LIVVPGMIGMKIHIYNGRAFLPIEVTWEMLGHRFGEFAPTRGKTKHGKAG
VGATKGS--------------------------EKNVVKFKKEEFAVKEY
IKNSLGKGKVSKVRIEYTPIGEKIIIATSKPGLVIGRGGEKIDELTGILK
RRVEIEEIRNPEFDAQIVADEIAMTLENPMKFKVIAYRMLQKIINAGALG
VEIRLGGKLPS-ARAKQWRFSYGLLKKTGDSAKVDRAQAVAQTKPGTVGI
KVSIL-----MSQDTVADAINMIRNANKAGKDSVEIRISNLLIEILKIMK
QKGVIKKYKIDG-KEKSIEVSIGD-----LIECRAV-KPRFTCSVHDIEK
YRYLPAIGTMIISTNKGLKTHEEAEEEGIGGSLIAYFY
>GD2017-2_S1_QB3_180125_Pacearchaeota_37_8
---LGCHLIANDNSGARIVKIVSVKRGKSRKAAGVADWVKVSVRVGLPD-
--MKGKVFDAVVIRQKKPYRRLTGERICFADNAVALLKDDKGNPKGTQIK
GVVAREVLER-WAQVAKIAQGV-------KKRDKKSRIRGRKTCGWGA-R
KKHRGKGSRGGKGMAGADQKKTLILRKGVEFGS-KKKTFDVINVGDINKN
MDKAEGKAKKTNDAIEDLELKILGDGEVDKKIIIKAKAASKPAVEKIEKA
GGKI---------KRRMQGK--TS-RKPRIAVRKTNRYIIAEYIEDAQDR
VLYYANSKELQGSLKSLSACYLTGKLLAEKIKKKEGKKAVLDIGLRNIPK
RIYAALKGIIDGGISI--ALAYGRNAPISTKHAIAICRAIKNKRINDSLK
ILEDVLKKK-----------------------------------------
-------------------------IEVRKGDSVRIMRGEFKRKTGKVDR
VDLKRTRINIQGIQRA----KK-------DG-TKISVWFAPSNLQITELN
MDDKERLKSKTE--K-----------------------------------
-------GK----RIIQRARGHG-SLTYRVRKSFRPFLTGEGIVLKLINS
PAHSAPLAKIKA-GREIFYNPAYEGMIEGQKVNIGGSNPGDIVALKEIPV
GTRIYNIELHPNDGGKIVRASGSSAIISKSRIDKVGVMLPSKKEVFLDVK
CRATIGIIAGAGRLEKPIAKAGKMHHMKKWPRTSAVKMNAVDHPFGSGRG
KRIKSKIAK-RNAPP--GAKVGL--------------------------S
ITKDKKIIVPVTILECPPIKILSARFY-KGGVVAKEILNDKNLKKPKKAN
AKQ--IKTEKEMDNGKEILFSIFGKNSLVDVRGVTQGRGFQGPVKRFGIS
L--RQHKSEKGRRRPGSLGPWH-PSYVTFRTAMAGQLGFFTRLTANTKII
DVKIMTEYAIARGSVQGPVKRQLLIT------------------------
-----------------QLKHARRKWKTAYGKGISRIPRKIMWRR-GTQF
FWIGA-TISGTRGGRKAHPPKIKSMLKKKINKKELKIAFLSAIAATANAD
SIFIIES-KITGLKAKDFIEAMKKIRRSGMLLVTGDENAR-----LSGID
IKKAGELSIEDLAPGRLAVYTEKAIEDLEKR-----------------EN
KSQKQPKMNEIKLEKVILNSGGID-----DKLEKEAKLLEIISGRKVVKT
ESRRRIPSLGVRPGLKVGCRVTIRGEKAHELLKRLL-----GAVE-NQLK
RKHIKE-NHFSFGIPEYIEIPGMEYQDV-GILGLDVTVVFCHVTENEIVE
FMQKFNTN----KKDITETIEIPEGIGLLVEGDTLILKKNKKILTKQLG-
TKVSMKDSKIIFEAMATKELKIINTIRAHIKNMIQGLDKKFIYKLKVCSV
HFPIAVEGKNIKNFLGESKLRKAKILDNVDVKIEKDVIKIESFNKEAAGQ
TAANIEKTTMV-RAKDRRVFQDGIFITEKYGKE-----RVFEGSVAK-KF
HKRVVIAFERVVYIPKYERYAKSKTRLHARLPDNEINVGDYIRIQECRPL
SKIIKFVVVKKI---MRRSVLRKFDVIENFIKDSQKKIANNKPIRTHHRH
IIITPKMVGWTVLVHTGKEFFPVKINQDMLGHRLGEFALTRRKVEHGSPG
IGATKSS--------------------------EKKFVQFKKDELGVKEF
IKHSLGIGIVSMVNLEYTPVGEKIVVYTNKPGLVIGRRGEKIAELTDILK
KRIEIAEIMKPELDAQIMADDIAMLIERQIRFKLVAYRALEKIISSGALG
VEIVLSGKLPG-ERAKSWRFASGYLKKTGDTAIVNRAKSTAKTVAGVVGI
KVSIL-----MSQDLVSDTLNNIMNAKRAKKNAVVVRYSKLLLNLLDIMK
KHRHIEGYKVNE-TEKSVEIRIGK-----VNMCNSI-KPRFYVSMKSMEK
YRYLPAFGILIISTDKGLITHDEAIEKNIGGSLIAYVF
>GD2017-2_S1_QB3_180125_Woesearchaeota_36_6
----GAWINSCDNSGAKILKIVSVKGHKTSKSAGVGDMVMAAVKKGKLE-
--MRKTVVPAVIVRQRKEYRRPDGTRIKFEDNAAVVLKDEKGNPKGTIFK
GAIAKEVTER-WPAVAKVASII--------------KYRGSVTHGGGS-R
KKRRGAGSIGGRGNAGKAGM---KTRTLGRRGFNPSKQDIIVNLAYFTQK
LHLVQEKKISKEGVIDEKVDKILSMGNIAVKLKVKGI-VSQAAAEKIKAA
GGEV------------RRKEQKTKSDQQRLVIRYTNQRIITQVVNPTGDK
VLAAVDSFALKHSCKNIPASYLTGLLIAKAAVAVGCKDVILDAGMHQKKG
KTYAFLKGAVEGGLSI---VARALDLPISSKHSVEIARNLRFKNTTLAKK
ILDGVPEKAAREFLKLINSVEANAQLKGLNLSSLKITKLVANKAS-----
VPFTGGRQRRATKR-SHLEIEV----QLRKGDKVKILRGQFAKRECKVER
ITLKRESVFLSGVEVI----KK-------DG-NKVQFPLKASSLMIIELD
LSDKKRKKLK----------------------------------------
-------GK----RLIQQRRGRG-THTYRSPSFRFSLPSQNGVVSDIVHC
QGHTAPLIQVSYNDGASCLAPAPEGVKIGDPIGQGQLQPGYVLALRDIPE
GTIIHNIELRPGDGGKLVRAGGTFAKIVAKSEESIRVVLPSRKEKLLLPE
CRAAIGLLAGSGRLEKPFLKAGVRYMKKRAPKVCGISMNAVDHPFGGKCS
-HIKGRPTQSPRNAP-PGRKVGKAPRRT-----------GFIGYKAGMTH
ILANDNRMIPATIVDCPPMFVHGVSFYQHSR-KITSIFAEKTV--PELGM
KLKAKSSNVKEFDVGKEISVKALGELHLVDIRGVTKGKGFQGTVKRYGVP
I--RQHKAEKTKRGIGNLGSWT-PKRVQFTVAQPGKMGYHQRTEYNKEIL
KVLVRGNYVLIKGSIPGPKKRAVVLT---MKLTIIGKDQHKKGEKQL-PS
QFNEEYRPDLIRRAVHALQSLRMHRYGSALLAG-MRSSSRRNWRGYGFGI
SRVGTRFTPQTTGGRRAHPPKVEKQLDKKINVKERRKAIRSAISATVVKS
LVIISSDVTL--EKTKDIKETLSKLRKKGILVVVGDKCLLKSAQNISGID
IVEARSLNVELLAAGRVTLWTEKAIDALEKE----------------TST
TEKVRNPMREIKIAKVTLNIGAGK---NEDVLKKGLKLLQKLSPQTPVKT
VAKKRIPTWGLRPGLAIGCKVTVR-KGAKELLKRLL-----VAKS-NTLS
DKNFDNQGNFSFGIPEYIDIEGLEYDEL-KILGLEVAVTLELISKEESIS
FIKELGIEIE-------KEVELPKPLHIEQHGYVLKIKGPKGEVSREFHH
PKVLVVGSKITLTAKTKREKRNLSTFMSHIKNIIQGVQEHHVYKLKICSG
HFPMSVSGKELKNFFGESIPRKVTLPDGVQVKINGTEIVVESPDLEAAGQ
AAAKIELLRV----KNRDIRQDGCYITHKAGKA-----ELLRGVVVRKDI
NHTATITWFRQKSVPKYERFEVRRSRLRVHNPACNANIGDNVVVARTRPL
SKTKNHSIIGLL----RRTLKHGLNQQKKVIKKVGI---DHKNIRTQSRD
MPILPSMLGKTIKVYSGKEYLPVVVTLDMLGHVLGEFVMTRKSVTHGSAG
LGATRSS---------------------------RQFIAQKTKEYYIKKY
IEEKLPRVGLSSIKLKKIPLGEKIIIYTSRPSLVVGSKGANIKDLTKTLK
KKVEINEVKNIFLDAQIVAERIASSLERSARFKSIGHKIMENILNSGALG
VELVISGKIPG-ARAKSWRFYQGYLKKDISVEGVRKAQASALLKTGIIGI
KVAIM-----MFNDPLAAALTKILNAEKVGKKEVELPASKMIKTILTIMN
ENKYLGSFEEEDGKGRVLKVNLIG----NINKCGVV-KPRFSTKFTAFEK
WRYLPAFGFIFISTPQGVMTHLQAKEKKLGGKLIAYCY
>GD2017-2_S1_QB3_180125_Woesearchaeota_41_17
---VGCRIETCDNSGAKVIRVFTVVGLKTTKSCGVGDLVMASVVRGRPD-
--MRKQVVYAIIVRQRKEYRRADGTRIKFEDNSAVVLKDEKGNPKGTIFK
GAIAKEACER-WPGIAKIASTVV-----RK---KNTRQRGSMTHGWGAK-
KKHRGKGHQGGAGMAGR---------YFGKFGFSKPKARNAVNVSYIEQH
INQISNNLIKKEDSVEEKGNKLLGDGKVSMKLRIKTPYASKSAIEKVREA
GGDV-------RTNYRKR----LS-NRLRFVVRKSLKNFHAAVVSPKGDR
ILLAVSSNTLSYGGGNLPSAYLTGFLAGKKALEKGIKEPILDIGFNSSKG
GLYAVLAGAVDAGLKI--ARALGVALPVSFKQSVEICQFIKDRETGAAKK
LLQSVPKNTSIEFIKLIEGAEANAQFKGMNTSNLVITHISAHKAG-----
KSWHFGRKQRTKMKRTNIEIVL----SLRKGDKVKIMRGNFKKQEGKVDS
ISTKDTAVFVSGIEVT----KK-------DG-TKRLVLFNPSNLMITELN
LDDKQRQE------------------------------------------
-------------SLIQQKRGKG-SPRYRAPSFRYEGKVISASVGDIVHS
SGHSAPLMELKYSNGETSLLQAPEGIKVGDKIEIGEIKSGNILPLKSIPE
GTSIYNIESNPGDGGKFVRAGGAFAKIITKMDEGVVVELPSSKRRTFMPE
CKAVIGVVAGSGRTEKPFLKAGTRYYAKMWPIVSGTSMNSVDHPFGGSSS
HA-KGITQSARNSP--PGRKVGKAPKRT-----------GFAGYKAGMTH
LLISDNAFCPVTVVECPPIKTASIRFYKNTQNGATLVSELKELERKIVVH
KK---KREASDFDKGKEIGIEVFAEGQSVDIHSVTKGKGFQGPVRRFGVQ
L--RQHKSEKSRRNPATLGAWRAQGHIMWRTAHAGKMGYHLRTEYNKWIL
KMLVRGNYILIKGSVGGAEKRFIRIT---MKLSILDASKNKTGEIEL-PW
QFSEEFRQDLIQRAVLAMQSHKRQAYSSSSEAG-KRASAKLSRRSYGFGI
SRVGA-FAPGTVGGRRAHPPKTERIWWKKINEKERLKALRSAIAATISKD
IVFVLDEFEL-LDKTARIIAALRVLRKKPLIVVSK-KCLSQAAANIPGID
VVEVESLNAELLAPGRLTLWTSQAVSIMKN--------------------
-----NSMKGIRVEKVTLNIGAGK---DQSKLEKGIILLNAIANATPIKT
VTSKRIQEWGLRPGLPIGCKLTLRKDRAVKLLQKLL-----EAVD-NKLR
ENQFDSNGNVAFGIHEYIDIPGVKYDKI-GIMGLEVCVTLEVS-RQEAVE
FMSKFDLKV-------TREVGLPSGVNATINAGFLKVAGPKGESARVLKQ
HNISVEDKKIILESST-KTKKMMGSMVAHIKNMARGSTQNHTYVLKICSG
HFPMNVAGKLVKNLLGEKVPRVLQLREGANVKIEGDLIYITSASKETAGQ
ASADIEQLARRPGYDT-RIFQDGIYIINKDGKE-----RHFTGIVISGRM
RRTAVIEFERLHFLRKYERYEKRRTKMNVHNPDCNAKEGDLVGVVECRPL
SKTKNFVIIRKL----RRVLKRGFTEQQKILKKLRA---NEKNIETHCRD
MVILPEMIGKIIKVHQGREFVPVSVEPDMIGHCLGEFALTRKRVAHSAPG
IGATKSS---------------------------RKFVAQKIKEFQIEEY
ITQNLQNVGHSHTKMVKTPLGEKIIIFTSRPGLIVGRKGQNIKQLTKTLK
KRIEISEVEIPSLDAKIVGEKIVDALERSEKFKAIGHKIMMEVMKAGALG
IEIVVSGKVPS-ARAKSWRFYSGYLKKGDIANSVRKSNTQAKLKTGIIGV
KVSIMP----MLNDPLANMMSLMLNNEAIGKQECLIPVSKLIKDILKIMQ
ENGYVGDFKEEDGRGNYLRLNLIG----GINKCGVI-KPRYSVKGNGFEK
FRYLPAIGILFVSTPRGIISHYDAKSKKTGGRLLAYCY
>GD2017-2_S1_QB3_180125_Woesearchaeota_44_9
--PVGSRVETCDNSGAKLIKIFTVVGLKRISSCGVGDLIMASVVRGRPD-
--MRKQVVFAVIVRQKREYRRPDGMRIKFEDNSAVVLKDDKGNPKGTMLK
GPIAKEVTER-WPAVAKIASIVV-----RR---KNSRQRGSSTHGCGSK-
-KRRGSGNRGGFGMAGY----------FGKKGFSKNKGKHPINILDVER-
LNGVSMEHGAY--SIDEKGNKLLSKGRVSLKLKIKTPYASGNAVQKVKEA
GGEV-------------RKRIGLS-NQMRLVVRKSLNDIYMSLISEKGDK
ALLSVSTKSLKTGKGNVPSAYLVGLMFGKTAQGKGIKRAILDMGLKSVKG
RIYAALAGALDSGMDI-MARAFGRTLPISMKQSIEVCNFIRYKKVQEAKK
ILQRVPVKTSQEILGLLEDVEANAQFKGLNVNSLVISLLVPK--MTAKAW
R---FGRKRRRKMKRVDIEIVV---LRLRKGDKVLVISGEFRKKEGKVES
IITKNLKVQIEGIEKT----KK-------DG-TKARIPVDPSNLIIIELA
LDDKRRL-------------------------------------------
-------GK----NLIQQKRGKG-GPRYTAPSFRYSSEVTTARILDIVHC
QGHSAPLIEIKYENGNTGLLQAAEGMRVGDSIEIGPAKPGSILHLKDIPE
GTSVFNIESNPGDGGKFVRCSGVFAKIVTKSEEGIVVLLPSSKRKTFNPE
CRATLGVIGGGGRTEKPFLKAGSRFFKMKWPIVSGTSMNSVNHPFGGRSS
HA-KGI-PTSARSSP-PGRKVGKAPKRT-----GRR---GFAGYKAGMTH
LLVTDNNFCPVTVVECPPLKTVSIRFYKKT-IDGLKLVTEKELSKLLRKK
SKAKEDKDFDEIRKGKEISVEIFHEGQKIDIHAVTKGRGFQGPVKRFGVH
L--RSHKSEKSVRNPGSLGAWRGQGHMMYRVAHAGKMGYHTRTEYSKRIM
KIVIKNPYLLIRGSVAGSQKRMVRLT---MKVDILDISNNKVGQLEL-PV
QFMEEIRQDLIARAVLAQQSEARQIYGANPHAGKLSRRRRKYRGSYGIGI
ARSGTRFAPNTVGGRRAHPPKATKDLAKRINRKEKKKAIRSAISATMVSE
LVFIVDDIEG-VGKTGEVFEILTRLKRKSLLIVSKPGNLMNAAHNIPGID
IVGIKSLNAELLAPGRLTLWTKSAVEQLRAE-------------------
-------MRNIRIEKVTLNIGAGK---DQAKLEKGVILLGYISGRKPIKT
ATKKRIQEWGLRPGLPIGCKVTLRKKSADELLARLL-----DARD-NKLS
DSQFDENGNISFGIHEYIDIPGLKYDQI-GIMGIEVCVTLEIG-KQESME
YMKN---------RQMTRKIELPQGVSAALDGRLIKLKGHGREIQRELE-
ASLDAEDSCIILKSRKNQIKKKIGSYEAHIHNMLSGILQGHKYTLKICSG
HFPMNVAGNKVKNLLGEKVPRAMEFSKSAKVTIEGEIIHVESTDKEIAGQ
VAAEIEQLRR--PGFDTRVFQDGIYITNKDGKD-----RQFDALVVSVKM
RKTAVVESDYTRFNSKYARYEKMRRRLKAHNPTCGANEGDLVRIIECRPL
SKTKNFVIVQKY----RRNIKRGFTEQQKILKKIKS---NQKNIETHCRD
MIILPEMVGLTIKIHNGKAFVPILMQEDMIGHYLGEFVLTRSRVAHSAPG
IGATRSS---------------------------RKFVAQKIREFEIQEY
LEHSLEKVGLSHTRMVKTPLGEKIVIYTSRPGLIVGKKGQNIKLLTKNLK
KRIEISEIENPSLDAKIVAERIVDSLERSEKFKAIGHKVMSDVMASGALG
IEIIVSGKVPS-DRAKSWRFYTGYLKKEIAIEGVRKANLQAKLKTGIIGI
KVSIM-------------------NNERIGRADCLIPVSRLIKDVLGILK
QNGYVAEFTEDDGKGKYIELKLSG----TINKCGVI-KPRFNAKMKDFEK
FRYLPAMGIIIISTHLGVMTHKDAKKKNLGGKLLAYCY
>GD2017-2_S1_QB3_180125_Woesearchaeota-I_42_19
--PSQAFVPTCDNSGAKVIKIVSVIGHKTVRAAGIGDLILASVKKGKLE-
--MRKTVVPAIIVRQKKEFRRPDGTRVAFEDNAAVVLKDMKGNPKGTIFK
GPIAKEVAER-WPAVAKVASMIV-------------RKKVNRYRGHGGGA
RKRRGAGSRGGRGMAGK-KAGMPLVL--GKHGFRPRVSVRIISVGYFSEK
VNRLSEGKAVKEGFVSDLKTKLLGTGKTTQKLKITVASCSKSAVEKIKAA
GGDV---------YRRRRLK--TSGK-PRLIVRSTNTQILAQVASPQGDV
IAAAVAGKDLNYSCKNMPAAYLTGLLIGKKAMKKGVNECILDTGNTPLHK
RLYAFLKGVVDAGLDI--ASAKSLNIPVSTKHSIEIAKAIRYKTTSYAKQ
LLADVPEKAARQFLKLVHAVEANAQFKGLNVDDLKIVKMTANLAS-----
IPSGGGRLRHKTKR-THLEIVV----QLRKGDTVKVVRGEFRGKEGKVER
ITLKTGRVYVASMDRV----KA-------DG-SKVPVIFHPSNLMIVEFD
LSDKRRKAKK----------------------------------------
-------GK----RIIQQRRGRG-TKTYTSPSFRFPALETQGVVVDLVHC
GGHTAPLMEVSYLTGEKHLAFAPEGVYVGDEITIGEIRMGNVLPLHQIPE
GTLIHNIELRPGDGGKLVRSSGSFAKVIAKTDKDVRVLLPSRKEKLFALD
CRAAIGTISGAGRTEKPFLKAGTRYMKMRVPHVCGISMNAVDHPFGGKCS
-HIKGRPTQSPRSAP-PGRKVGKAPRRT-----------GFIGFKAGMTH
LQVDEKVFVPSTIIECPPMTVAGIAFYQQTSVGMRKVTSVEKLVKELARR
VQVKKPKKTSEVSVGKEITINVFTSGASVDVHGVSKGKGFQGTVKRFGVP
V--RQHKAEKTKRGIGNLGSWT-PKHVQFSVPQSGKMGFHSRTEYNKQIM
KILVHSNYVLLRGSVVGTKKREVVLT---MKITTYSVEKQKKHEVEL-PS
QFQEEYRPDLIKRSVHALQSASRQAYGASSEAG-FRHSSRVSKRRRGFGV
SRVGTRFSPQTVGGRRAHPPKQIKLVEKQINKKENQKAIRSAMAATVNKD
IVFILDSLNL--QKTKDVESALIKLKRKGILIVLSGDCLVKAAKNVPGVD
VVKARELNAEVLAPGRLTLWTESALELIKKE-------------------
-QKQTNPMREVRVAKVTLNIGAGK---NEDVLKKGLKLLQKITPLKPVKT
ATKKRIPGWSLRPGLEIGAKVTAR-ADAVALLKRLL-----VAKE-NILK
SGNFDDRGNFAFGIPEYIEIEGLDYDEL-KIMGLEVAVTLEQVTRDEAID
FVREFGVEV--------REVVLEKGVSAKLNGKILTIKGPKGEVSREFRS
PSITLTGDKITLHVSTKREKTMIGTFESHISNIVKGVQEPHVYTLKICSG
HFPMNVVGKEVKNFLGEAVPRKAEMIPGVDVKITGNDITLSSPDKELAGM
MASRIENLRIT--DRDRRIFQDGCYITQKAGKT-----ELFKGKIVKKDV
SRSATIEWFKPLFVPKYERYEVRRYRLRTHNPSCSAQVGDEVLVAKTRPL
SKTKHNVIIQVSK---RRSLERGFTFQKKLLRRLEA---GENNVKTHCRD
LIILPLMLGKTLRVYNGKEYVSLLIVPDMIGHYLGEFSHTRKNVTHSAAG
IGATRSSK--------------------------RQFIAQKTKEYYIKKY
IEEHLRGVGISQIRLKKIPLGEKIIISASKPSLIVGSKGSNIRELTRVLK
TEIEIAEIRNIFLDANIVAQRIASSLERSARFKSIGHKIMENVINSGALG
VEIIVSGKIPS-ARAKSWRFYQGYLKKDIAISGVLKAQAIALLKSGIVGI
KVAIMP----MLNDPLAAALAKIMNAEKVGKREVVIPASKMVKMILQLMN
ERNYLGTFEEDDGKGGFLKVNLLG----NINQCGVI-KPRFSTKFRDVEK
WRYLPAFGVIFITTPKGITTHLEAKDKQTGGRLLAYVY
>GD2017-2_S1_QB3_180125_Woesearchaeota-II_32_61
---VHAELEACDNSGAKVLQIISVRGHKKRSAGGVGDFVTAVVKVGIPA-
--MRKQKVYAIIVRQKKEYRRHDGTRIKFENNAAVVLKDEKGNPKGTFIK
GPIAKEAVER-WPNIGKIAS----------------RKKFTRYRGHGGGA
KKRRGAGHKGGKGFAGM---KQWIFKYFGKDYFRKRKDINAVNINFIEEN
ISKIQEKLAHEKDEIDE-KNKLLSSGNPSRKYKIIAKYFSEKAKKKIESA
GGEI---------YNRRRGK--TS--RPRLVIRKSLNNIELQLVDKEGDK
ILVSAHSNQLNHHRGNLSSAYLTGLIIGKKAKTKNISKAVLDIGFRSISG
VIYAALKGAIEADLN---AMAMGISLPISLKQSVEICNFIRGKTSEKAKK
ILEQVPLNASIHILSILKSAEANAENK-GMSSPLQISEATANQAS-----
RSWRAGRHRRRRRKSTHIKIVL----KVRKGDTVKIIRGQFRNHVGKVEK
VLLRKTRIYVEGAEQI----KR-------DG-TKSFYPIHPSNIIITALN
LEDKKRQKLE-R--------------------------------------
-------GK----RIIQQARGHG-GPRYRSPGHRFKKGVVNGIVEDIIKC
PGHYAPLARIKYEDNNIGYIIAPYGLEIKQQISSGALKSGNTVPLKNIPE
GTQIYNIELKPGDLGKIVRSSGDTARIISKKGKNIVVRLPSQKRREFDPE
CRATIGIIAGAGRKEKPLFKAGNAYFKNKYPRTAAGAMNATDHPFGSGRG
GPSYGGSSIAPKNAP-PGRKVGMRPRHT-----------GFAGYKVGMLQ
VNIDNTNSVPATVIECPPLKPLSLRYYEQTDYGLKII-AENKLEKELERK
IKKKNNTKIV--PVVKDIKAEVFDEGQVVDAHAVTKGYGFQGPVRRFGIS
L--RKKKSEKVKRGPGSLGSWNQQQHIMYRVAHAGQTGYHTRTDYNKLLL
KMFIRSNYLLLKGSVSGARKRLVRLQ--MTTAKLYSIDGTELKSLNL-PE
QFDEDVNVDLIKRAVQLVLQNSRQKYGAAELAGKRSA--AKLSRRYGKGM
SRRGSQFAPGMKGGRQAHPAKSEKDFILKMNKKERRKAIRSAIAATAIPN
FVVVVENFSL--VKTKQVKDLLVKLKRRP-LIVS-NPCLEKASRNLIGIE
STSVEKLNAELLAPGRLILWSEAAIERLAKE-------------------
-----NIMKEIRIEKITLNIGTGE---GGNRLQKATKLLQSLTGQTPIEA
KAKRRIPTWGVRPGAIIGTKVTVR-KNMEDIISRML-----AAVG-NKLT
MSKIGE-GTFSFGIPEYIEIPGARYDEI-GIIGLGVMVTLKI-SQEETIK
FLQEFKTKI-------RKEIVIPDGVEVKVISNKVMTSGPRGENSRNFLY
PRLKIKENKLLLSIKATKKKTMMGTFSAHTKNLVYGVKDGFDYRLKICSG
HFPMTVEDNIINNFMGEKVPRKAKILKNVDVKIENDLIIVSGFDIEKVGQ
SAANIELATKRAGF-DKRIFQDGCYIIEKSGR------RVFTGRVISRKM
HKTAKVEWERRILIRKYERYEKRRSRVAAHIPDNEVRDGDLVTIQECRPL
SKTKHFIIIKNE----RRSLNRGLNDKKNLLRKLKV---SKKPVKTHLRD
AVVIPEMVGKIIHVHNGKEYAVVRIEQDMIGHYLGEFALTRKSIKHSAPG
IGATKSS------------------------------LSQKFKEFKIREY
IAKQFLKTGYSYTKIQRTPLGDKITIFTTRPGLVVGRKGENIKKLTTTLK
KRIEIGEVENPFLDAQSIAEKIAYSLEKSTSFKSIGYKTLQSIMDGGAMG
AEIAVSGKIPS-SRSKTWRFVDGYLKKHVSDTQVIRGEATAHLKVGAVGI
TVSIM------LNDTLSNVMSKILHYELTGKRQLSVPSSKVIKKVLDIMN
NNNYLGQYNLT-TRGEILSLNLLG----KINKCGVI-KPRFNVKKNEFEK
FRFLPAFGILIVSTSKGMMTHDEAKQQGLGGRLVAYVY
>GD2017-2_S1_QB3_180125_Woesearchaeota-II_32_9
--NLEAKVPVCDNSGAKIIKIFSVKGLKTRKAAGIGDMVNATIVKGKPG-
--MKSQVVQAIIVRQKREYRRLTGERIKFEDNAAVVLKDDKGNPKGTIIK
GAIAKEVTER-WPGIAKIASIVV--------------KKAARYRGHGGGA
KKRRGSGNRGGFGMAGV--G----NAYYGKSGFNRKVKKHAINILDLEKK
LEFVTQNLVKKDKMINSDYDKLLGAGLVTKKLEVKASWFSKKAKEKIEKA
GGSL----------KRKRGK--TSSKKIRLAIRKKTNVIITQLISPKGDK
VLISATTSDLSYHVNNLPSSYLVGYLLGHKAQSHKIKAAVLDIGLSSLKG
SLYAALKGVVDAGLEI--AKVNGMNLPISRKKSVEVCNLLRNKTTKTAKI
ILKRVPIKTSQEFLRLIESAEANAQHKG-LSANLVIEHISAHKAP-----
LQWHYGRKRRQKQKNTHVKLVV----PVRKGDTVKILVGQFKGKIGKIEK
VFVKKTRVWIDGADRT----KR-------DG-SKSFYPIHPSNLIITELN
LSDERRKRIK----------------------------------------
-------GK----NLIQQRRGRG-TPRYKAPSHRYSEEMITGEIVDIVHD
QARSSPVAIIKLNNNEMFCIPAPENVKVGEIINLGSVKSGNIMTLASIPE
GTSIYNIEKLPGNVTGFCRTAGSSAKVISRTNEYVLVQLPSKKQKKFNPL
CRAVVGIIAGSGRLDKPIVKAGKHHHMMKYPIVSGVAMNAVDHPFGSGRG
RH-MGKPATAPRNAP-PGRKVGLRARRT------------FPAYKVGMTH
ALKNDLYSIPVTILECPSIKPFSLRFYKKTPYGLKTISEIKNFDKDLTRR
LRQVSIKEYDEVRLDKDVKADVFKNNQLVDVHAVTKGKGFQGTIKRFGLS
L--KAKKSEKKKRSTGNLGAVT-PSKVLYTVPQAGKMGYHLRTEVNKQII
KILVKNTYLILKGSISGPRKRLVTLT-----MNIYNLKAEKVGSFNL-PE
QFSEEYHPDIIKRAVLAIQSHKRQRYGADKTVANISKRRREYKTSYGHGI
SRVG-AFAPGTKGGRKAHPPKSEKIWDLKINLKERRKAIRSALAATFDKE
LVFVIDSITL--NKTKDVENALGKLKKKPLLVVAG-TCLLKSAKNIEGVD
IAVVDKLNAELLAAGRLTIYTQKAIERLEKE-------------------
-----NPMQEVKIEKVTLNIGVGG---TGDKLEKASRLLTTITKAKPVKT
RTMKRIPTWGVRPKLEIATKVTLRGEVAESVLKRLL-----VAAN-NTLT
ESKFDKSGNFSFGIPEYIDIPGVEYNEI-GIIGLEVAVTLKVS-REDAIM
FIKNFNVT---MVKTPEKKVSIPENVNVDIDARTVIITGPAGENKLFIKN
AVIGIKSNSVILFSKTKREKRLINTNAAHIRNMIQGSLKHYEYKLKICSG
HFPMNVKGNVVKNFLGEKVARKAKILDGSQAVIKGDEIMITSANKEIAGQ
TAANIEQCTRI-TDKDRRVFQDGIYIIHKGGKS-----KLMQVEVIKKNV
SKTATVSFHHFHYIPKYERYEKKQSKLKVHNPLCDANVGDIVMIGETKPI
SKTKHFVIIEVIK----RSLKRGIPEDKALMKKVDKAIAYKKNIKTQNRD
VIVVPKMVGLMIHVHAGNRYAPVMIEPEMIGMYLGELVLTRNRVKHSAPG
VGATRSS----------------------------KILSKKIKEYLLQEH
IAKELPSGSYSKLELKKTPLGEKIIIYTSRPGLVVGAKGANINRLNRALK
NEVEIAEIESPNLDPASVAERIVSSFERPKRFKSVGYKTLQDIIDSGALG
AEVVISGRGVPSSRAKTWRFLAGHLKKSVSENLVKRGIAVAHLKSGSVGV
KVSILTP---SMNDPLASVLSKIHNCDNVGKKECIVPVSKTVKAVLDIMQ
DNGYLGESKLEDGKSNIIQVNLLG----RINKCGVI-KPRFSFKKEDIEK
YRYLPAFGIIIVSTPKGIMTHLESKEKGYGGRLISYVY
>GD2017-2_S1_QB3_180125_Woesearchaeota-II_35_14
-LNHGSYIETCDNSGARMVRLISVRGAKRKPAGGVGDLIKCSVYDGEQT-
--MRKTVVTAIIVRQKKAYRRPDGLRVMFEDNAVVVLKDDKGTPKGTIFK
GPIAKEAADR-WPGIAKVASIIV------------HRRKKTKLRGHGYGS
RKHRGAGNRGGRGMAGKRKMVLKYYGREYKKGFIPRDDIRAINIKDLD--
KDEV---NLTEQGYD-----KLLGTGEPRRKYKITVKSCSERAKIKIEKA
GGSL---------FRRKRGK--TS-GKPRFVVRRSLKNMIAQFASENGDL
ILAAAHTNELEKAKRNTTAAYLVGLLAGIKAKKKNLKEAVLDLGLRSVRG
IFYAILKGVLDAGIEI--AKVIGRNLPISKKHSVEICKFIRGKSVERSRD
MLAKVPNKASKFFIELLNSLEANATHKGLDSNSLFIKSIMANKGSTI--W
HP---GRLGRRRMRTTNVEII-----RVRKGDTVKVMAGQFRNKTGKITQ
IDIKHYRVFVENAQYS----KR-------DG-TKVYYPMHPSKLMLQDLN
LEDKMRIKA-----------------------------------------
-------------RPIIQARGKG-SMTYRAHSHRWRNGVIKGKIINLVKC
PGHSAPLAVIEYETNEFGFMFAPEMVKEGDEVFVGPVQIGATLPLRNIPE
GTNIYNIESYPGDGGCFVRASGTTAKVVMVSNDKILIELPSGKQREFHPE
CRATVGIIAGAGRKDKPFLKAGKKHWLMRYPKTSGVAMNAVDHPFGSGRG
R-HVG-KPKAPRYAP-PGRNVGLRAKKT-----------GFLGYKVGMTH
TILKDNRSLPTTIIECPPLKTISLRFYKKTDSGFVVSNEQDRLQKKKNDM
F-----------ELGKDIRISVFKEGQIIDIHGVTKGKGFQGTVKRFGVP
I--RSHKSEKTKRGIGTLGPWR-PRHVLWTVAQSGKMGYHLRTEYNKIIL
KINVKNDYVLLHGSIPGSTRRAVILT---MKADVFDINGNKTKTVNL-PE
QFNEEVRDDLIRKAVYILQSNRRQKYGAYGEAG-QRYSAKLSRRSYGYGI
SRVGAAVAPGTVGGRKAHPPKAIKNWELKINTNENRKAIRSALAATVIKD
IVLILDNFTL--NKTKEVETVLIKIRKKPLIVVG-NDCLLKSARNLLGVE
IARVDMLNAELLAVGRLTIFTEGAIDRLTKE-------------------
-----NKMKDISIEKVNLNIGAGG---PGDKLDKAMKLLANLSGAKPIQT
ITQKRIPTWGVRPGLPLATKVTIRKKKAIVLLSRLL-----TAVN-KTLK
ASSFDNEGNFSFGINEYLDIPGAEYDEI-GIIGLEVAVTLQINRDEAIAY
IIKEFGVNV-------EERIDIPNEIEVSIEGTLLRVKGSKGIQERRFVD
PNVKMKDNLIVLETKDSRKKRILNTFRAHVTNMITGVKDGFKYKLKICSG
HFPISAKGKVISNFLGEKIPRKARIMEGVSVKVDGEFVIVEGADIERAGN
TASRIEQARIT--DRDRRVFQDGVFIIEKP--------RTFEGIVIRNPF
HRTAVIEFQRLFYLHKYERYEKRRTRIKAHVPGCDVTTGNKVVIMESRPI
SKTKNFVVLEVK--------------YKALLEKVKKAKEYSKPIKTHCRD
MIVVPAMLGTTIHIYSGKIFNAVAIMPEMLGHYLGEFSMTRQKVEHSAPG
VGATKSS---------------------------RQFVSQKIKEQQVKEY
LALNLAGAGYSHTEIKRTPLGEKIIVYTTRPGLVVGSKGGNIKELTETLK
KKIEIGDVENPMLDAHYVAQRIASTFERGKRFKSVGYKMLQEIMGAGAIG
GEILISGKVPS-ARAKSWRFSAGYLKKSIAVSKVDKAYVMSNLRSGSVGI
QVRIMG----MAKDTLASALSNIRNAERVGKKECIVPNSKLIRQVLTIMK
DNKYIDGFDVEDGKGGYFTIKLAG----SINRCGAI-KPRFSISKRNYEK
FRYLPAIGLIVVSTPTGLMTHQEAKSKGMGGKLIAYVY
>GD2017-2_S2_QB3_180125_Aenigmarchaeota_43_16
-LKVGSLLTCADNSGAKVLRIISVSGYKGKRSAGIGMMIKITVKAGDPK-
--VRKQMFNAVIVRQRQEYRRLDGMRVTFADNAAVLTDE-DGAPKGTEVK
GPIAKEVVER-FSAIGKIATIVV---------------------------
--------------------------------------------------
--------------------------------------------------
--------------------------------------------------
--------------------------------------------------
------------------AIAKETGARVSLKSSRILLGEIRGKKTDKAKR
LLNDLYTKTAEKVLDILESAEANAKNKTMNVERLFIKNAVANKPE--KRM
LPKSRVFMRGRAAKGAHIEIVL--AMPVRKGDEVQVVRGKMKGKSGKIAR
VNYKKYRIYIEGVTRK----RT-------VG-TEAQVGIHPSKLKIISLS
LDDKKRQKIK----------------------------------------
-------GK----RLIVQARGRG-GPRYKIPSHRYPSGNFTAKVVDIVSD
AIHLAPIMVVKTEDGKKILQIAPEGVQAGDFINYGEANVGNVIELSKVPV
GTRVFGIETYTGSGPKLCRSSGSYALVAGVSGNNVTLQLTSGKEKILDGR
CRATIGVPAGGGRLEKPYYKVGQKWHAMTAPRTAGVAMTPTDHPYGGRKK
SAKFKTSRHAP---P--GRKIGSAARRS-----------GFAAYKAGMLH
AIVDNRKSTPITVLDCPPLKVIGIRAYRN-SFDGMKVLTEKNVGKLKAGN
FKN-----LGELEQNKEISAKFVKEGELVDVVAVTKGKGTQGPVKRFGVK
IQNR-HAK-KKLRHVGSLGQER-PGKVRHTVAQAGQMGFQRRTEVNKRVL
KIVAKGDYILIQGSVPGSKKRLVMLR-----ADVLDLNGKSMEKVEL-PK
VFEEPVREDLVKRAVLASQSKRRQPYSPNEMAG-KRTSARNSMMNREMAR
ARHGKRFVPHAVKGRRAHPPMVEKVWGQKINRKERRKAVKGAIAATAVKE
LVIIVEDIEL--KKTKDVVEFLKKIRTKGPLFVTTEDNISKAVKNLSGCN
VCRVENLSAEYLAVGRLTIFTKSAVEKLR---------------------
----ENPMRNIRIEKVTVNIGCGD---DKLKIEKAQKLVEMVTKGKPVVT
RSRKR-STFGVAKGKPLGVKVTLRKKNAEEMFDSVV-----KSVD-NVVK
NSQIDKEGNINFGVKEYIDLPNVRYSEI-GMMGMDVAVTLEK--------
--------------------------------------------------
--------------------------------------------------
--------------------------------------------------
---------------------------------------VLKGKIVSAKA
HKTAVVKREFLHFLPKYERYERRHSKITAYNPACDAKEGDTVTIAECRPL
SKTKSFIIIEKVN---RRTFKRGLEQHKKLLEKVRK--KPEKFHKTHLRD
MIIFPEMVGKKFGVHKGNKWATIEIKPEMIGFRLGDFAIPVKRVQHSAPG
IGASRST----------------------------LFVKEGIKESEVEEY
LKKKFERAGYSHTEIQRTPLGTRIIVYVNRPGLVIGRGGRRINEITEEIK
NKLDVKEVLEPLLDSNIVARRIAASIEKGTHYKKVANYYLEKIMEAGAVG
VHIEIAGKIGGVERSREQKFGRGFVAHSYAEQLVDVGYTQALIKAGIIGI
KVKIMKS-------------------------------------------
--------------------------------------------------
--------------------------------------
>GD2017-2_S2_QB3_180125_Aenigmarchaeota_44_11
-INVDSVINCADNSGGKTLNVIAVKTKRKKPAAAIGDLIVCSVVKGDVK-
--KRHEVCLAVIIRQKKEYRRANGMRIKFDDNAAVLVND-RGEPVGTEIK
GPVAKEAVER-FSAIGKIASQIV---------------------------
--------------------------------------------------
--------------------------------------------------
-----------MQFRRRREK-RTRSERTRLVVRKSLKHYLVQFVTPEGDK
VIVAANSSELVMSTGNLPAAYLTGLLCGLKA-KDKIKTAILDLGLDSTKG
TIYAVLKGVVDAGIEI-SARAYGRALRISTKHAMEICHAISGKNLQKSKT
MLHNVYINATNEMISLLESAEANAKAKGLDVNKMIVK-ANATKGFAFTR-
-PRSRRKLAGQTGRMTNVQIML----GIRKGDQVQIIKGKFKGTQGTVTD
VNLKKMKIYVDNANIK----KK-------NG-SQAQVPVAVAKLRIIKLI
TADKSRQKL-----------------------------------------
-------GK----RQIVRARGKG-SMSYTAPSHNWSQDLSQAVVTELIHD
PGRNAPLAKVKFNDGEEMLVIAPEGIQVGNTISCGPVIPGNVLTLSEIPE
RTLIYGIESKPGSGPKFCRSSGSFGIVAVHDAGKVFVQMPSGEIKEFKPL
CRATIGVPAGGGRKDKPFVKGGSKLYLMRAPRSKGVVMNATDHPFGGKTR
---PG-HAKTISRNAPPGQKIGYAARRT-----------GFAGYKAGMTH
VMADKRNQLPVTVIDCPPLFVFGVRAYSHD-YNGLKPTKDKTLNKDLSRK
IKKYDFNKLKEFEMGKEISAKIFKNGDWVDAVSVTTGKGFAGTIKRHGVK
MLDHKEG--KNRRGIGSMGQKR-PGKLRWTVPLPGQLGFHSRTELNKRII
LVLVPNDYLIVQGSVAGPRKRLIRLR--MAKINVYSMDGKVKNQVEM-PK
VFSNEIRRDLIQRAFLSVMSNSRRKHSRDVMAG-KRTSGRRSVFQANKEM
ARGPRRFAPHAVKGRLAHPPTEKRIFSEKINDKERRIAILSAIAATADKK
TVIIVDDVLQKTSKTSDIEKFMSLLKNKSILIVNKDEGIVNAAHNLEGVD
VVELSNINAKLLAPGRLTLWTESAAKKLLE--------------------
-----NPMLNISIDKITLNMGAGG---PGEKLEKSKKLLEKVSGEKGVIT
AARKR-STFGVAKGRQMGVKIIIRGERAAELLKRVL-----EASE-NKIK
GSQFDDHGNFSIGVHEYIDVPGMKYDTI-GIMGFDVAVTLKIT-KDQAIA
WIKEMGTE-----------LQIPKEVNIDVNGNEITVKGKLGTIKKSITM
ESVEIKDSKITIIPKERRKKAMAGTVSSHIDNMLIGVTKGWTYVLKILYL
HFPMTVK-NKINNFLGERTPRTANIIGESKVEVKGDQIIVTGANIEDVSR
TASNIERATRIKSYDR-RVFQDGIFITSK---------RVFEGKVISDRA
SKTVVVKWGYNKLITKYQRYERRNTTLRAYNPECAAKTGDTVKIAECRPL
SKTKSFIVVEKLE---RRALKRGLTEQEKILENV-H-REPNKFHKTHCRE
MVILPEMVGKKFGVHNGKEFFSIIITEEMLGHRLGEFSHSTKEVKHSAPG
IGATKSSK-------------------------EMKFVQEGIKSVFIEEY
LKSQFLRADYSHIEVSKTPLGTRIIIYANRPGIVIGRGGEKIKAITEYLR
DHLDVKEVDNPDQDAQIISRQIASSLERGLNYKRVANMTIKRVMDSGAVG
IQIRVSGKLGG-DKSRTDKFMQGYLQHETADRLVSKGKAEALLKPGKVGI
QVKIMT------QDLLNEALTVIRNAEASGKSECVVPASKLIKDVLLVMQ
KDGYIGSFESETGKSVKFKIELIM----KLNNCGAI-SPKLSIGVKEMEK
HEIIHLFGILILSTSRGIMDHKEAKSKNIGGKLIS---
>GD2017-2_S2_QB3_180125_Aenigmarchaeota_45_12
-IQLKTLLTCADNTGAKELELIAVRGYKGRPKAGIGDVIICAVTKGKEK-
--LIHTVVYAVIVRQRMPFRRLDGTHVKFTDNAAILVNQKTFEPQGTEIR
TVIAKEVVER-FSAIGKIASIVL-------------RKKSRGMRGHGYGS
KKHRGKGSKGGKGFAGKHKKQMVLEKNPDHFGFHSKTENKIINVGDLNLA
AGKINLEEL---GY-----QKLLGNGEISSPLIVHTSQCSKSAKEKIEKA
GGKIV---------RRRREK-KTS-RKVRLVVRRNLNNIHAQLVEKNGDK
TLLEEISRNLKGHKGNIAAAYLTGLIIGFKAAKKGIKEATLDAGLISTKG
SIYAVVAGARDAGLD---AKAYGRNVKISTKSAAKLCRVIKNKPLSRAKR
LLSDLYTKTAKELLMLINSCEKNAEFLDLNPQRLFV-HASAHTGTMIRRR
RR--RGAF-GSKLKTANVEVM---SMVVRKGDEVMVMRGEFRGKKGVVSD
VSLRKSKILIDSIKRK----KVS------GQ--EVMVPTDPSNIQITKLS
MEDKMRRRIVGRIHK-----------------------------------
-------GK----NLRQQARGKG-GPRYRSPGHRFA-NVKHGIVENIIDA
PGRYVPLAVVNF-DGKKVLQIPHEGIRVNQQINFETPETGNILQLRSITE
GTKIYNIELNPGDGGKLCRSSGSFSMLTTKEGNRCTLLLPSGKKKVVSAD
CRATIGTVAGFGRLSKPFMKAGTKYYAMRWPRTSGISMNPVDHPFGGKTK
---PGKHKTSR-DMP-PGKKVGSS---------------GFAGWKAGMTH
VQLDANSATAATIIDAPSLFVCAVRFYKKTASGLKTTGEKKEINEKKVGK
RKAGKPKDVYDVRMGKEISSKVFKPGDFVDVSAVTKGHGFEGPVKRFGVR
LGTRKSK--QAHRHTGSVGPTT-PSHISWTVPQAGQYGFFTRTEYNKRIL
MILIQKSFILIEGSVPGHRKRLVRIRK----AVVYDLSGNVKEEIKL-PE
IFSAAYRPEVIKRAVLANQSARRQKYGTDPMAGKKSHGKRKRWSMMNKEM
ARHGKRVVPQAVKGRAAHPPKADKNWIQKINEKENMLAIKSALAATANKI
LVIVVDEFEH-VSKAKEVEKLLEKIKKKGVLIISSKKCMLKAARNIAGID
VVDADNIDIELLAAGRLAVITKSAVEKLNEKY------------------
---KNQPMKQIRLEKIVLNVGCGT----KTNIENAKKILEMVSGSKCVIT
KTKRR-NTFNVPKDKPIGCKVTVRKNR-DEFLKKLL-----LAKE-NRLK
QENFDSTGNFAFGVKEYIDIPGMEYEKI-GIIGFDVCVSLEIK-KEEAVE
FVKDFGVAI--------VSVEIPKGVEIQVDDKAVTVKGPKGTLSRNFSN
PTYNKENGGIVVSASEKRKKAVAGTIRAHIRNMMLGVTDGYRYTMKILYS
HFPMTVKGEVVKNFLGEKGARVAKIKGKTEVKVDKDEITLSGIDLENIGQ
TVQRIEQAR-----------------------------RVFKGRVKSTKA
VNTAIVEWDYYNYIPKYERYERRKSSVAAHRPHCEAKTGDTVRIGECRPV
SKMKRFVVIEK-----RRSLEHGMSQQKKLMEEIRRLKGKDVLIRTHSRD
MIIIPEMVGSKIGIYNGKEFTTVTMEESMLGHYLGEFAPTRQRVKHSAPG
LGATRGS-------------------------KERIFIKKAKEDVTMEEF
VRRQFGQAKCGAIEVQHTPIVTRIIIHTTTPGLVIGSGGERIKETTEVLK
EKIDVQKIENPDLDPHIVAQTIANSLEGGINYKKLGNHYLTRIMNAGAVG
CELLFAGKLSG-ERSRRQIFNAGYLKKCPAQTEVLKGFAVANPRLGNIGI
TVKIM------RHDIVSDVLYGLNNAEKVGKRACVVPASKLVKNILLAIQ
KNGYIGSFEFDDGKSGSFSVQLIG----RINKSRSI-RPRFAVKKGEYEK
WRYLPAFGILLVSTSKGIMTQKEAMESDTGGRLVAYVY
>GD2017-2_S2_QB3_180125_Aenigmarchaeota_50_12
-IPLGSRLVCADNSGAKELELIAVKGYKGRPKAGVGDVIICSVKKGKEK-
--IRKTVVYAVVVRQKKEYMRMDGSRVKFEDNAAILVNPKTFEPQGTEIR
TVIAKEAVER-FSAIGKIASVVL------------TRQRGSSTHGWGSKK
-KHRGGGSLGGRGMSGFSFV----VSKDPEFGFTSEKKDKTINIDDMRMN
KSAISSSALMKDGAVDVSYGKLLSRGKIDKAVTVRVRKFSAKAKEKIEAA
GGNI----------RRRREK-KTS-KKTRMIIRRSLKGVRIQFTGPSGDV
VVVERTSKNLSCHSANLPASYLTGFLAGAEALSKGVKDAIVDIGLNSARS
GLYCAAAGARDAGVA--------STLPISVKSAELLCRVIRKKPLRRVKR
LLSDLHSNAVSNIKKLVESCEKNAEFLGLDNERLMV-HASAHEGMRIRRR
--RRKGKFGNRMKR-ANIEVM---SMALRKGDEVTVMNGENRKMKGSVTR
VDMKSLKVYVDGIKKR----KVS------GQ--EVEIPIDPSNLKITKLN
LEDPKRKKIAER--KK----------------------------------
-------------NLRQQRRGKA-NPRYTSPGHRYR-KFSLGEVVDIVHA
PGRRSPLAVVD-SGGQKSLFLATDGMQVGQKIG-HDFAQGNLVELSNIPE
GTKICNIELNPGDGGKLCRASGAFAMLVTKDGNRCTLLMPSKKKKVVSAR
CRATVGTVASSGRTEKPFMKAGTKHHAMMYPHTAGVSMNAVDHPFGGQTR
---PGKKTVSRNMPP--GKKVGSSPSRT-----------GFAGWKAGMTH
VQADNNSSRPVTVIDAPSLFVCGFRAYKKTGSGMKCIGEKS-GSIPKEVH
IEKTVKPEMKDFSVGREIGMKAFKPGEFVDVSAVTQGYGYTGPVKRFNIR
IQTRKDK--QMHRHVGSIGSTT-PRKVDWRVPQAGQHGFHARTEFTKRIM
MFGIPKSFILIEGSVPGPRKRLIRLRK-MMKAKVYDMSGKEAGSVEL-PR
VFSTPYRPDVIRRAVLSQQSKGRQKYGTDPLAG-KRTSGRRKYRGKGAGM
YAYRARFAPHAVKGRMAHPPKADKNWAQGINDKERRLAIKSGIAASAVKE
LLIFTDEFGL--KKSKQVKELLEKVKRKPLVVVSSNSDVIKAARNVPGID
AVSVQNLNAELLAAGRVMVITKAGLLKMKEI-------------------
-----NKMIDIRIEKITLNIGCGT----DTPVNVARQVLERITGKKVVIT
RTKKRT-TFNVPKDKDIGCKTTIRS-GSEEFLRRML-----DAVD-NRLK
ENSFDSTGNFSFGIKGYIDIPQMEYDKI-GVLGLDVCVTLEV--------
--------------------QIPDGVQVSVSGTAVSVKGPRGGLDRDFGD
PRYDTVGDKFSVKTDKKRKFAMAGTIAGHVKNMCIGVTKGYMYTMKIVYT
HFPITLDGVEVKNFLSEKGVRRGKIMGDCEVKFDKESVTVTGNDLENVSQ
TAANIEQS------------------------------RIFEGKIVSSKP
ANTAIISWNYYKYVPKYERYERRKTKIESHNPKCDARAGDMVRIGECRPI
SKSKRFVVFEK-----RRALKRGPEIHKKLLEKIRSSRGKDKLIRTHARD
MVILPEMVGAKLGIHSGGEFQMVIVNESMIGHRLGEFVMTRKRVKHSSPG
LGATRSSK--------------------------RIFIQKAKEQIELEEF
IRSQFRQAKVGDIEIQHTPVVTRIVLYTTTPGLIIGSGGERIKEMAETIK
SKIDVQKIEDADLDPVISAQSIANQIEGGVNYKRLGNYYLDRIMQAGATG
CEIIITGKLSG-ERSRRERFYAGYLKKEPARREVMKGFALANPKLGNIGI
TVKIMT-----RHDILSDVLYVMNNAEKIGRATCTIPASNLVKNVLKVLQ
KENYIGSFEFDDGKSGHFAVELIG----KINFSRSI-KPRFFVKKDDYEK
WRYLPAYGVMIVSTSKGVMSQKEAEKLGIGGRLLGCVY
>GD2017-2_S2_QB3_180125_Pacearchaeota_31_26
--NLGAQLIAADNSGAKIVRLVSVKGSKRQTFGKIADWVKVSIRVGIPE-
--MKGKVFDAVIIRQRKPFRRLNGERIAFSDNAVAIMKDEKGNPKGTQIK
GPIPREVQER-WPQVAKLASMV----------------------------
---AGTGKRGDQKKTLF--G----KQGITSKGT-KRDKRDRINVGEI---
------QEKYKPGEINS-SYKILGDGEIKNKFIITAQSASESAIKKVEAA
GGKI-----------RRRKEYRTS-GLPRIIFRKTNRYLIAQYVKEAQDS
AVLGVNSKELKESIKSIPASYLTGYLFGKKILLKKLERPILDLGMRALHK
KVYAFIKGLTDSGIKI----VNIKNAPVSTKYSMAFCKFIKNKQIEKAIN
ELEQVPQDATKYFIGLLKSLSSNAAAN--ELKNPVIVEAFANIGQ-----
KPR--ARFGKWKRKRTHLRLV-----QARKGDKVKIMRGKFRGQMGKILE
VNIKSSLVIMEGIQAK----KR-------DG-SKVNIKLQPSNLQIIELS
-DRAKEIQAK----------------------------------------
-------GK----NIIQQARGKG-SMTYRVRKKAFKKLEGEGEVLKLLNS
LAHSAPIAKIKYSDG-IFYIPSFEKMAEGQKIKFGDIENGNILKLKDIPV
KTPIYCLESRPGDGGKFIKSGGSSATVNRVLGEDVFVLMPSKQEKKFHEN
CRAVIGIIAGHGRFEKPILKAGKMYHIKRYPRTSAVKFNAVDHPFGSGRG
KRIKSKI--AKRNAP-AGAKVGLRPRRT-----------GFIAYKAGMAS
VLKDKQIIIPATILECPPLKIFSVRLYKNNQ-AAKEILAGK----ELKRV
VKKKTPEKINDIKNNKEISIDVFNGWQIADLRGLTKGKGFSGPVKRFGVK
L--RFHKTEKGQRKVGSLGPWH-PARVTFRVPMAGQMGMFTRVHYNQKII
SLDIKSEYILLAGSVQGPAKRQLLIT---MKIKVLDIQGQAKKTIEL-PK
FFESEIREDIVAKVLEAKKRQQRHAWRSGYGRG-QSRVPRKIFSQKGTRF
NWEAA-EVPQARGGMRAHPPKILHFLELKINKKENKIAFESALSATANKK
FIFVVESIN---LKTKPFFESLKKIKNNGALIVTGEKEKIK--TN--NFD
VAQARMLNVTDLALGRLTIYTEKSINELNEK---------------TESR
RSHSENPMRKIRIEKIVLNVGGIA-----EKLEKGFKLLSFITKRKPAKM
KSKKRIPSLDVRPGLEVGAVVTIRKG-KEELLKRLL-----AAVD-NTLR
KKQISV-NNFSFGIKEYLEIPGTEYQEI-GIAGLDVTIVFKIISKEEIIK
FMEEFQTNFR------KNEIEIPENVEITIEGNKLIARGKEGENSREFNL
GKINFKDKKIILSCEATKKKRIINTSIAHIKNMVQGVQKKFEYKLKICSS
HFPMTVEGNTIKNFLGEKVDRKVELPKNAEIKMEKEIITIISIDKELAGQ
AAANLEKATKIR-GRDKRVFQDGIYIINKAGR------RTFEGIV-KRKF
HKRVAIEFERMIYVKKYERYAKSRTRIHARLPENEINIGDLIKVQECRPL
SKIIHFIVIKKIK---RRYLLRNSQEIEHFVKRIKKKLEKNKKIRTHKRD
MIILPEFVGINIQVHNGKEFTPVEITGEMIGHKLGEFALTRSKVVHTKAG
VGATKGT--------------------------ERKTVKFKKDEFAVKEY
IKKFVGKGKLSRVRIEYTPVGEKIIISTHKPGLIIGKGGEKIMELTGILK
KQLEIDEITQPEFDAQIIADEIALSLERPLKFKVVAYKALEKIMRAGALG
AELKLSGKLPS-ARARTWRFAQGYLKKTGESANVDRAQSRAETKPGTVGI
KTAIL-----MSHDVVADALNMIKNAKISGKENVKIRISNFLIEVLKVMK
QEGAIKKYKIDA-DEKSIQLTIGD-----LVECKAI-KPRFTVKKGDIEK
YRYLPSLGVLIISTNKGLITHEEAEGEKIGGCLIAYFY
>GD2017-2_S2_QB3_180125_Pacearchaeota_40_6
---LGAYVLSSDNSGARIVKIVSVKRGKSRKAAGVADWVKVSVRIGLPD-
--MKGKVFDAIVIRQRRPYRRLTGERICFADNAVA---------------
--------------------------------------------------
--------------------------------------------------
--------------------------------------------------
--------------------------------------------------
--------------------------------------------------
-----------------EATAYGKDAGISTKHSMAICRAIKNRTADNAVQ
LLEQVPVKASLYFIKLIKSLKANAENVGIDAETAKISVASANRAN-----
RPHKRGGSMKF--------------IEIRKNDSVRIMRGEFKGKKGKIDR
ASLKRGKVSIQGIQRA----KR-------DG-TKVSIWFMPSNLQITELN
LDDKERMGRA----------------------------------------
-------GK----RIIQQARGHG-SLSYRAKKSFKLKAPAEGIVKELLHS
PAHSSPIARIIVSGIGSRYNPACEGMIEGQMIGIGGSNPGDIAHLSEIPV
GTRIYNIELHPNDCGKAVRTGGSSAIVTRKVTGRVSVMMQTKKEIVLNEK
CRATIGVIAGAGRLEKPIIKAGKMHHMKKWPRTSAVKMNVVDHPFGSGRG
KRIKSKIAKAP---P--GARVG----------------------------
--------------------------------------------------
--------------------------------------------------
--------------------------------------------------
--------------------------------------------------
--------------------------------------------------
----------------------------------------SALAATANER
YIFVVDSKIL-ELKAKDFLKAIRNIKRTGLLLVSGDNESI----RIRGID
VQRAGNLAIEDLAAGRLVIYTENAVRELEKR-----------------IA
KDKGENKMREIRIEKIILNCGGVD-----DKLEKEARLIGVISGRKIVQI
KSDRRIPAFGVRPGLKVGCMVTIRGEKANELLKRLF-----KAVE-NQLK
RKQIAE-NHFSFGIPEYIEIPGMEYQDI-GIMGLEATVVFCV-SSEEIAE
FMQKFNINI--------ETIEIPQGTDAILEGGSLTLKKGSSEAKKKFKI
SNVEVKGGKIILEAKATRNSKIINTIRAHINNMILGMDKKYVYKLKVCSV
HFPIGVKEANVKNFLGEEKPRRAEILKNAEVRIEKDIITIESPDKEAAGQ
TAANIENATRV-RAKDRRVFQDGIFMTEKCGK------RAFEGKVIK-KF
PKRAVIEFERVVYSKKYERYSRARTRIHARLPDCNVKVGDYIQVRECRPL
SKIVRFVVLKKTE---RRSVLRKFDVIENFIKDSEKKIANNKLIRTHLRH
IIIMPKMVNWTVYVHNGKEFAAVRIVPDMLGHRLGEFAPTRKKVSHGTPG
IGSTKG---------------------------EKKFVQFKKDEFGVREF
IKNSLGIGIVSGVDMEYTPVGEKIIVYTTKPGLVIGRRGEKIDELTGVLK
KRIEIAEITRPELDAQIMADEIALLIERQVRFKMVAYKILERIIHAGALG
VEIVLSGKLPG-ERAKSWRFASGYLKKTGDTAKVGRAKSTARTVAGVVGI
KVGIL-------------------------------------------MK
SHGHIESYALNE-KEKKLEIKIGS-----LNECCSI-KPRFYANVGRMNK
YRYLPAFGIVIVSTSKGLMTHAEAAEKNIGGSLIAYA-
>GD2017-2_S2_QB3_180125_Woesearchaeota_36_8
---VECEIHACDNSGAKTIKIFTVVGAKKNRYCGVGDLVMGSVKKGKPE-
--MRKQVVFAVVVRQKKEYRRTDGMRIKFADNAVVVLKDDKGNPKGTIFK
GPIAKEAAAR-WPAVAKVASIII----------KNTRFRGRTNHGFGSKK
-KHRGSGHSGGVGMAGRSDGKKPMVWNDPLFGK-HKTEINAINIKYFEEN
ADKVAAKQVNHKDIVDKKYNKILGSGNVTKKYKITAEYSSSGASEKIKQA
GGEV----------RRKRGK--TS-LKPRLVVRKSLKSTMVQLVNADGDK
ILATACSKDLKGNTSNLSSAYLTGLLLGQKAKKAKVTEAILDIGLTPVKG
RLFASVKGVIDSGLKV--ARAVGVLMPVSFKKSVEICNYIRKRNLQKAKQ
LLLDVPIKTCDEFLGLLGSVEANAQSKGLSTANLVISHIMVHKAG-----
NVYHYGRSRGTKMKRAHIEVIV------RVGDKVKVMRGQFKKTVGKIEE
IDAKKEKAYVTGVELI----KK-------DG-SKAKYPVHASNLLLLELN
LDDKKRLKNKDN--------------------------------------
-------GK----RLVQQARGRG-GPTYRVPGFRSKAGEVTGKIVDILHC
SQHTAPFALVQYSNGEEGFIHAPEGVSVGEQISVGEVEVGNCLKLKDIPE
GTLIYNIEIVPGDGGRICKASGTFARVAAKLPQGTLVTLPSKKQKVFVEE
CRANIGIIAGAGRLEKPILKAGTMYHKTRWPVTKGHSQNAVDHPFGNKRS
SRKSKARPAPKNAPP--GRNVGMHPRRT-----------GFAGYKVGMTH
IIYTDAKSCPVTVIECPPIKVAAARFYKHSPYGQKVISDISKLDKDLART
IFKKEPEDVKEFDNGKEISINVFKEGQQVDIHSVTKGKGFQGPVKRFGVR
V--RQHKSEKTKRGPGSLGAWKAQGHIMYRVPHAGQTGFQTRTEFNKWVV
KINVKSSYLLLKGSIGGASKRLIRMT---MELKIIDSTGAEKGKINL-PV
QFTEPVRSDLVKRAVLAIQTHKRQPYGSSIDAG-MRHSAKLSRRRKGIGR
TRRGTQMAPNTVGGRRSHPPKTGRLWAVKINIQERRKAIRSALAAVMHQE
LVILANDINV--DRTKKAVEILGKLRKTPLLVVSR-DCLEKSVCNIPGID
VVKINNINAELLALGRLTLFTQAALEKLGKE-------------------
---TLHPMREIRVEKVTLNIGAGK---DQNVLEKGVKLLKNLTGRVPVKT
LTQKRIAAWGLRPGLPIGCMVTLRKGKAVDLLTRTL-----DAKD-YQLD
KGQFDDQGNLSFGVPEYIDIKDAKYDEI-GVLGLQVSVTLEIT-KEEAIG
FMKAFNVKFE-----LTAEIELPKDVTASVVNNNVTVKGKKGEVVRNLPS
KKVQIEGNIIKIKAKASKNKTMVGSYESHIKNMVKGCTEGHQYELKIASL
HFPMNVKGQFIKNFLGEKIPRVFNLINGVNVKIEGDKVHVDGNKLEDVSQ
TAASIEQLTRI-RNRDTRIFQDGIYITAKDGKS------MFTGTVVSAKR
HNTVTVEWARRAQLPKFERYEKRKTKVSVHNPECAAKEGDLVRIMNCKPL
SKTKNFVVIEN-----RRKIKRGFTEQEKILLKRLK--SNKPNLKTHCRD
MLVLPEMIGRTIKIYNGKEFSPVLIQEEMIGHYFGEFVSTRRKVSHSAPG
IGATRSS---------------------------RQFVTQKLREFQIQEF
IGNTLKRVGHSHTKMIKTPLGEKIVIYASRPGLIVGRKGANIKDLTRTLK
KKIEINEVENVFLDANIVAEMIASSLERTTKFKGIGHKIMTDVTAAGALG
IEILVSGKIPS-ARAKRWRFYKGYLKKSQSATEISSAYAYAQLKSGTVGI
QVRIM------LNDPLGAALSKISNAELIGNKECYLFSSKLMKNIFNAMK
DNSYIGEYEEQDSRGALIRVNLLG----NINKCGVI-KPRYPVKLADYEK
FRYLPAFGYLFVSTSQGILTHNDAKKKKLGGRLIAFVY
>GD2017-2_S2_QB3_180125_Woesearchaeota_38_10
-LQRGSFLDVCDNSGAKLIKIVSVINKKTTKTAGVADLILASVRKGKPE-
--MRKQVVYAVIVRQRKEYRRADGLRVKFEDNAAVVLKDEKGNPKGTLLK
GPIAKEIVER-WPMVAKIATVV----------KKVSRQRGSHTHGWGSKK
-KHRGSGNRGGRGRAGADQMKTLYWKRYFGKGFKYEENVNAINLDDLQE-
--KISQKLITEDKNI--DKNKLLGTGNASKKMKINVKYASENAVEKIKDS
GGEV-------VRFRRRRGK--TS-NKLRLVIRTSLKNIILQAAQTSGDR
IVASAHSGELSINKGNIPAAYLTGLLFGKKMKEKKIGDVVLDIGMRSVKA
RLYAALKGVLDAGIN--NAKAVGRDLPASIKHSLEVCNMIRNKNVEKAKK
TLMDVPVKTCENILETLKAAEANAVFKGL-GKDLFIKSIVPQRAA--KQW
---HYGRKRRRHMKRAHIEIVL---MRLRAGDKVKIMVGQFRKQEGNVEK
VDTKKERAYVAGIEIV----KR-------DG-SKTLYPIHPSNLMITGLN
LEDKKRKKIE----------------------------------------
-------GK----NLIQQKRGKG-SSTYRAPSFRYSENIAEGKILDIFHS
SGHSGPLLKLKYNNGKDGHNIAPEGVRVNDTIQIGDIKPGSIMSLKDIPE
GTSIYNIEVIPGDGGKFCRASGASAKILSKTKDYVLVQLPSKKEKLFHFN
CRASIGIVAGSGRVDKPFVKAGRFYWKKARPKISGIAQNAVNHPFGGSRS
SKK-N-KPSTVSRNAPPGRKVGLAAKRT-----------GFAGYKVAMAH
VTTTNNTSVPITIVECPPIKIASAILYRKFGYGVAPSTQIKSLDKELRRK
IPKKEQTSLENINHNKEIRISVFKEGQLVDIHAVTKGKGYQGPVKRFGVN
L--RSHKSEKTKRGPASLGGWMGQQHFMWRVAHAGKMGFHQRTEYNKMLL
KILIDNDYVLVKGSVMGPAKRILLLTQ--MKVPVLSLTNNEIGKKEL-PQ
QFNEPVRFDLISRAVIAIRANTRQPYGAKFEAGQ-RASARDYKGSYGIGI
SRVGA-VAPGTVGGRRAHPPKPSKDWAKKVNKKENRKAIRSALAAAMNKE
FVFILETFSL--RKTKEVIDALIRLKKKSVLFVVSKKCLMSAAKNISGSD
IVEVKNINAELLVRPRIALFTEAAIDELDK--------------------
-------MKEIRIEKLTLNIGAGK---DQTLLEKGMKLLKSMTGMAPIKT
VTNKRIPTWGLRPGLPIGCKVTLRGKKAAELLKRLL-----ESKA-NKLK
ESQFDDYGNMAFGIPEYIDIPDVKYDEI-GVIGLEACVTLEIK-KDDAMN
FMKTFGIKI-------EAVIEIPGGVEATLDGGILTLKSAKNEASKKLTS
EKIKLEGNKLKLSTKSSKKKKLIGSFRAHIKNLIEGIREPHVYKLKICSG
HFPMNVAGNDVKNFLGEKIPRKLKLKKGASVKIEGSEITIESSNKELAGQ
AAADIEQLTKRPNYDP-RIFQDGIYITIKNGKE-----RIFTAAVIAAKS
NKSATVEWERRVLIKKYERYEKRRTQVRVHNPPCDAKEGDAVKIAECRPI
SKTKKFVIIEKT----RRTIKRGTDSQKKLLEKIRR---NEPNIETHCRN
MLILPDMFGMMIKIHNGKEFVPVIIQEEMLGHSLGEFAQTRKKVQHGAPG
IGATKSS-----------------------------LVNDRIKEFQIQEF
IEQNLSKVGHSHTKMVRTPLGEKIVIYASRPGLIVGKKGANIKKLTKNLK
KKIEISEVENIFLDPQIVAERIANALEGANKFKAVGHKTMVEVIGAGALG
IEILISGKLPS-ARAKRWRFYMGYLKKEAAISGIKKAYAQAKLKSGIIGV
QVRIMP-----LNDPISDVLSSIMNAEKIGRKECAVRGSKIIKEVLNILN
RYNYVGLFKEDETRRSYLTVSLLG----SINKCGVI-KPRHSVSKNNFEK
FRYLPAFGVLIVSTNKGLKSDEDAKKEKLGGRLIAYCY
>GD2017-2_S2_QB3_180125_Woesearchaeota_39_12
---VEARVPACDNSGAKLLKIFSVVGSKTVKSAGVGDLVMASVKKGKLE-
--MRKTVVYAVIVRQRKEYRRRDGTRIKFEDNAAVVLKDEKGNPKGTIFK
GPIAKEVAER-WPAVAKVASMVV-------------RKKVVKYRGHGGGA
RKRRGAGSRGGRGFAGKRAG----HMRMKHKGFTSRTNGKAVNVHYFSKR
VQKVDEGKALKEGS--IDATKLLGTGNTSLKLKITVAKCSSRAVEKIKAA
GGEV--------TYRRKRQK--TSGK-KRLVVRFTNSKVLAQIVTPQGDK
VLVGVDSAGLKYSCKNFPAAYLTGLLLAKKAKEKKFKEVVLDTGFSPLHK
KAYAFLKGVVDAGIT----VARALNLPVSTKHCIEICRNLRFKDVSYAKK
YLEEVPQKAAKEILRLLRSVEANAQAKGLDTANLKITKFLANKAS-----
IP-FTGARHRTGTKRTHVEVE----VQVRKGDKVKVMRGKFKKQEGKVER
VNLKRERIFVTGLEYA----KK-------NG-SKVPVAFNPSNLMITVVE
INDKRRKG-KERSSKTK---------------------------------
-------GK----RLIQQRRGRG-TPVYRSPGHRFHAMQTTGIVRDLIHC
AGHSAPLMEVFYLNGERGLTLAPEGIRVGDEISIGEAKLGNVLPLRDIPE
GTLIHNIELQPSDGGKLVRSSGSFARVVSKTEEAVRVELPSKKEKLFLPQ
CRASIGILAGAGRLEKPFLKAGTHYHRMRYPHVCGVSMNAVDHPFGGKCS
-HVKGRPTQSPRSAP-PGRKVGKAPRRT-----------GFVGYKAGMTH
LMVDNEVMVPSTIIDCPPMTVAGICFYKQKALGWQKIACVGNLSKHLSKR
IQK---KATQKFDKGKELTVEVFDEGVSLDIHGITKGKGFQGTVKRFGVP
I--RQHKAEKTKRGIGTLGPWH-PNRVRYSVPQSGKMGFHLRTEYNKQLL
KVLLKNAYLLVRGSVVGPKKRAVMLTK--MKLAIVNNQNKKTGDLAL-PS
QFAEEYRPDLIKRAVHSLQSRARQQHGADQEAG-LRHSSRKYRGCYGFGI
SRNGTRFSPQAVGGHRSHPPKAEKIWERKINKKENRKAIRSAMAATVQKT
LVFVIAGVN--VAKTNEVEKLLLDLKRKGVLIVTSN-CLLNAAKNVPGVD
VVEVRALNAELLAPG-----------------------------------
--KAENSMKKIKITKITLNVGAGK---NEEMLKKGVKLLQKISSCKPVET
KTNKRIPGWGLRPGLSIGCKVTVR-QDCEKLLKRLL-----AAKE-NTLK
NSSFDDQGNFSFGVPEYIDIQGLDYDEL-KIMGLEVAVTLEI-NKQEAIA
FVQQLGVEV-------RKEVELGPGVTANVHASKLTVKGPKGEVSRIFLH
PKVTLEGDKIVLAPKTKREKTILGAFYSHIKNMVHGVKEPYIYRLKICSG
HFPMNVSGNEIKNFLGEAVPRRVEIIQGAEVKVNGEEIVVKSCDVEVAGQ
TAAKIETARI--TNRDRRIFQDGCYIFDKAGS------ELLTGRVVKKDT
NKSATIEWFSSHYVPKYERFELRKSRLRVHNPPCDAQIGQSVLVAKSRPI
SKTKHHVIIQVLE---RRSLQRGFTEQKALMKRISA---GENNVKTHCRD
IVIIPQMIGKTIRVYNGKEFLPIIINAAMIGHYLGEFSPTRKGVTHSAAG
IGATRSSK--------------------------RTFIAQKTREYFIRKF
VEEKLGNVGISSISLKKIPLGEKIIINTSRPSLIVGSKGANIRSLTKTLK
EKIEINEVKNIFLDANVVAERIVSSLERSARFKGIGHKMMENVMNAGALG
VEITVSGKVPS-ARARSWRFYTGYLKKGDVALSVRTAKKAALLKSGILGI
KVAIMP----MFNDPLAAALTKVLNAERVGKREVVIPASSIIKRVLTIMN
EQGYIGSFEEEDGKGNILKVNLLG----NINRCGVI-KPRFSTAKDQYEK
WRYLPAFGVIMVSTPQGLVTHSAAKEKQTGGKLIAYCY
>GD2017-2_S2_QB3_180125_Woesearchaeota_40_15
--PVGSEVETCDNSGAKVLRIFTVVGLKTTKSAGVSDLVMASVKRGRPD-
--MRKQVVHAIIVRQKKEYRRADGTRIKFEDNAAIVLKDDKGNPKGTMFK
GAIAKEVTER-WPAVAKIASVVV------------KRKKSSRYRGHGSGS
MKRRGAGNRGGRGMAGE-------ERYFGKFGFKSSTDIRPVNIEYLEAN
IEKLSRQNTKEKDVYSDLKNKLLGSGKVLNKYRIRVPYASKKAIDKVKGS
GGEV---------NYRKRVK-VLSSKRPRLVVRRSLKNIQASIANKKGDI
IKVATHSQNLDYGTGNIPAAYLVGYLLGKKAKSARLDHVILDIGMKSVKG
RLYAVLAGALDAGLSI-MARAVGKSLPISFKQSIEICNFIRNREVSYAKN
VLNKVPGKASKEILDLINLVEANAQFKGMNSSNLVIAHINANKAATV---
--LHYGRKRSRKAKRTNIEIVV-----LRKGDNVKVMRGQFRNRQGKVEE
VDLKKTLVYISGIEIS----KK-------DG-TKARRPLHPSNLLVTELN
MEDKMRNK------------------------------------------
----KLMGK----NLIQQARGKG-GPRYRAPSFRYDKGASNGKIKDFIHC
QGHSAPLAWVEYGNGKVVLLQAPEGVRVGDAVEMGEAKKGNVMPLKNIPE
GAAIYNIESYPGDGGKFVRTTGGFAKIVAKMENKIVVQLPSSKTRMFLPD
CRATIGVITGSGRKEKPFLKAGTRFYAMKWPQVSGTSMNAVDHPFGGKSS
-AHKG-RPTQAARNDPPGRKVGKAPRRT-----------GFAGYKVGMTH
LIIDNSKNCPVTIIECPPLKTASIRFYK-NTINGLKLVSEDNP-DKELGR
KIAKKPKESKEFDKGKELIIEVFREGQQLDMHVITKAKGVQGPVRRFGVN
L--KNHKSEKGVRRVGTLGGWIAQGHVMWRVAKAGKMGYHTRTEYNKWLL
KIVVKNQYILVKGSVAGPEKRLIRFN---MKLQIFGISNDMAGEISL-PS
QFREDIRPDLIKRAVLALQSARRQKYGSHPEAGKRYSSTRRYRGSYGFGI
SRTGRRFAPNTVGGRRAHPPKSEKVLEKKINKKEKRKAIRSAISATVMSG
IVFVLDKFGL--EKTKDVAEALKKLRKKPLIVVAGDSKILKAAANIPGVE
IVNVKELNAELLAPGRLTLWTRPAIEVLEKE-------------------
-----NSMKQISIEKVTLNIGAGK---DQTKLEKGIKLISSIAGRPPVKT
FTRKRIQEWGLRPGLPIGCKLTLRKTNALELLKRLL-----ESKD-NTLQ
QSNFDDEGNISFGINEYIDVPGVKYNEI-GIMGFQVCITLEIR-RDEAID
FMKSFDLK---------AEIKVPQGLSVSLDSSVLAIKGRKGEIKRDFSD
KKVAIEDDLIMLKAGFSKKKKLIKSYAAHIKNMISGSLETHKYLLKICSG
HFPINVK-NEVKNFLGEKVPRVLKLKEGAIVKVDGDKIIVESASKETAGQ
ISADIEQLTRRTRYDL-RIFQDGIYIIDKDGKE-----RVFTGTVISGRM
QKTVNVEWEWQNYLRKYERYEKRRSRVKAHNPSCNANEGDIVKIMECRPL
SKTKGFVVVEVL----RRSIKRGLTEQKRLLKKVKR---NEKNIETHCRD
MIVLPEMVGQTIKVHNGREFVIVVVLEEMIGHCLGEFAGTRRRVEHSAPG
IGATKSS---------------------------RRFIAQKMKEYQIEEY
ISKNLRSVGHSHTKMVKTPLGEKIVIYASRPGLIVGRKGQNIKDLTSNLK
KKIEISEVENLNLDANIVAERITDSLERAEKFKAIGHKSMEDVMRSGALG
VEIIVSGKIPS-SRAKSWRFYSGYLKKDIAITGVNKSQGQAKLKTGVIGV
KISIMP-----MNDPLANALSSILNDEKIGKHESMAPSSKVIRKVLGVMR
DSGYIGSFEEKNGRGDLIKINLLG----NINKCGVV-KPRYSVKTTQFEK
FLLARGMGILILSTPAGIMSHDDAKKKQIGGKLLAYCY
>GD2017-2_S2_QB3_180125_Woesearchaeota_44_16
--PVGSRVETCDNSGAKLIKIFTVVGLKRISSCGVGDLIMASVVRGRPD-
--MRKQVVFAVIVRQKREYRRPDGMRIKFEDNSAVVLKDDKGNPKGTMLK
GPIAKEVTER-WPAVAKIASIVV-----RR---KNSRQRGSSTHGCGSK-
-KRRGSGNRGGFGMAGY----------FGKKGFSKNKGKHPINILDVER-
LNGVSMEHGAY--SIDEKGNKLLSKGRVSLKLKIKTPYASGNAVQKVKEA
GGEV-------------RKRIGLS-NQMRLVVRKSLNDIYMSLISEKGDK
ALLSVSTKSLKTGKGNVPSAYLVGLMFGKTAQGKGIKRAILDMGLKSVKG
RIYAALAGALDSGMDI-MARAFGRTLPISMKQSIEVCNFIRYKKVQEAKK
ILQRVPMKTSQEILGLLEDVEANAQFKGLNVNSLVISLLVPK--MTAKAW
R---FGRKRRRKMKRVDIEIVV---LRLRKGDKVLVISGEFRKKEGKVES
IITKNLKVQIEGIEKT----KK-------DG-TKARIPVDPSNLIIIELA
LDDKRRL-------------------------------------------
-------GK----NLIQQKRGKG-GPRYTAPSFRYSSEVTTARILDIVHC
QGHSAPLIEIKYENGNTGLLQAAEGMRVGDSIEIGPAKPGSILHLKDIPE
GTSVFNIESNPGDGGKFVRCSGVFAKIVTKSEEEIVVLLPSSKRKTFNPE
CRATLGVVGGGGRTEKPFLKAGSRFFKMKWPIVSGTSMNSVNHPFGGRSS
HA-KGI-PTSARSSP-PGRKVGKAPKRT-----GRR---GFAGYKAGMTH
LLVTDNNFCPVTVVECPPLKTVSIRFYKKT-IDGLKLVTEKELSKLLRKK
SKAKEDKDFDEIRKGKEISVEIFHEGQKIDIHAVTKGRGFQGPVKRFGVH
L--RSHKSEKSVRNPGSLGAWRGQGHMMYRVAHAGKMGYHTRTEYSKRIM
KIVIKNPYLLIRGSVAGSQKRMVRLT---MKVDILDISNNKVGQLEL-PV
QFMEEIRQDLIARAVLAQQSEARQIYGANPHAGKLSRRRRKYRGSYGIGI
ARSGTRFAPNTVGGRRAHPPKATKDLAKRINRKEKKKAIRSAISATMVSE
LVFIVDDIEG-VGKTGEVFEILTRLKRKSLLIVSKPGNLMNAAHNIPGID
IVGIKSLNAELLAPGRLTLWTKSAVEQLRAE-------------------
-----NQMRSIRIEKVTLNIGAGK---DQAKLEKGVILLGYISGRKPIKT
ATKKRIQEWGLRPGLPIGCKVTLRKKSADELLARLL-----DARD-NKLS
DSQFDENGNISFGIHEYIDIPGLKYDQI-GIMGIEVCVTLEIG-KQESME
YMKN---------RQMTRKIELPQGVSAALDGRLIKLKGHGREIQRELE-
ASLDAEDSCIILKSRKNQIKKKIGSYEAHIHNMLSGILQGHKYTLKICSG
HFPMNVAGNKVKNLLGEKVPRAMEFSKSAKVTIEGEIIHVESTDKEIAGQ
VAAEIEQLRR--PGFDTRVFQDGIYITNKDGKD-----RQFDALVVSVKM
RKTAVVESDYTRFNSKYARYEKMRRRLKAHNPTCGANEGDLVRIIECRPL
SKTKNFVIVQKY----RRNIKRGFTEQQKILKKIKS---NQKNIETHCRD
MIILPEMVGLTIKIHNGKAFVPILMQEDMIGHYLGEFVLTRSRVAHSAPG
IGATRSS---------------------------RKFVAQKIREFEIQEY
LEHSLEKVGLSHTRMVKTPLGEKIVIYTSRPGLIVGKKGQNIKLLTKNLK
KRIEISEIENPSLDAKIVAERIVDSLERSEKFKAIGHKVMSDVMASGALG
IEIIVSGKVPS-DRAKSWRFYTGYLKKEIAIEGVRKANLQAKLKTGIIGI
KVSIM-------------------NNERIGRADCLIPVSRLIKDVLGILK
QNGYVAEFTEDDGKGKYIELKLSG----TINKCGVI-KPRFNAKMKDFEK
FRYLPAMGIIIISTHLGVMTHKDAKKKNLGGKLLAYCY
>GD2017-2_S2_QB3_180125_Woesearchaeota_45_10
-INHGSMIPTCDNSGAKIIRVISVKGSKRKPACGIGDLILASVRKGSPD-
--MRKQVVFAVIVRQKKEFRRADGLRVKFEDNAAVVLKDDKGNPKGTIFK
GPIAKEATER-WPGVAKVASIIV------K---KNSRQRGSHTHGWGSM-
KKHRGSGHKGGAGMAGK---------ENYFKGFRTNKPVKAINIMEIES-
--NIDKLGTQESGLIDAKYNKLLGKGKATKKMTIKVTSASKKATEAVKQA
GGDV-------KREGR------TSG-MPRLIIRKTIRRMIVQVSGENGDV
IMVTVDSGQLWKHGLNISTSYLTGYLAGLKAK-EKIKGAVADLGFIHKKG
NIYAALKGVVDAGI----AKAVGLALPISLKKSVEVCSFIRGKNLKKSIS
QLDKAPQKTCIEITKILKNAAANAEHKGLNPDSLVITHICAKQAS-----
KSYHYGRKRRRLMKRTHIEVMV----KVRKGDTVKIMRGQFRGKTGKIER
VDTKKTEIYVQGIEMK----RK-------DG-TKSFYPINPSNLMITEID
TGDKRR--------------------------------------------
-------GK----NLTQQKRGKG-SMTYRSPSFRFNNTKETGVVMDILHS
TGHTAPIARVMFGSDE-SLLIARHGLKTGDMIQHGELKEGNILSLKIIPE
GTTIFNIESKPGDGGKFVRSSGTFARVQSKLGGKIQVMLPSRKIREFDPL
CKASIGVVAGSGRTEKPFLKAGKRWHNKLYPRVSALAMNAVDHPFGGSRT
-SKKGKVTIARRNAP-PGAKVGLRPRRT-----------GFAGYKVGMTH
AIIDNRAFMPLTVIECPPLKIASIRMYKST-LNGLKLLGEKELSK-----
TSKGEYKRLSEFSVGKEVRVQVIKEGQQVDIFAVTKGKGFQGPVKRFGVT
L--RSHKSEKGGRGPGNLGPWT--GNRSWTVAHAGQMGYHNRMERNKWVI
KVNVKSTYLLLKGSIQGSRKRLIKM----MKLKILNTDNTEKGSVEM-PD
QFNEPFRPNLIKRAVITLQANRRQPYGASPTAG-KRQSAKISRRSYGIGI
SRVGRRFAPGTVGGRRAHPPKAEKILEKKINKKENRKAIRSAMAASLNPE
LVILTSNIEN-TGKTKDAVKILQTLKKTPLLVVSK-KCLIKSARNIPGIN
IIEVDKINAELLAPARLTIFTEQAVERIGKE-------------------
-------MKKIRIEKLTLNIGSGK---SQETLEKGMKLLKNITGLTPVKT
TSTKRIPNWGLRPGLQIGCKITVRKAPAKELISRLL-----QAKD-NKLS
QSQFDSQGNVSFGIHEYIDIPGIKYDEI-GVMGLQASITLEI-SKDEAIE
FIKNFETQ--------SEKIELPENTSASYKDKTLRIKGPKGEPSKRISG
PGISIQENSIILEYSKKKTKKLAGSIRAHINNLLKGASKGFTYKMKICSG
HFPMTVSGNEVKNFFGEKFPRKIKVSPQVKIKIEGQEITIESAEKEAASQ
CAASIEQLTKRTKFDR-RIFMDGIFITSKD--------RTFTGIVGSTKM
RKTANIEMERTGYIRKYQRYEKKMTRIKAHNPDCSARQGEKVTAMECRPI
SKTKKFVIIKK-----RRSLKRGLTEQKKVMEKIKK---NKQNIKTHCRD
MIILPEMINKTLRVYNGKEFIAILIMPEMLGHYLGEFVMTRKKVSHHAPG
IGATRSS---------------------------REFVSQKMKEYRIQEF
ISESLKNVGLSHTKMIRTPLGEKIIVFTSKPGLVVGRKGENISKLTKALK
KKIELSEVDNLNLDVQIIAEKIASSLEKSKRFKGIMHKAMEDALNSGAIG
IEIRLSGKIPS-ARARSWRVYGGYIKKDIATEQVKKSYWTAKLKSGIIGI
KVSIM-----MMNDTLSNALSKIMNAEKAGKNGCEIPSSSSIVQVLTILK
ENGYLGEVEEKDNRGKSLAVNLIG----SINKCGSI-KPRFPVKKGSFEG
FRYLPAFGVIIVSTSKGVMSHSEAKQKGLGGRLIAYCY
>GD2017-2_S2_QB3_180125_Woesearchaeota_45_11
-LNHGSMIDTCDNSGAKIIRIIAIMGSKRKPAAVVGDMIQASVRKGTPE-
--MRKQVVLAVIVRQRKEFRRMTGERIKFEDTAAVVVKDEAGNPKGTLIK
GPIPKEVGER-WPAISKIAESIV--------------RKHSRLRGHGWGA
MKHRGSGNRGGAGHSGRAESNMPSIWHIKGFGFVNRVSMRSVTLSWIEEH
VEKVAKNLAKREGSV---NNKLLVKGRVVKRLIIRSDYASRNAITAVEAA
GGQV-----------RKRSQ-ATSAGVERLVVRKTSSQIIVQLAVKDGDR
VVVSQTSNLLAHGLKNTPAAYLTGYLAGKQALAKGLKSAILDAGSAKPHG
RVYAALKGAVDAGLS---ARAQGVSLPVSVKQLREICHAIRGRSYAKAVR
HLESVPVKACGCVLEVLQSAKENAKQKGFNEAELVVRSAVAKQGP--KTF
H---AGRKRGRKAKRSHVEIVV-----LKSGDVVKVQAGSFKGKAGKVSS
VDTKRVSAYIEGIESS----RR-------DG-TKVFVPVAVSSLMIVELN
EEGGRRVL------------------------------------------
-------GK----NITAQKRGRG-TSVYRAPSFRYSSKESLGRIRDIVHS
TGHYAPVLKVSYADGVDSLEIAPFGVKVGDEVRVGDVKDGNVLPLRSIPE
GAFIFNIESMPGDGGKFVRSSGSFARVVEKTSDTVKVMLPSKQERTFSAD
CRATIGVIAGGGRGDKPLLKAGRSMKRGARPITSALSMNAVAHPFGGSSS
AAKNGP--LRRFAPP--GAKVGSRPRRT-----------GFAGYKVGMTH
IFVADNRLLPATIIECPPLKVASVRFYRSSPYGSSVAREVKNLALPKKDA
L--VQ---LDEVAVGREIPVDVLREGQQVDVYAVSKGKGVQGPVKRFGVS
L--RSHKSEKGVRGPANVGSWT--GNRSWTVAHAGRMGFHSRVERNKWLL
KLVVRSSYILLRGSLPGHARRLVRLT---MEVQVFDLDGKGVQRIEL-PA
QFSESVSPSLIYRAVMALQLNRRQPYGTKPGAGQVSRRRRKYRGSYGKGI
SRVGSQVSPNTVKGRRAHPPKGYTILDKKINRKENRKAVRSALSASMQPA
FVVVVDSISL--ERTKMVIDALGKLKKVPLLVVAS-GCLEKSARNIPGVE
VVRVNQLNAELLAPGRLSLFTASAIARLKD--------------------
-------MRVIKIEKLTLNIGSGA---STEKLEKGSRLIKSITGREPVKT
FTTKRIPAWNVRPGLALGCKLTVRKKEAGELLVRLL-----RARD-NKLS
ERQFDGLGNIAFGLHDYMDIPGVKYDAI-GIMGLEVCITLEAITKEEAVE
FMKKFNA----------KSVEIPQGVSASIGAGVLSVKGPKGEVHRSVSS
LGVSVEAGVITVKSVSTKNRKVAGSFNAHIRNMVVGVTEGYSRKMKVCSG
HFPMTVSGNEIKNFVGEKMPRRLRLPVGVGVKVKGGDVELESCDKEMIGN
VMSAIEKLCR-----------------------------TVEGVVVSARM
RRSVTVSSEFRVKLKKYERFAKGYTSLKAHNPDCGAREGDLVTVAACRPL
SKSKHYVVIAKK----RRSLVRGLTEDKKLLQKFRA---HDPNIRTHLRD
MVIMPEMVNSAVKVYNGKEFIIFNILPEMLGHYLGEFVMTRKKVSHHAPG
IGATRSS---------------------------REFVRQKKKEFQIQQF
ISDILKNVGHSFTEVQRTPLGEKVIVHTSRPGLVVGRKGQNISRLTDVLK
TRVEISEVSSPELDANIVAERIASSLERSNRFKGIMHKTMEDVLGAGAVG
VEIRLSGKLPS-SRAKSWRVYGGYLKKDSAFMNVRRSCTAAKLKAGVIGI
QVRIL-----MLNDPLANVLSVIMNAQVRNRRSCSVPVSALVRKVLSLMN
EHGYIGSVSDKLARGDVLNVELIG----AINKCGAI-KPRFTVKAREFEK
FAYLPAFGFIVVSTPQGVMTHVEAKERSLGGRLIAYFY
>GD2017-2_S2_QB3_180125_Woesearchaeota_45_7
--PVGSFVPTCDNSGAKMIKIFTVLKKGRRQSAGVGDLVMAAVKRGRPD-
--MRAQVVYAVIVRQKKEYRRPDGIRIKFEDNSAVVVKDDKGNPKGTIFK
GAIAKEAVER-WPGIAKVARIVV---------------------------
--------------------------------------------------
--------------------------------------------------
--------------------------------------------------
--------------------------------------------------
------------------ASASGVSLQISTKACVELANAIRKKTTGEAKA
LLTRVPKKSAQAIIEVIENAEANAQFKGLNTSNLEIVHIKADAAS-----
RPWRFGRRRRRSKRTT-----------LRKGDKVKVMRGKFRDHQGEVMD
ISLAKGKVQVAGVEMT----KK-------EG-SKVPVLIDPSNLLIIEME
--DKKRQQA-----------------------------------------
-------GK----NLTVQKRGKG-STSYASPSFKFYPENRIGKIIDIIDC
RGHTAPLLKVEFPGREEILMQAPDGIKVADEIVMGPCVRGNILPLGRIPE
GTQIFNIEGAPGDGGKFVRAGGALARITAKFPNKITIMLPSKKERDFDPA
CRAMVGEVAGAGRTEKPFLKAGYHHFAMKRPIVSGTSKNSVSHPFGGRST
NA-KGHTTVSRDAPP--GRKVGKAASR-----------------------
--------------------------------------------------
--------------------------------------------------
--------------------------------------------------
--------------------------------------------------
--------------------------------------------------
--------------------------------------------------
--------------------------------------------------
--------------------------------------------------
-----NLMRNIRIEKITLNIGAGK---DQQVLEKGVSLLKVLTNQVPLKT
KTNKRIPEWGLRPGLPIGCKVTLRGKKAVELLPRLL-----ESKE-RKLT
PRQITEDGSISFGIPEYIDIPGLKYLAI-GIIGLEVCITLEI-TREEAVR
FLKEFQVV-------LKETISIPEGISLVLGKKEIVIKGKAGEVSLALNY
PNVSIQSGKIVIASSTNRENKILKTWKAVIKNGLRGVVKPFILKLKVCSG
HFPMTVKGKDVKNFFGEKIPRQLVLKDGAKVKVEGDIITVESPNKALASQ
VAADIESLTRRTGFDM-RVFQDGIWIFEKDGE-----KKHFEGIVIRAKM
QKTVVVEWVTQAFIPKFERYEKRRSRIKAHNPGCGAKEGDVVRIVETRPL
SKTKNFVVVSILK---RRSLKRGFTQEKRLLKRIRS---KKQNIKTHCKS
LIILPEMVGATIKIHQGREFVPVLITFDMIGHYLGEFILTRKRVEHSAPG
VGATKSS---------------------------RKFVSERIKELEVKNF
VRDHMKGVGLSDIKVQKTPLGEKIIIFTSRPGLVVGRKGQNIKELTRTLK
KEIEIGEVDRPELNANIIAERIVEFLEKTTKFKGIGHKVMTDVMNSGAAG
IELVISGKIPS-ARAKSWRFYQGYLKKDTALTSVNVAYAAAKLKSGIVGV
KVSIM-----MLNDAVANALSVILNGQKAGKENCEIPSSRIVARILEMLR
ENGYLGSVESDTVKGRCMKVNLLG----TINKCGAI-KPRHSVGKDGFEK
FRYLPAFGLLIVSTPQGIMTHDEAKKKGLGGVLLAYCY
>GD2017-2_S2_QB3_180125_Woesearchaeota_46_18
-LQVGSFVPTCDNSGAKEIKIFTVYNIKRRQSAAIGDLVLASVKRGRPD-
--MKNQVVYATIVRQRKEYLRPDGMRIKFEDNAAVVLKDEKGNPKGTIFK
GAIAKEAVDR-WPGVAKVARIVI---------------RGSHTHGWGSKK
-KHRGSGNRGGFGMAGADQRKTQIWKDLQYFGFTSR-LKDPINLDDLMLA
DKKIKDKGN---------IRKLLGRGKVTRKLRIKVAQASAQAIEKAKAS
GCEI------------KRGK--TKCVLPRLVVRKSLNNMQLQIAEEKGDK
ILAAAHSRELHANNGNVAAAYLAGVLMGAKAVQQGIKEAVLDIGLKSVRG
RIYAALKGCIDGGLKV-SAKAIAKGLPISTKVSVEIGNWIRSRTVADAKR
MLRQVPAKAAAEFIKLLEQAEANAQFKGLNTSNLVIIKLIAN----MDR-
RPWRSGRRRRRSKRTM-----------LRKGDKVKIMRGQWQKKEGTVDD
VMVKKGKVIVQGIERA----KK-------DG-SKIPVLLDPSNLLIIELI
TDDKKRIGS-----------------------------------------
-------GK----NLTVQKRGKG-STSYRSPSFNFSEETFSGKIIDIMDC
PGHAGPLLKVMCRNQEA-IVQAPEGVRVNDDIFIGPPLKGNILPLRNIPE
GASVFNIESYPGDGGKMVKSSGTAAKVIAKFPDRITVLLPSKKERDFNPQ
CRATLGQVAGAGRPEKPFLRAGYRYFAMKRPVVSGTSKNSVSHPFGGRST
NA-KGHTTVSRDAPP--GRKVGKAARRT-----------GFAAYKAGMTH
AMITDKRAVPCTILECPPLKAVAVRFYRNTDKGFLPMSEVP-AGNPDKEL
ARI-RPKAGKEFDEGKEINISVFKAGMIVDIHGITKGKGLQGPVKRHGIS
L--KHHKSEKSRRNPGSLGSWKGQVNQTWRVAHAGQTGFHQRTEYNKYIM
KIKINNPYILIKGSVMGPKKRLIKLT---MELKILDKEGKEKG-MKKMPE
QFDEEIRPDLIRRAVLALQSHARQRYGVAPEAGK-RS-SPKLSRQRGMGI
SRVGA-FAPGMVGGRKAHPPTAEKIFWQDINKKERRKAIRSALAATVQKA
AIFILDNFE-DMEKTNELAKILLKLRKKSFLFVVGDCKLLRAAKNLAGAD
SVIVDSINTHTLAPGRLTLYTVEAIEKMEKN-------------------
-----NPMKSIKVEKVTLNIGAGK---DQTILDKGVLLLKAITSQNPIKT
KTAKRIPEWGLRPGLPIGCKVTIRGKKAYELLARLL-----DAREFRLM-
EKQFTDEGNLSFGIPEYIDIPGMKYDKI-GVIGLEVCVTLEIG-KVEAMQ
FMKEFNAK---------ETVPIPEGVEVTLEENLLKFSGKAGNNQKMFSY
PKISLKEKNIIISAKTNRENKIMKSWKSHIKNCIRGVQKPFVYKLKICSG
HFPMTVKGDEVKNFFGEKIPRTLKIKGRVKAKVEGDFVTVESVDKELGSQ
VAADIEQLTRRTGFDS-RIFQDGIWIIEKDGE------RVFTGVVIRAKM
QKTVIVEWITQRYSPKFERFEKWSSHVKAHNPDCGAQEGDIVKIAECRPL
SKTKNFVVAEILK---RRSLKRGFEAQKKLLKRIRA---KKPNIETHCHD
LIILPEVVGAMIKVHNGREFIPVAVTMDMVGHYLGEFVLTRKKVEHSAPG
VGATKSS---------------------------RKFITERMKEMMVENF
VRDSMKSVGLSDVKVQKTPLGEKILVYTSRPGLVVGRKGQNIKELTRTLK
KEIEIGEVVSPEMNASIIVEKIVEYLEKSTKFKGIGHKVMSDVMNAGAAG
IEVVISGKIPS-ARAKSWRFYQGYLKKDTALTSVHVAHGAAKLKSGIVGI
KVSIM-----MVNDPLAQALSVILNSQKAGKDQCMIPSSKIAEKVLEIMN
QHHYIGAFEQKGNKGNMGKVALTG----SINSCGAI-KPRYSIRKSEFEK
FRYLPAFGLLIISTPKGIMTHKEAKIKGLGGVLLAFC-
>GD2017-2_S2_QB3_180125_Woesearchaeota_48_12
-INHGSLVATCDNSGAKIIRIISVKGSKRKPSCGIGDMLLASVKKGTPE-
--MRKQVVFAVLVRQKKEYRRADGLRVKFEDNAAVVLKDDKGNPKGTIFK
GPVAKEAADR-WPGISKAASIIV---------------------------
--------------------------------------------------
--------------------------------------------------
----------RRTDYRRRAAMLLSGK-PRIVVRKTLRRTIIQVASGKGDR
IIVSADSSALWNHGMGICTAYLTGYMAGLRAMGKGVREGILDAGNVHTKG
IIYAALKGVVDAGLSI-EAKAAGIAMPVSFKQSVEVCSYIRGKGLRASIN
ALNRVPKNTCTEIIKLLEDVQANAQHKGLNANKLVIRSISAQKAA--KQF
---HYGRKRRTKMKRTHIEVVV--SMEIRKGDTAKVMRGQFKGKTGKIEG
ISTKRQTVHISGADAQ----RK-------DG-TKAFYPIDPSNLMLTELN
QEDKKR--------------------------------------------
-------GK----NLIQQKRGKG-SMTYRAPSFRFSVGKEQGIVADILNS
AGHSAPIAKVMFGS-EESLMIAPHGMKTGDIIAYGAPKEGNVTELENIPE
GTAVFNLESHPGDGGKFARASGTFAKIQSKAGGKVQVMLPSRKIKDFDPK
CRASVGIVAGSGRTEKPFLKAGRKWHKMRAPRVSALAMNAVDHPFGGSRT
-SKKGKVTIARIHAP-PGAKVGLRPRRT----------------------
--------------------------------------------------
--------------------------------------------------
--------------------------------------------------
----------------------------------------EKGAVEL-PR
QFAEPVNRDLIKRAVLALQANKRQPYGAKPTAG-KRQSAKISRRRRGMGI
SRVGRRFAPGTVGGRRAHPPKAEKIWSQKINKQENRKAIRSAIAATLNKE
LVFVLGSAE-TIQKTKEAAKALTGIRKKGLLLVVAKSCLMKAARNLPGIE
IVEVDKINAELLAPGRMTLFTEGAIERLSKE-------------------
---DENKMREIRVEKLTLNIGTGK---ETEKLDKAIKLLKSIAGQSPVKT
TAKKRIPNWGLRPGLPIGAKLTIRKSPANELISRLL-----QAKD-NMLS
ESQFDNSGNVSFGIHECIDIPGVSYNEI-GVMGLEASITLECITKEDAIT
FMKNFGVK---------ENVQLPDNVKASYENSVLTLKGPNGENKKSFAT
GEISITEGSIIIAYGK-RSKKAVQTIKAHIRNMIKGVQEGHTYKLKICAG
HFPMSASGNEVKNFIGEKHPRRLGISPEVKASVDGQEIILKSANKEAAAQ
CAAAIERLTKRAGFDR-RIFMDGIFITNKDGKE-----RTFTGIISSAKM
RKTASFAMERREKIRKYQRYEKRHTSIKAHNPDCSAKEGDKVTVSECRPL
SKTKKFVITA------RRSIKRGMAEQKRVLEKLKK----GKPAKTHCRD
MIIFPEMVNKTIRVHNGKEFIPVTIMPEMLGHYLGEFILTRKRVQHHAPG
IGATRSS-----------------------------------KEFRIHEF
VSENLKNVGLSHTKLIRTPLGEKIIVYASRPGLVVGRKGQNITELTKTLK
KRIEISEVEHPNLEAQVVAEKIANSLERSKRFKGIMHKAMEDALNSGAIG
VEIKLSGKIPS-KRARSWRVYGGYIKKDIAVEQVRKAYSTAKLKPGIIGI
QVSIM-----MLNDTLSNSLSKIMNAEKACKDRCVLPASNPVKRVLSILK
ENKYLGDIEEKDNRGIRLKVSL----IGAINKCGTI-KPRFPVKKREFER
FVYLPAFGLIIVSTPKGLMPHTEAKKNGLGGKLIAYCY
>GD2017-2_S2_QB3_180125_Woesearchaeota_49_15
-LNHGSYVETCDNSGAKLLRIMTVMGSKRKPSCGVGSLVMASVRKGTPE-
--MRKQVVLAVIVRQRKEFRRPAGERIRFEDNAAVVLKDDKGSPKGTLVK
GAIPREVAER-WPMVAKLATIIV---------KKDTKQRGSHTHGWGSKK
-KHRGSGNRGGKGMAGY----------FGKHGFRKQKSPVPVNVEYLDEN
VGKVAQNVAKKDKVVNADGDKLLGKGKVAKKLIITADYASAKAVEAVKAA
GGQV----------YRKRLTLK-S-GLPRLVVRKTLTRIILQLVEATGDK
VRLTITSDMLKHSCKNIPAAYLAGLLIGKMALSAKIVRAVPDTGMSVTRG
KIFAAIKGAKDAGLE--MARALGVALPISMKKTVELCSFIRGKELPKAVS
LLEGAPKKACLEVIKLLRQAQANAKNKGLDTTNLVVSSILAKKAA-----
QAWHFGRQRGRRMKRCHVEVTV----SLREGDSIKVARGEFRGLVGKVSA
VSLKKGNVSVDGAERI----RK-------DG-TKSFFPLKPSNLLVTELN
IEDKRRIASLTRK-------------------------------------
-------------SLIQQRRGKG-TIRFRAPSFRYKDAKVAGTIVSIEHS
SGHYAPIARVRYDDSQEALVIAPEGVKVGDVLEAGGIASGNTLPLLQVPE
GTLVYNIESAPGDGGKFVRSTGLSARVITKSDNEVVVLLPSKRTKAFNPW
CRATIGIVAGAGRTEKPLLKAGNNMFKKMWPQVKGQAMNAVAHPHGGSRS
SK-K-NKPTIAKRFASAGAKVGHRPRRT----------------------
--------------------------------------------------
--------------------------------------------------
--------------------------------------------------
--------------------------------------------------
-------------------SRRRHNYKGAYGHG-ISRVPRKTMSRSGTRF
NWRGT-LAPGTVGGRQAHPPKAEKNFDKKINKKENRKAIRSALAATIMPS
VVFVAASLQL--GKTKAVVDALGRFKKVPLLVVASENCLIRAARNIMGVD
VAVVNRLNAELLAPGRATLFTAAAIERLAKE--------------AMVAK
QENKENAMRQLRVTKVTLNVGAGK---STEKLEKGLKLLKAVTGISPVKT
FTNKRIPSWGLRPGLPIGCKLTLRRAAAVELLKRLL-----KAKD-NKLA
ESQFDVEGNLAFGIPEYIDIPGVNYDAI-GVMGLEACVTLERVTKEESIS
FVKDFGVV-------MKEEIILPEGVAASLAGSVLTLKGPKGETSRNIEG
QNVSVEGNKVSVLSASSKKKKIIGSLRAHIANMVKGATEGHVYRLKVCFT
HFPITVSGSQVKNFLGEKIPRKLTLQAGVSVKVEGSELIVNSANKDAAGQ
TAAAVEQITKRAGFDT-RVFGDGIYITVKDGKD-----RHFTGVIASARM
RRTASIVIEKTRFMRKYERYERRLSSIKVHNPECSAKEGDKVEVFECRPL
SKTKHFVITKK-----RRTLLRGLEQNKKLLEDIKV----KSNVKTHCRD
MIIIPEIVGKSVKIYTGKEWVQVLIAAEMLGHYLGEFVQTRKKVVHSAPG
IGATRAS---------------------------REFVEQKKKEFQVQEF
VSETLKNAGHSHTRLQRTPLGEKVVIYTSRPGLIVGRKGQTISKLTDVLR
KRVEISEVANPLLDARIVAERIASELERSNRFKGIMHKALEDVLAAGAIG
VEIRLSGKLPG-ARAKRWRVAGGYLRKDAAVTFVNKSIFSAQLKPGVIGI
QVKIM-----MLNDPLANVLSVINNSEQRGMKLCMSPSSKLITRVLEIMN
SRLYIGSFRVEDGKGNVVEISLIG----AINKCGAI-KPRFSVKEGSYER
FRFLPAFGILIMSTSNGIMTHTDAKARGIGGKLLAYCY
>GD2017-2_S2_QB3_180125_Woesearchaeota_49_32
-LNHGSYVETCDNSGAKLLRVMTVMGKKRTPSCGIGDLLMASVRKGAPE-
--MRKQVVFAVLVRQRKEFRRPSGERIKFEDNAAVVLKDDKGSPKGTMIK
GAVPREIAER-WPMVAKLATIIV------------VKQRGSHTHGWGSKK
-KHRGSGNRGGKGMAGRADQRKPSIWKTDYFGFVHRIVHNTVNVEYLDQN
VEKLNLAKREGNGIVNADGDKLLGKGKVAKRMVITASSASPRAVESIKAA
GGEV----------YRKRALLK-S-GIPRLVVRKTLTSIIFQVVALAGDI
VKLTLTSKVLTNGCKNIPAAYLSGLLFGKLALAANINHAVADVGITISKG
KIFAAIKGVKDAGVD---ARAVGIALPVSMKKAVEVCSFIRGRELSKAIK
LLESVPMNVCFEVVKLLKQAAANARNKGLDAQKLVLHSIVAKQGP-----
ASWHFGRHLGRRRKLAHVEVVV----PLRAGDTVRVMKGEFRSVVGKVNN
INLKLCTAYVDGAERV----RK-------DG-TKSFFPLSPSNLLVTELN
VEDKRRASALMR--------------------------------------
-------------NLIQQRRGKG-TLAFTAPSFRYRNAKVGCMVVAIEHS
SGHYSPIVRVRYYDNTEALLIATEGVKVGDELEAGDVASGNVLPLLQVPE
GTLVCNIESAPGDGGKFVRTSGVAAKVISKTNAEIVVQLPSKKQRAFSPW
CRATIGMVAGAGRTEKPLLKAGNNRFKKRWPHVTGQAMNAVAHPHGGSRS
SK-K-NKPTIAKRFASAGAKVGHRPRRT-----------GFSGYKAGMTH
LMSDNRPAVPATIIECPPVKVASVRLYSASA-NGLRLLNEKNV-LPKKKE
KAAESPSNVVDVRLGKDVNVKILKDGQQVDVFGVTVGKGYQGPVKRFGLS
L--RQHKSEKTKRGPGSLGGWSSPR--MWTVAHAGQMGFHTRHERNKWVL
KVKLKSHFIIVKGSVQGPPKRLLRL-----KVAVIDVGKGVVGHVEL-PV
QFSEAFHPDLIARAVLAVQSNSRQPYGTDPEAGKLSRRRRNFKGAYGKGI
SRVPRKRSPNTVGGRQAHPPKAVKVWAKKVNKKENRKAIRSALAATMAVE
VVFVAASLDL--AKTKEAVNALEKLKKKPLIVVSKENCLLRSARNIMGVD
IAVVNRLNANLLAPGRLTLFTAAAIERLGKE-------------------
-----IAMRQMKVAKLTLNIGAGK---STEKLEKGLKLLGSITKKVPVKT
FTNKRIPSWGLRPGLPIGCKVTLRKENAIELLKRLL-----QARG-NKLS
MGQFDNEGNVSFGIPEYIDIPGVNYSEI-GIMGLEVCVTLEIT-KEDAVS
FVKEFGAE--------REVVSLPESIVASLTGGVLTLKGPKGTVSKKLEQ
PNVSVEGNAVSISGRTKKEKKVLGSLMAHTLNMVKGVTEGHLYRLKACFT
HFPITVTGDQVKNFLGEKVPRKLTVPAGVNVKVEGSDLVVESADKEAAGK
TAALMEQMTRRTCYDT-RVFGDGIYITIRNGKEV----RHMVGRVSSARM
RRTASIEIERRVFIAKYERHERRKSGIKAHNPECSAKEGDGVEIVECRPL
SKTKHFVIVRK------RALLRGFEQNKKLLEDIKT----DKNPETHRRD
MIIIPEMVGRTVKVYSGNSFVPVTIITEMLGHYLGEFVLTRKKVAHSAPG
IGATKSS---------------------------REFVEQRKKEFQIEEF
VAETLKNAGLSRTKLQRTPLGDKVVIYSSRPGLIVGRKGQTIAKLTEALK
KRVEIAEVPNPRLDSRIVADRIASDFERVNRFKAIMHKAAEDVLAAGAVG
VEIRLSGKLPS-SRAKRWRVAGGYLRKDAAMTYVDKTIAAAKLKAGVIGI
QVRVM-----MLNDPLSNVMSVMNNAEQKGRRQCSVPSSKLLAGVLEIMN
SKLYIGSCKVEDGRGGVVEISLIG----AINKCGAI-KPRFSVKMGTYEK
FRYLPAFGILIISTPKGVMTHTDAKALGIGGKLLAYCY
>GD2017-2_S2_QB3_180125_Woesearchaeota_49_8
-LNHGSYVETCDNSGAKVLRVISVKGGGKKPSCGVGDLITASVRRGTPE-
--MRKQVVFAVVVRQRMPFRRPSGERVRFEDNAAVVLKDESGSPKGTLIK
GAIPREVAER-WPMVSKLATIIV---------------------------
--------------------------------------------------
--------------------------------------------------
--------------------------------------------------
--------------------------------------------------
-----------------MARAMGVALPISTKKAVELCSFIRGKELSKAVR
LLEAVPKNACIEVIKLLRQAEANAKVKGLDGTRLVVSSILAQKAA-----
LSWHYGRQRRRRMKRTHVEIVV---LSLREGDSVKITRGEFRGISGKVND
VNLSQGIVYVDGAERL----RK-------DG-TKSFLPIAPSSLLIVEAS
FDDKRRAMQS-R--KQGK--------------------------------
-------GK----NLIQQRRGKG-TIRFRAPSFRYRSGKVIGTVVSIEHS
SGHYAPIIRVRYDDSQESIQIAPEGIRVGDAVEAGGIASGNTLPLSKIPE
GTLIYNIESLPGDGGKFVRTSGLAARVIAKSEKEVSIQLPSKKLRNFNPG
CRATIGLVAGAGRTEKPLLKAGTNLFKKMWPQVKGQSMNAVAHPHGGSRS
SKK--NKPTIAKKYASAGGKVGHRPRRT-----G-----GFAGYKAGMTH
FLVDNRPSMPVTIIECPPLRVASVRLYSSSS-NGLKVSRESDVDKSLARR
LVSKKPAEAQKVDVGKEIPLKAIKEGQQVDIFGVTVGKGFQGPVKRFGLA
L--RQHKAEKTKRGPGSLGGWSNPR--MWTVAHAGQMGFHSRLERNKWIL
KLVPRSHVIVVKGSVQGEPKRLLRIV---MKVAVMDAVKGEVGRVEL-PF
QFNEEFHPDLIARAVLAVESSARQPFGSDPEGGKLSRRRRNYKGTYGHGI
SRPRKIRASGTVGGKQAHPPKSEKIWVKKINKVENRKAIRSALAATMVPS
IVIASADFEA-VNKTKSVVDALRKLRKKPLIVVSKDAAIVKAARNIMGID
VAVVNRLNAYLLAPGRLTLFTQAAIERLEKE---------RAKLAEAGKS
EARQDNVMRLLKVTKITLNIGAGK---STEKLEKGVKLLKAIAGIPPVKT
VTNKRIPNWGLRPGLPIGCKITLRKTESVELLKRLL-----QARD-NKLA
ESQFDNEGNVSFGIPEYIDIPGVNYDAI-GIMGLEVCVTIEIT-RAEAVG
FMKEFGVTV----RKLKEEIALPDGVTASVSNSILALKGPRGDLSRNFAS
ANASIEGGKVTVNALGSKKKKLLGSMRAHIDNMIRGIVGGHVYRMKVCYT
HFPITLSGRKVKNFLGEKSPREVELPENVKAKVEGPELVIESSDKEAAGR
AAASVEQLTKRANYDT-RVFADGIYITMKDGKE-----RHLAGVVSSARM
RRTANIMIESTSYLKKYERSMRRRSMVKAHNPECSAKEGEKVEIVECRPL
SKTKHFVIVR-------KSVLKGSDVNKKLLKDLKT-----GEVKTHNRE
IVIIPDMVGKTVKVYNGKEFVPVMIITEMLGHYLGEFALTRKKVVHHAPG
IGATKSS---------------------------REFVEQKKKEFQIQEF
VGETLKNAGFSHAKLQRTPLGEKVVIFTSRPGLIVGRKGQTISKLTEVLK
KRVEIAEVTNQMLDSRIVAEKIASELERANRFKGIMHKAVEEVLAAGGMG
IEIRLSGKLPG-ARAKRWRVAGGYLRKDAAITFVNKTILTAQLKPGVIGI
QVKIM-----MLNDPLANVLSVIKNAEDKGMRQCAVPSSKLMAKVLDIMA
ASRLIGSYEIDDGRGGILQVSLIG----AINDCRAI-KPRFPVTLDDYEK
FRFLPSFGVLIVSTPKGVMSHIEAKAKGIGGRLLAYCY
>GD2017-2_S2_QB3_180125_Woesearchaeota_50_10
-IPVGCYMKPCDNSGAKEVRMFMVKGHKTVRAAGVGDLVMVSVKKGKAD-
--VRGTAVYGIIVRQRKEYRRPDGMRIKFEDNSIVILKDDKGNPKGTQLQ
GPIAKEACDR-WPAVAKLASIIV------------HKKKKRVYRGCGGGH
KKRRGGGSRGGRGNAGRADVNWPSVSGLDYFGFKKNADVKAVTLAYLDEK
WDVVA-KSLAQDKVIHNLDQKLLGTGIVHRKLVITADAASAGAVEKVKSA
GGSV-----------RKRGK--TSGA-NRLVIRRSLKYFTAQVVAPGGDK
IVASATSKELPFNTANTSAAYLTGLLLSMKVPADN-RHAIVDLGLAPLSK
RLFAVVKGCIDGGLS--MARAASKDVPISFKQSIEICSFLRKKELQAAKK
LMEKAPVKACTRFLQLLSSAEANAQQKGLNTSRLMVIHAAAQKASKQY-H
ASRQRGRV----MKMSHIEVVV-----LRSGDKVKVVRGQYKGHTGTVDR
VNLSTSKVYVTGIEVI----RK-------DG-SRVVPPLHASNLLITELK
LGDKKREK------------------------------------------
-------GK----NLISQARGKG-SPRYRAPSFRYGSPLHQGRVIDLIHC
QGHSSPLARIEYLDGDSCLAIAPEGLRLGELVQTGAPTLGNTLPLRSIPI
GLDVCNIEGIPGDGGKYVRASGVTARIVGKTDAGVIVKLPSKKEKAFHPE
CRAMIGIPSGSGRVDKPFLRAGTKYFKMKWPQISGSAQNAVDHPFGNKRT
SRKSKARPAPRHAGP--GRKVGMRPRRT------------FAGYKAGMTH
LVMDNRQSIPVTIIECPPLNVVGVRFLTKTA-WGTRVKTEV-FAKPDKGK
ELK-RPPKKDTLSVGKELAVQILKEGQQVDVHAVTKGKGFQGPVKRFGVA
I--RQHKAEKTKRGPGSLGAWRGQQHMMYRVAHAGQMGYHSRTEWNKPIV
KILVKSPYLLLRGSVAGSKKRLVRLTQ--MKLDVFTITNSRAGSLDL-PS
QFQEPVRPDLVKRAVEAIQANTRQPYGAMPGAG-QRHSAKISRRRRGIGI
SRVGTRMSPGTVGGREAHPPKAGKVLSKKINLQEKRKAIRSAMAAVMSKP
LVFALETAS--LSKTKDVTKTLQALKKHPLIVVSG-ECLSRSSINIPGIE
VANVRSLNANLLAVGRATLFTQAALELLAKE-------------------
-----NAMKRIRIEKLTLNVGAGK---NPDLLKKGIKLLKNISGINPVQT
FTMKRIPAWGLRPGLPIGCKLTLRGKNAQELLPRLL-----DAKS-NVLT
QSQFDNVGNVSFGIHEYIDVPGVKYDEI-GVMGFQICLTLDIITKTESME
FMKQFNVKI-------TLKVSIPAGVTVTIQVYQVHMKGPKGEVSRQFRD
KTVHLQDSILSVSAATKREKTRLGSIESHLRNMIKGVTQGHVYKMKICSG
HFPMNASGMDIKNFLGEKYPRVLRIRDGVTVKVNGQDVTVEGVSLEQVSQ
CAADIERLTIIQ-NRDRRIFQDGIYIVDKDGH------RIFTANVLSVKA
AKTATVGWERRYHIRKFERYGIRMTKLQVHNPVCHAEKGDTVKIAETRPL
SKTKHFVIIEKVK---RRTLKRGISVQQKSVLKRLQ---LKRPVKTHSRD
MVIIPSMVGATINIYNGKTFNPITILPEMLGHRLGEFSMTRQRVAHSAPG
IGATRSS---------------------------RKIVEQRMKELKIQEY
IAGDLKNSGLSHIKVQRTPLGEKIVVYTARPGMIVGRKGQNIKKLTTDLK
REIEIAEVENINLDARIVAERIAMSLERSQRFKGVAHKVLTDVMAAGALG
IEVTISGKVPS-MRAKTWRFFSGYLKKDIAISGVHHAYATALLKSGVIGI
QVSIM------LNDPLSNALSAVLNAERIGKKEVAVPKSNLLQQVLSILN
TNHYLGDVQEEDGKGNFLVIPLLG----MINACGAI-KPRMSVTLDTYEK
FLIAKGFGIIIVSTSQGIMTHQEAKQRKLGGRLLAYCY
>GD2017-2_S2_QB3_180125_Woesearchaeota_50_8
-LNHGSYVETCDNSGAKVLRVISFFGAKRKPSGGVGDMVMASVRRGTPE-
--MRKQVVFAVIVRQRKEFRRQSGERIKFEDNAAVVLKDDSGSPKGTLIK
GAIPREVAER-WPMVSKLATIIV-------------KFRGSHTHGWGSKK
-KHRGSGNRGGKGVAGG--------EYFGKHGFTHAVHHKAVNVEFLDQN
IEKVKLDAAKQQNVINADGDKLLGKGKVTRKLMVTADYASSRAVEAVKKA
GGDV--------TNYRRRLSLK--SNRPRLVVRKTLSRIIMQVVDAGGDK
VIIAASSDTLGHSGKNIPAAYLAGMLLGKMALAAKISEVTPDIGLSVTKG
KIFAALKGAKDAGLNF----------------------------------
--------------------------------------------------
-------------------------LTVREGDTVKIMRGEFRGMTGKVGS
VDVKNQTVHVDGAERI----RK-------DG-TKSFSPLRASRLMLTEIS
VEDKKRAA------------------------------------------
--------------------------------------------------
--------------------------------------------------
--------------------------------------------------
--------------------------------------------------
--------------------------------------------------
--------------------------------------------------
--------------------------------------------------
--------------------------------------------------
--------------------------------------------------
--------------------------------------------------
--------------------------------------------------
--------------------------------------------------
------------------------------------------------AG
HNRTENVMRQLRVTKVTLNIGAGK---STEKLEKGVKLLKAIAGIAPVKT
FTNKRIPNWGLRPGLPIGCKLTLRKSASIELLRRLI-----QSRD-NKLV
GSQFDDEGNVSFGIPEYIDIPGVNYDAI-GIMGLEVCITLEV-SKQEAME
FMKEFGVKV---------EIALPDGVTASVSGRVLALKGPNGEASREISG
SNVAVESGKVVIASASKREKKMAGSVRAHIVNMVRGVTEGHVYKLKICFT
HFPITASGRKVKNFLGEKTPRELELPEGVKAKVEGADVIMESASKESVGR
AAASVEQLTKRSNYDT-RVFADGIYITVKDGKE-----RRLTGTVSSARM
RRTANIIIERMAVLKKYDRYERKRSKLKAHNPECSAKEGDKVEVVECRPL
SRTKHFVIVRK---------------------------------------
--------------------------------------------------
----------------------------------REFVEQKKKEFQIQEF
VSETLKNAGHSHTKLQRTPLGAKVVIYTSRPGLIVGRKGQTISKLTEVLK
KKVEIAEVSNPNLDSRIVAEKIASDLERSNRFKGIMHKAAEDVLASGAIG
VEIRLSGKLPG-ARAKSWRVAGGYLRKDAAMTYVNTTIHAALLKPGIIGI
QVRIM-----MLNDPLANVLAVISNAEQKGMRQCLIPASKLIGKVLDILN
AKRYIGSYAVEDGRGNIIEINLIG----AVNKCGAI-KPRFSVTTGSYEK
YRFLPAFGVLIVSTPKGVMTHTEAKAKGFGGKLLAYCY
>GD2017-2_S2_QB3_180125_Woesearchaeota-I_35_6
---SGAYIQACDNSGAKVLRIFSVKGAKTTRRAGIGDMVLASVKKGKLE-
--MRKTVVFAVIVRQKKEYRRADGTRIKFEDNAAVVLKDEKGNPKGTIFK
GPIAKEVTER-WPAVAKVASIVV---------------------------
--------------------------------------------------
--------------------------------------------------
--------------------------------------------------
--------------------------------------------------
-------------------MARALNLPVSTKHCIEISNFLRYKKTDLAKQ
LLEEVPQKAASEVLKLIKSVEANAQNKSLDTNNLKITKIIANRAS-----
VPFTGGRHRTATKR-THLEIE-----------KVKVMRGQFTKKEGKVER
IELKRLRVYITGIEII----KK-------DG-NKLLFPLNPAKLMITELD
LSDKLRKEKT----------------------------------------
-------GK----NLIQQRRGKG-SFTYRSPSFRFLCAERVGKVLDIVHC
AGHTAPLLELAFNDHSKGLAFAPENVCVGDNLTIGELKEGNVLRLKDIVE
GTLIHNIELNPGDGGKLVRSSGTFAKVIARAENNVRVLLPSGKEKLFSPT
CRAGIGVLAGGGRLEKPFLKAGTHYKKMRAPKVCGISMNAVDHPFGGKCS
-HIKGRPTQSPRSAP-PGRKVGKAPSRT----------------------
--------------------------------------------------
--------------------------------------------------
--------------------------------------------------
--------------------------------------------------
--------------------------------------------------
--------------------------------------------------
--------------------------------------------------
-------------------------------------------------S
HKAVNNKMKQIKIAKITLNIGAGK---SEDGLKKGLKLLQKLTPQVPVKT
LAKKRIPGWGLRQGLAIGCKVTIRK-GTNELLHRLL-----AAKS-NTLS
VKNFDTEGNFSFGVPEYIDIQGMEYDEL-KIMGLEAAVTLIIS-KEEAIN
YIREQGVKV-------NEEIALPAGVNAKLEAAVLKLKGPKGEVSRKFSY
PRIELESGKVVVFSKATKKKMQMMTFVSHIRNLVQGVQEPHFYRLKICSG
HFPMNVSGKEIKNFLGESVPRKITLPLGAEVKISGTEITVQSPDKELAGQ
IAAKIEQLRI--TNRDRRVFQDGCYITKKAGDK-----ELLKGTVIRKDV
NHSATISWFNPHFLPKYERFESRKSKLRVHNPACDVPVGAAVVVAKTRPL
SKTKHHIILGIV-----RTLQRDTPQQKRLMKKVET---DHKNIRTRSLD
VIIVPSMLGKTIKIYNGKEYFPIEINSEMLGHYLGEFVITRKMVTHGSAG
LGATKSS---------------------------REFVAQKAKEYYIRKY
IEEKLPRSSISGIRLKKIPLGEKIIISTNRPSMIVGSKGANIRDLTKNLK
KKIEIAEVKDAFLDAQLVAERIAVSLEKSNRFKSVGHKIMENVINSGALG
VELVISGKIPG-ARAKSWRFYQGYLKKELSTEKVRRAQARALLKTGIIGI
KVAIM-----MFNDPLAAALAKILNAEKVGKREVLIPASKMIKTVLGLLN
EHSYLGNFEENDEKGGLLKVNLLG----NINKCGVI-KPRFSTKHNVFEK
WRYLPAFGIILITTPQGIMTHLQAKEKNLGGKLLVYCY
>GD2017-2_S2_QB3_180125_Woesearchaeota-I_44_14
--PIQARVVACDNSGAKILKIVAVKGHKTVRSAGLGDLVMASVKVGKLE-
--MRKTVVPAVIVRQAKEFRRPDGTRVQFEDNAAVVLKDDKGNPKGTIFK
GPIAKEISER-WPAVAKVASMVL----------KVTKYRGSVTHGGGS-R
KKRRGAGSRGGRGNAGRAGQKKAGLKNFHLRGFRHAEQYKIINVGDLT--
LPKVQKWGTKE-GVVDTKHGKLLGTGNTHLKLKVIVPRHSAQAEEKIKAA
GGSI---------------------GVPRVVVRFTNQKIIAQIINSVGDK
VIAAVDSGSLPYSGKNVPAAYLTGLLLARKALGVGCPKAILDTGFSLKKG
KAYAFLKGLLDGNLD----VARALNVPVSSKQGIELSNYLRYHSTARAKI
MLEEVPQKAAGFMLRLVKAVEANAQVKGLNSSSLKITKLVVNKAS-----
TPFSGGRL-RHRHKRSHIEIEV---LQLRVGDKVKICRGRFARKEGRVES
VNLKRETVRVAGAEIV----KK-------DG-SKVPVPLHPSTLLLVELD
LNDRRRK-QKVES-K-----------------------------------
-------GK----RLIQQRRGRG-TNTYRTPGHRYHHAASNGIVTDIVHC
PAHSAPLMEIACTSGETALTAAPEGIKIGDSLIVGEIREGNVLPLKSIPE
GTFIHNIELRPGDGGKLVRTSGCFARIVSKTDATVCVKLPSRKEKTLGGD
CRAAIGIIAGSGRLDKPFLKAGTRALKMRAPRVCGVSMNAVDHPFGGSSS
-HIKGRPTQSPRSAP-PGRKVGKAPRRT-----------GFIAYKAGMTH
LMIDNRPMIPATILECPPLTVIGIAFYRRAGYGIQKFASIPKLEAHLAQK
FPPKKA--GKTFEMGKEITINVVSAGNLIDVHGITIGKGFQGTVKRYGVP
I--RQHKAEKTKRGIATLGSWT-PKRVEFTVAQAGKMGFHSRTEYNKHVL
KVLVKNPYLLVKGSVMGPKKRAVFLT---MKLPILTAENVKRGEKEL-PS
QFQEAYRPDLIRRAVHALQSSSRQPYGSSQEAG-LRHSSRKYRGSYGLGI
SRVGTRFSPQTRGGRRAHPPKPWKIRVQKINFKENQKAIRSAIAATVNAD
VVFLIDSFEA-MAKTKDVEAFLQKLQKKSLLIVVSESCLMTAAQNIPGVD
IAIAKSLNAELLAPGRATLWTEKAIEALQKH-------------------
----TTIMKIIRIDKITLNIGAGK---NEDMLKKGLQLLQKLSPTAPVKT
TTRKRIPGWGLRPGLAIGCKVTIR-DDCDALLKRLL-----AAKG-NVLE
EKNFDQSGNFSFGIPEYIDIAGLSYDEL-KILGLEVAVTLGI-TKEESMA
FARSLGVEV--MKNTIRREIALDQGVTATLHGSVLTIKGPRGEVMQDFTH
PKVTVEGTKVVLTASTKKEKTIVGSFESHILNSVKGVQEPHLYKLKICSG
HFPMSVAGAEIKNFLGESVPRKVGILPGSTVEVKEKEITVTSPDKDIAGQ
MAARIESLRI--TQRDRRIFQDGCYIIHKAGK-----KETVQGKVIKKDI
NHSATIELHRLHYLPKYERHEVRRVRMRVHNPACNAAVGAQVMVARTRPL
SKTKNHVIIQVL----RRSLKRGFTAQKSLLRRIAA---GDNNIKTHCRD
MVILPSMVGKMFRIHNGKDWEPVSISPDMLGHYLGEFAMTRKPVTHSSAG
IGATRSSK--------------------------REFIAQKTKEFYIKKF
IQQKLNNVGISEIKLKKIPLGEKIIIHTSRPSLVVGSKGSNIKDLTRILK
KEIEIAEVRDIFLDAHIVAEKIATSLERSARFKGVGHKIMENVINSGALG
IEVIISGKLPG-ARAKSWRFYQGYLKKDIAVAGVRKAQTAALLKSGIIGI
KVAIMP----MLHDPLAATLSNVLNAERVGKREVLVPASTMIKTVLRIMN
EHNYLGSFEED-ERGGSLKINLLG----NINNCGVI-KPRFSTKWNEFEK
WRHLPAFGILIVSTSRGIMTHTQAKQHAIGGRLLAYCY
>GD2017-2_S2_QB3_180125_Woesearchaeota-II_29_9
-LQRGSYLIACDNSGAKSLFIISFRGGKRNPRGGVGDFITASVRDGNPE-
--MRKKVVNAVIVRQKKEYRRSDGMRIKFQDNAAVVLKDDKGNPKGTLIK
GPIAREVVGR-WPAVAKIAKMVV-------------RMRGTHTHGWGAK-
KKHRGAGNRGGRGMAGPTILQIYGNEYFGKHGFRPKVKKKAVNLDNLQNK
LDVLSRKLITKEKVVDEKYQKLLGGGKLNVKLKITAPYFSAQAIKKVEEI
GGVI---------FRRKRGK--TS-RNFRVVLRRMLNNFSVQIVSEKGDR
VLVSAYTRELKGHRGNVSSSYLVGLLCGLKAKKKNINSGVADFGCRIIRG
SFFAALKGLIDSGFN-----VNGKSLPISTKMSIEICRLIRNKELSKARR
MLNDVPINASKMFLKLFDSVEANAENKGLNVNNLFVTHAKADKGE--ARW
HYGRKGKA---KMKNTHVEITV----PIRTGDRIKVMTGQFKGKLVKISE
VNLKNKSVYLEDVFIV----KK-------DG-NKIPVKIHPSNLMIMELN
LDDKLRK-------------------------------------------
-------GK----RIISQRRGRA-TRRFIAPSHRYDDKSYFGKVVEILHS
TSHTAPLALIQYEDGNYSYIIAPEGIAVGDIVATGEIKVGNTMQLSEIPE
GTLVYNIESKLGDGGKFVRSSGTFARVLAKTGDKVKILMPSKKEKEFHIN
CRATIGVVSGGGRTDKPFIKAGNRWHAM-RPIVSAVAMNAVEHPFGSGRG
RH-MG-KPNAPRNAP-PGRKVGLRPRRT-----------GFVGYKAGMTH
VAVKDSRVWPVTVIECPTIKIFSLRFYKKTQYG-LKVVFENRLDKELSRK
VKKKDIPKLKDVSLGKEVRVSVLKQGNKIDIHAVTRGKGFQGVVKRFGVH
L--MGHKTE-KKRRTNIYGPTI-PSKILWGMIMPGRMGFNLRTEYNKDVV
FVLVKNDYVLIKGSVPGHVRRLITMT---MKVDVLSLDGKKLKPIEL-PV
QFNDDYEPDLVNRAVLVIFSHKRQPYGTMPKAGQLSRRRRDYKGAYGKGI
SRVSRKTSPGTVGGRRAHPPKSTKIWDQKINNKERKKAIRSAMSGVVQKS
KLLVVEDFNL--KKAKDVKNVLTILRKKPLVVVTKNCDVIKAISNLAGYD
TIDVKSLNASLLSLPRPCIFTEGAINLLTN--------------------
-----SIMREIRIEKVTLNIGVGS---PGDKLDKAMKLLKNITDAKPVAT
TSNKRIPTWGVRPNLQIACKVTVRGEKAEQLLINLL-----QAVD-GKVL
KRKFDKFGNFSFGIPEYIDIPSVKYDSI-GVIGLEVAVTLMAINKDEAIN
FMKSFNIS-----KSYSTELDISQGINVDVANSLVIVKGPKGQLQRNFLN
PRIKIKENKIIFKCKS-QNKMIMNTYKAHIKNMFFGAVKGYTAKLKICSG
HFPMNIDGNVIKNFLGEKVPRKAKILDGVNVQVQGDIIIVKGLDKEKVGQ
TAATIEQTTRI-TDKDRRIFQDGCFIISKPGE------REFVGVVTRTNS
QKTAVIEWEKLHYLPKYQRYEKRYSKLQVHNPLCNIKVGDKVRIVETRPI
SKTKNFVIVER-----RRTLKRGTDAQKKLLLKVKNAQAFKKPIKTHCRN
MIVIPQLLGTNIHVYNGKEFIPVEITYEKLGKYLGEFTTTRKKVEHSAPG
IGATKSS----------------------------QIVAQKVKEKEIESF
VFSYLGKVSCSHIVMQRTPLGEKISVYTSRPGMIVGKKGTNIKRLTDLLK
SKLEVVEITNPYIDAASVARSLISGFERPKRFKAMAYRALEDALKAGARG
IEIVIGGRGVPSERAKSWRFSAGYLKKSISANFIDRSYESCNLRSGTIGI
KVSILHPEV--LNDPLANCLSHIFNSEKKGKSDCLIPISKILLAVLDIMK
DNKYIGDYSVDKNGGGVIKVNLIG----NINGCGVV-KPRFSITKDNYEM
FRYLPAFGLFIVTTSSGVVEYKKALEKGIGGKLVAYCY
>GD2017-2_S65_QB3_180125_Woesearchaeota_48_59
-LNHGSYVETCDNSGAKLLRIISFFGAKRKPSGGICDMIMASVRRGTPE-
--MRKQVVFAVIVRQRKEFRRQSGERIKFEDNAAVVLKDESGSPKGTLIK
GAIPREVAER-WPMVSKLATIVV-------------KFRGSHTHGWGSKK
-KHRGSGNRGGKGNAGHE-------QYFGKHGFTHAVRHKSVNIEFLDQ-
----NIEKLVKSGVAKQNAGKLLGKGRVTRKMAITAGYASSRAVDAVREA
GGEV--------TNYRRRALLKS-G-LPRLVVRKTLTGIILQVVEAAGDK
VRLSVTSKKLKHSCKNIPAAYLAGMLLAKAALAAKVSEVTPDIGLSVTNG
KIFAALKGAKDAGLSF-MARALGVALPISTKKAVELCSFVKGRELSTAVR
LLEAVPKKACAEVVKLLKQAEANAKVKGLDTAKLIVSSILANKGA-----
LSWHFGRQRRRRMKRTHVEIVV---LTVREGDTVKIMKGEFKGVTGKINS
VNLRKSTVYVDGAGRV----RK-------DG-TKSFFPLRPSGLMLVEIS
VEDKKRAAS-----------------------------------------
-------GK----NLIQQRRGKG-TIRFRAPSFRYRLGKVTGTIVSLEHS
SGHYAPIARIRYDDNQEALQIAPEGVKVGDEVEAGEIARGNTLPLSQIPE
GTLIYNIESSPGDGGKFVRTTGLAAKIVAKSGNEVAVLLPSKKQHTFNPM
CRATIGLIAGAGRTEKPLLKASSNMFRKMWPQVKGQSMNAVAHPHGGSRS
SK-K-NKPTIANRFASSGAKVGHHPRRT-----G-----GFAGYKAGMTH
LQIDNRPSIPVTIIECPPIKVASVRLYTVS-SNGLKLSKEK-VDKQLGRK
LTA-----KKEVSQGKEVAVKVLKEGQQVDVFGVTVGKGYQGPVKRFGLH
L--RQHKAEKTKRGPGSLGGWSSPR--MWTVAHAGQMGFHSRYERNKLVV
KLRLKSHFIVVKGSVQGEPKRLVRL----MKVNVVDAEKGTVGQVEL-PQ
QFAEEFHPDLIARAVLSIESKARQPYGSDPESG-KRYSAKISRRRRGHGI
SRVGTRFAPGTVGGRQAHPPKAEKVWAKKINKNENRKAIRSALAATMVPS
IVFIASAAVEDVTKTRDVVNALRKFRKKPLIVVSASSKLIKSARNIMGVD
VAVVNRLNAHMLAPGRLTLFTAAAIERLGKE-------------------
-SPRENAMRQLRVTKVTLNVGAGK---STEKLEKGLKLLKAITGIAPIKT
FTNKRIPNWGLRPGLPIGCKLTLRKAVSVELLKRLI-----QSRD-SKLV
ESQFDGEGNVSFGIPEYIDIPGVNYDAI-GIMGLEVCVTLEIS-RQEAMD
FMKEFGVTV-------SEEIALPSGVTATLSGRVLALKGSKGETSKEIKG
PGVAIESGRIVLETGDSKEKKLLGSLRAHVVNMVAGVTEGHVYKLRICFT
HFPITASGRKVKNFLGEKTPRQLELPEDVKARVEGADITIESASRESAGQ
TAASIEQLTRRANYDT-RVFADGIYITMKDGR------RRLSGTVSSAKM
RRTANIVIERTAVLKKYDRHERRRSKLKVHNPECSAKEGDRVDVIECRPL
SRTKHFVIVRK-----RRSLSKGLSEEKALLEDIKS----SPNARTHVRS
MIILPDMVGRSVKVYSGREFVALAITAEMLGHYLGEFVQTRKKVVHHAPG
IGATKSS---------------------------REFVEQKKKEFQIQEF
VSETLKNAGHSHTKLQRTPLGEKVVIYTSRPGLIVGRKGQTISKLTEVLK
KKVEIAEVSNPSLDSRIVAEKIASDLERSNRFKGIMHKASEDVLAAGAIG
VEIRLSGKLPG-ARAKSWRVAGGYLRKDAAMSFVDTTIHAALLKPGVIGI
QVRIM-----MLNDPLANVLAVINNAEHKGMRQCTIPASKLITGVLGILN
TKRYVGGYTIEDGRGNIVEVNLIG----AVNKCGAI-KPRFSVAMGSYEK
FRFLPAFGVLIVSTPKGIMTHAEAKAKGFGGRLLAYCY
>GD2017-3_B1_QB3_180125_Woesearchaeota_38_13
--PVGSEVETCDNSGAKVLRIFTVVGLKTTKSAGVADLVMASVRRGRPD-
--MRKQVVHAIIVRQKKEYRRADGTRIKFEDNAAVVLKDDKGNPKGTMFK
GAIAKEVTER-WPGVAKIASIVV-------------RKKSNRYRGHGCGA
MKRRGAGNKGGRGMAGG-------ERYFGKFGFKSSTDIRPVNIEYLEAN
IGKLSKQNVKENDVYSDLKNKLLGSGKVLNKYRIKVSYASKKAIEKVKGS
GGEV---------NYRKRVK-VLSAKRPRLVVRKSLKNIQASIVNKKGDI
VRVASHSQNLNYNTGNIPAAYLVGYLLGKKAKNARLDQVIFDIGLKSVKG
RLYSVLAGALDAGLNI-MARVIGKSLPISFKQSIEICNFIRNKDVGYAKN
VLNKVPGKASKEILDLISLVEANAQFKGMNSSNLVITHINANKAATV---
--MHYGRKRSRKAKRTNIEIVV---INLRKGDNVKVMRGQFRNKQGKVEE
VDLKKTRVYISGIEIS----KK-------DG-TKTRHPLHPSNLLVTELN
IDDKMRNKVLERK-K-----------------------------------
-------GK----NLIQQARGKG-GPRYRAPSFRYAKGTLNGKIKEFIHC
QGHSAPLAQIEYDNGKIVLMQAPEGVRIGDTVEMGEAKKGSVMPLKNIPE
GTAIYNIESYPGDGGKFVRATGGFAKIVTKMQNKIVVQLPSAKTRMFLPD
CRATIGIIAGSGRKEKPFLKAGRRFYAMKWPQTSGTSMNAVDHPFGGKSS
-AHKGR-PTSARNDP-PGRKVGKAPRRT-----------GFAGYKVGMTH
LIIDNSKNCPVTIIECPPLKTASIKFYKNTIYG-LNLVSEDNLDKELARK
IIKKKGKESKDFDKGKEIAIDVFREGQQLDIHAVTKAKGVQGPVKRFGVG
L--RSHKSEKGVRRVGSLGGWKAQGHIMWRVAKAGKMGYHVRTEYNKWLL
KIVVKNQFILVKGSIAGPEKRLIRFN---MKLEILGTSKDKTGEINL-PS
QFNEDIRPDLIKRAVLALQSARRKVYGAAPEAGKRASSTRRYRGSYGFGI
SRTGRRFAPNTVGGRRAHPPKSEKILEKKINKKERRKAIRSAISATIISD
IVFVLDKFEL--AKTKEVTDALNKLRKKPLIVIAGNSKLAKAAANIPGVD
IARVKELNAELLAPGRLTLWTKSAIEALEKE-------------------
-------MREISIEKVTLNIGAGK---DQAKLEKGMKLINSIAGRQPVKT
FTRKRIQEWGLRPGLPIGCKLTLRKGKATELLKRLL-----ESKD-NTLQ
QSNFDDEGNISFGINEYIDVPGVKYDEI-GIMGFQVCITLEIR-RNESID
FMKSFNL-----------EIKIPEGLSVSIDKGILTLKGRKGEVKKDFSD
KKITVEKNDLIILKAKSKKKKLIKSYAAHIKNMIKGSLEGHKYMLKICSG
HFPMNVKDLTVKNFLGEKVPRVLKLKEGAAVKVEGDKISVESASKEIAGQ
ISADIEQLTRRTRYDL-RIFQDGIYITDKDGKE-----RILTGIVVSSRM
QKTVNVEWEWKNYLRKYERYEKRRSRVKAHNPSCNANEGDIVKIMECRPL
SKTKNFVVVEVL----RRSIKRGLTQQKKLLKKIKR---NEKNIETHCRD
MIILPEMVGQTIKVHNGKEFAIVGITEEMIGRCLGEFSFTRSRVEHSAPG
IGATKSS---------------------------RRFIAQKMKEHQIEEY
ISNNLRSVGHSHTKMLKTPLGEKIVIYASRPGLIVGRKGQNIKELTANLK
KRIEISEVENLNLDAKIVSEKITDSLERAEKFKAIGHKIMEEVMKSGALG
VEIIVSGKIPS-SRAKSWRFYSGYLKKDIAIVGVNKSQGQAKLKTGIIGV
KVSIM------MNDPLANALSSILNDEKIGKHEMTAPSSKIIRKVLEVIK
DNGYIGDFEEKNGRGDFIKINLLG----NINKCGVI-KPRYSVKNDQFEK
FLLARGMGILILSTPAGIMSHNDAKKKQIGGKLLAYCY
>GD2018-4_B1_QB3_180703_Aenigmarchaeota_45_55
-IQLKTRLVCVDNSGAKELEVISVKTYKGRPKAGIGDVVICSVKKGKEK-
--VRGTVVHAVVVRQAKEYMRTDGTRVKFSDNAGVLVNPKTFEPLGTEIR
TVIAKEVIER-FSAIGKIASIVL----------KDTRQRGTHTHGWGSKK
-KHRGKGSKGGRGYGGP--------EHYGYKGFRHKKSMKIINVGDVE--
--KLSVQEH--AEVIDSSYQKLLSKGSINVAVKVRIPSCSKKAKEKIEQA
GGVI------------RRLK--TS-SKHRVVIRRSLNGVRIQAVMGSSDK
TSVEVFSKMLKGHLGNIPAAYLTGFLFGKLCLKAGVRECNVDIGLRAVKG
RIFAAVKGCKDAGV---HAKAYGRNLRISAKHAAFLCRVIKKKPLTRAKR
LLEDLYTKTAKEMLMLLNSCEKNADALGLDAGHLMV-HASAHKGTNLRRR
R---RKQNFGYRMKSANVEIM---SMALKKGDEVEIRRGEFRGRRGAVSA
VDMKRLKILIEGIKRK----KVS------GQ--DIQVPIDPSNVVIVKVN
LEDKKRKKIISR--------------------------------------
-------GK----NLRQQRRGRG-SPRYRAPGHRYPAGEKSGTVVDIVDA
PGRFSPVAVVGF-SGSRFLHLACDGMFVGQRISLEEPTEGSIVELGRIPE
GSRVYDIELHPGDGGKLCRTSGTFGTVLSKDSGRCVVLLPSNEKKTLSSR
CKAALGSVAASGRIEKPFMKAGTKFYAMTWPKTRGVAKNAVDHPFGGQTK
---PGKKTVSR-DMP-PGKKVGSSPKRV-----------GFAGWKAGMTH
VQHDNNPFSPVTILDAPALFVAAVRYYKKTPSGLSTAGEKKEIDKRKTGA
ANSKDDSGVDDVRVGKEIKADVFRIGEYIDASAVTKGSGFTGPVKRFGIR
IQFRKDKQ--MHRHVGSIGSTV-PRKVDWRVPAAGQYGFFTRTEFSKRVL
MIGDLKTFLLIEGSVPGPRKRLVRIRK----TKVYDSECNEVEDIQL-PP
LFSTPYRPDVIKRAVLSERSAKRQPYGADPLSG-KRHGKRKRWAMMNKEM
SRHGKRFAPQAVKGRQAHPPKAEKIWLEKVNNKERSLAIRSALAAAASLD
IVIIFTGMDI--GKTKDVLKILAKLRKKPLVIVSK-ECLSRAARNITGVD
VSTAGSMTVEALAAGRLMIITKPAIQKIDEI-------------------
EMTPMNPMKKIRIEKITLNIGCGST----MNPENAKIILEMITEKKAVIT
HSKKR-STFGVPKNKPIGCKVTLR-KDAEDTLKRLL-----EAKE-NMLR
KTSFDSSGNFSFGIKEYIDVPGTDYDKI-GMVGFDVAVTLEMISKEEAMD
FVAEFNVKIE-----IEKRIMVPDNLDVQIDGKRIIMKGPRGQISKDFND
PRFSKRGNEISIVSDNEKKRSLCGTIAAHARNMIGGATSGYKYKMKVFYT
HFPITIKDVQIRNFVGEKGARTARIIGNAEVSVGKDELEIVGVSIEDVGQ
TAANIEQACK----------------------------RLFRGRVATAKA
LNTAIVEWDYYHFSPKYERYERRHSRVAAFNPACAAAEGETVVIAECRPL
SKSKRFVVIEKIT---RRSLKKGLNQQKELLEDIRRSKGKDKLVRTHVRD
MVILPEMIGSKVGIYNGKEFIPIIIEESMVGHYTGEFALTRKRVKHSAPG
LGATRSSK--------------------------RIFIQKAKELVNLQEF
IRSQFTQAKCGEIEIQHTPIVTRIVIHTTTPGLVIGTGGEKIRETAELLK
QKIDVQKIMDPDMNPAVVAQAITAAIESGVNYKRLGNQYLQRIMESGAIG
CEIVFSGKVSG-QRSRTQRFSAGYLKKAPALKDVMTGFAVASPKLGSIGI
TVKIM------RHDLLVDVLHVISNAEKTGKRACVVPASSLVKDVLKVLQ
KELYIGKFEFDDGKSGRLEIQLVG----KINKSRAV-KPRLPVKRNEYEK
WRYLPAFGLLIISTSKGVMTQKEAVKAGLGGRLLAYVY
>GD2018-4_B1_QB3_180703_Micrarchaeota_58_13
-ITIGTSLWCDDNSGAKVVAVIGVKGYRARPKAGIGDIVIVAVKKGKPD-
MVKKKE--KAVIIRQRKEFRRGK-TRVKFEDNACVIIDD-QGLPKGTEIK
GCVAREIAER-FPKVVGIASSVV-------------RRKHRGNRTHGGGN
TKRRGKGNRGGVGRAGKEEG----TNKKDKSGFHNRKIYATLSLQELRLS
EGKIPKND---QGLFQSLKTKILSGGTLSHKAAVKAYAFSAKAKEKIEKA
GGTT---------FRRRRGR--TS-HKPRLVVRKTLRAVIAQVITEKGDT
VVASADSRQLFAGKRNTHSAYLTGLLVGKIAAKAGVKDFVLDIGLAPTKG
LVFAACKGAVDAGLS----RAQAHDLDASYKDLTQVCRAIKGLPVAKAYA
KLEAAPKKECKMVYATLKNAAANAVHVGLEENSLVVKHAAANKQNTFRRY
RTFW--------------------SMPVRKGDTVKILRGRFFGRSGKVIR
VNLSARTVSIEGVNVK----KQ-------TG-KEIPAPIDPSNVLITQLS
ERK-----------------------------------------------
-------------RLIPQRRGKG-GPAFKTPSHRFVSGTMRGQVMRLLTD
PAHSTVMADILLENGKRMTYLAAEGLKAGDLIQVGALRSGNVMPLEKVPE
GVSVFNLELRPGDGGRVSRASGSSSLIVGHDEDQVSVRLSSKRVRTLSPE
CWATVGVASGGGRLEKPLQKAGNSFYAMKWPVVRGTAKSAYDHPHGGRSF
GKSSSVSRNAP---P--GQKVGHASSRT----------QGFAGYKVGMAH
VLMEQEVAKAVTFVLTPPLFVYAVVAYQLTPYGWKVVGEVKELTRPVAKK
TT----KTLESIAVGKEVNFKVYKEGDATDVVAVTKGHGWQGVVKRFGVA
L--NTHKSTGARRHGGALGGET-QAKVMFTVPRAGQMGFHRRTERNKRVL
VINLSGAFVMIEGSLPGPAKRLIRFRK--MKAKVVALDGKAMSEVEL-PL
QFSEPYRPDLIRRAYHAHRTQFYQPKGAYPLAGLQTTGRRHAWRQMNTGQ
SRSGHVRVPHSNKGRRAHPPKPWKILRERINRKEKYKAIRSALNASLEKP
LVIVITAFE--VKRVQDARKVLDALGPKSVLIVAQDKGIQKAVRNLPGVD
AVDVKNLNAELLAAGRLIVWTQDALDEMSQE-------------------
------AMNDVQLEKVTVNIGVGQ---GGQPLENAKKLLEQLTGAKAIQT
LSRTRNPTFNLRKGEPIGVKVTLRGTPAVEFVKKAL-----VARE-NKVA
RTNFDRTGNVAFGVPEYIDFPGMKYQEI-GILGFDVCLTLEVS-TAEAEE
FMKKFGINV-----------QIPQDVFLTIEPGLLKVKGPKGEIQKLFNA
KRITVDGTDVKVTPIKTRAKAASGAVEAHIRNMIIGVQKGYEVKLALVFS
HFPVTVKGDTIKNFLGEKTPRTVKVKGQVKVAIAGQEITVSGINKEEVGQ
TASSLIEATDERVFQD-GIYY------------------IVEGTVVSTRP
KKTAIIQIAYVKKVPKYERLEKRRSRLAIHVPDGSVQVGQKVRAGETRKI
SKTKSFVLLEVL----RRTMKRNGVQTKRFLKSFHRKMKRNKPFKTHFRE
MVIIPEMLGFRFQVYNGKQYIDFTADIAMLGHRLGEFSNPVQMVRHSGPG
IGATRGSK--------------------------RKMLQKALDDLMVKTF
LYKDLSKAGVSDIQIQRTPIATRITARVRKPGMVVGKKGTTIKEVCDELS
RRFEVIEVAQPTLDAKLMAEKIGQRIEMRPNIKPIMRMAMREIMEAGALG
VEIQVAGKVVGKGKAKSLRMRSGYLRKSEPMKQVRKGHYVAYLKAGAIGV
LVKIV-------MDTLANALNNLKVAETKGRASARIPASRLIKEVLQVLA
DSGYIAGFEFQNDAQGFITVQLKG----KLNAIGPV-KPRFSVTQATWEK
FRFLPSTGILIVSTPAGVMTHVQAKSKNTGGRLLAYA-
>GD2018-4_B1_QB3_180703_Pacearchaeota_33_12
--NIGSLVNASDNSGARIVRITGVKKVKSRKAGKIADWVKVSVRKGDPE-
--MKGKVFDAVVIRQRKPFRRYTGERVAFTDNAVVVLKDEKGNPKGTQIK
GPIAREVTER-WPFVAKIAQIVV-----LKKRRKS--ARMRGSRTHGWAM
KKHKGKGNVGGKGRAGQ--KKTQI-LNLKEKYFKKKRKIKIINVGDIENN
IDKIAKGKAKRAGGIENLDYKILGDGELSLKLIVHAHAVSSSAKEKIERR
GGSV---------QKRRRKERKTKSELPRVVFRKTNRYIIGQLVRDAQDK
IIVSVNSKDLAGSLKSVPVSYLAGILLAKKIKDKSFNTAILDIGLRDVKK
RIYAFVKGVQDGGIS-----------------------------------
-----PIKALEYFIRVLKSAVANASLHNVNIINSRVNAKADMASRPYKRF
GSERFKR--------------------LRKGDAVVVMRGKFKKKEGRIKD
VSLKKARIKIEGLYIT----KK-------DG-TNIDVSFDPSKLMIKELN
LEDKERIAA-----------------------------------------
-------GK----RIIQQARGHG-SLTYRVRKQAYPIADGKGNVIDIINS
PAHSAPLSKIMI-DNKIFYIPAAKGIYVGQEIAVGNIGTGDILMLDDIPI
GTKVFNIESVPYDGGKLVRTAGSFATITKKHAGSVALLMSSKKEALFDGS
CRATIGEIAGFGRIDKPIVKAGKKHHMMKWPRTSAVKMNAVDHPFGSGRG
KRIKSKIA-KRNAPP--GAKVGLRPRRT-----GR----GFICYKVGMAS
AYKNKRIAIPVSIVECPPMKIFSVRFYKNNQVLADILNQGE---KEMRKK
LKAKNYKSVDGVKNGRELTLSLFNQGSLVDVRGLTKAHGLSGPVKRFGIG
L--KQHKSEKGRRRPGSLGPWH-PARVTFRTPMAGQLGMFTRIAYNSNLI
LKRVNTSFSLLRGSIQGSAKRQLLLT---MKASVLNLDGIKVKEIEL-PD
FFSAPIREDIVQKYVEVYKDMQYLAGKQASASGKIRHARRKWKTAYGRGI
SRVGA-TISGARKGRRSHPPRV-ERADKRINKNEARIALISSISATANPK
SVIAGKDVKL---KTKEFHSLMKKLRKNGMLFVGDNEKF-----GMQGID
IVNAKELTPTHLAVGRITMYTEEAIKNLGDR-------------------
YLKQENPTRKIKIEKVVLSVGGTA-----DKLEKGYKLLAFLSGMIPLRT
KSRKRIPSLGVRPGLEVGAKVTLRGVKMTGLLKQLL-----EAND-RRLK
ESQVSE-NTLSFGIKEYIEIPEIEYQDI-GIAGFDVTITFAV-SKDEIVN
FMKDFKAEF-------ADNVKIPEGIEIEIDNDVVIAKKGAEKIELAIG-
-DMNIKNNLIKLFNKGNRDKRQIKTMAAHIRNMFAGLNEPFVYKLQIASV
HFPMNVK-KEIKNFLGEKNARKAKIKDGVDVKIERDFIILTSSDKEAAGQ
SAANIEQATKIKS-RDRRVFQDGCYIVEKAGRK-----RTFEGSVIK-KF
PKRIVIEFYRTVYVPKFERYVKSRTRLHARLPENGVNIGDYVRIKECRPL
SKLIHFVFTEKV----RRTILRNFDVIEKFVARCRKKETMKKAIKTHNRD
IVIVPKMLDMTINIFNGKSFMKIKIIPEMLGHRLGEFAPTRGKVSHGSPG
IGATRSS--------------------------EKKFVKYKKDEFGVKEF
IKKSLGKGKISGVELKYTPVGDRIILTTNKPGIIIGKRGERLKELTDILT
KRIDIQEIKHPEFDAQVVADDIALSLERSLKFKVIAYRTMERIIKAGAFG
VEIRLGGKLPS-ERARSWRFAFGYLKKTGTAKIVDKGSAVAKTIAGVIGV
KVSIL-----MSQDIIADTLNQIMNRKKAGYADVVVRYSNLLLELFEIVK
KEGYIKDYKIG--NNLEIKFNLHY--------CKAI-KPRYAVNVKVIDK
YRFIPSFGIIVISTNKGLMTHKDALKNNLGGSLLAYF-
>GD2018-4_B1_QB3_180703_Pacearchaeota_34_21
--NVGSYAVAADNSGASRVRIVSVKHGKTRRFAKISDWVKVSVRDGKPD-
--LIGQVFDAVIIRQKKTYRRITGERVCFEDNAVALLKDDGGNPKGTQIK
GPVAREVQER-WQQVAKIAQFVL-------------RKKVSRMRGHGRGF
KKARGSGNQGGVGMAGF--------------GK-DKIKLEEINLQEIND-
----NFDSMLKKGIIKTKEYKILGNGEIDKKIKINASATSQSASEKVKKK
GGEI---------QRRRRKEGKTS-GKTRVVIRKSNRYLLVQLVDNAQDN
VIARVSSEDLAGSLKSLAAAYLTGFMLGKKF-KGKIKEAVLDIGLRNVGG
RIYATLKGILDAGLNV--------SMPISKKHGMYICKLIKNKTIDDAMR
GLREVPIKASANLINLLKALRGNANSAGLELEKTMITTAITNWASRPARS
GGRKAKRA------------------PIRKGDEVLVMRGALKKKKAKVAS
VELKKTRVVLEGLQRT----KK-------DG-TKINVYFHPSKLQIQSLN
LEDKERVKALERVKQE----------------------------------
-------GK----RIIQQARGKG-SKTYRVRRKAYSAKTGEGEIIKLIHS
AGHSAPLMKLKIGN-EIFYNPAFNGSYVGQKIFLGEIKEGNILDLRNIPV
GTRVYNIERNPGDGGKFIRTGGSSASITKKTENNVFVMMPSKKEIGFNPN
CKTTIGTIAGGGRIEKPFVSAGKKYYKMKWPRTSAVKMNAVDHPFGSGRG
KRIKSK-IAKRNAPP--GRKVGHRPRQT-----------GFIAYKVGMAS
AIVKDQIVLPVTILEVPNIKIYSLRFYKNGKVSKEIVVSHKKVKKKLEGH
LPH-DYDDV---KFGKEIPFNEFAKTNLIDVRGLTRGKGFQGPVKRFGIK
L--RFHKSEKGVRRPGSLGPWH-PARVTFRTPMAGQLGMFTRITNNLKVI
EHKINSSYIIAKGSVQGPAKRQLVIT---MKAVFFDAQGNKKGSIEL-PK
LFVSKIREDIVLKYFETEKLNNAHRYSTMPGAGSVRHKRHEWKVQYGKGI
SRTGTQNAPNTRGGRRAHPPSG-IKKERKINRKEIEIAINSGFAATAIEN
YIIVIEELP---KRTKELLSLLNKIKSNGVLIVVGKEEV-----HFRGID
VKKINEIKISDLYLGRLAVYTKNALEELS---------------------
KNMKENVMRKPLLEKVVLSCGGKS-----PELEKSKKLLEFFSGKKAHLI
KAKRRIPDFGVKPGLEIGTRVTLRGNEAIDILKKLL-----GAID-NTLS
REQIIENG-FSFGIKEYIEIPGFEYKEI-GIRGLNIAVTFIHVSEEEIIN
FMEDFKT-------KIIEKIEIPEGVSCSYENGILKCQKSGAETSREIKE
PKIKIEGQEIILEAKKNKSFRLIKTYAAHIRNLFWGLSKKFTYILEICHV
HFPVTLENDVINNFLGEKTPRHAEIIPNVHVEIKGSKIIVSSSDKEAAGQ
TAANFEKATKIRS-RDRRIFQDGIFLVEKPGR------RTFEGFVTR-KF
HKRVAIEFERTVYVSKYERFLRKKTRIHARLPENEIEIDDLVRVKECRPL
SKIIHFIVVEKIK---RRSIMRNFDKIENFTRRAEKKIAKNKKIRTHLRD
IIIVPKLAGMTIGIYNGKNFYDVAITAEMIGHRLGEFALTRGKVVHGAAG
IGATKSSK-------------------------EKKFVSFKKEEFKIREY
IKNSLGKGGISFVTIEYTPVGEKIKVFTSRPGIVIGKRGEKIEELTNFLK
KKIEICEIREPLLDARLVADEIAMMLERKLKFKVIAYKILQQIIKSGALG
AEIVLSGKLPS-ERARSWRFAEGYLKKTGDPKIVDRAQAQAVTIPGVVGI
QVSILKPD--MSQDIVSDALNRIMNAERARKKEVRIQHSKLLMSILAIAK
LKGYVKNYGL---EKKELVVEIGK-----LNSCKAV-KPRYMIRVGEIEK
YRYLPAIGILVISTSKGLVTHLTAYERNFGGSLIAYFY
>GD2018-4_B1_QB3_180703_Woesearchaeota_31_17
----CANIEACDNSGARILKVISVRSHKRIQSAGVGDFIRASVVEGKPD-
--MRKQVVAAVIVRQKKAYRRYNGTRIRFEDNAAVVLKDDAGNPKGTMIK
GPIAKEVCDR-WPAIAKVAKIIV------------KHKKITKQRGRTCGW
GLHRGSGQKGGVGNSGHAKKQSFPADHFGKRGFKKG--KNNISIRDVEEK
LNSVPQENLKNKG-----YDKLVSQGNVKRRLKIIVKMSSKKAQEKIKAS
SGEV---------FRRKRGK--TS-SLPRVVIRRSNKHILVQGVLSKGDV
MLCSAHTRELKGNTKNTNAAYLVGLLFAKHALKKSIKNFVVDIGMSSVKG
VIYAVVKGLIDGGLD---ARALGRNLPISRKHAVEISAHIRGLPLSKAKK
ILQNTPVLACKGIIKILSLAESNAQYKGLSTSDLVIKHINAQQGPVSYHF
K--RKGR---RKAKSTHVEIIL---LRVRKGDKVKVMRGSFKGVVGEVMR
VDVKRERVFVQGAEFA----KK-------DG-SKIVYPIHSSKLLIQELY
LKDKKRLGA-----------------------------------------
-------GK----NLIQQARGKG-STTYRAPSFRYQNKLICGSVKDILNC
PGHDAPLINVKYENGDECLLSAPENICVGELVSFGEVKPGNVLVLKELPE
GTFIYNIEQKPNDGGKYCRTTGSNGRVIMKTDQGVVVQLPSKKEIILNPQ
CRAVVGKIAGGGKKEKPFLKAGLRYHAMKRPRSRACAMNAVDHPFGNKRS
ARKAKQKVVGHFAPP--GRKVGKWARRT-----------GFPGFKAGMTQ
VTIEDNIVIPTTIIECPPITVCGITFYKN-TINGLSSCFCKNLSLPNLNK
VQT---------GVGKTISIEIFKPGEYVDARAVTKGKGLQGPVKRFGVA
I--RHHKSEKTKRGPGSLGPWH--GTNYHRVAKAGQMGYHQRVDYNKLIL
SIVVKNSCLLIKGSLPGPKKRMILLTQ--MKLKILAPKGE-LGSIDL-PK
QFSEPIRFDLIKRAVLALQSHKRQPYGASIEAG-MRHSTRKYRGSYGKGI
SRVGSQRAPGTVGGRRAHPPKAEKILAEKINDKERRKAIRSALHATMEKS
IVFVVSEISL--AKTKDVKQLFLKLKKKGLLLVVAQKCLLKAARNIPGVD
VITVESLNTELLAAGRATLFTKQSIEKLEKE-------------------
-----NRMTQPRIEKITLNIGAGK---EQARLDKGVKLLEKITGITPVKT
VSKKRIPAWGLRPGLPIGCKLTLRKNKAIELLKKLL-----KAKE-NRLN
IRQFDNCGNVAFGIHEYIDIPDVEYDEI-GVMGLEVCVTLEQVSQEEAIN
FMKEFNVEV-------EEKILIPEGVKVEWKGNILCVEGPKGKVERELFH
PSIQTNDSGLFLYCKTKREKTLLYAFNAHIKNMIKGVQKLFVYKLKACTS
HFPAQIKDNVVKNFLGEKYPRVLKIKASVSVKIDGNVITVESPDIESAGN
TASNIELLTR----------------------------RSFMGTVTKSKM
YRTASVEWQIWKYIPKYERYEKRRTRINAHNPDCNANRGDVVIIKECRPI
SKTKHFIIVEKHE---RRSIKRGTDVQKKLLKKLKD---GKNNVKTHARD
MVVLPEMIGKTLRIHNGKEWVLVTLEKEMLGHCLGEFALTRKKVQHSAPG
IGATRSS---------------------------KKFVRENVKEFQIQEY
ISQSLKNVGHSRTILKRTPLGEKIIIFAAKPGLVVGKKGENIKKLTQTLK
KKIEISEVENPLLDAQIVAERIASTLEKYQRFKAIGHRTLQSVMEAGARG
IEILIAGKVPS-ARAKRWRFYEGYLKKSLAVTGVRHAYASAQLKTGTIGI
QVSIM-----MLNDPLANVMENIAQKENQGKKECILPCSKFILNVLKLLQ
KNHYLGDQELD-KRGGVLKINLLG----RINKCGVV-KPRFSVKVNNFEK
FRYLPAMGILVVSTSKGLMTQEEAKKQNIGGKLLVYCY
>GD2018-4_B1_QB3_180703_Woesearchaeota_40_22
---VGCSIETCDNSGAKIIRVFTVVGLKKGRIAGVGDLVMASVVSGKQD-
--MRKQVVYAIIVRQKKEYRRFDGTRIKFEDNSAVVLKDEKGNPKGTIFK
GAIAKEACER-WPGIAKIASIVV---NKRKKNE---RQRGHKTHGWGAK-
KKHRGKGHQGGAGMAGRADTKKPSIWKDKQFGFSKQKVKIPVNISYIEQH
ISRV-LSGLAKKEVYS-LKNKLLGDGRVSMKFRITAPYASKNAVEKIKEA
GGEV----------RRKRGK--TS-NKFRLVVRKSLNSTKASIVNASGDK
VMYTVDSRVLKGNTGNLPSAYLTGMIIGKKSIKEGVKEAILDTGLNSTKG
RIYAVLAGAIDAGMKI-MARAIGKALPISFKQSVEICSFIKNKNVNDAKK
LLQGVPLKASRQFIQLIESAEANAQFKGINTSNLVISHISAHKAG-----
KAWHFGRKTRRKVKRTNIEIVV-----MSKGDKVKITIGKFRRHEGKIES
INLKKSRIYVNGAEIT----KR-------DG-TKKQVAIHPSNLVVTELN
TDDKLRQKI-----------------------------------------
-------------SLIQQKRGKG-GPRYRAPSFRYENKAMSATITDVLHS
SGHSAPLMEMEYSNGETGLLQAPEGVRVGDKIEIGELKTGNVLPLKSIPE
GASIYNIESNPGDGGKFVRASGTFAKIITKMEDGIVVELPSSKRRTFLPE
CRAVIGIIAGSGRTEKPFLKAGTKYYAKVWPIVSGTSMNSVSHPFGGKSS
HA-KGITQSSRNSP--PGRKVGKAPKRT-----GRR---GFAGYKVGMTH
LMITDSNACPVTVIECPPIKTASIRFYKKTQNGETLVS-EKELGRKIIDH
KKKKEPDDYDFIRKGKEIVINSLKEGQALDSHSLTKGKGFQGPVKRFGVQ
L--RHHKSEKSRRNPGTLGAWRAQGHIMWRTAHAGKMGYHLRTEYNKWLV
KIFVKNPYILIKGSIAGAPSRLVKFT---MKLNILDNASNKVGEVQL-PW
QFEEEYRPDIIQRAVLAIQSHKRQAYAASEDAG-KRASARKYRGSYGIGI
SRVGTRFAPGTVGGRRAHPPKASKSWAKKINEKERAKSIRSAIAAAMLK-
EIFVLDGFQL--DKTKEIVEIFKKLKSKPLVIVSKKDKLHGAAKNISGIE
VVEVRSLNTELLAAGRMSLWTSPAIDIMKKE-------------------
-----NQMKNIRIEKITLNIGAGK---DQSRIEKGIALLSMIGSSTPIKT
VTNKRIQEWGLRPGLPIGCKLTLRKAKALSVLPRLL-----EAVD-NKLN
ERQFDEHGNIAFGIQEYIEIRDVKYDTI-GIMGLQVCITLEIS-KQDAIS
FMA------------AKTSIDLPEGVKASLNNSILLIKGPKGESRREIRQ
RKMQITESSISLESREKKEKKITNSLAAHIRNMIKGSLQNHVYTLKICAG
HFPINASNKKVKNFLGEKVPRVLDLKDNADVKVEGELIHVSSASKEIAGQ
VSADIEQLTRRPGYDT-RVFQDGIYIISKDGKE-----RQFTGSVMSAKM
KKTAVIEFDRLAFISKYERYEKRRTRLKAHNPDCGAKEGDVVKIMECRPL
SKTKNFVIIQKL----RRTIKRGFTGQQKLLEKLRS---NEKNIETHCRD
MVILPEMVGATIKVHQGREFVPVIIEPEMIGHYLGEFAMTRKKVMHNAPG
IGATRSS---------------------------RKFVAQKIKEFQIQEY
ITQSLKNVGHSHTKMVKTPLGEKIIISTSRPGLIVGKKGQNIKQLTKTLK
RRVEISEVENPNLDALIVAEKIVDALEKSEKFKSISHKVMGDVMKAGALG
IEIIISGKVPS-ARAKSWRFYTGYLKKDIAIMGVKKSNAQAQLKTGIVGV
KVSIMP----MLNDPLANMMSLILNNELIGKQECLIPSSKIMKEMLAVMK
EKGYVGEFKEEDSRGNYIKLVLTG----NINKCGVI-KPRYSVKSKDFEK
FRYLPAMGILFVSTPKGIMAHYDAKSKKTGGRLLAFC-
>GD2018-4_B1_QB3_180703_Woesearchaeota_44_11
---LGAWVDTCDNSGAKSIKITAVFNQKRKPSAGIGDMIMASVKRGRPD-
--MRKQVVFAVIARQKKEFRRPDGMRVKFADNAAIVLKDDKGNPKGTILK
GAVAKEVCDR-YPGIAKLASIVV--------------RKSVRMRGHGGGS
MKRRGSGHKGGAGMSGY----------FGKHGFHRR-EKQVINVRELDEK
VDMVARQATKDAQM--DLKNKLLGSGKVTRKLNITVKYASQGAIEAVQQA
GGKV-----------RKRGK--TS-EKTRLVVRKSLKHMYAQLVNEDGDL
VKVSAASEELKANTGNIPAAYLVGYLLGKKAQKSKVKQAILDIGLPSVKG
KVYAVAKGAIDAGIS--MAKAVGVSLPISMKHSREICEFVKHKSVQKVKL
MLDKVPVKAAAEIKKVVENAEANAQFKGLNVNNLVIVHACAKLAP-----
RPFRFGRQRGRKMRKAHVEIIV----RVRKGDRVKVERGSFKDKTAKVSR
VDVRRELVYLEGIDRI----KK-------DG-SKSPVGLHPSNITILDIV
TDDKERVA------------------------------------------
--------------LLQQARGKG-SLTYKSPGHRFTNTQLVGKVMDIVHC
PGHYAPLAQVRYQNGETSYMLAPEGIRVGDEVMTGPINPGNTVPLKDVPE
GTLVYNIESQPGDGGKFCRSAGTFSRVISHTVAGVLVELPSKKTKMFLPE
CRVGIGILAAGGRQEKPFLKAGRKHYARMYPTVSGVSQNAVDHPFGGKSS
-HVKG-RPTSARNDP-PGRKVGKAPSR------------GFAGYKVGMTH
VIADNRQSIPVSIIECPPLRIFGLRFYKN-TVSLSQIFSDK----HLSKT
LKKATPESYDDIRKGKELLITVFKDGAQVDIHAVTAGKGFQGPMKRFGIA
R--RQHKSEKSIRNPGSLGGWQGQGQTMYRVAHAGKMGYHTRTEYNKQIL
KIALKNPYVMIKGGIAGPQKRLIRLN---MKLAIITATKQETKKRDL-PA
QFSEPIRPDLVKRAVLAIQSHTRQPYGASPGAG-KRASARKIMSRRGTRM
SWVGA-FAPGMRGGRRAHPPKAQKIWWEKINIQERRKALRSALSATILKD
IVFILDNFSI--SKTKEIEAALASLRRTPLLVVGADCNLLKSARNVPGID
VVEVRHLNSELLAIGRLTLFTEHALDVMEKE-------------------
----EQVMKRIRIEKVTLNIGAGA---DQAKLEKGMQLLKMITGLTPVKT
FTTKRIPEWSIRPGLPIGCKLTLRKAQAMEIVPRLL-----SAVD-NKLK
AAQIDRYGNIAFGIREYIDIPNAKYDAI-GIIGLQVCITLEIISKEEAIE
FMKQFNVAI-------RDAIEIPQGVSVSVANGVITVTGKSAAAESRLRT
ATVQAEGSSLVFTAPDTKERKLIGSLKAHIRNIFRGVTQGHVYKLKICSG
HFPMSVK-NEVKNFLGEKIPRTLVLSGNVKVKVEGDHIIVESSSKESAGQ
TAAAIEAITRRAAYD-KRIFQDGIYIIDKDGK-------SFTGVVVAADV
HKSATVEWGRRIFIPKYERYEKRRSRIRVHNPSCAAKIGDLVRIHECRPL
SKTKHFVVVQKI----RRSLKRGFTAQQKLLAKINK---GKGNIETHCRD
MLIMPQMIGMTIKVYKGNGFQPVLIEGEMLGHYLGEFAMTRKRIAHSAPG
VGATRSS---------------------------KRFISQKMKEVLVQEF
VAESMRRAGVSHTRMFKTPLGEKIVVYATKPGMVVGKKGESIKNLTRVLK
KRIELSDVSNPNLDPQIISERIASSLERTSKFKGIGHKTMGDVMGAGALG
VEIKVSGKIPS-ARAKSWRFYQGYLKKDIAISGVRTAYAAAQLKTGTVGI
QVRIMP----MMNDLVSAGLSKLLNAEQRGSKECTVPASKLLVGILKLLH
SHHYIGDVELTNRKGGYLKINLLG----KLNKCGSI-KPRYAVKKDDFEK
FRYLLAFGILVVSTQQGLMTQYDAKKKHVGGRLVAYVY
>GD2018-4_B1_QB3_180703_Woesearchaeota_47_10
-INHGSLIATCDNSGAKIIRVVSVKGSKTKPSCGVADLILASVKKGTPE-
--MRKQVVFAIIVRQKKEYRRADGMRVKFEDNAAAVLKDDKGNPKGTIFK
GPIAKEAADR-WPGISKVASLIV---------KKNSRQRASHTHGWGSMK
-KHRGSGHKGGAGKSGS---KKPSIWKQKKRGFNTRIKISAVNIADLEEQ
LPTIKENAAKEDNLIERKYNKLLGRGKATKKMVIKVASASAGAIETVRNA
GGEV-------RRKRELR----TSGK-PRIVVRKTLKRIIIQVASGKGDN
IIASADSSALWTRGVNICTAYLTGYMAGIKAANKGIKEGVLDTGKVHIKG
RIYAALKGMVDAGLSI-EAKAVGMAMPISFKQSVEVCSHIRGRGVQDSIS
RLNRVPQKTCAEIIKVLEDAQANAQHKGLDTNKLVIKHISAQKAA-----
KQSHYGRKRRTTMKRTHIEVVV---LEIRKGDTAKVMRGQFRGKTGRIEK
ASIKLGSVYLSGIETQ----RK-------DG-TKALYPIDPSNIMLTELN
QEDKRR--MKVRI-------------------------------------
-----KMGK----NLIQQKRGKG-SMTYRAPSFRFNVGKEQGVVMDILNS
AGHTAPIAKVVF-GGEESLMIAPHGIKTGDTIDYGEPKEGNVTELGNIPE
GTAVFNLESHPGDGGKFARASGTFAKIQSKAGGKVQVMLPSRKIRDFDPK
CRASVGIVAGSGRTEKPFLKAGKMWHKMRAPRVSALAMNAVNHPFGGSRT
-SKKGKTIARRHAPP--GAKVGLRPRRT-----------GFAGYKVGMTH
AIADNRPFMPLTVIECPPLKVASIRLYRQTPY-GLKLAAEEKGEEKEIGS
YAA--------VRAGKEVKLQVFREGQQVDVYAVTKGKGFQGPVKRFGVT
L--RPHKSEKGRRGPGNLGPWT--GNRSWTVAHAGKMGYHNRLERNKWII
KMVVRNQYMLLKGSVQGARKRLVKLM---MKLSIMGLDKTEKGSIEL-PQ
QFSEPVNRDLIKRAVLALQANKRQPYGAKPTAG-KRQSAKISRRSYGMGI
SRVGRRFAPGTVGGRRAHPPKAEKIWAQKINKQENRKAIRSAIAATLNKE
LVFVLGSAE-TIQKTKEAAKALAGIRKKGLLLVAKSCELMKAARNLPGIE
IVEVNRLNAELLAPGRMTLFTESAIERLGKE-------------------
--GNENKMREIRIEKLTLNIGSGK---DAEKLEKAIRLLKSIAGQNPVKT
TAKKRIPNWGLRPGLPIGCKLTIRKSRAKEIIARLL-----RAND-NKLS
ESQFDGNGNVSFGINEYIDIPGVNYDGI-GVMGLEASITLECVTKDDAIG
FMKNFGAKI----QIQTEKVKLPDSVNAAYENGVLSLKGPNGENKKSFAA
GKTVIEDSAIITYDKSKRSKKEAQTIKAHIKNMARGVTEGHTYKLKICSG
HFPMSVTGNEVKNFIGEKHPRTARIAPGVKASVEGQEILVRSASKEAAAQ
CAASIEQLTKRADFDR-RVFMDGIFIINKDGKE-----RMLTGSITSAKM
RKTASFSLERREKVRKYQRYEKRFTSLKAHNPDCSAKEGDKVTVSECRPL
SKTKKFVIIKK-----RRSLKQGVEMQKKVLEKLKK----GKPAKTHLRA
MIILPEMVNRTIRVHNGKEFIPMTIMPEMLGHYLGEFIFTRKRVQHHAPG
IGATRSS-----------------------------------KEFQIQEF
ISENLRNVGHSHTKLIRTPLGEKIIVYTSRPGLVVGRKGQNITELTKTLK
KRIEISEVEYPNLDAQVVAEKIANSLERAKRFKGIMHKALEDALNAGAIG
VEIKLGGKIPS-KRARSWRVYGGYIKKDIAVEQVRKAYGTAKLKPGTIGI
KVSIM-----MMNDTLANSMSKIMNAEKAGKDHCTLPASNTVKRVLSILK
ENMYLGDVEEKDSRGTRLKVALIG----AINKCGTI-KPRFPVKKGEFER
FVYLPAFGLIIVSTSKGLMTHTEAKTKRLGGKLISYCY
>GD2018-4_B1_QB3_180703_Woesearchaeota_47_15
-LNHGSYVETCDNSGAKLLRVMTFMGSKRKPAGGVGSLIMASVRRGTPE-
--MRKQVVFAVIVRQRKEFRRPSGERIKFEDNAAVVLKDDSGSPKGTLIK
GAIPREIAER-WPMVSKLATIIV---------------------------
--------------------------------------------------
--------------------------------------------------
------------TNYRRRALLKS--STPRLVVRKTLTSIIFQVVAEGGDK
VVLSMTSKKLKHSFKNIPAAYLAGLMLGKMAIANGVADVVPDIGFSVTKG
KIFAAIKGAKDAGLNV----------------------------LSKAIR
MLEGVPKNVCTEVIKLLRQVEANARNKGISATGLVVSSILAKKAA-----
KAWHFGRQRRRQMKRTHVEVVV---INVREGDTVKVMRGEFSGLAGKINS
VSTKKGLVYVDGAERI----RK-------DG-TKSYMPLRPSNLLVVEAT
IEDKRRIESK----------------------------------------
-------------NLIQQRRGKG-TIRFRAPSFRYRNAKVTGTIVSIEHS
SGHYAPIARVRYDDNQESLMIAPEGVKVGDELESGGVASGNTLPLLQIPE
GTLVFNIESSPGDGGKFVRTTGLSAKVVERSEKDVTVLLPSKKQHTFNLW
CRATVGLVAGAGRTEKPLLRAGTNMFKKMWPQVKGQSMNAVAHPHGGSRS
SKK--NKPTIAKRFASSGGNVGHRPRRT-----------SFAGYKAGMTH
LMVDNRPAFPATIIECPPLKVASVRLYS-DSTNGLRVAKEKEGKLPKKEP
AAA---------EQGKEVPIKVLKEGQQVDVFGATVGKGFQGPVKRFGVT
L--RHHKSEKTKRGPGSLGGWSAPR--MSTVAHAGQMGVHNRLERNRWIL
KLRLKSHFIVVKGSVQGEPKRLLRL----MKVNVVDAEKGTVGQVEL-PQ
QFAEEFHPDLIARAVLSVESKERQPYGSDPESG-KRYSAKNYKGSYGHGI
SRVGTRFAPGTVGGRQAHPPKAEKIWAKKINKRENRKAIRSALAATMVPS
IVIAAANLGI--TKTKTVVDALGKFRKRPLIVISKEGSIVKAARNIMGVE
VAVVNRLNASLLAPGRLTLFTESAIERLNKE-----------QAVVASRR
NAEQDNAMRQLRVAKVTLNIGAGK---STEKLEKGLKLLKAVTGIAPVKT
FTNKRIPNWGLRPGLPIGCKLTLRKTKALELLRRLI-----QSRD-NKLS
NSQFDEEGNVSFGIPEYIDIPGVNYDSI-GIMGLEVCITLEVS-KPDAIG
FMKDFGV--------MAEELELPAGVTATVTGRVITLKGPKGEASREVKE
RNALIEGSKVIISAEKS-EKKILGSLRAHILNLVRGVGEGHVYKLKVCFT
HFPITVSGSQVKNFLGEKTPRKMSLSKDVKVKVEGADIVVESASKEAAGQ
AAATIEQITKRANFDR-RVFADGIYITVKDGKD-----RRLTGVVASARM
RRTANIVIERMTFVKKYDRYDRRKSKLKVHNPECSAKEGDKVDVVECRPL
SKTKHFVIVRK-----RRTLLKGSDLNKKLLEDIKT----SNNVRTHCRD
VIILPE--------------------------------------------
----------------------------------REFVQQKKKEFQIQEF
VSETLKNAGHSHTKLQRTPLGEKVVIYTSRPGLIVGRKGQTISKLTDVLK
KKVEIAEVPNPLLDSRIVAERIASELERANRFKGIMHKAAEDVVAGGAVG
VEIRLSGKLPG-ARAKSWRVAVGYLRKDAAMTFVDKKIISAQLKPGIIGI
QVRIM-----MLNDPLANVLSVMNNADQKGMKQCSVPSSRLILSVLEILN
ARRYIGSHNVEDGRGGIVQINLIG----AINKCGAI-KPRFSVGMGNYEK
FRFLPAFGFLVVSTPKGIMTHTEAKAKGFGGRLLAYCY
>GD2018-4_B1_QB3_180703_Woesearchaeota_48_22
-LNHGSYVETCDNSGAKLLRIMTVMGLKRKPSCGVGSLVMASVRKGTPE-
--MRKQVVFAVIVRQRKEFRRPSGERIRFEDNAAVVLKDDKGSPKGTLVK
GAIPKEIAER-WPMVAKLATVIV----KRK---KDTKQRGSHTHGWGSKK
-KHRGSGNRGGKGMAGF--G---------KHGFRKSKRPVSVNVGFIDEN
AERVA---TQDNGIIDGEGGKLLGKGKVTKKLVITANYASASAAEAVKAA
GGQV----------YRKRALLK-S-GLPRLVVRKTLTMVILQVVDAAGDK
VRLTITSDMLKHSYKNIPAAYLAGLLIGKMALAAKIRQAVPDTGVSITKG
KIFAAIKGAKDAGLE---ARALGIALPISMKKSVELCSFIRGKELPKAIS
LLERVPKKACFEVIKLLRQAQANAKNKGLDSANLVVNSILAKKGA-----
QAWHFGRQRRRRMKRTHIEVIV----SLREGDSVRVARGEFKGLSGKVNA
VSLKKGNVSVDGAERI----RK-------DG-TKSFSPLKPSNLLLTELN
IEDKRRIASK----------------------------------------
-------GK----NLIQQRRGKG-TIRFRAPSFRYKGAKVAGTVVSVEHS
SGHYAPIARVRYDDSQEALVIAPEGIRVGDMLEAGGIASGNTLPLLQVPE
GTLVYNIESSPGDGGKFVRSTGLSAKVIAKSDKEVVVLLPSKKTKAFNPW
CRVTIGVVAGAGRTEKPLLKAGNNMFKKMWPQVKGQAMNAVAHPHGGSRS
SK-K-NKPTIAKRFASSGAKVGHRPKRT-----------GFAGYKAGMTH
LMVDNRPAVPVTVIECPPLKVASIRIYTNNGLNLFKEIFGKNR-KVLLGK
KEA-SDAQIVDVRQGKEVAVKVLKEGQQVDVFGVTVGKGFQGPVKRFGLA
L--RQHKAEKTKRGPGSLGSWSAPR--MWTVAHAGQMGFHSRLERNKWIV
RLRLKSHFIVVKGSVQGQEKRLLRL----MKVPVIDAEKGNVGEVEL-PQ
QFSEELHPDLIARAVLAVQSSRRQPYGADPEAG-KRYSAKISRRRHGHGI
SRVGTQFAPGTVGGRQAHPPKAEKIFLKKINRKENRKAIRSALAATMVAS
VVFVASSLQL--GKTRAVVNALGKLRKAPLLVVSSENCLVRAARNIMGID
VAVVNRLNADLLAPGRLTLFTAAAIERLGKE-----------------AK
QGNKENAMRQLRVTKVTLNVGAGK---STEKLEKGLKLLKAITGIAPVKT
FTNKRIPSWGLRPGLPIGCKLTLRKAAAVELLKRLL-----KAKD-NKLA
ESQFDAEGNVAFGIPEYIDIPGVNYDAI-GVMGLETCVTLEVA-KKEAIS
FVKEFGVA-------MKEEITLPEGVTASLTGSVLTLKGQKGEVSRNIKG
QNVAVEGDKVSVSANSSKKKKIIGSLRAHIANMVKGATEGHVYRLKVCFT
HFPVTVSGSQVKNFLGEKTPRKLVLPDGVSVKVEGSEVVVNSADKDAAGQ
TAAAIEQITKRAGFDT-RVFGDGVYITVKDGKE-----RHFTGVITSARM
RGTANIVIERTRFMRKYERYERRLSSIKVHNPECSAKEGDKVEVFECRPL
SKTKHFVITKK-----RRTLLRGLNENKKLLEDAR----TKTNVKTHCRD
MIIIPELVGKSVKIHNGKEWVQVMVMAEMLGHYLGEFVQTRKKVVHSAPG
IGATRAS---------------------------REFVEQKKKEFQIQEF
VSETLKNAGHSHTKLQRTPLGEKVVIFTSRPGLIVGRKGQTISKLTEVLK
KKVEISEVSNPLFDARIVAERIASELERSNRFKGIMHKALEDVLAAGAVG
VELRLSGKLPG-ARAKRWRVAGGYLRKDAAVSFVNKSIFSAQLKPGVIGI
QVKIM-----MLNDPLSNVLSVINNAEQRVMKQCMVPSSRLITRVLEILN
SKLYIGSFKVEDGKGDVVEINLIG----AINKCGAT-KPRFSVKVEGYER
FRFLPAFGILIMSTPNGIMTHTDAKAKGIGGRLLAYCY
>GD2018-4_B1_QB3_180703_Woesearchaeota-I_39_47
-IPSQAWVNTCDNSGAKVLKIVSVKGQKTSPVCGVGDFVLASVKKGKLE-
--MRKTVVPAIIVRQKKEYRRPDGTRICFEDNAAIVLKDDKGNPKGTIFK
GPIAKEVAER-WPAVAKVASMVV-------------------HRTHGGGH
PKRRGAGSRGGRGNAGKKAGQKKAGMRYKLRGFLPQIPDRSINVGVLSSR
VARAREGKITKQGIVD--LTKLLGTGTASCKMKVTVEHASAKATERVSEA
GGEV----------RRKRGR--TSGK-PRVVVRFTNQQVIAQVLTGQGDI
VVTGVSSFELKYSCKNIPAAYLTGVLVAKRALAAGCSYAILDTGLSPLHK
RVYAFLKGVLDGGLEV--ASAKSFNLPISSRQSTEIGRFLRYRSVEFATR
TLQEVPQKAAKEFLRVILGAQKNAQFKGLNTQSLKIVKLISHKAS-----
IPPMAGR-HRHAGRRTHLEVVV----------------------------
--------------------------------------------------
--------------------------------------------------
-------GK----NLVQQRRGRG-SPTYRSASFKFD-GEGAGQVVELVHC
AGHSSPLMRVAFNNLNSTLAFAPDGIKVGDIVQAGQVSAGNILLLKDIPE
GTLIHNIELRPGDGGKLVRASGAFARIVSRGQEGVRVLLPSRKEKLFLPT
CRAAVGALAGAGRPDKPFLKAGNRYKKMRAPKVCGISMNAVDHPFGGKCS
-HIKGRPTQSPRGAP-PGRKVGKAPRRT-----------GFIGYKVGMTH
VMINDARSMPTTIIECPPMVVAGVVFYGRWGTGVRKIGCVPKLHKDLARV
LPKKSSDSIKEFSIGKELKVEVFEVGTLADVHGTTKGKGFQGTVKRYGVP
I--RQHKAEKTKRGIATLGSWS-PKRVEFTVPQSGKMGYHSRTDYNKHIL
KIILKQTYVLIKGSVFGSAKRPVLLT---MKIAILNKEKKEVGHHDL-PV
QFNEEFRPDLIQRAVAAYASAQRQPIGGSPLAG-LRHSSKLSKRRRGFGI
SRNRKIRAPHVRGGHRAHPPKAQKDLVEQINVKERRKAIRSAIAATMDLA
VVFVIETFSI--SKTKDVVSALTALKKKGVLVVVGEKCLLHAARNIAGLD
IVCANSLNVNLLAPGRVTLWTASALEILEKK-------------------
----LNPMREIRITKLTLNVGAGK---NEDHLKKGLKLLEKLSPLKPVKT
TTSKRIPGWGLRPGLAIGCKVTVR-KGAKELLKRLV-----VAKE-NTLL
ARNFDAQGSFSFGVPEYIDIEGLEYDEL-KIMGLEVAVTLEIITKQEAIA
FVQGLGIKVQ------TRQIPLEKGVNATIVNSVLTLKGPKGEVSRDLRH
PRVAVESAMIVVSAVTKREKTVVGSFESHVANMVKGVVEPFVYKLKICSG
HFPMNVVGQEVKNFLGEAVPRRANLVKGATVKIEGTEITVTSCDKELAGL
MAGRIEQLRI--TNRDRRIFQDGCYMTEKAGKS----KEFLTGVVIKKDT
NRSATIEWHNSISVPKYERFTTKRSRIRVHNPASNAQVGDQVRVARTRPL
SKTKHHVIIQVLR---RRTLKRGFTEQKKLLASLDA---GKDNIKTHCRD
MIILPKMVGRTLKVYNGKEFIPVSITAEMLGHYVSEFSHSRRVVAHSAAG
IGATRSSK--------------------------REFIAQKTKEFYIKKF
VRERLKNAGISQVTLKKIPLGEKIIVHASRPSVIVGSKGGNIRDLTKMLK
QEIEITEVKDIFLDPVIVAERIASSLERSARFKGIGHKVMQNVLGAGALG
VEIIISGKIPG-ARAKSWRFYQGYLKKDVAVVGVRHARASAVLKTGVIGI
KVSIMPR---MLNDPLAAALSKVINAERVGKREVVIPASSLIKRILTLMS
EHNYIGSFEEEDGRGGALKILLLG----NINKCGVI-KPRFSTKSNGFEK
WRYLPAFGILVVSTPQGIVTHFKAKEQSTGGKLLAYCY
>GD2018-4_B1_QB3_180703_Woesearchaeota-I_39_9
---VEARVPACDNSGAKLLKIFSVVGSKTVKSAGVGDLVMASVKKGKLE-
--MRKTVVYAVIVRQRKEYRRRDGTRIKFEDNAAVVLKDEKGNPKGTIFK
GPIAKEVAER-WPAVAKVASMVV-------------RKKVVKYRGHGGGA
RKRRGAGSRGGRGFAGKRAG----HMRMKHKGFTSRTNGKAVNVHYFSKR
VQKVDEGKALKEGS--IDATKLLGTGNTSLKLKITVAKCSSRAVEKIKAA
GGEV--------TYRRKRQK--TSGK-KRLVVRFTNSKVLAQIVTPQGDK
VLVGVDSAGLKYSCKNFPAAYLTGLLLAKKAKEKKFKEVVLDTGFSPLHK
KAYAFLKGVVDAGIT----VARALNLPVSTKHCIEICRNLRFKDVSYAKK
YLEEVPQKAAKEILRLLRSVEANAQAKGLDTANLKITKFLANKAS-----
IP-FTGARHRTGTKRTHVEVE----VQVRKGDKVKVMRGKFKKQEGKVER
VNLKRERIFVTGLEYA----KK-------NG-SKVPVAFNPSNLMITVVE
INDKRRKG-KERSSKTK---------------------------------
-------------RLIQQRRGRG-TPVYRSPGHRFHAMQTTGIVRDLIHC
AGHSAPLMEVFYLNGERGLTLAPEGIRVGDEISIGEAKLGNVLPLRDIPE
GTLIHNIELQPSDGGKLVRSSGSFARVVSKTEEAVRVELPSKKEKLFLPQ
CRASIGILAGAGRLEKPFLKAGTHYHRMRYPHVCGVSMNAVDHPFGGKCS
-HVKGRPTQSPRSAP-PGRKVGKAPRRT-----------GFVGYKAGMTH
LMVDNEVMVPSTIIDCPPMTVAGICFYKQKALGWQKIACVGNLSKHLSKR
IQK---KATQKFDKGKELTVEVFDEGVSLDIHGITKGKGFQGTVKRFGVP
I--RQHKAEKTKRGIGTLGPWH-PNRVRYSVPQSGKMGFHLRTEYNKQLL
KVLLKNAYLLVRGSVVGPKKRAVMLTK--MKLAIVNNQNKKTGDLAL-PS
QFAEEYRPDLIKRAVHSLQSRARQQHGADQEAG-LRHSSRKYRGCYGFGI
SRNGTRFSPQAVGGHRSHPPKAEKIWERKINKKENRKAIRSAMAATVQKT
LVFVIAGVN--VAKTNEVEKLLLDLKRKGVLIVTSN-CLLNAAKNVPGVD
VVEVRALNAELLAAGRATLWTEKAVQKLAEE-------------------
--KAENSMKKIKITKITLNVGAGK---NEEMLKKGVKLLQKISSCKPVET
KTNKRIPGWGLRPGLSIGCKVTVR-QDCEKLLKRLL-----AAKE-NTLK
NSSFDDQGNFSFGVPEYIDIQGLDYDEL-KIMGLEVAVTLEI-NKQEAIA
FVQQLGVEV-------RKEVELGPGVTANVHASKLTVKGPKGEVSRIFLH
PKVTLEGDKIVLAPKTKREKTILGAFYSHIKNMVHGVKEPYIYRLKICSG
HFPMNVSGNEIKNFLGEAVPRRVEIIQGAEVKVNGEEIVVKSCDVEVAGQ
TAAKIETARI--TNRDRRIFQDGCYIFDKAGS------ELLTGRVVKKDT
NKSATIEWFSSHYVPKYERFELRKSRLRVHNPPCDAQIGQSVLVAKSRPI
SKTKHHVIIQVLE---RRSLQRGFTEQKALMKRISA---GENNVKTHCRD
IVIIPQMIGKTIRVYNGKEFLPIIINAAMIGHYLGEFSPTRKGVTHSAAG
IGATRSSK--------------------------RTFIAQKTREYFIRKF
VEEKLGNVGISSISLKKIPLGEKIIINTSRPSLIVGSKGANIRSLTKTLK
EKIEINEVKNIFLDANVVAERIVSSLERSARFKGIGHKMMENVMNAGALG
VEITVSGKVPS-ARARSWRFYTGYLKKGDVALSVRTAKKAALLKSGILGI
KVAIMP----MFNDPLAAALTKVLNAERVGKREVVIPASSIIKRVLTIMN
EQGYIGSFEEEDGKGNILKVNLLG----NINRCGVI-KPRFSTAKDQYEK
WRYLPAFGVIMVSTPQGLVTHSAAKEKQTGGKLIAYCY
>GD2018-4_B1_QB3_180703_Woesearchaeota-II_30_18
---HGSVLETCDNSGAKLVRLVSVKGSKRKPTAGIGDLVFVSVIKGDKE-
--MRKQVVPAVIVRQRREYRRPDGTRIRFADNAVAILKDDKGNPKGTIFK
GPIAKEVTER-WPGIAKLAGIVV---NKRK---KNSRQRGSKTHGWGA-M
KKHRGAGNRGGRGLAGF--G---LSNYFGKAGFKRNKKIKTMNVGDLKFN
KPEINLIEL---GF-----NKLLGEGKVTKKYTIKVESCSRLAKEKIENA
GGSI-------RTNYRKRLNLLLS-NKPRLVIRKSLTKITSQVITPKGDK
TIVSCNSKELKGGLKNIPAAYLTGVLIGKKAIEKGVKEVTPDIGFTPNKG
VIFALLRGAKDKGLKV---RVKGLDLPISTKHSIEICDYIRYKALTKIKK
YLELVPRKAAKEFIILLNSLEANAKNQGLNVNDLIISKAIANKAS-----
TPHKYGRKRGLKTKRTHIELM-----RVRKEDKVTVLRGQFKKTKGKIVS
VNLKKSRVHIDSVQLI----KK-------DG-SKVFYPIHPSNLMITDLN
LEDNERIKAK----------------------------------------
-------GK----NIIQQRRGRG-TTTYRAHSHRWKTSLVRGRILDLIHC
SGHSAPLALIKYENNEQGYIFAPENIRVNEFIESGQAKPGNTLPLKNIPE
GTLVYNIELMPGDGGKLCRTSGNSAKVISNLGESILVELPSKKQKKILSS
CRATIGTICGAGRKDKPFVKAGKRHFLMRAPITSAVAMNAVDHPYGSGRG
RHHSKIKPAPRFAPP--GRKVGPRPKRS-----------AFIGYKAGMTH
VMAKDLSSVPVTIIECPPLKPLSLRFYKNS-HDGLKLISEQKMDKDLKRK
TDSKKAVEPKEFDLDKEIRLEVFKDHKLIDVHSVTKGKGYQGPVKRFGVT
I--RQHKAEKTKRGPASLGSWT-PKKVLFSVAHAGQMGYHQRTEYNKQNL
LILVKNQYIMLKGSIPGPAKRTIILT---MKAEVYNLEGKKVKQIDL-PV
QFNEPIRPDIIKKAFIALQLSSRTPYGAFKEAGKVSKRRRKYKGIYGRGA
SRVGAATTPFSVGGRRAHPPKSEKNWYKKINTNERRKAIRSALAATFNLD
LIIIIDSIET-KSKTNDIKKILLSLKKSILLVVS-KECLIKSASNLPGLD
ISKINELNVSLLAPGRFTIYTEDSIKELEKN-------------------
-----NPMREIKIEKLTMNIGTGE---PGDKLDKAIKLLKNITKEKPVTT
TTKKRIPGWGIRPGLQIGCKVTLRGKKAEALLKRLL-----EAKA-NKLK
ESYFDNQGNFSFGIAEYLDVPGAEYDSI-GIIGFETAVSLAK--------
-----------------RSLVIPNGVSVNLDGNLLKVKGPKGETERRFAF
KNVNLNDDKIIIKSKSSRKKKIVNSFYSHIKNIIQGVQNPYTYKLKICSG
HFPMKVQDKDISNFLGEKIPRKAAILQGVSVKLDSDIITLTGVDKEATAQ
SAANIEMATK----------------------------RVFIAKVISTNS
AKTAKVEFARLYPLPKYERFEKRRTRLQVHNPESNVKVGDKVKIIECRPI
SKTKNFVIIEKIE---RRSLLRGLDQQKKLIAKIKKFKDLKKQIKTQVRD
MIVLPEVVGSQLLVYTGKDWTPVFVNEEMLGRYLGEFTLTRKKVQHSAPG
IGATKSS---------------------------RQFVKQKLKEFLIQEY
IASKLAKTGYSHTEVKRTPLGEKVIVYTTRPGLVVGKKGETIQKLTAVLK
KKIEIGEVESPYLDVSFVCDKIVSTLERSKGFKSVGYKTLQMIIDAGAMG
AEIVISGKVPS-ARARSWRFSAGYLKKSTALTKVKRAVSTANLKSGIVGV
KVSLM------LNDPLSNALSKINNAQKVGKLTCTIPSSKIIMEILNILK
KAGYILDYKEKT-SKNILDVTLAN----KINNCKVI-KPRYQVKLQDIEK
FRFLPAFGILIISTPKGILTHHEVKEKNIGGRLIAYCY
>GD2018-4_B1_QB3_180703_Woesearchaeota-II_35_15
--PLHTELEACDNSGAKIVQIIAVKGHKKRSAAGVGDFVTVVVKKGIPA-
--MRKQKVYAIIVRQKKEFRRQDGTRIKFESNGAVVLKDEKGNPKGTFIK
GPVAKEAVER-WPGVAKIASIVV-------------RKKVVKYRGHGGGA
KKRRGAGNRGGRGLAGF--G----KDYFGKKGFHSRREKKAVNISFIEDN
LEKLQNKTATEKNIVENLKNKVLSSGSPSRKYKISTKYFSKKAKEKIESA
GGEV----------RRKRGK--TS-RKPRLIIRKSLRNVQLQLANKQGDK
VMVSSHSNQLASHKGNLQAAYLTGLMLGLKAKSKNVKEAVLDLGLRSVKG
VLYAALKGAIDSGLNV--ATAAGKSLPISTRHSVEICSLIRGKTTEQSRK
ILERVPEKASSYILEILKTAESNAEDKG-LTPPFRIKDIIPNQAS-----
RSWHYGRQRRRKTKRTHIKIVL----PVRKGDAVKIVRGNFKSHVGKIEK
VMLKKTRVYVEGAQMV----KR-------DG-SKVFYPLHPSNLIITSLN
LEDKKRQEILQR--------------------------------------
--------K----RIIQQARGHG-SLTYRSPGHRFKNGVVSGIVKDIIKC
PGHYAPLARIKYDDDKVSYIIAPEGLIVNQEISSGVVKPGNTLPLKNIPE
GAQIYNIEDQPGDLGKFVRASGIFARIISKIGNKIVVKLPSQKRKDFNPE
CRATIGTIAGSGRKEKPMFKAGNSYFKMKYPRTAAGAMNATDHPFGSGRG
GPTFGGSSIAPKNAP-PGRRVGMRPKRT-----------GFAGYKAGMTQ
VSIDNTNSVPATIIECPPLKPLSLRFYQQTDYGFKVISDIQQLEKELSRK
INKKKSKAIPEFDVENDISVKIFKEGQFIDVQAVTKGKGFQGPVKRFGVS
L--RKKKSEKTKRGPGSLGPWRQQQHTMYRIAHAGQMGFHTRTDYNKLLL
KIVIKSDYILVKGSVSGSRKRLIRFR--MTTAKIFSLQGTELKSISL-PE
QFDEEINQDLIKRAVLVLQQNSRQRYGAFEEAG-KRPSAKLSKRSYGKGI
SRVSRKFSPGTKGGRKAHPPKPEKLFSAKINKKEKRKSIRSAIAATAVKD
FVIVVESFSL--NKTKQVKDLLLKIKKRPLIVIS-DHCLEKASRNLQGIE
TSLVENLNAEVLAPGRLVVWSETAITKMGKE-------------------
-----NSMKEIRIEKVTLNVGTGE---AGSKLEKAMKLLQNFSNQKPVAT
VTKKRIPTWGVRPGMSIGAKVTLRKN-QDKFVENML-----SAIG-NKLS
EKKIGD-GTFSFGISEYIHVPGAKYDSI-GIIGFGIMVTLEI-SKQETIN
FLKDFKTKI------LKKEIETPEGVEVKLADKTLFVKGPRGENSRRFQY
PRLELQDNKIFLLGRATKKKTMIGTYSAHIKNLLAGVKNGFDYKLKVCSG
HFPMTVERNKISNFMGEKVPRNAKIFPGVDVKVEGDTITVSGLDRERVGQ
TAANIELATR-RPGFDKRIFQDGCYIISKADKE-----RVFSGVVISRRM
QKTAKVQWERRVYLRKYERYEKRRSTVIAHVPENEVNEGDRVMIQECRPI
SKTKNFIIIKN-----RRSLARGIKEQKKLLQKLKI---SQKPVKTHLRN
TIILPEMVGKNILIYNGKEFVPIRIEADMLGHYVGEFVLTRKSVKHSAPG
IGATKSS----------------------------NILSQKMKEFKIREF
ISKKFMKTGYSHTAIQKTPLGDKITIYTTRPGLVVGRKGENIKKLTIILK
NKIEIGEVENPFFDAQSIAEKIAYSLEKSTRFKSIGYKTLQSIMDAGALG
AEIHVAGKIPS-ARARTWRFVEGYLKKNVSDTEVIRGEATANLKSGAIGI
TVSIMPK----MNDPLANAMSKIQSYELTGKNEVVIPSSKTIRKILDIMN
IHNYVGLYKPKTT-REILNLNLLG----RINKCGVI-KPRFNVKNGDFEK
FRYLPAFGILVVSTSIGMMTNEEAKQKKIGGKLLAYIY
>Genasci_Feb2018_S34_3B_Diapherotrites_46_10
-LQHRSNCFCTDNSGAKEVRFVSVIGLHTRKKAGIADMITVVITKGKPE-
--MRKKVERAIIVRTKKEFRRPDGMRVKFEDNAVVLVDE-KGLPKASEIK
GAIAKEVGER-WPKIAGIAAAVV------------KRKRKNKLRGFGTGN
TKKRGSGCRGGKGRAGF-GV----TLRLKPRKL-----KNEMNLWQVDEN
IEGLSGKMIEKSGVIDKKIRKILSKGNLARKVILRNAQLSEKAREKIIAS
KGIIE----------RRRCK--TS-GKPRLIARKTDRYIMAQVVAPKGDV
VAAGANSRELPFGKKNLSAAYLTGMLVAQRAKEKGISEAIFDLGLANAHG
RIFAVLKGALDAGMKI--ARAILANQPVSLKYSVELCRELKGKSTKNAEA
FLNDLPIKAAAKFLDLLKLVKANADVKGLDAGKLRIVHLFASQGFHRRGM
QAQGRISGKQRKRKSTHLEIVV-----LRKGDKVKITSGAHKKTEGKIIA
VDRKKGRIFIDSLKRK----KV-------SG-KEISIPIRAGNAMLIELE
KGDERRLHAKKK--------------------------------------
----------GKGSPMFIARHGIADVEYLPITPEQNEGTLRGKVVDLVPD
KVRSAVLADILFENGLRSYMIAPEGMFVGQELHYGPLEIGNVLPLNEIAE
GCPIFNIEKRPGDGGCYIKTSGIYGYIVTKEPGRVYVKLPSGKTVEISPE
SRATIGNISAGGRTEKPMLKAGTHYHAMHYPGVRGVAMNPVDHPFGGAQH
HAGKS-KSVSRHAAP--GQKVGAASKRT------------FFGYKAGMLH
VMAKDELRIPATIVEAPPMKVFGIRAYGKGKYALTEIIAEKHI-KNLKGN
GDKEKLDRVVEIRIGKEISAKVFSDNEIVDARAVTLGKGFQGVVKRFGVR
TLRRKSK---KERMVGSIGPWN-PSLVMWTVARAGQMGYHARAEYNKRIL
KITLRGTAILVAGSLPGHIKRIVALRK-MKEANVFSVSGEMAHSIKL-PE
VFNEPYHPELIKRAALSAISARFQPKGTYPDAGREVVTARKPRTKHRRGL
L-AGDAAIPGVVGGPKSHPPKAIKTLHERINEKERRLAIKSAIAASCDRK
LVIIIEKIKL--KKTNEVCKMLKALKRKSALIVVSSREIYRAARNIPGID
VIELRNLNAEVLAAGRLVIWSENAVNELSEK-------------------
----ENNMRSIRVAKIVVNMGVGQ---TGEELKKAMTILEKITNSKPVQT
LCKIKQPTWNIREGLPIGTKVTLRGEKAIEFLKTAF-----LAKE-KALE
AGNFDERGNFGFGIAEHIDMPNAKYDKL-GIRGFDVLVALEIIAKNEAIE
FIKNFGVEIK-----FEKIIELPGDVSAQLQGKSLSLKCNNAENSKKFKA
AGIGLDGNRIIISSDAGKKDAVANTLEKHIKNMIQGLKEDYEYRLSVVYS
HFPISVQGVEVNNFLGEKKPRRARILGKTRVEMKGAEITVRGNSKEDAGQ
TAANLEQATRVS-ARDRRVFQDGVYIIKK----------MFEGIAIRAKA
PKTVIVERYLMQHVRKYERYKKVRSRITAHKPDCQVAIGDKVRIGETRKL
SKTKSFVVMEVL-----------SGMDKKIEKKIEKAHAEAKPIRTHLRN
IIVVPRMVGLRFAVHRGNTFEIIGIMPEMLGHFLGEFALTRKKMMHGRAG
IGATKSS---------------------------KAFIRQGIKNVQLEDY
MRKQLKSAGFTRLEIVKTPLVTRIVVNVTNPGLAIGKGGQNIRTLTKELG
EKLEIKEIEKPQLDAQAMSDLLSSLIERGFSWRSVAFKIVRDIMNAGALG
VEIIISGKLGGKARKKKQRIALGYMKKAEQTRLVDAGMKTSYPKQGAIGI
KVKIIRPDV-MTSDQLMNALISIKNHDAKAKRECIVPASRLLGEVLRLLQ
KNSYIEGYEFDDGRSGVYRISLLG----KINECKAI-KPRYAVKRDGFEK
YRYLPAVGLIFVSAPSGVITHTEAKKRETGGRLLAYVY
>Genasci_Feb2018_S34_3B_Woesearchaeota_36_15
-INVGSQVETCDNSGAKVIKVFTVVGSKTTKAAGIADLVMASVRRGRPD-
--MRKQVVYAVIVRQKKEYRRADGMRIKFEDNAAVVLKDDKGNPKGTIFK
GAIAKEVCER-WPAIAKVASVVV-------------RYRASMTHGKGSKK
-KRRGSGNLGGAGMSGK------EKRYFGKYGFSKSKKNVPVNISYIDAN
LNKLPMDTIKKENSIDSKGNKLLSGGKEANKYKIKVQYASKKAIEKVKGS
GGEV---------NYRKRLKILTS-KKPRLVVRKSLKNIQANIINQKGDI
VKVTCHSSVLNYGTGNLPAAYLVGFMLGTKAKASNFKDAVFDIGIKSVKG
RVYAVLAGALDAGLKV--ARVLGRALPISFKQSVEICSLIRGRELSYAKD
ALSKIPERASNEILKLMNSVEANAQFKGLNTANLFITHINANEAGKVMR-
----AGRKRSRRAKRTNIEIVV----ALRKGDSVKVMRGQFKNKTGKVDE
VSVKKTQVYVNGIEFV----KR-------DG-TKSRYPLQPSNLMITELN
MDDKMRSKIAVR--------------------------------------
-------GK----NLIQQARGKG-GPRYRAPSFRYNAETLVGKIAEFIDS
QGHNAPLAQIKYENGTIALIQAPEGVKVGDIVEMGEVKTGNVMPLKNIPE
GISIYNIESFPGDGGKFVKSSGGFAKIITKMQNTIVVEMPSSKRRNFFPE
CRATIGVIAGSGRKEKPFLKAGTRYYAMKWPQVSGTSMNAVDHPFGASRV
-SKGGPTQSSRNAPP--GRKVGKAPKRTGK---------GFAGYKVGMTH
LLIDNRKSCPVTIIECPPLKAISIRFYKNTQYGSKLVSEVDNFDKELKRK
IIK-KKDLKKEIPKGKEINVSVFKEGQQLDVHAVSKGKGVQGPVKRFGIS
L--KQHKSEKGQRRVGSLGGWKSQGHIMWRVAKAGKMGYHTRTDRNKWLL
KIIVKNTYMLIKGSVTGPKKRIVRLN---MKLNILDASKNKTGEITL-PV
QFNEEIRPDLISRAVLALQSNRRQAYGAMPEAGKRASSTRRYRGSYGHGI
SRTGTRFAPNTRGGRRAHPPKAEKNLEKRINKKERRKAIRSGISTTIIKD
FVFILDNFGL--SKTQEIVNALKAIRKKGLLIVSKDSAIMKAANNIPGVD
IVEVKNLNAEMLAPGRLTLWTTGSIKLLEEK-------------------
-----NQMRGISVEKVTLNIGAGK---DQAKLEKGIKLIGGITGLKPVKT
FTKKRIQEWGLRPGLAIGCKLTLRNKKALELLKRLL-----EAKD-WTLS
TSNMDNEGNISFGIREYIDVPGVKYDDI-GIMGFQVCITLKI-NKQDAID
FMKNFNMKIA--------EIKLHEKISAQLDGSLLTLKGPKDETKREFSD
KGIKIKDNTIILKAPKSKNKKRIKSYAAHIRNMARGCMEAYKYTMKICSG
HFPMNVSNDQVKNFLGEKVPRTLKLKAGASVKVEGNLVVVESASKEIAGQ
VSADIEQLTRRTGYDG-RIFQDGIWIIDKDGK------RTFIGTVISARM
QKTVTVEWERKHFLKKYERYEKRKSKVKAHNPESNAKEGDVVRIKECRPI
SKTKNFIVVEVMK---RRSLKRGLTEQQKLLSKIRK---NETKIETHCRD
MIILPEMVGKAVKVYNGKEFISVIIVDEMIGHCLGEFALTRKRVEHSAPG
IGATRSS---------------------------RKFVSQKIKEFEIQEY
IEDNLKNVGHSHTKMVKTPLGEKIVLYASRPGLIVGRKGQNIKELTKTLK
NKVEISEVGEVNLDANIVAERITDALERSQKFKAIGHKTMEGVMGAGALG
IEIIISGKIPS-SRAKSWRFYSGYLKKDISIAGVDKAYAQAKLKTGVIGV
KVSIM------LNDTLSNALSNILRDEKLGRPESTIPSSKVIKKVLDIMN
ENRYVGNFEEKN-AKCILKLNLLG----NINKCGVI-KPRYKVKKDQFEK
FRYLLAMGILIVSTPAGIITHTEAKKKKIGGRLLAYCY
>Genasci_Feb2018_S34_3B_Woesearchaeota_38_40
---VGCRIDTCDNSGAKTIRVFTVRGLNRIQSCGVGDLVMASVVRGRPD-
--MRKQVVFAVIVRQRKEYRRADGMRIKFEDNSAVVLKDDKGNPKGTIFK
GAIAKEACER-WPGIAKIASIVV---NKRKKNE---RQRGHKTHGWGAK-
KKHRGKGHQGGAGMAGRADSKKPSIWKDEHFGFSKKVKINPVNIGYVEQH
IGNVLRNLSKENGAVDEKGNKLLGDGRISAKLKIKTRYASKSAIEKVKEA
GGEV--------RKRQGR----TS-SKYRFVIRKSLRNFQASIIKPEGDR
TLFTVSSKTLKGDNGNVPTAYLIGMFTGKKAVEKGIGEAILDIGFQSTKG
RLYAALAGAIDAGLKI-MARAVGMALPVSFKQSVEICNFIKNKNVNQAKK
MLQGVPMSASKEFIKLIESAESNAQFKGINTSNLIIAHITAHKAG-----
KAWHYGRKSRRKMKRTNIEIVV-----LRKGDRVKVMRGKFRKHEGKVES
INIGKTSVLVSGAEIT----KK-------DG-NKKLLGLHPSNLMITEMN
IDDKLRQ-------------------------------------------
-------------SLIQQKRGKG-SPRYRAPSFRYEGKTINAQITDILHS
SGHSAPLMELKYSNGEVGLIQAPEGVKLGDKIEMGELKTGNILPLKSIPE
GTSVYNIESNPGDGGKFVKASGAFARVITKAESGIVVELPSSKRRTFLPE
CKAVIGVVAGAGRTEKPFLKAGTRFYAKVWPMVSGTSMNSVNHPFGGSSS
H-AKGRTQSSRNSP--PGRKVGKAPKRT-----GRR---GFAGYKVGMTH
LLINDNRQCPVTIVECPPLKADSIMFYKNTQ-NGIKLVSQKEITPKKKGK
DAAE--------RRGKEISVSVFREGQNMDVHSLTKGKGFQGPVRRFGVQ
L--RHHKSEKSRRNPGSLGAWNSQGHIMWRVAHAGKMGRHLRTEYNKWLV
KIIVKNPYLLVKGSVGGSQKGLIRFT---MKLDILDASKNKTGEIKLPP-
QFEEEFRPDIIQRGVLAIQSHKRQGYAASSEAG-KRASARKIMTRRGTRM
NWVGA-FAPGTVGGRRAHPPKSEKIWWKKINQKERAKAIRSAISATIMKD
VVFILDDFSI--QKSKELLSALRGMKKKPLIVVSKTERLMKAASNIPGID
IVEVKSLNAELLAAGRLTLWTKAAIDILEKE-------------------
-----NSMKDIKIEKVTLNIGAGK---DQARLEKSLVLLSTIASATPIKT
ITSKRIQEWGLRPGLPIGCKLTLRKGRAVQLLPRLL-----EAID-KRLR
EKQFDDNGNIAFGIREYIDIPGVKYDKI-GIMGLEVCVTLEIS-KQEAID
FMSKFSIR--------TKEVALPDGVSASVNGTRLLIKGPKGEVKRELRR
QSISIDNHKILFESKETKRKKIIGALAAHARNMVNGCLQNHNYTIKICSG
HFPMNVSGKLVKNFLGEKVPRVLHLKEGANVKVEGDLIYVTSASKELAGQ
VTADIEKLTRRPGYDS-RIFQDGCYIIIKDGR------RQFTGVVVSTKM
RKTSVIEFKRLNFLKKYERYEKRRTKLKVHNPECSTKEGDIVSVMECRPL
SKTKNFVVIQKL----RRTIKRGFTEQQKILKKLRA---NKKNIETHCRD
MVVLPEMIGKSIKVHQGREFVPVMIEEGMIGHCLGEFALTRRKVAHSAPG
IGATRSS---------------------------RKFVAQKIKEFQIEEY
ITQNLENVGHSHTKMIKTPLGEKIVIFASRPGLIVGRKGQNIKQLTRTLK
KRIEISEVENPNLDAHIIVEKIVDALERSEKFKAIGHRIMTDVLRSGALG
IEIVISGKVPS-ARAKSWRFYSGYLKKGDIANYVRKADAQAQLKTGIIGV
KVSIM-----MLNDPLANMMSLMLNNEAIGKSECLIPVSKVIKELLRVMK
ENGYIGDFREEDSRGNYILLNLIG----SINKCGVI-KPRYAVKNADFEK
FRYLPALGILFVSTPMGIMTHYDAKSKKMGGRLLAYCY
>Genasci_Feb2018_S34_3B_Woesearchaeota_40_14
----GCYVPTCDNSGAKVIKLFTVMGARRYPSAGVGDLVMASVKKGRPA-
--MRKQTVLAVIVRQRKEYRRPDGTRIKFEDNAAVVLKDDKGNPKGTIFK
GPIAKEVCER-WPAIAKVASIIV----KRKKNV---RMRGSKTHGWGA-M
KKHRGAGNRGGRGNAGF------VTETEPKHGFTSKKSQRSITLFDLEQ-
----KLPSLLAKGVIGKNYDKLLGKGAVVRQWNITVKAASQPIIEKIKKA
GGTV--------TNYRKRRKLV-S-RTVRLVVRKSLKHIGVQAVYPTGDK
VLLSAYSRELNLGTGNIPAAYLTGLLFGTKAKTMNLDKAILDIGLPSTKG
RIYALVKGALDAGFQI-----VGLDLPISTKAAVHLCSFLRGKDMQEAKK
LLEGVPVKASEIFKNLLQSVEANAQSKGLNTNQLTIVHICAHNAP--LRW
---HFGRWRRRRMKRTHVEIVV---FRVKKGDRVRVTRGQFKGHTGKIER
VDVKRTKLYIEKLDVT----KK-------DG-SKTFYPIHPSKVMILDLN
LDDQKRK-------------------------------------------
-------GK----NLIQQRRGRG-TSVYRAPSHRYRQETAKGVVTDLIHC
AGHSAPLATVRYEDGEQALIPAAEGLAVGEAVMTGEERVGNTMHLKNIPE
GTLIYNIELNPGDGGKFVRSSGTFARVVAKTKGMITVLLPSKKRRDFLPD
CRATIGIIAGSGRPEKPFVKAGKKYHAARYPRVAGLAMNAVDHPFGGSRT
-SKKGKPTVAPRNAP-PGRKVGKRPRRT-----------GFAGYKVGMTH
LLIDNKSTCPVTVLECPPLKIAALRFYKKTLSGSVVVAEVRKVSKDLSQK
LGDVE-KTLQQYDLGKEIPVTAFQEGQFIDVHAVTRGKGFQGPRRRFGVM
L--RSHKSEKSRRNPGNVGPWT-PKKASWRVAHAGKMGYHNRVDYNKWII
KINVKSTYVLVKGSIAGPSKRLIRLT---------SISNTEVGTVSL-PQ
QFEEELRPDLIKRAVLAVQSNRRQRYGAYPEAG-MQTSAKLSRRSYGHGI
SRVG-AFAPGTVKGRRAHPPKAEKSWAKYINTKERKKAIRSALAATVMPN
VVFVVEDLE-DMAKTKEVVAVLASLKKKGLLVVVGKSCLRNAAKNIPGLD
VALVHRLNAELLACGRVTLYTKSAIEALRKE-------------------
-------MQQLRIAKLTLNIGAGK---EQAVLTKGLKLLKTISNHEPMKT
ITQKRIQGWGLRPGLPVGCKVTLRNEAAKELLTRLL-----QAKD-RKLG
ESNFDNCGNVSFGIPEYIDIPKVDYDEI-GVIGLQAGVTLERVTKAEAIA
FMKEFKIS--------EESVIIPEKVTIHLAKGVVTVKGPKGEIRRMVTN
PKISFNNQKLIATAPTQREVTHIRTNLAHLKNMCKGVLHGHVYKLRICSG
HFPMNVKGQFVKNLFGEKIPRTLKISEGVTVKVEGTEVIVEGVNKEVASQ
TAASIEQLTRRTGFDR-RIFQDGIYIYHKDGKE-----RVFVGTVLTKKF
HKTVQVGWERRRYVPKYERYEKRYTKLAAHVPPCDVEQGLKVQIAETRPI
SKTKKFVVVQVIK---RRSLSKRPLLHKRFFQNLEK---RKDNVKTQCRD
IIIMPSMIGKTVRVYNGKSFEPVIIVPEMIGHYLGEFVLTRRKVAHNAPG
IGATRSS-----------------------------LVSRALKEFEIHEF
ISSSLNKVGHSHTRVQRTPLGEKIIIYASRPGLIVGKKGQNIRKLTKTLK
KKLEINEVDNPDLDARIVAERIANALEKYQRFKGVGHKTMESVLNAGALG
IEIIMSGKIPS-ARAKSWRFYQGYLKKDLAISGVRHAQAAAKLKSGIVGI
KVSIM-----MLNDPLANALSLIMNAERSGKKECLVPTSKLIVKVLEVMQ
NAHLLGEAKTEDGRGNLLRVNLLG----KINQCGAI-KPRYPITKQEYVR
FRFLPAFGMLIVTTSGGIMTHYEAKQKGLGGKLLAYA-
>Genasci_Feb2018_S35_SO-1_Aenigmarchaeota_38_10
----GSHILCADNSGAKILRIISVVGYKGRRKCGIGDMVKVVVKEGDVK-
--IRKQVLDAVIVRQRQESRRLDGWRISFEDNAAVLTDL-AGTPKGTEVK
GPIAKEVVER-FSAIGKIASIVV-------------RKKHEGFRGTYHGS
HKHKGAGGRGGRGNAGHKKGWM--LKNDPMFGFTRR-NLKTINLRELDLL
VNKVEKKLV-ENEKIK--VDKLLGTGKITKPLIVEAKYFSKIAVQKLEKI
GGKT---------KRRLEGK--TS-GMPQIVVRKSLKYIKAQVTDSKGDK
TLSSANSKELNFAYDNIPAAYLTGLLLGKKSLKNNVNEVVLNAGLPSVKG
RIYATVKGALDAGLKV-----KSINSKVSFKESKFLTGVIKGKNVAKVKK
YLENLYPKTVEKLLELVKNAEANAKSKKMNVERLFIKNAYANKAE--KRN
LGKSK--------------------LAVRKGDEVHVMRGKFKGKTGK---
--------------------------------------------------
--------------------------------------------------
-------GK----NLIIQARGKG-GPRYRTPSHRFPVGNFTARVLDILND
PGHYTPLMLIKGQDGKKILQVAPEGIQTGDFIHYGYAGIGSVVELSKIPI
GTKVSCIETQQGSGPKFCRSSGTFAFVTNANDNRVTVKFSSGKEKILDGR
CRAMVGIPAGGGRLEKPWIKAGKKVHAMLTPRSAGVSMTPTDHPYGGRKK
AAKN--KAISRHASP--GRKVGSSARRT-----------GFAGYKASMTH
AIVDNRKSTPVTVLDCPPLKIVGLRTYKNT-TDGLKVISEKELSKMKVGN
FKK-----IANMEMNKEFTAKFVKEGELIDVVSVTRGQGTQGPVKRFHIR
IQV-RHA-KKKLRHVGSLGQER-PGKVRPTVPQAGQLGFFRRTEVNKRVL
KIVVKGNYILLEGSVPGTNRRLIMMR---MKANVIDLNGKAVEKIDL-PK
VFDEPIRQDLVLRAVLATQNNKRQVYSPNYMAGKRTHGRRRIYQSMNREM
ARHGARFVPQAVKGRRAHPPKTEKIWNQKINKKEKRKAIDSAIAATAVK-
EIIIVENLEL--KKTKDVIDFLKKIKKVP-LFVTNDKDLGKAVKNILGCD
TCKVGNLSAEYLAMGRLTIFTKDAVEKL----------------------
--------------------------------------------------
--------------------------------------------------
--------------------------------------------------
----------------SREISIPEGVSIDVDGTKMKVSGTKGELKREFKL
YGAKIKDSKIKVTSEDRRKKALVGTVIAHTRNMIRGVTKGYTYRLKIVYS
HFPMTAEGKKVSNFIGERTSRIAKIVGNTQVKIEGQDVTVTGNDPEETGQ
TAGNIELA------------------------------KIFKGKVVSAKA
LKTAIISRDYLHPLPKYERLERRTSRIVAYNPECSAKENDTVTIAECRPI
SKTKHFIIVERM----RRTLKRGMSQQKKLLEKIKR--HPDKVHKTHLRS
MIILPEMIGIKFGVYKGNKWVSVEVKSDMIGYRLGDFSIPLKRVQHSAPG
IGASKST---------------------------KTFVKEGIKVAEVEEF
LRKKFEKAGYSHTEIQRTPLGTRIIVHVHKPGLVIGRSGRRVNEITEDIR
KKLDVREVSTPLLIANIVASRIVTSIEKGINYKKAVNYYMDKVIEAGAVG
ISVEVAGKIGGVERSRGQKFKKGFVAHSIAERLVDYGYTQANIQAGVIGI
KVRIMQ----MLQDPLADALTVIKNAERIGKISCTVKASTLLGNILKVVQ
ENGYIKSFEKEDGRGAKFKIELKG----KIVNTNVI-KPSLSVKVEEFEK
WRYLPGMGLLIISTPKGVMQHNQAKELHVGGKLISFVY
>Genasci_Feb2018_S35_SO-1_Aenigmarchaeota_40_10
-LNVGSYLTCADNSGAKIVQIISVMGYKGRRKSGVGDMVKITVKVGDPK-
--IRHQMSNAVIIRQRQEYRRLDGIRICFEDNAAVLTDE-EGAPKGTEVK
GPMAREVAER-FSAIGKIASTVV-------------RKKHSRFRGYHGSH
KKWRGPGNHGGRGNVGHKKGTMLKYDHFGKHGFKRSMEDRTINLKELYLM
VDKLKDQKLVEEQK----IEKLLGTGKAIKPLIVEGKYFSKSAIKKLEEV
GGKA---------QQRLRLK---S-GAPRLVIRRSLNYITAQIAGNKGDK
VVVAASSRELNFACDNISAAYLTGLLIGKSAVEKKLDGVIPDSGLAPVRG
RIFAVIKGAKDAGMS-----AKEMNATVSLKSSMDLLKEIKGKKVSKAKG
FLQGLYTKTAKKILDILKSAEANAKNKDLNVEKLFVKNARADKAQ--RRM
LAKSRAPHRGRIGKSANIEIIV--SMPVIKGDQVQIMRGKFKGKTGKVAK
VNYKKYRVYIEGVTRK----RT-------VG-TEAQVGIHPSKLKLVDLN
LNDKNRQKIK----------------------------------------
-------GK----QLIVQARGKG-GPRYRIPSHRFPQGNYIAKVVDILND
TGHFAPIMVVKSNNGKQILQIAPEGIQSGDFIHYGYAGVGSIVEASKIPV
GVKVSCVEVAPGSGPKFCRSSGSFAIVTGGSGEKVTLQFPSGKEKNINGR
CRVMVGIPAGGGRLDKPWVKAGKRVHAMLYPRSLGVAMSPVDHPYGGRRK
GAKDKTSRHAP---P--GRKIGSAAKRT-----------GFAGYKASMLH
AIIDNRKSTPITVVDCPPLKVIGLRAYTNDGLKTLSEAVVKDPRKIILGN
FKA-DMKRIDKISLNKEVSADLFREGELIDVVSVTKGKGTQGPVKRFGVK
IQNR-HAK-KKLRHVGSLGQER-PGKVRSTAPMSGQMGFWRRTEFNKRLL
KIGNVNNYILVQGSIPGSKKRLVMLR---MKVDVLNLEGRPVEKIEL-PK
VFEEPVREDLVTRAVLASQRNIRQVYSPNPMAGKYHGTRRKRYSMMNKET
ARHRARFVPQAVGGRKAHPPKAERVWEQKINRKEKKKAIWSALAATAIKD
LVIVVDDLDL--KKTQDVIKFMVKIKKSPLIVV-GNDNINSAVRNISGCN
VSNVDNLSAEKLALGRLTIFTKSAIEKLN---------------------
----ENPMKQIRIEKVTLNIGCGD---DKQKIENARKFLEKLTQVKPVIT
VSKTR-STFGIAKGKPLGVKVTLRNGGAEQFFNSVL-----KSFD-NKVK
QDQIDNSGNLSFGVKEYIDLPNVKYMEI-GMLGMDVAVTLEI-NKEDITN
WLQQRGVKV--------KEFLIPANISIETDGGKVRVSGAKGQLERTFKL
AGIKIKENKVKISSESKREKAMIGTMIAHIRNMAEGVTNGYTYRMKIVYS
HFPMTVEGRKTQNFIGERTSRVADIIGDTQVKIDGLDVTITGINLEDVGQ
TASNIEQS-------------------------------TLRGKVVSAKG
GKTATIKREYLYFLPKYERYERRHSKISVYNPECAAKEGDDVVIVECRPL
SKTKHFVIVEKV----RRTLKRGLDSQKKLLEKMRKS--PAKFHKTHVRN
MIILPEMVGMKFGIYKGNKWVTLDITPHMIGFRLGDFAIPMKRVQHSAPG
IGASKST----------------------------LFVKEKIKTSEVEEF
LKKRFERSGYSHTEIQRTPLGTRIIVHVNKPGLVIGRSGRRVNEITEEIK
LKLDVREVQEPLLDSNIVGRRIAAAIEKGVNYKKVANFYLEKVIEAGAVG
IQIMIGGKIGGVERSRTQKFKMGFVAHSYAERLVDVGYTQAIIKAGIIGI
QVRIMKS---MLQDTLADALTVVKNAERIGDRDCVVKSSKLIGNVLKVMH
DNGYIGSFEKEDGKGGLFKVELKG----KIIDCKII-KPRFAVTTDKYEK
FRFLPAMGLLIMSTSQGVMEHKKAKELKIGGRLLSYIY
>Genasci_Feb2018_S35_SO-1_Aenigmarchaeota_40_17
-LNVGSYLTCADNSGAKLLQIISVSGYKGRRKAGIGSLIKVSVKEGDPK-
--VRKQMFNGVIVRQRQEFRRPDGMRISFEDNAAVLTDE-KGAPKGTEVK
GPIAKEVVER-FSTIGKIATIVV-------------RKKHTRFRGYHGSH
KKHKGAGGRGGRGDAGH---------HYGKRGFKRSVRHKTINLKDIDSM
VDKVEKKLGEENGKIKNLKDKLLGAGRITKPIIVECKYFSKNVEKKLEQA
GGKL--------PFKRRRGK--TS-GMPRLVIRKSLRYITAQISDKKGDK
TLIAVTSNELNYACDNLPAGYLTGLLVGKKALDKKITEVVLDSGLSSVKG
RIYSVVKGALDAGLKI--AIAKETSAPVSFKHSKLLLKILKGKKVDRAKK
LLENLYTKTAKKLLGILESAEANAKNKTMDTEKLFIKNARVDKAEKLIRA
KSRVNLRG--RAAKRSNIEIIV----------------------------
--------------------------------------------------
--------------------------------------------------
-------GK----RLIVQARGKG-GPRYKVPSHRFPYGTFTAKVVDIMND
PGHFAPVMLVKA-EGKEILHIAPEGIQAGSEISYGKPYLGNVLQLSNVPV
GTRIFGIETWPGSGPKLCRSTGSYATVTNTTGNKVIVIFSSGKEKIMDGK
CRAMMGIPAGGGRLEKPFVKAGQKLKAMMRPRSSGVAMTATDHPYGGRKK
HAKFKT--VSRHAPP--GQKIGSAARRT----------------------
----QEVAVPVTILDCPPLKVIGIRAYENSPYGLKVFSEAKDMGKMKVGN
FKE-KNGKI---SMSKEMTAKFTKEGELVDVIAVTKGKGMQGPVKRFGVK
VQNR-HAK-KKRRHVGSLGQER-PGKVRPTVAQAGQMGFHKRTEFNKRIL
KIGTVKNYVMIEGSVPGSKKRLIMLR---MKVDVLDLNGKPAEKIEL-PK
VFEEPVREDLILRAVLATQSRKRQPYGSDVMAGKYHGRRRQRYSMMSKET
ARHAARFVPQAVKGRRAHPPKVEKVWEQKINRKERRKAIRSAVAATAIKE
FVIVVDDLEL--KKTKEVIEFMKKIKTKGPLFVT--SNMSKAVNNLMGCN
VCNVKNLSAEYLAVGRLTIFTKSAINELK---------------------
----ENPMRQIRIEKITLNIGCGD---DKQKIEKAQKLLEMLTNRKPVIT
KSKKR-STFGIPKGKPLGVKVTLRKKPAEEFFERTL-----KAFD-NNVK
NSNVDSSGNINLGVREYIDLPNVRYSQI-GMFGLDVAVTLEIY-KEDAIN
WLKRRGVNV-----------KLPEGISLEINANKVKVSGEKGELKREVKL
YGMKIKDDKLKVISEDDRKKALVGTVAAHIRNMAKGVTKGYTYHMKIVYS
HFPVTVEGSKVQNFLGARTLRTAKIVGDTKVEINGQDVTVAGIDPEDTGQ
TAGNIELA-------------------------------IIKGKVVSAKA
TKTAIISRSYLNFVPKYERYERRHSKITAYNPTCDAKEGDIVTLAECRPI
SKTKHFIVIEKV----RRTLKRGMTEQKKFLEKTRK--NPDKFHKTHLRA
MIILPEMVGKKLGVYRGNKWFTLEVKPEMVGFRLGDFAIPVKRVQHSSPG
IGASKST---------------------------KVFVKELIKEAEIEEF
LKKRFERAGYSHTEIQRTPLGTRIIVHVNTPGLVIGRSGRRINEITEEIK
HKLDVREVDDPLLDPNIVARKIARSIEKSVNYKKVANYYLDKVTEAGAAG
ILLEISGKIGGVERSRRQKFKKGFVAHSYAERMVDTGYTQAIIKAGIIGI
KVKIMKN---MLQDTLADALTVIKNAEKIGRRECTIKSSKLLEDILKIMK
DNGYIGNYENKDGKGNLLRVELKG----KIIDARVI-KPRFAVKTDEYEK
WRFLPAIGILILSTPKGIMTHYKAKESNTGGRLVSYVY
>Genasci_Feb2018_S35_SO-1_Aenigmarchaeota_46_11
-IQLGTRLVCADNSGAKELELIAVKGYKKRRKAGVSDVIVCSVKRGAEK-
--IRKQVVYAVVVRQKKEYRRADGTRVRFDDNAAVLVNPKTYEPVGSEIK
SVIAREAVER-FSGIGKIASVI---------------KKVRRQRGWG-GK
KKHRGGGSRGGRGMGGY----ANKIDYFGKRGFSGKKEIRAVNVEEIKIA
AKSID---LAKLGY-----DKLLGRGDIDKAYKVTVDSASKSAIEKIEAA
GGKV---------KRRVEKK--TS-DKPRLVVRRYNRNIRIQIIGRNGDR
TIVEVNSSKKNGHPGNLPSAYLAGYEAGLAALSRQITDAVLDMGLTSTKG
AIYAAAKGAADAGLQI--AKSFGRNLEISTKNAQRICTIVRGKKLSVARR
LLNDVYTSTTKMMEKMLESCAANAKSLGLDEEKLFV-HASAHHGTHFHRR
RRKA--RFGSQLKR-THVEVM-----AVRKDDEVKIVRGSKKGSAGKITR
VDMKKMKIYVEGVKRK----KVS------GQ--EMDFPIDPSNVIVTKIF
SDDKARIKYIRRAK-T----------------------------------
--------------------------------------------------
--------------------------------------------------
--------------------------------------------------
CLATIGVPAGFGRGEKPFMKAGKKFYAMRWPRTKAVAKNAVDHPLGGKTK
---PG-KPLTVSRHASPGAKYGSSPRRT----------------------
--------------------------------------------------
--------------------------------------------------
--------------------------------------------------
--------------------------------------------------
--------------------------------------------------
--------------------------------------------------
--------------------------------------------------
--------------------------------------------------
-EHKQNPMKAIRVEKIVLNIGCGS----DKDPQIAKYLLEKISGNKAVIT
YAKKRT-TWGVGKGKPIGAKVTIR-KNCGDLLKKLL-----DAVD-MKLN
KNSFDDTGNVAFGINEYVEIPGMQYDKI-GMIGFDTCVRLEIK-PDEAAE
FIQRFGIKV--MEKVLEERIEIPGGTDVSIEWPSVKVKGPKGTLQREFKG
PMLRFKGNEIVIRSSNRRKRAMIGTIRAHIRNMIGGVTEGYVYKMKIHYV
HFPITMKGDKVKNFLGERTIRKTSIVGKTKVEQKKDDIVITGIDKEDVAQ
TAANIENSRL--SRKDRRTFLDGIYITEKD--------RVFKGTVASAKS
PKTVTVTWDYLNYVPKFERYARKRTKISAHNPECGAKEGDIVVIAECRPI
SKTKNFVVVEKI----RRTLSRGMDAQKKLLKKLKI--QRKKPVRTKARD
MIIIPEMIGKRLEIYNGLNHVAVEIKPEMIGHYLGEFALTRRRVMHGSPG
FGATRGS---------------------------RLFIEKASQQMQVEEW
LFSQFKDAKCGGIEINYTPLGERIVVYTASPGLVIGQSGERVREVTENLK
KMIDVQKISKPDLNPTIVANSIVAALERKSNYKRVGKYYAERIMKAGAVG
CEIVISGKLSG-EKARTVRFIEGYLKKNPVVTDVAKGMAVATPPLGCIGV
KVSIM------QHDILSDALSAIKNAENIGRKLCEVPRSRIVLSVLKVLK
ESGYIDDFK---EKERTVEITLRG----KINELAVI-KPRFPVKKDGFVK
FRYLPSIGIIVVSTSQGVISHKEAKQKDLGGRLVAYVF
>Genasci_Feb2018_S35_SO-1_Aenigmarchaeota_47_21
-IQLKSRLNCADNTGAKELELISVKGYKGRPKAGIGDVVICSVKKGKEK-
--VRGTVVYAVIVRQKKEYRRADGTRVKFMDNAAILVNPKTFEPQGTEVR
TVVAKEAVER-FSPIGKISSIVL--------------KKVRKMRGHGFGA
KKNRGGGSRGGRGFSGFSYVTSKDPDRYGYKGFVPNKKKSAINLGDLRAA
KNEIDLNEL---GY-----QKLLSKGSVSRPLKVIVEKYTKKAGEKIRQA
GGSVE----------RRRAEQKTG-RKNRIVVRRSSNGFSIQLVAEKGDQ
TFVEITSKHLKGHTGSMPAAYLTGMLFGKTAAKEGFDSGIADLGLSKKSQ
SLFAAALGVRDAGIDI--AKAHGRNMRISRKSAVVLCAAIRNKPLTRARR
LLTDIYSKTVDGILELLNSCEKNAGNLGLDSERLFVQ-AAAHQGTAMRR-
RRRKSGFGSHLK--------------PVRKDDEVVVITGSHKGSKGKVSR
VDMKEMKVYMENAKRK----KVS------GQ--EVQAPIDPSNVVITKLN
LDDSERKKIK----------------------------------------
-------GK----NLIQQRRGKG-SPRYRSPGHRFPKEARFGVVKDIIDA
PGKTTPVAVIDF-SGQKFLQIAHEGMFVGQPVSFEEAREGNILPLKKIPE
GSKVYNIELIPGDGGRICRSSGTFAMMISREENKAIILLPSKEKKTLSAD
CRATMGSAASSGRIEKPFMKAGTKFYAMRWPRTRGVAKNAVNHPFGGQTR
---PGKKSVSRHMPP--GKKVGSSPRR------------GFAGYKAGMTH
VQLDNNNSVPATILDAPSLFVLGYRLYKKSSSGLITASQKT--DKPKELN
IERQSSDELKEGDLGKELSADVMKSGEFVDVSAVTKGHGYMGPVKRFGIR
IQTRKDK--QMHRHVGSIGSTV-PRHVDWRVPAAGQYGLFTRTELNKRVL
MIVVPGTFILIEGSVPGSRKRLVRLRK-----KLYDLSGKAVGEIEL-PQ
VFATAYRPDVIKRVVLSLQSKKRQRYGTDPLAG-KRTSGRRKYRGKGAGY
MARGR-FSPQAVKGRRAHPPKAEKNWAQDVNKKEKLLALHSALSAAAMKD
LVVIVDDFNV--SKAKEARKILASLKKKPLLIAA-KKCLLKAAANIPGVD
AVSADELNAEHLAAGRLVVMTKSALDNFSKK-------------------
----ENKMRRIRLEKVTLNIGCGT----KTSTETAKTILERVTGTTAVIT
KTHKR-STFGVAKNRPIGCKVTIRKGR-EEFLRRML-----EAKE-NRLM
KGSFDQTGNVSFGVKEYIDVPQMDYDKI-GVLGFDVCVTLEIK-KEEAVE
FMKEFGVTIE------EKKIEVPEHVDVSVEGKKVVVKGSKGSLERSFSD
PRFVRKGREIAVRSSDTKKRAMVGTIEAHLKNMFLGVSSGYAYRMKIFYT
HFPINIDGVQIRNFLGEKGARTAKIVGKAEVKLDKDEIVINGTDKEELGQ
TAANIEHACK----------------------------RVFSGKVVSSKA
LNTAIVEWNYYTYVPKYERYQRKNTRIAAHNPQCAAKEGDTVTIAECRPL
SKAKRFVVVEKV----RRSLKRGLSRKQKLLEKIRRFRGKDKLIRTHARD
MVILPEMVGAKLGVHKGNEFVTVSITEQMVGHYLGEFALTRKRVQHSAPG
LGATRSSK--------------------------RIFIQKAKENVGLEEF
IRGQFKQAKCGKIEVQHTPIVTRIIIYTTTPGLVIGAGGERIRETTEQLR
QKIDVQKIDNPDADPHIVAQNIANALETGVNYKRLGNFYVEKIMEAGAVG
CEIVFSGKMSG-QRSRKERFTAGYLKKAPALKDVIKGFAVANPRLGNIGV
TVKIM------RHDILVDVLYSVDNAEKSGKKSCVVPASDTVKNVLLVMQ
KAGYIGGFEFDDGKSGTFSVSLAG----KINKSRAV-RPRFAVKKNEYEK
WRFLPAFGMLIVSTPRGVMSQKEAQKKGLGGRIVGYIY
>Genasci_Feb2018_S35_SO-1_Aenigmarchaeota_50_8
-IPLKARLACADNSGAKELELIAVKGYKGRPKAGVGDVIICSVKKGKEN-
--IRKTVVYAVIVRQKKEYMRADGTRVKFEDNAAILVNPKTFEPQGTEIR
TVIAKEVVER-FSAIGKIASIVL---------------------------
--------------------------------------------------
--------------------------------------------------
--------------------------------------------------
--------------------------------------------------
-----------------------SELPISVKSAEIVCRVIRKKPLKRAKR
LLADLYSGAVESIGMLLQSCEKNAEFLGLDNERLMV-HASAHEGMRARRR
RRKS-----------------------LRKGDDVAVMTGEFRKMKGAVMR
VDMKRLKIYVEGVKRR----KIS------GQ--EVEVPFEPSNLKITKLN
LDDKNRKKIVERK-------------------------------------
-------------NLRQQRRGKA-NPRYTSPGHRYYRNLIPGKVVDIVHA
PGRRSPLAVID-AGGQRSLFLASEGMQVGQSIT-GGNAQGNLVELSGIPE
GTKICNVEMNPGDGGKLCRASGSFAMLVGKDGNKCTILLPSKKKKAVSAR
CRATLGAVASDGRSEKPFMKAGTKHHAMMYPHTAGVSMNAVDHPFGGQTR
---PGKKTVSRHMPP--GKKVGSSPKRTG----------GFAGWKAGMSH
IQITDNNIKPVTIIDAPSLFVCAARAYKKTE-SGLKCTGEKAADIPKEIH
IEKTNPKKASELKVGKEISAKVFKPGEFVDVSAVTKGHGFTGAVKRFNIR
IQTRKDK--QMHRHVGSIGSTT-PRKVDWRVPQAGQHGFHARTEFSKKIV
MMGLLKSFIMVEGSVPGPRKRLIRLRK--MKAKLYDMAGREAGSVEM-PP
VFGTPYRPDVIKRAVLAQQSSRRQRYGADPLAG-KRTSGRRKYRGKGAGM
YAYRARFAPHAVKGRAAHPPKSEKDWTRKVNAKEVHLAVMSGIAASSSEE
LLVFVDEFGL--KKSKTVKELLEKVRKKGPLVVASKNCVLKASRNIPGID
AVSLQNLNAELLAAGRALITTESCLAKMKEKF------------------
-----SRMTELRIEKITLNIGCGT----DTPLDAAKQVLERITKRTVVVT
HTKKRT-TFNVPKNKAIGCKITIRR-NSDELLRRML-----EAVD-KKVK
ESSFDKNGNFSFGIKGYIDIPQMEYDKI-GVLGLDVCVTLEAIKKEDAIK
YARELGA-------VMKKNFEIPDGVEVAVSGMEVTVRGPKGELRRNFDD
PRFSGAGKEFWAKARERKARAMAGTISGHIRNMCTGVTKGYRWTMKIVYT
HFPITVRGNEVKNFLSEKGVRKARIMEGAKVEAGKEAIIITGNDIESVSQ
TAANIERSC-----------------------------RIFTGRVLSSKP
ANTAIVSWNYHNYIPKYERYERRKTKIESHNPKCDARPGDMVRIGECRPL
SKSKRFVVFEKVK---RRALRKGPKVHKKLLENVRKNRGKDKLIRTHARD
MVVLPEMVGAKLGIHNGQEFQMVIIDESMIGHRLGEFALTRKRVKHSSPG
LGATRSSK--------------------------RIFIQKAKEQVSLEEF
IRSQFRQAKVGDIEIQHTPVVTRIILYTTTPGLIIGSGGERIKEMSETIR
REIDVQKIDDADLDPHIVAQSIANQIESGVNYKRLGNYYLERIMQAGATG
CEIVITGKLSG-ERSRRERFYAGYLKKEPALREVMKGFALANPKLGNIGI
TVKIMM-----RHDILSDVLYVMNNAEKIGRTTCTVPASNLVKNVLKVLQ
KENYIGSFEFDDGKSGSFRIELIG----RVNHSRVI-KPRFFVKKGEYEK
WRYLPAFGIMIVSTSKGVMSQREAEGMGIGGRLLGYVY
>Genasci_Feb2018_S35_SO-1_Diapherotrites_40_6
----NSNCVCADNSGAKEVYLISVVGFKRNPSAGIADLVNVVVRKGKPE-
--MKSKIERAVIIRTKKEYRRHDGTRIKFEDNAVVLVDE-KGLPKASEVK
GVVAKEVGER-WPKIAGIASAIV---------------------------
--------------------------------------------------
--------------------------------------------------
---------------------GTKGSVLRAVVRKFSNNTIVQIINKIGDK
TLVFCTSKELTMHTGNSSSAYLTGYLAGLKEEKKGIKKAVLDIGLTPVHK
RVFAALKGLIDAKI------VMAKNQPVSLKYSVELNREIKGKRIDKAET
FLKNIPKRLAKNYLKILENLKANADYKGLDSENLLIVHAFSSQGF--RRA
SNQKQGRIKRHQSKSTHIEIV----LSVRKGDKVKIVRGKNSGKIGKIMQ
VNRKKVQVFVEGLTRK----KS-------NG-KEVFVPFHPSNLEIVELA
PADKKRIVSK----------------------------------------
-----------------------------ELDKNQLDGKLFGEIVELVHN
PVSFSVLAKLMLSDGSVHYTIAAEGQFVGQRVEAGSLEIGNVLMLGSCVE
GCPVFNIEKIPGDGGSMVRSSGAYSLIVARDKKFVYVKLPSGKTALLHQN
CRATIGVAAGGGRVEKPMVKAGTRFHLKAYPITRGVAMNPVSHPFGGAQH
--HPGKSKSTSRHAP-AGRKVGAASKRT-----GRRK-------------
--------------------------------------------------
--------------GKEIAVDVFEEKQFVDVKAVDKGKGFEGVVKRFGVK
IHRRKAK---KRRIVGSISPWN-PSTVMRTVARPGQLGFQSRTELNKSLL
KIVVKNQFLLLAGSVPGPAKRGVALR----KAEILGIDGKKVKEIDL-PE
VFQTPVDEKLIKRAVLSIESAAMQPKGPSKSAGRNSRGKPQMYRSINIEK
ARRLKNRVPHAVGGPKAHPPKTEKIWKEKINKKEKRKALNSAIAATAISE
LVIIVEKFEL--EKTKKVVEVLKNIRPKSVLIVSDSKKIFPAARNIAGVD
VAEIRNLNAKHLAAGRLTVWSEEAIKFLGS--------------------
------KMTEISIEKVTINMGVGQ---TGVELDKAASILKTITAAVPVRT
LSKVKQPTWGLRPGLTIGAKVTLRKQKAIEFLKDAL-----FAKD-NRIL
GKNFDNHGNFGFGIREYIDLPKTKYDKL-GIRGFDVLVALKTISKSEAIE
FVKEFGVAV-----------------QVEIADNLVVAKAGQKKVWKKFEA
KKIKIQNGCVVVFSQK-KKVAVVNSIASAVQNLFFGLEKDFEYRLEIVYS
HFPINVDGVEISNLGGAKMPRKGKIIGSAKVVVKGKEVIVSAPNKEEAGQ
TSANIESAAKI-LGKDKRIFQDGVYIVSKPA--------IFSGEVISTKA
DKTVTIQRSVTHYVPKYERYKKVRSKIAAHKPPCDVFVGDIVRIEETRKL
SKTKNFVVTKVLKR---RSILRG--LDKKLLSKIKKAFEKKEPIRTQLRH
FPVLPKMVGLRFAVHNGKEFLFVQVTEKMIGHYLGEFVLTRKRLTHGKAG
IGATKSS----------------------------FFVDQGVKRVELEEY
LAKEMENAGFTKSQIVKTPLVTRIIVNVTKPGLAIGKSGATIRGITETIA
KRLEIKEIPIPELDATAMVNKIKALIEKGFSWRSVAYRTVKDIEARKPQG
IELLLSGKLTGKGRKRRARIAVGYMKKVDQVKLVDFAKATAYPKPGAIGI
KIRIVKPD-----DPLSDALTNIKNHEDTAKKLCVIPASKLLGEILRVMQ
EKKYIGTYEYDDGRDGMYRINLVG----KINECRVI-KPRYAVKKTGFEK
FRYLPSIGLLIVSTPMGVMTHFNAKEKSVGGRLLAYVY
>Genasci_Feb2018_S35_SO-1_Pacearchaeota_30_12
--NIGSMLTAADNSGAQIVRIVGVKKGKRQQFAKVADWVKVSVRVGKPE-
--IKGQVFDAVVLRQKKPWVRKTGERIAFSDNAVALLKDEKGNPKGTQIK
GPIAREVLER-WPSVAKIARVIV-KLKKRK---KSSNGRHTAARG---GK
KKARGSGHRGGFGMAGRADQKKTLLLNMPEEYFKKKKKYKIINLYELKM-
-----AEGKKELKLY---SYKILGDGEIDIPLNITAYAASSSAVKKIEKA
GGKV------------------TS-GLPRVVIRKTNKYINIQYVENAHDK
SIFSISSKELSGSLKSIPAAYITGFIAGKEIIKKKNSKVLLDMGLRNIHG
RIYSALKGIVDAGVNI--ATIYGRNLPISLRHSVAIGKFIRNKKISSAIS
DLEKVHVNASKEFINLLKTLSANSNVNGMDLDKTIIYETIPNKAPVQHRF
GNTKFKR-------------------NIEKEDIVEILSEPFKKEKAKVLR
VDKQKGEVVVSLL-------------------------------------
--------------------------------------------------
-------GK----TIIQQARGHG-SLTYRVRRKAFPKQGIEGEVLKLIHS
GGHSSPLAKIKLGN-EVFYNPSAQGLYEGQKILVDEAKTGSILKLKDIPT
KSQVFNIESRSGDGGRFIRTAGGSAMVTKKDFGSVTILMPSKQEKTFNDE
CRATIGVIAGSGRKDKPVLKAGKMFYIKRWPRTSAVKVNAIDHPFGSGRG
KNHGGLIPK---RNAPPGANVGSRARR------------GFICYKVGMMS
AYAKDNTVFPVTILECPPLKIFSVRFYKNKKTLTEILSSNKEVKK----L
VKDNKTKKLDTIKHNKEIKISVFGKMQMVDIHAVTKGKGYQGAVKRFGIG
L--RQHKAEKGVRRPGSLGPWH-PARVTFRTPQSGQLGFFTRVAYNNKII
DFNIKTDYIVLRGSVHGVVKRPIIIT---MKTEILSIDGKKIKDIDL-PS
LFSEKIREDIVQKTFEAEKIIQELEAGKKHSASGVIRHIRHKWRSYGRGI
SRPGTQEVSGTRGGRRAHPPKIA-HFNKKINKKEYNIALTSAISSTAKED
LVIVVES-KITELKTGQLNASLKKINSSKLLIITGNEKIKT-----KFVE
SKKVDDIELKDLYLGRLTVYTENAIKDLEN--------------------
MANKENSMREVRIEKIILSCGGVK-----DELEKSIKLLKKISKKTPVRK
MTSKRIPTFGIRPKLEVGCMVTLRGNEAKTLLKRLL-----AAVE-NKLR
KKQIQE-NFFSFGIAEYIEIPGEEYDEI-GMIGFSTTVVFSHVSKQEIIK
FMEEFNTKI--MKENINEKIEFPESFDFGIENSTIYVKTNGREVKKTFNL
RGINVKGNSLIFNVETKRHMKIIKTIIAHLKNVILGLKEDFIYKLEIAYV
HFPATLKEKRIKNFLGEKRPRIAKIIPGAEVSIERNIITIKSHDKEIAGQ
MAANLEMATDRRKFQD------GIFIIEKSGR------RKFEGYVIR-KF
DKRVTIEFERIKFVKKYERYLKTKTKLHARLPKNEINLGDYIQIMECRPL
SKIIHFVAVKKIR---RRTILRNSDLIERFVAKCKKYTENGKNIRTHKRE
IIIVPEMANLTIYVHNGRVFEPVKVVPEMLGHRLGEFTQTRKSVKHGAAG
IGATRSS--------------------------ERKFVTFKKDEFKVKEF
VKLYLGKGKVSKVNIEYTPVGEKVVMLTSKPGLIIGRGGEKIEKLTEVLK
KRIEIQEIKDRNLDAQAVADEIAISLENTIKFKIVAYKLLQEIINAGALG
AEIKLAGKLPS-ERAKTWRFKKGYLKKVDSAKVVDRASAVARTRPGTVGI
SVSILHP---MSQDIIADTLNEIMNAQKSRKETVVVRHSRLLLQVLEIGK
KEGYIEDYKI---NKTKLEIQIGN-----INECKAI-KPRFYVT--KDEI
IRFLPAVGIIIISTNKGVMIHDKAISGGLGGALIAYFY
>Genasci_Feb2018_S35_SO-1_Pacearchaeota_31_8
--NIGSNVLAADNSGARIVRITGVKHGKRQQTARVADWVKVSVRAGKPD-
--MKGQVFDAVIIRQRLPYRRKTGERVCFEDNAVALLKDEKGNPKGTMIK
GPVAREISER-WKEVAKLAQFVL---------------------------
--------------------------------------------------
--------------------------------------------------
---------------RRRER-KTS-GKPRLILRKTNRYMNAQIVKNAHDK
IIFGVTSADLRGRLKSLGAGYLTGLLLGKEAK-GKVREAILDIGMRNIPK
RLYAVLKGVIESGISI--AVARGINVHASKKHCMYICKFIKNKEIDTAIS
ELNDVPVNAAKEFIYLLKGLRGNVVNSDLDKTRIYYASATWDSRP-AKRG
---------------------------LRKGDEVLVMRGAFRKKKAKITS
VNLKNIMITLEGIQRT----KK-------DG-SKVNIKFHPSSLQIHTLN
LDDKERLAILQR--------------------------------------
-------GK----RIISQARGHG-SLTYRVRKKFRPMSEGEAEIISIFHS
AAHSAPLMRLKIAN-EIFYNPAFNGAIFGDKISIGESKTGNILALKNVPL
SSNVYNIELNPGDGGRMMRTSGSSAIVFKKDNNKISVLTPKKKEVILSGD
CRVTIGTIAGSGRVHKPFMKAGVMHYKVKWPRTSAVKMNAVDHPFGSGRG
KRI---KPKAK-RNAPPGNRVGHRPRRT-----------GFIAYKVGMAT
ALVKDKVYFPVTILETPNMKIFSVRFYRN-GIVLKDVIVSKELKKRIPKN
LK--------PLDLGKEISLKDFTHFELLDVRGLTIGKGLSGPIKRFGLA
L--KQHKTEKGVRRPGSLGPWH-PARVTFRAPQAGQLGFFSRTHYNLKLI
SSKIRGYYLILRGSVQGPSKRQILVT---MKSKLYSSDGESKAEIQL-PL
VFNSPIREDIVAKSIESEKFILRQPYSSYEEAGKIRHGRHRWKGHYGKGI
SRAG-AETSQSRGGRMPHPPKGIYSY-RKINLKEKEIALNSALAATFNLN
YIGVIESLP---EKLKILALTLRKIRSNGLLIIKGDEK-----GKFSGID
VKTLPEINLSDLYLGRLTIYTKKALEELDKK-------------------
-----------------------------DDLAKSKKLLELFSKNKAQVV
ASMKRIPDFDVRPGLEVGTRITLRDKKAIELLKRLL-----GAID-NELK
DKQISD-NHFSFGIKEYIEIPEIEYQRGIGIRGFNVTVVFSI-TKDEIIN
YMKEFKTKI----TKIQEIVEFSAEIDCRIENKKLICKKGSEEIHRKIDV
PGVEIEPGKIFLSEKNKNEKSI-KSEVAHLKNILRGLQEPFVYKLEACNV
HFPITLESNKINNFLGEKKPRLAEIIPNVKVDIKSPKIILTSFNLEAAGQ
TAANIEKATKIR-NRDRRIFQDGIFIVEKP--------RIFEGFV-KKKF
PKRIVLEFERTVFIQKYERFSKKITRIHARLPDNVVNVGDLVRVQECRPL
SKIIHHVVISKVK---RRTVLRNFDKIEKFVKRCETQVAQKKKIRTHLRD
IVIVPRLVGMTIAIHYGKAFKEIKIAHNMIGHRLGEFALTREKVSHGAPG
IGATKSS--------------------------EKKFVGFKKEELGVKEY
VKNALGKGRISNVSIEYTPLGEKIIISTSKPGLVIGRRGEKIDELTHVIK
KKIEIREIKNHLLDAQLVADEIGIALERDLKFKVIAYKMLQSIMNAGALG
VEIVLSGKLPS-ERARSWRFAQGYLKKTGPAKVVDRAMSQATTLPGVVGI
KVSIL-----MSQDIVADALNKILNAKKANKKSVIIMHSKLLISILAIAK
LKGYIKNYKI---EKPNLIVELGD-----IHQCKAI-KPRFVVETGKIET
YRYLPTIGIIIISTSQGLMTHQTAIEKNLGGSLIAYLY
>Genasci_Feb2018_S35_SO-1_Pacearchaeota_33_10_a
-LNIGSMVNVADNSGARIARITGVKGGKGKKGCKLGDWVKVSIRAGNPE-
--MRGQLMDAVVIRVKKPYRRLTGERIAFTDNAVVILKDEKGNPKGTQIK
GPVPREIQER-WKEVSKLSGII------LKKNKKSVRMRGTRLHGWG--A
KKHKGKGNRGGKGFSGK---TYVLKYHFPYFGK-QKRNKLFINAGNI---
------ETRYKEGEIDS-KYKILGEGEIKKKYIIKAKGVSKSAREKIEKA
GGKV------------RKGK--TSG-KPRIVFRKTNKYIIGQFVKEAKDI
VTEGLTSKNLIGSLK---SAYLTGYLLGKRVLDKEEKEGILDIGLTSVKK
KIYAFLKGVKEAGVKI----VNGKDLGISKKQSMDICRFIKGKRVEQAIK
ELEEVPKTACGVFIMLLKSLQSNASEGGIMTPQIIMAKANKASRP-FRRF
GSRKFKRTH------------------VRKGDMVKIMRGEFRGKTGKVSV
VETKDTRVAIEGIQRQ----KK-------EG-SKVNVYFNPSNLQITEAN
TEDKKRIKIK----------------------------------------
-------GK----RIIQQARGHG-SLTYQVRKRAYPKEEGKAKVLELFNS
CAHSSPLAKILF-NGKTYYIPAFSGMVEGQGII-GEIENGNVLLLKDIPV
GTNIFNIEIRPKSGGKLVRASGLTAIVTKKALGKVSIMMPSKKEISLDEN
CRASIGMSAGEGRKEKPIIKAGKKWYMMKWPRTSAVKMNAIDHPFGSGRG
KRI---KPKAKRNAP-AGARVGLRPRRT----------KGFIAYKVGMTS
CLKDKKIVLAASVLEVPAMKIFSIRFYK-NGIVSKEIISEKELKRPKKKS
ENS-----I---KHSKEIKFSIFKPGILVDIRGLTTGKGLESSIKRFGLG
L--KGHKSEKGQRRPGSLGPWH-PAHVIFRVPMAGQLGMFTRIQYNSKIV
CIKIKTEYIIVPGSVHGTAKRQLLLT---MKTKVIDIEGKQGKEIEL-PE
CFSESIREDIAQKYFETEKVIQYIYAGKQKSASGIVAHGRRLWKTAGHGI
SRVG-ATIASAKGGRRAHPPRIVHFLYKKVNRKEAEKAMASGISATASQE
YVIVVESKII-DAKAKNFISSLKKIKNSGLLIVGKNENMK-----FSRLD
IKKTNELKIRDLFLGRLAIYTESAIKDLGEM-------------------
----ANVMEEIRIEKVVISVSGTA-----EKLEKGRKLLEILSGKKPAKM
KSTKRIPSLGVRPGLEVGALVTLRRKPAIDLLRRLL-----AAVD-DTLK
RRQISA-GTVSFGIKEYIEIPGMQYNEI-GMAGLDVSISFYI-SKEEVEA
FLENLGVKL------IKDEVEIPEGMNAEIVGDVIKISKDGKSVEKKIC-
YEAKIDGKKIVIECKPSKNKKLIKTTKAHIKNMISGLNEKYEYKMQICAV
HFPMTVAGNEIKNFLGEKKERRAQIVPDVEVKIEKEFITIKSASKDKAGQ
TAANIERATKIK-NRDRRVFQDGIYITEKQKG------RTFDGYVTK-KF
NRRVVIEFEKIVYIKKYERYTKRKTKLHARVPQEKVKVGDYVKVGECRPL
SKIIHFVFLEKIR---RRTILRNFDVIEEFVKRCNKKMEKGKQIRTHLRD
IIIVPQMVGMIINIHNGKEFTQVKIVEDMLAHRLGEFAITRKEIKHGAPG
IGATKSS--------------------------ERKFIQLKKEEFGVKEY
IRQQIGKGKLSSISIEYTPVGEKIILSTSKPGMLIGRGGEKIMELTEILK
KRIEIKEIEKGELDAQTVADEIAMFLERSLKFKVIAYQMIQRIIAAGAKG
VEIRLSGKLPS-ERAKSWRFAVGYLKKTGTAKVVNKGEAVAETMIGVIGI
KVGL------MSQDTISDGLNQIMNCKRAGKDNVVIRYSKVLINVLEIAK
KQGYLD-YQLDE-KNKVLRVKIKS-----LNEGRAI-KPRFYVKVEEIEK
YRYLPSFGIILISTSKGLITQAEAYEKNIGGSLVAYFY
>Genasci_Feb2018_S35_SO-1_Woesearchaeota_32_6
-IPVGSKIETCDNSGAKIIKIFTVVGLKTVKSCGVADLVMASVIRGRPD-
--MRKQVTFAVMVRQKKEYKRADGARIKFEDNSAVVLKDDKGNPKGTIFK
GAIAKEACER-WPGIAKIASIVV-------------QRRKRLGRKWRKPK
GIHS-------KIRHHFKGR-----RKMPSSGYKSSSGLKIINVSSVDKE
IKKISKTIGMKKRI--------LK--------------------------
----------RRTHYKKRLKLK-S-NKHRLVIRKSLKNIQASIINPTGDK
VILTVTSTQLKAHGGNLQSAYLTGYFLGKKAIEKGIKDAVIDFGFKSTKG
AIYSALAGAIDAGLKV-MARAIGVALPISLKQSIEICRFIKNKDIRLAKR
ILQDVPEKASKELLKLIDMVEANAQFKGLNTSNLVITHISAHQSS-----
KAWHFGRKIRRKMKRANVEII-----ALRKGDKVKLIVGKFKKHEGKVEK
IELKKGRVYVAGVEIT----KR-------DG-SKKLLPLHPSNLMITELN
LDDKLR--------------------------------------------
--------------------------------------------------
-----------------------------------ETKPGNILPLKSIPE
GTSICNIESNPGDGGKFVRASGAFARIITKMEKGIVVELPSSKRRTFLPE
CRAVIGIVAGSGRTEKPFLKAGKKYYAMKWPVVSGTSMNSVSHPFGGSSS
HA-KGIPTQAPRNAP-PGRKVGKAPKRT-----GRR--------------
--------------------------------------------------
--------------------------------------------------
--------------------------------------------------
--------------------------------------------------
--------------------------------------------------
--------------------------------------------------
--------------------------------------------------
--------------------------------------------------
----TNPMKNIRVEKVTLNVGAGK---DPAKLEKGLALLNLIAEATPVKT
VTKKRIQEWGLRPGLPIGCKLTLRKDRAVRILPRLL-----DAVD-NRLS
TRQFDNNGNIAFGIHEYIEIAGAKYNKI-GIMGLEVCITLEIS-KQEAID
FISNFKISV----KRIIEQIELPDNATASLNDKLLLIKGTKGEVKRHLNM
HNITIDAQKIILESSAAKKKKVIGSLIAHIKNMIKGVLQSHTYVLKICSG
HFPMNVSNNKVKNFLGEKVPRILQLKNGVDVKVEGDLIYVTSPNKEIAGQ
VAADIEQLTRRPGYDS-RVFQDGCYIIVKDGKE-----RQFTGTVISTKM
RKTAVIEFDRLKFLKKYERYEKRRTRLKSYNPECNAKEGEIVRIMECRPL
SKTKNFVVIEKL----RRKIKRGFTEQQKLLEKLRN---NEKNIETHCRD
MIILPEMIGRVIKVHQGKEFVPITIEADMTGHYLGEFVLTRKKVAHSAPG
IGATRSS---------------------------RKFVAQKIKEFQIEEY
ITQSLKNVGHSHTKMLKTPLGEKIVIYASRPGLIVGRKGQNIKQLTKTLK
KRIEISEVENQNLEANIIAEKIADALEKTEKFKAIGHKIMSNVMDAGALG
IEIRISGKVPS-ARAKSWRFYSGYLKKDIAIEGVRKAETQAKLKTGIIGV
KVRLM-----MLNDTLANMMSLIFNNELIGKSECLIPSSKLIKEVLKVMK
EKGYINDFKEEDSRGNYINLSLNG----NINKCGVI-KPRYSIKSNEFDK
FRYLPAIGILFVSTNKGIMTHYEAKSKKIGGKLLAYCY
>Genasci_Feb2018_S35_SO-1_Woesearchaeota_34_16
---VYSKIETCDNSGAKVIKIFTVIGSKTVKSCGVADLVMASVIRGRPD-
--MRKQVVFAIIVRQRKEYRRADGTRIKFEDNAAVVLKDDKGNPKGTIFK
GAIAKEACER-WPGIAKIASIVV---NKRK---KNTRQRGHKTHGWGAK-
KKHRGQGHRGGRGMAGY----------FGKHGFSKKVKINAVNISYLEEH
LNNLSNDLIKQENSVEEKGNKLLGDGKVSMKFKIKAPYASKTAIEKVKEA
GGEV--------RQ----GR--TS-NKYRFVVRKSLKNIQTSIINPKGDK
ILLTVNSTSLKGDSGNLPSAYLTGMLAGKKAIEKGINEAILDIGFNSAKG
RLYAVLAGAIDVGLKV-MARAIGMALPISCKQSVEICGFIKNKNISDVKT
MLRNVPEKASIEFIKLIENVEANAQFKGLNTSNLVIAHVSAHKAG-----
KVWHFGRKSRRKMKRTNVEIIV-----LRKGDKVKVMRGQFRKYEGKIER
IDLRKTRVFVNGVEIT----KR-------DG-TKKLLALRPSNLMIMELN
LEDKLRQ-------------------------------------------
-------GK----NLIQQKRGKG-SPRYRAPSFRYEGKTINGNITNIVHS
SGHSAPLMELKYSNGEVGLLQAPEGIKVGDKIEMGELKAGNILPLKNIPE
GTSIYNIESNPGDGGKFVRTSGAFAKIITKMDDDIVVELPSSKRRSFQPE
CRAVIGVIAGSGRTEKPFLKAGNKFYAKLWPIVSGTSMNAVSHPFGGSSS
HA-KGI-PTSARNDP-PGRKVGKAPKRTG----------GFAGYKVGMTH
LLINDNRACPTTIVECPPLKTASIRFYKNTKNSS-KLVSEE-LEKTTIQK
KKTV--------NKGKEINISAFKEGQLLDVHSLTKGKGFQGPIRRFGVQ
L--RHHKSEKSRRNPGSLGPWKSQGHVMWRTAHAGKTGYNLRTEYNKWLI
KIIVKNPYILVKGSIGGAQKRLIRLT---MKLDILDLTKNKVGEIKL-PL
QFAEEFRPDLIQRAVLAIQSHKRQSYAASKEAG-KRASAKLSRRSYGFGI
SRVGA-FAPGTVGGRRAHPPKSENSLWRKINEKERAKAIRSAITATIMSD
VVFVLDDFSI--NKTKDVIEVFKKLKKKPLIVVSRINKLSRAVANIPGID
VVEVKNLNADLLAAGRLTLWTSAAINILEKE-------------------
-----NAMKDIRIGKVTLNIGAGK---DQSKLEKGLVLLNAVANATPIKT
ITNKRIQEWGLRPGLPIGCKLTLRKYNAVKMIPRLL-----DAVD-NKLR
EKQFDNNGNIAFGIHEYIEIPGVKYNKI-GIMGLEVCITLEIA-KQEAID
FMATFN----------TREIELPEDVSASINDQFLLIKGPKGDVKRKFKQ
RRISIENKKIILESKETKKKKLIGSLMSHVKNMIKGSLQNHVYTLKICSG
HFPMNIIGNKIKNFLGEKVPRILQLKEGVGVKVEGELIHVTSASKETAGQ
VSADIEQLTRRPGF-DSRIFQDGIYLINKDGKE-----RQFTGTVTSTKM
RKTAVIEFERLHFLKKYERYGKRRTKLKVHNPECNAKEGDVVNVVECKPL
SKTKNFIIIQKL----RRTIKRGFTEQQKILLKKSR--GNGKNIETHCRD
MIILPEMIGKTIKVYQGKEFVPIMIGSDMIGHYLGEFVLTRKKVTHSAPG
IGATRSS--------------------------ERKFVAQKMKEFQIQEY
ITQSLENVGHSHTKMVKTPLGEKIIIFTSRPGLIVGRKGQNIKQLTKTLR
KKIEISEVENPNLDASIVVEKIVDALEKSEKFKAIGHKIMTDVMKAGALG
IEIVISGKVPS-ARAKSWRFCSGYLKKDIVISCVKKADAQAQLKTGIIGV
KVRIM-----MLNDPLANAMSLILNNELIGKSECLIPVSKVIKELLKVMK
ENGYVGDFKED-SRGNYIQLSLTG----SINKCGVI-KPKYSVQSDDFEK
FRYLPALGILVVSTPKGIITHYDAKSKKTGGRLLAYCY
>Genasci_Feb2018_S35_SO-1_Woesearchaeota_36_10
--PVGSEIETCDNSGAKVIKIFTVVGSKTRKAAGVSDLVMASVRRGRPD-
--MRKQVVHAVIVRQKKEYRRADGTRIKFEDNSAVVLKDDKGTPKGTIFK
GAIAKEVCEK-WPGIAKIASIVV---NKRKKNV---RMRGSKTHGWGAK-
KKHRGSGNRGGKGRAGV----SKQIDYFGKHGFSKRNEIKAVNISYLEDN
MQAISQNLIKKENE----VDKLLSKGRATNKYKIKVAHASEKAIEKIKKK
EGEV---------NYRNRLRILTA-RKPRLVVRKSLNNIYAAIVHKNGDI
IKIACHSSQLDCSTGNIPTAYLIGFMIGKKAINANFNDAVLDIGMKSVKG
RIYAVLAGALDAGLKI-MARAIGISLPISFKQSVEICNYIRNKKLSRAKD
VLNKAPKKASLEILKLIDSVEANAQFKGMSTANLVIKHINANIAS---RM
L--HSGRKRGRKFKRTNIEIVV----RVRKGDTVKIMRGQFKNKTGKVEL
VSLKKTFVFVSGINLT----KK-------DG-TKVKCQLHPSNLMITEII
TDDKMRA-------------------------------------------
--------------------------------------------------
-----------------------------------------------IPE
GVAIYNIEALPGDGGKFVRASGNSAKIITKMQDTIVVELPSSKRRVFLPD
CRATVGTIAGSGRKEKPFLKAGKRYYAMKWPQVSGTSMNAVDHPFGGRSS
ASKGGPTQSSRNSPP--GRKVGKAPKRT-----------GFAGYKVGMTH
LIIDNRKSCPATIIECPPLKAASIKFYKKTV-NGLKTVSEKELAKPKKQS
MAENKISDFDEVRKGKEIIVSVFKEGQQLDVHAVSKGKGVQGPVKRFGIS
L--KHHKSEKGRRRPGSLGAWNSQGHIMWRTSQAGKMGYHARVEHNKWLL
KIVVNNTCILIKGSVIGAKKRLIRLT---MKLNVLDISRKKVGEINL-PK
QFHEGIRTDLISRAVLAVQSNKRQPYGAMPRAG-LRHSTRRYRGSYGFGI
SRTGTRFSPNTVGGRRAHPPKANRIFSKKINKKERKMAIRAGISATIISK
LVFIIDRFDI--IKTKEVITALKAFKKKPLIVVSKDGPLMKSASNIPGID
IVNVRNLNAELLAPGRLTLWTESAIEALEKE-------------------
-----NPMRQISIEKVTLNIGAGK---DQARLEKGIKLIQTITGLTPIKT
FTNKRIQEWGLRPGLPIGCKLTVRGKKALELVKRLL-----EARD-NTLE
AVNWDNEGNLSFGIKEYIDIPGVKYNDI-GIMGLQVCATLKIK-KEESIE
FMEKFNVRVN-------IEIKLKDNVDAYLDKRVLAIKGPKGELKRDISD
KNIFMKDGKLITKAKNKKNKKVIKSYAAHIKNMIKGSLEEHEYLLKICSG
HFPMNVKD-SVKNFLGEKVPRVLKLKPGAAVKVENDKLIVRSPSKEIAGQ
VSADIEQLTRRTRYDL-RVFQDGIWIISKDGE------RIFTATVLSTKM
QKTATVGWERRHFLKKYERYEKRKSTVKAHNPLCNANEGDIVSISECRPL
SKTKTFVIIGVL----RRSLKRGLTEQQKILLNGLK---HENDVKTHCRD
MIILPEMVGKNIKVYNGKEFVQIAIVAEMISHCLGEFALTRKKVQHSAPG
IGATKSS----------------------KMI-ERKFVAQKIKEFQIEEY
IANNLKNVGHSHTKMVKTPLGEKIVVYASRPGLVVGRKGQNIKELTKTLK
KGIEISEVQNANLDANIVAERITDSLERAQKFKAIGHKMMESIMASGALG
VEIIISGKIPS-SRAKSWRFYSGYLKKDISIMAVDKAYAQAKLKSGVIGV
KVSIM------LNDPLANTLSIILTDEKMGKKESNIPSSKIIKKVLEVMK
AANYITNFQENDGRRNSLKISLSG----NINKCGVI-KPRYNVKKDGFEK
FLLARGMGILVVSTPLGIFTHTEAKKKNIGGRLLAYCY
>Genasci_Feb2018_S35_SO-1_Woesearchaeota_37_18
---VGCKIETCDNSGAKIIKIFTVVGLKTTKSCGVGDLVQASVVSGKPD-
--MRKQVVFAVIVRQKKEYRRPDGMRIKFEDNSAVVLKDDKGNPKGTIFK
GAIAKEACER-WPGIAKIASIVV------K---KNTRQRGSKTHGWGAK-
KKHRGKGHQGGAGMAGR---------YFGKFGFSKKVKINPVNISYIEEH
INKFVLEGLAKKESVEK-KNKLLGDGGVSMKFKITTPYASKTAVEKVKEA
GGEV----------RRKRGK--TS-NKFRFVVRKSLSNLRISVVDEKGDK
VLFTLDSKALKAGNGNLPSAYLTGLLAGKKAMEKGITEAILDLGFESVKG
RLYAALAGAIDAGLKI-MARAIGIDLPISLKQSVEICSYIKDKNVRETKK
ILHNVPQKASMQILKLIEAVEANAQFKGLNTSNLVITHISSHKSG-----
KAWHFGRKQRRKMKRTSIEVVV----RLRKGDKVKIMRGQFRKQEGKIEM
VNLRRAKVFVSGVEIT----KK-------DG-TKKSIALHPSNLMIIELN
LDDKFRQ-------------------------------------------
-------------SLIQQKRGKG-SPRYRAPSFRYEGKVITANVADIVHS
RGHTAPLMELKYSNGEVGLLQAPEGIKIGDKIEIGEIKAGNILPLKNIPE
GTSIYNIESNPGDGGKFVRTCGAFAKIITKTQEGIVVQLPSYKRRTFLPE
CKATIGTIAGSGRTEKPFLKAGSRFYAMKWPNVSGTSMNSVSHPFGGSSS
HA-KGITQASRNAP--PGRKVGKAPKRT-----------GFAGYKVGMTH
LLIDNRQHCPVTILECPPLKTFSIRFYKKTQNISKIVD-EDSLDKELERK
ITK---KKRKEFPKGKEINVNSFKEGQMLDVHSLTREKGLQGPVRRFGIQ
L--RQHKSEKSRRNPGSLGAWNAQGHIMWRTAHAGKTGHHLRTEYNKWLI
KINVKNQYIILKGTIVGTQKRLIRLT---MKIDILDVAKNKVGEIKLPP-
QFEEEFRPDLIQRAVLVIQSSKRQAYASKEEAG-KRVSAKLSRRRRGYGI
SRVGARFAPGTVGGRRAHPPKTEKKWRKKINEKERAKAIRSAIAATILKD
IVFALDDFSI--EKTNEALEALSKLKKKILLVVSKKDRLFRAVRNIPGID
IVEVKNLNAEMLAAGRPTLWTNTAIKILEKE-------------------
------TMKNIRIEKVTLNIGAGK---DQNRLEKGISLLSSIGNATPIKT
VTNKRIQEWGLRPGLPIGCKLTLRKDKAIKILPRLL-----GAID-NSLQ
EKQFDNSGNIAFGIHEYIEISGVKYDKI-GIMGLEVCITLEIS-KQEAID
FMANFKIK--------TKEIELPENIAASFNGQLLVIKGPKGEVKRQIKH
HNIFIKEKKIIFESKHTKEKKTIGSLAAHLKNMVKGSAQGHTYILKICSG
HFPMNVSGKKVKNFLGEKVPRVLDLKEGVDVKVEGDMIRVTSLNKEIAGQ
ASADIEQMTRRPGYDT-RIFQDGIHIINKDGKE-----RQFIGTVVSTKM
RKTAVVEFERLYFLKKYGRYEKRRTKLKVHNPECDAKDGDIVNVVECRPL
SKTKNFVAVQNL----RRTIKRGFTEQQKLLKKIKS---NQKNIETHCRD
MIILPEMTGTTIKVHRGKEFVPVVIELDMVGHYLGEFVLTRKKVAHSAPG
IGATRSS--------------------------ERKFVAQKIKEFQIQEY
ITQNLENVGHSHTKMVKTPLGEKIIIYASRPGLIVGRKGHNIKQLTRTLK
KKIEISEVENPNLDASIVAEKIVDALEKSEKFKAIGHKIMTDVRKSDALG
IEIVISGKVPS-ARAKSWRFYSGYLKKGDIALSVRKANAQAQLKTGIIGV
KVSIMP----MLNDPLANVMSMILNNELIGRAECLIPSSKVIKELLKVMK
ENGYVGDFTEEDSRGNYIKLSLIG----GINKCGVI-KPRYSVKSNEFEK
FRYLPAIGILFVSTPRGIITHYNAKAKKTGGKLLAYCY
>Genasci_Feb2018_S35_SO-1_Woesearchaeota_38_11
---VYSKVETCDNSGAKTIKIFTVIGSKRISSCGVGDLIMASVQSGRPD-
--MRKQVVFAVIVRQKKEYRRADGTRIKFEDNAAVVLKDDKGNPKGTIFK
GAIAKEACER-WPGIAKIASIVV---NKRK---KNTRQRGHKTHGWGAK-
KKHRGKGHQGGAGMAGK---KPSIWKDLDYFGFSKPKARNAVNISFIEQH
LNKISKNLIKKENFVEEKGNKLIGDGRVSMKFRIKAPYASKTAAEKVKQA
GGEV------------KRGR--TS-NRHRFVVRRSLKNFYASIVNPKGDK
VLFTINSNMLKADTGNLPSAYLTGMLAGKKALEIGVKNAILDLGFNSAKS
RFYAALAGAIDAGLKI-MARAIGMAMPISFKQSVEICSFIRKKNVNDAKK
ILQNVPEKASRELIKLIENVEANAQFRGLNTSNLVIAHISAHKAG-----
KAWHYGRKSRRKMKRTTIEIIV-----LRKGDKIKVMHGKFKKHEGKVEM
IDLKKTRVFVSGVETA----KK-------DG-TKKLLALNPSNLMVVELN
LDDKFR--------------------------------------------
-------------SLIQQKRGKG-SPRYRAPSFKYEGKIITASVTDIVHS
SGHSAPLIELKYSNGENGLVQAPEGIKVGDNIEMGELKPGNILPLKNIPE
GASIYNIESNPGDGGRFVRASGASAKIVTKMENSIIVELPSSKRREFLPE
CRAMIGIVAGSGRTEKPFLKAGNKFYAKMWPIVSGTSMNSVDHPFGGSSS
HS-KGITQSARNSP--PGRKVGKAPKRT-----------GFAGYKVGMTH
LLINDNRFCPVTIVECPPLKTASIRFYTNT-LQGSKLVSEESLDKELERK
II--IPKKVKEEAKGKEININVFSEGQLLDIHSLTTGKGFQGPVRRFGVQ
L--RQHKSEKSIRNPGSLGPWKSQGHVMWRTAHAGKMGYHLRTEFNKHVL
KINVKSNYLVIKGSIAGPQKRIIRFT---MKLDILDQTKNKVGEIKL-PS
QFEEELRIDLIQRAVLAIQSHRRQIYAASEEAG-KRASARKIMTRRGTRM
NWVGS-FAPGTVGGRKAHPPKTENIWWKKINEKEKAKAIRSAIAATIMKD
VVFVLDDFSI--HKTKDAIEAFNKLRKKPLIVVSKIDKLRKAFTNIPGVD
VISVKSLNTELLAAGRLVLWTSAAISIMEKE-------------------
-----NQMKNIRVEKVTLNIGAGK---DQTRLEKGLVLLGAVANATPIKT
VTSKRIQEWGLRPGLPIGCKLTLRKEKAIKILSRLL-----EAVD-NRLR
EKQFDNNGNVAFGIHEYIEIPGVKYDKI-GIMGLEVCVTLEIS-KQEAIS
FMADFNAKV--------KEIELPEGTSASANDYALLVKGPKGEAKREFKL
RNVSITDKKIILESKGAKEKKIIGSLAAHIKNMVRGSQQKHVYTLKICSG
HFPMNVSNNKVKNFLGEKVPRVLQLKEGADVKVEGDLIYVESANKEIAGQ
VSADIEQLTRRPGYDT-RIFQDGIYIINKDGKE-----RQFTGTAISTKM
RKTAVIEFERLHFIKKYERYEKRRTKLKVHNPECNAKDGDIVRIMECRPL
SKTKNFVIIQKL----RRTIKRGFTEQQKLLKKIRA-N--EKNPKTHCRD
MIILPEMIGATIKVYQGKEFIPVMVEQDMIGHCLGEFVLTRKKVAHSAPG
IGATRSS---------------------------RKFVAQKMKEFQIQEY
ITQSLENVGHSHTKMVKTPLGEKIIIYASRPGLIVGRKGQNIRQLTKTLK
KRIEISEVENPNLDANIVAEKIVDALEKSVKFKAIGHKIMTDVMRSGALG
IEIVVGGKVPS-ARAKSWRFYSGYLKKDIAIVGVKKANAQAKLKTGIIGI
KVKIMP----MLNDPLANTMSLILNNEMIGKSECLVPVSKIIREMLKVMK
ENNYVGELQEEDGRGNHIILHLLG----NINKCGVI-KPRYSVKSNDFEK
FRYLPAVGILFISTPKGIMTHYDAKSKKTGGKLLAYCY
>Genasci_Feb2018_S35_SO-1_Woesearchaeota_39_10
---VGCRLETCDNSGAKIIRVFTVIGSKTVKSCGVGDLVMASVLSGRPD-
--IRKQVVFAVIVRQKKEYRRIDGTRIKFEDNSAVVLKDNKGNPKGTIFK
GAIAKEACER-WPGIAKIASIVV---------------------------
--------------------------------------------------
--------------------------------------------------
-----------R----------TS-NKFRFVIRSSLKNFQASVISTKGDK
VLFTIGSKELKGDNGNLPSAYLIGALAGKKALERGIKDAVLDLGYKPTKG
RLYAALAGAIDTGLKI-MARAIGMALPISFKQSVEICRFIKNKNISNAKE
MLQDVPQKASKEFIRLIGNVEANAQFKGLNTSNLIIAHISAHKAG-----
KTWHFGRKSRRRMKRTNVEIVV----RIRKGDKVKIIHGQFKKHEGKIER
VELKKTRVFVSGAELT----KR-------DG-TKKLLALHPSNLMVTELN
LEDKQRQKI-----------------------------------------
-------GK----NLIQQKRGKG-SPRYRAPSFRYDGKTITSSITGLVHS
SGHSAPLMELKHSNGETGLLQAPEGIKIGDKIEMGELKSGNILTLKNIPE
GMPIYNIEAQPGDGGKFVRASGAFAKIITKIEDSIVVELPSSKRKTFSPD
CRAAIGIVAGSGRTEKPFLKAGNKFYAKLWPIVSGTSMNAVDHPFGGSSS
HA-KGITQASRNAP--PGRKVGKAPKRT-----------GFAGYKVGMTH
LLIEDNRACPVTVVECPPLKIISIRFYKNT-QNGLKLVFEADFDKELERK
IITQKKKGKKEINKGKEISISAFKEGQAIDAHSLTKGKGFQGPMKRFGIQ
L--RHHKSEKSRRNPGTLGSWRAQGQIMWRVAHAGKMGYHLRTEYNKWIV
KIIVKNPYVLLKGSVSGVQKRLIRLT---MKLAILDQANSKVGEIKL-PL
QFEEEFRPDLIQRAVLTIQSHKRQAYAASTSAG-KRASARKIMTRRGTRM
NWVGA-FAPGTVGGRRAHPPKSEKIWWKKINNKEKAKAIRSAIAATIMKE
VVFVLDDFS--VSKTKDVIGSFIRLKKKPLIVVSKIGKLSRAATNIQGID
VVDVKSLNTELLAAGRLVLWTTAAINILEKE-------------------
----MNPMKDIRIEKVTLNIGAGK---DQAKLEKGMALLNAVASATPVKT
ITNKRIQEWGLRPGLPIGCKLTLRKERAIKMLPRLL-----EAID-NRLR
EKQFDGNGNIAFGIHEYIEIPGVKYDKI-GIMGLEVCVTLEIS-KQEAIN
FMSSFNTKV-------TKDIDLDDSVSASINNQVLLIKGPQGESSRKINQ
HSISIDNKKITLESKGTKEKKMMGSLTAHVKNMIRGSMQNHVYTLKICSG
HFPMNVSSNKVKNLLGEKVPRVLHLKHGADVKVEGDLVHVTSASKEIAGQ
VSADIEQLTRRPRYDT-RIFQDGIYIINKDGKN-----RQFTGVIVSTKM
RKTAVIEFNRLHFLKKYERYEKRRTRLKIHNPECSVKDGDIVRIMECRPL
SKTKNFVIIEKM----RRTMKKGFTDQQKLLKKLRA---NEKNIETHCRD
MIILPEMIGRTIKVHQGREFVPVMIEQDMIGHCLGEFALTRRKVAHSAPG
IGATRSS---------------------------RKFVAQKMKEFQIQEY
ITQNLKNVGHSHTKMIKTPLGEKIIISASRPGLIVGRKGQNIKQLTKTLK
KRIEISEVENPSLDAKIVAEKIVDALEKSEKFKAVGHKIMTDVMRSGALG
IEIVVSGKVPS-ARAKSWRFYSGYLKKDIAITGVRKSDAQAQLKTGIIGI
KVRIMP----MLNDPIANTMSLILNNELIGKSECLIPVSKVIKEILRVMK
ENGYVKDFEEADSRGNYIRLNLTG----GVNKCGVI-KPRYSVKSNEFEN
FRYLPAIGILFVSTPRGIMTHYDAKSKKTGGRLLAYCY
>Genasci_Feb2018_S35_SO-1_Woesearchaeota_39_8
---VGCRLETCDNSGAKIIRIFTVVGSKTVKSCGVGDLVMASVQSGRPD-
--IRKQVVFAVIVRQKKEYRRVDGTRIKFEDNSAVVLKDDKGNPKGTIFK
GAIAKEACER-WPGIAKIASIVV---------------------------
--------------------------------------------------
--------------------------------------------------
--------------------------------------------------
--------------------------------------------------
------------------ARAIGMALPISFKQSVEICRFIRNKNIINAKE
MLQDVPQKASEEFIRLIENVEANAQFKGLNTSNLVIAHISAHKAG-----
KTWHFGRKSRRRMKRTNVEIIV-----VRKGDKVKIMLGKFKKHEGKIER
VDIKKARAFVSGAELT----KR-------DG-TKKLLALHPSNLMITELN
MDDKMRQK------------------------------------------
-------GK----NLIQQKRGKG-SPRYRAPSFRYDGKIITAAITDILHS
SGHSAPLMELKYSSGEEGLLQAPEGIRVGEKIEMGELKPGNILPLKNIPE
GIPIYNIESQPGDGGKFVRSSGVFAKIITKAEGSIVVELPSSKRKPFSPE
CKAVIGTIAGSGRPEKPFLKAGSRFYAKMWPIVSGTSMNSVSHPFGGSSS
HA-KGITQSARNSP--PGRKVGKAPKRT-----GRR--------------
--------------------------------------------------
--------------------------------------------------
--------------------------------------------------
--------------------------------------------------
--------------------------------------------------
-------------------PKSEKIWWKKINKREKVKAIRSAISATIMKE
VVFILDDFEL-ISKTKEVIEMFNRMKKKPLIVVSKLDKLSRAAANIPGID
VVDVKSLNAELLAAGRLVLWTAAAINLLEKE-------------------
----MHNMKNIKVEKVTLNIGAGK---DQSRLEKGIMLLKAITNTNPIKT
ITSKRIQEWGLRPGLPIGCKLTLRKASAIRILPRLL-----EAVE-NKLM
EKQFDQNGNIAFGIHEYIEIPGVKYDKI-GIMGLEVCVTLEIS-KQEAIS
FMASFNTK------------------------------------------
--------------------------------------------------
--------------------------------------------------
--------------------------------------RQFTGIVVSTKM
RKTAVVEFNRLHFLKKYERYEKRRTKLKVHNPECNAKDGDIVKMMECRPL
SKTKNFVIIEKM----RRTIKRGFTEQQKILKKLRA---NEKNIETQCRD
MIILPEMIGKTIKVHQGKEFVPVMIEDGMIGHCLGEFALTRKKVAHSAPG
IGATRSS---------------------------RKFIAQKMKEFQIQEY
ITQSLENVGHSHTKMVKTPLGEKIIIFASRPGLIVGRKGQNIKQLTKTLK
KRIEISEVENPSLDANIVAEKIVDALERSEKFKAVGHKIMTEVMRSGALG
IEIVVSGKVPS-ARAKSWRFYSGYLKKCGDIAIVRKSNAQAQLKTGIVGI
KVSIM-----MLNDPLANVMSLIMNNELIGKQDCLIPVSKIIKELLKVMK
ENGYVSEFKETE--------------------------------------
--------------------------------------
>Genasci_Feb2018_S35_SO-1_Woesearchaeota_40_20
--PVYSIVETCDNSGAKAIKIFTVVGLKKGRSCGVGDLVQAAVKRGKPD-
--MRKQVVFAVIVRQKKEYRRPDGTRIKFEDNAAVVLKDDKGNPKGTIFK
GAIAKEACER-WPGIAKIASIVV----KRK---KNVRQRGHKTHGWGAK-
KKHRGKGHQGGAGMAGA-DSKKPSIWKDKDFGFSKKIKINPVNARYIEEH
INKISANLAKKENSV--EKNKLLGDGKVTSKFKIKTPYASKSAVEKVKEA
GGEV-------R----------TS-GRYRFVVRKSLRNIHASIVSPEGDK
VLVTVSSSSLKGGTGNLPSAYLTGFLAGKKSAEKGVKKAVLDIGFNSVKG
RLYAALAGALDSGLEI-MARAAGMALPISLKFSVEICRFIKNKKVGLAKK
MLQDVPEKASKHFIQLIETVEANAQFKGLNTSNLIISHISAHNAG-----
KAWHYGRKTRRKMKRTNVEIFV----ALKKGDKVKVIHGNFKKHEGKVER
VELGRTRVFVSGIEYT----KK-------DG-TKKMIPINPSNLMITELN
MDDKFR--------------------------------------------
-------------SLIQQKRGKG-SPRYRAPSFKYSGKQITAQVLDIVHS
SGHSAPLMELKYSSGESGLLQAPEGIRAGDQIEIGELKSGNILPLKSIPE
GTSIYNIESNPGDGGKFVRTSGVFARIITKADDGIVVELPSSKRRTFMPE
CMAAVGVLAGSGRTEKPFLKAGTRWFNKMWPHVSGTSMNSVSHPFGGRSS
HA-KGITQSARNSP--PGRKVGKAPKRT-----GRR---GFAGYKVGMTH
LLVDNRQNCPVTVVECPPIKIYSIMFYKKIM-NGSKLISQS-PDKELEKK
ITK-KSRGKEP-SKGKEISVSVFKEGQKFDAHSITTGKGFQGPVRRFGVT
L--RHHKSEKSRRNPGSLGAWRAQGHIMWRTAHAGKMGYHLRTEYNKQII
KIAVKNTYLLIKGSLGGTSKRLIKLT---MKVAILDMSGNKAGELVL-PN
QFQEEIRPDIIHRAVLTIQSHKRQPYAAAKTAG-KRASAKLSRRRKGIGI
SRVGTRFAPGMVGGRRAHPPKPQKIWWKKINSKENLKAIRSAISATMLKE
AVFVLDEFSL--DKTKKVLQSFEKMKSKPLIVVSKNSGLGKAVANIPGID
IIEVKNLNAELLAPGRLTLWTSAAISALEKE-------------------
------TMKIIKIEKITLNIGAGK---DQSRLEKGIVLLNSIGNGTPVKT
VTNKRVQEWGLRPGLPIGCKITLRKGKAASLLPRLL-----ESVD-NKLN
PRQFDDNGNIAFGIHEYIEIPGIKYDKI-GIMGLQVCVTLEIS-RQEAIE
FMSKFST---------NAEISLPSGVTASLSGQSLAITGPKGESKRKIRQ
HNVKIENSKVIFETESTKRKKLLGSLKAHVNNMIKGSIHQHNYTLKICAG
HFPMTVADNNIKNFLGEKVPRVLQLKEGAAVKVDGQLIHVISTSKETAGQ
VAADIEQLTRRPGFD-SRVFQDGIYIINKDGKE-----RQLTGTVISTKM
RKTAVIEFQRLHFITKYERYEKRRTKLKVHSPECSVKEGDIVKVVECRPL
SKTKNFVIIQKF----RRSLKRGFTDQQKILKKLK---SGKKIIKTHCRD
AIIVPEMTGIMIKIYSGREFVQVLIEPDMIGHRLGEFVSTRKKVQHSAPG
IGATRSS---------------------------RKFVAQKIKEFQIEEY
ITQTLKNVGHSHTKMVKTPLGEKIIIFTSRPGLIVGRKGQNIKQLTKTLK
KRVEISEVENPSLDSNIITEKIVDALEKSQKFKAIGHKIMTEVMRAGALG
IEIVVSGKVPS-ARAKSWRFYQGYLKKGDIANSVRKTNAQAHLKTGVIGI
KVSIMP----MLNDPLADVMSLILNNEAIGRQECALPVSKIIRHLLKVMK
EQGYLSEFNEEDSRGNYIHLRLNG----SINKCGVI-KPRYSVKNKEFEK
FRYLPALGILIVSTPKGIMTHYDAKSKNMGGKLLAYCY
>Genasci_Feb2018_S35_SO-1_Woesearchaeota_40_64
--PVGSRVETCDNSGAKIIKIFTVVGLKTTKSCGVGDIVQASVVSGKPD-
--MRKQVVYAVIVRQRKEFRRQDGMRIKFEDNSAVVLKDDKGNPKGTIFK
GAIAKEACER-WPGIAKIASIVV---NKRKKN---ERQRGSKTHGWGAK-
KKHRGKGHQGGAGMASRSDAKKPSIWKDKNFGFSKKIKINAVNISYIEQH
MEKVSSGLAKKEQL----ENKLLGDGRVSVKLRITTPYASKIAVEKVKEA
GGEV------RKTHYKKRLK--IS-NKFRLVVRKSLNGIKASIVNPKGDK
IIFTVDSKTLKGNTGNLPSAYLTGMIAGKKAVQSGIKEAILDIGLNSTKG
RLYAALAGALDAGMKI-MAKALGTALPISFKQSVEICRFIKNRNVEEAKK
ILHNVPEKASKEFIRLIESVEANAQFKGLNTSNLIITHVSAHKAG-----
KTWHFGRKTRRKMKRTNVEIVV-----MRKGDKVMVIAGKFTKHEGKIEE
INLKEANVFVNGIETT----KR-------DG-TKKMLAMHPSNVMIIELN
LDDKLRQK------------------------------------------
-------------SLIQQKRGKG-SPRYRAPSFRYENKPMNATISDILHS
SGHSAPLMELEYSNGETGLLQAPEGIKSGDKIEIGETKIGNVLPLKNIPE
GTPIYNIEANPGDGGKFVRASGTFARIITKMDNGIVVELPSSKRRTFLPE
CRAVVGIIAGSGRPEKPFLKAGTKSFAMRWPIVSGTSMNSVNHPFGGKSS
HA-KGITQSSRNAP--PGRKVGKAPKRT----------------------
--------------------------------------------------
--------------------------------------------------
--------------------------------------------------
--------------------------------------------------
--------------------------------------------------
--------------------------------------------------
--------------------------------------------------
--------------------------------------------------
-----SKMKGIRIEKVTLNIGAGK---DQPRLEKGVALLAAIAESTPVKT
ITNKRIQEWGLRPGLPIGCKLTLRKNKAIKLLPRLL-----EAME-NKLD
ERQFDENGNIAFGIQEYIEIPGVKYDKI-GIMGLQVCITLEIT-KQEAII
FMADFK----------TKIVELPNGVMASMTGRTLQIKGAKGEVRREIKQ
RNVSIDSTKIILESKETKKKKIMGSLAAHIKNMIKGSAQNHTYVLKVCSG
HFPINVANKRVKNFLGEKIPRELELKNEASVKVEGELIYVTSPNKETAGQ
VSADIEQLTRRPGYDT-RVFQDGIYVINKDGKE-----RQFIGIVASTKM
RKTAVIEFERINYLKKYERYEKRRTRLKAHNPDCSAKDGDVVNIIECRPL
SKTKNFVIVQKL----RRTIKRGMTEQQKILLKKMR--ANEKNIETHCRD
MIILPEMVGVTIKVHQGREFVPVAIETEMIGHYLGEFALTRKKVAHSAPG
IGATRSS---------------------------RKFVAQKFKEFQIQEY
ITQSLKNVGHSHTRMVKTPLGEKIIIFTSRPGLIVGKKGQNIKQLTKTLK
KRIEISEVENPNLDARIVAEKIVDALEKSEKFKAISHKIMGDVMKSGALG
IEITISGKVPS-ARAKSWRFYTGYLKKDIAVTGVKRADAQAQLKTGIIGV
KVRIMP----MLNDPLANMMSLILNNELVGRQECLVPSSKMIKELLRVMK
ENGYVSEFKEEDSRGNHIKLVLSG----NVNKCGVI-KPRYSVKAKDFEK
FRYLPAIGILFISTPRGIMTHYDAKAKKIGGRLLAYCY
>Genasci_Feb2018_S35_SO-1_Woesearchaeota_41_8
--PHTANVVVCDNSGARILRIISVYGHKRQSSAAIGDLVNGAVIEGKQD-
--IRKTVVQAVVVRQKKEYRRLDGTHIKFEDNAVALIKDDLGNPKGTMIK
GPIAKEAAER-WPAVSKIASMII---------------------------
--------------------------------------------------
--------------------------------------------------
--------------------------------------------------
--------------------------------------------------
--------------------AYGTALPISTKTSVEICRALRNKTYTAAKE
LLANVPGKASRNILQILESAAANAANKGLAVGALVVKHISAHNGPK----
-TMHYGRNHGEAKR-THIQIVL---LRVRKGDKVAIMRGKFKGSAGSVER
VDMHKLRVFVSNASTT----KK-------DG-TKSLYPLHASKLMITELN
LTDLKRLG------------------------------------------
-------------SLIQQARGKG-GPSYLARSFRYVTKNIGGTISDFVKC
PGHSAPLVEITYDDGSLALMIAPEGACVGDKIASAPTVNGNTLTLSNIPE
GASIYNIESQPGDGGKFCRAGGVSARLVSKTDKFAIVVLPSRKEKEFLLS
CRATIGIIAGGNRKEKPYLRAGAKHHAKRYPMISGAAQNAVDHPFGNKRT
SRKAKQRPA-PRFAP-AGRKVGKHPKRT-----------GFAGYKAGMTH
VAVADNRAMPVTVVECPPIRVFGIKFYAKDAYGAAQILSDKKLSLPKQHK
TQAA--------KVGKDISVQVFSEGVQLDSHVITKGKGYQGPVKRFGIN
I--RNHKSEKTKRGPGNVGGWTG-NRSF-PVPHAGQTGYHQRSERNKLLL
KMVVKNPTLLIHGSLGGPAKRLIKLT---MKLQILNTQGTPVGEKEL-PA
VFNTPLRTDIILRANLAIASHERQPYGADKTAAKLSRRRRKYKTAYGHGI
SRSGERFAPNTVGGRMAFAPNACKNWYQKINDKERKVAVRSAMAAVMQKE
LVLISNEFSL--DKSSKVVEAFEKLRKVPLLVVSGHCKLITSARNIQGVQ
VIPANRLNTRLLAAGRLTLFTQAALEKVK---------------------
-----NAMQTIRIEKVTLNIGAGK---DQTKLEKGIALIKAVTGIEPVKT
ITNKRIAAWGLRPGLPIGCKLTMRKQSALQVLARLL-----AAKE-NKLK
PENFDDCGNLSFGIAEYIDIPGVTYDKI-GVLGLQICVTLEVVAKEESMA
FFKNFKVSI-------TETVAVPEGITVEASANSVKIKGPKGELSRRFVI
PKISIKDGNVILSSKTKREKSKLYATRAHINNMLKGVQAPFVYVLKICSG
HFPMNVAGSKVKNFLGEKIPRITEIPQGVAVKIEGDKITVTSIDTELGGR
TSSNIEQLTRI-ARRDRRIFQDGIYIIQKP--------RTFKGTVTEAKS
AKTVTVQWQRKHYLPKFERYEKKTTRVHVHSPACEAKKGDIVKLMECRPL
SKTKHFVITEKL----RRRIKNGFREEQRLLAHLKG---NKKEIRTHCRS
IPILPEMFGKTIKVYSGKEFVPVMVVPEMIGHRLGEYVMTRKKVSHSAPG
IGATRSS---------------------------RKFVAENVKEFQIQEF
ISETLKNVGHSHTKLVRTPLGEKIVIYASRPGLVVGRKGENIKKLTNVLK
KRIEISEVEQPNLDAQIVAERIASTIEKIQKFKAIGHKTMADVIAAGALG
IEIKMSGKIPS-ARAKTWRFYSGYLKKNVALTGVKRAKSIAQLKPGVVGV
QVAIMPSD--MLNDPLANALSSALSYDKCGRKEVIIPVSRVIRKVFTILQ
DNFFVGSFDESEARGGIIKLHLLG----NVNACGVI-KPKFSVTLDTYEK
FRYLPAFGILIVSTSKGIMTHEEAKRAGIGGRLLAYCY
>Genasci_Feb2018_S35_SO-1_Woesearchaeota_42_26
---VYSKIETCDNSGAKVIKVFTVMGSKTVKSCGVGDLVMASVIKGRPD-
--MRKQVVLAVIVRQKKEYRRADGMRIKFEDNAAVVLKDDKGNPKGTIFK
GAIAKEACER-WPGIAKLASVVV----KRK---KNTRQRGYKTHGWGSKK
-KHRGQGHRGGRGLAGRSDAKKPSYWKEDYFGFSKGIKISAVNIRFIEQH
FNKLSGKLVSHEGIVEEKGNKLLGDGKVSMKFRIKTPYASKAAVEKVKQA
GGEV--------RKKRIRIL--LS-NKYRFVVRKSLKNFQASVISPKGDK
VLLTINSNALKGSSGNLPSAYLIGLLAGKKAIEKGVKDAILDLGFNSVKG
RLYAALAGAIDAGLKI-MARAVSMALPISVKQSVEICNYIRNKNVSSAKK
MLQDVPEKASKEFIKLIDNVEANAQFKGLNTSNLVIAHASAHKAG-----
KAWHFGRKSRRRMKRTNLEIVV-----LRKGDKVKILRGQFRKHEGKVER
VDAKKLRIFVNGVEMP----KR-------DG-TKKLLPLDPSNLMITELN
MDDKLRQ-------------------------------------------
-------------NLIQQKRGKG-SPRYRAPSFNYDGKAISGAITDIVHS
SGHSAPLMELKYTNGEIGLLQAPEGVKVGDQIEVGEVKTGNILPLKSMPE
GTSIYNIESNPGDGGKFVRSSGAFAKIITKTSEGIVVQLPSNKRRIFLPE
CKAAVGIVAGSGRTEKPFLKAGSKFYAMKWPNVSGTSMNSVSHPFGGSSS
HA-KGITQSARNSP--PGRKVGKAPKRT-----------GFAGYKAGMTH
ALINDANFYPLTVIECPPIKTASIRFYKKTQ-NGLRLVSEDSLDKETERK
ITK-KKKEAADFDKGKDISIEVFREGQRLDAHSLTREKGFQGPMRRFGIQ
L--RHHKSEKSRRNPGSLGPWKAQGHVMWRVAHAGKTGKHLRTEYNKIIV
KILVKNHYLLVKGSISGPQKRLIRFT---MKLDVFDSAKNRVGEITL-PE
QFKEEIRPDIINRAVLSIQSHNRQPYASSDEAG-KRSSAKLSRRSYGLGI
SRVGMRFAPGTVGGRRAHPPKTEKIWWKKINEKERSKAIRSTISATILKL
VVFALDGFE--MSKTKSVLDALVKLRKKPLIVVSKTNHLSKAVANIPGVD
IVDVKNLNAELLAAGRLTLWTSNAISILEKE-------------------
------SMKHIKIEKVTLNIGAGK---DQSRLEKGIALLRAITNATPIKT
VTKKRIQEWGLRPGLPIGCKLTLRKDKAAKILPRLL-----DAVE-NKLM
ERQFDHNGNIAFGIPEYIEIPGVKYDKI-GIMGLEVCITLEIS-KQEAVE
FMAKFN-----MKEKITKEIELPENAAASVNEKFITIKGLK-EVKREFSQ
RSVSIEGRKVVLESRGTKEKKIIGSIAAHIKNMINGSQRDHTYTLKICSG
HFPMNVAGSKIKNFLGEKVPRTLDLKAGAEVKVEGDIIHVTSPNKETAGQ
VSADIEQLTRRPGYDT-RIFQDGIYITNKDGKE-----RQFTGIVVSSKM
RKTAVIEFERQYFLPKYERYEKRRTSIKVHNPECNAKDGDIVKIMECRPL
SKTKNFVILQKL----RRTIKRGFTDQQKLLKKLRA---NEKNIETHCRD
MVILPEMVGSTIKVHQGKEFVPVMVEPDMVGHYLGEFALTRKRVAHSAPG
IGATRSS---------------------------RKFVAQKMKEFQIEEY
ITQSLENVGHSHTKMVKTPLGEKIIIYASRPGLIVGRKGQNIKQLTKTLK
RKIEISEVENPSLDAHIVSEKIVDALEKSEKFKAIGHKIMTDVMRSGALG
IEIVVSGKVPS-SRAKSWRFYSGYLKKDIAITGVRKSNAQAQLKTGIIGI
KVKIMP----MMNDPLATMMSLILNNESVGKSECLIPSSKMIRELLKVMK
ENGYVGEFEEEDSRGNYIRLSLTG----SINRCNVI-KPRYSVKGTGFEK
FRYLPAVGILVVSTPRGIMTHYDAKAKKIGGRLLAYCY
>Genasci_Feb2018_S35_SO-1_Woesearchaeota_46_13
-LNQGSLIEACDNSGAKLLKIVSIKGAKRKPAAMTGDLVLASVRKGSPE-
--MRKQVVFAVVVRQKKEFRRETGERIKFEDNAAVVVKDEAGNPKGTLIK
GPVAKEVCQR-WPSIAKIASII------RK---KSSRQHGSHTHGWGA-M
KKHRGSGNRGGAGNAGFENY-------FGKHGFKSKKRRSAVNISHLEQH
-----LKKYIAKGLIKEATTKLLGSGKTEKKWIIECESASQRAKQNVEQA
GGKI-----------RKRKQ-ETSGK-DRLVVRKTSGQIIVQLTDEKGDL
VKISANSAQLNLSLKNLPAAYLTGLLAGRLAVQKGIKEAVLDAGAKPAKY
RIYAALKGTADAGLKV--AKAQAISLPISLKQSVEVCKFIRNRKYSQAIR
MLEDVPIKACAYILKLLKSAHANANQKGLDMNKLTIKAIVAKQGPNVFKY
G-RKRGR---I-AKRTHIEVVV--SMPLRKSDVVKVMRGSFKGKTGKVNA
ISTKKLAAYIDGVESS----RR-------DG-TKVFVPIKTSNLMIMELS
--------------------------------------------------
-------GK----NITSQKRGKG--SIYKAPSFRYALAEMTGKVTDIVHS
QGHSAPIAKINY-NGNHLLGIAPYGMRVGDEVSAGPLKDGNTLPLSKIPE
GALIFNIESLPGDGGKFVRTTGGFARVLSKERMEVKVMLPSKKERSFHPQ
CRATIGVIAGGGRTEKPFMKAGEMSKKKLYPHTSAQSMNAVAHPFGGSST
--NKG-RPTRKHAP--PGAKVGMRPRQS-----------GFAGYKAGMTH
IIIDNRQTLPVTILECPPLKVASIRLYKSTDYGR-KVASEK--DKNLARK
IMKKEKAEEKEFDIDKEISIKVFKEGQQLDIFAVTKAKGTQGPVKRFGIS
L--KKAKSEKGRRAPGNVGPWM--GNRSWTVAHAGRMGFHNRLDKNKWLL
RINIKNQYVILKGSIPGPAKRLIRM----MKLELYSLEKNPEGKVQL-PA
QFDEPVSKTLIARSVIALQLSSRQPYGANLQAGQVSRRRRDYRGSYGRGI
SRVGA-FAPGTVKGRRAHPPKPHKILAKKINKKENNKAMRSALAATMQKE
YVFAVNDISI--EKTKSVKQTLEKLRRKGLLIVVPEHCLQKSAANIPGIE
VEEVAKLNAEQLAAGRLTLFAASSLKKMQAE-------------------
-----NIMKNIKVAKITLNIGAGT---NTAKLDKGMKLISHIAGRNPVKT
FTTKRIPTWGVRPGLPLGCKLTLRKTPAKEVLSRLL-----QAKE-NKLT
QKQFDGAGNIAFGIHEYIDIPGAKYDEI-GIMGLEVCVTLEIITKEEAIS
YMTNYKV----------ETIKIPEKVTAASDGQKLTVRGPKGEVTRNFTS
ATVNVEESGITLKSKDSKERKIAGSYRAHIKNMIQGALEGHRYKMKILSG
HFPISVEGRQVSNYFGEKLPRKFTIPEGVQVKTSGSEIDIESCDKELAGA
TMGAIEKLTRRTAFD----------------------KRGITGVVSSAKM
RRTVSVKREARVMLRKYERYTKRYTAIKAHNPDCAAKEGDTVTINECRPL
SKSKHFVITA------KRSLTRGLTPQQAILLKNF--RNDDKNIKTHCRD
MIILPEMVSKIAGVHNGKEFVRINIIPEMLGHYLGEFVATRKKVTHHAPG
IGATRSS---------------------------REFVKQKKREFQVKEF
ISSTLKNVGHSYTELQRTPLGEKIVIHTSRPGLIVGRKGQNISQLTETLR
KRVEISEVEHPDLDSQIVAERIAYALERSNRFKGIMHRTMSDVLAAGAKG
VEIRLSGKLPG-ARAKSWRIFGGYLKKDAAIMNVSKAIVSAKLKSGVIGI
QVRIL-----MSNDPVANALSLMLNAEQRSKRNCIITTSKVLKKVLDIMN
KQSYIGSFTEQTARGTKLSVELLG----AINKCGAI-KPRFAVKNNEFEK
FKYLPAFGFIIVSTPQGIMTHTEAKQKMIGGRLLAYFY
>Genasci_Feb2018_S35_SO-1_Woesearchaeota-I_35_31
--PLEARVDTCDNSGAKVLKIIAVIGHKTVRAAGVGDLVMTAVKKGKLE-
--MRKTVVPAIIVRQRKEYRRPDGTRIKFEDNAAVVLKDEKGNPKGTIFK
GPIAKEVAER-WPAVAKVASIIV-------------KKKVGKYRGHGGGM
RKRRGAGSRGGKGRAGKKAG---MPNQLGAQGFLPSVDVKAINLNYFKDK
IEKLKQGKAVKEGVIADLEGKLLGTGIVEMKLKLSVDRCSASAAEKVKAA
GGEV------------KRLK--TA-RKPRLTVRFTNSRVIAQLIESKGDK
ILAGVDSYGLNFSLKNFPAAYLTGVLAAKKALSKGVKEAILDAGFTPAKG
KVYAFLLGALDGGLNV--ATARLLSAPISTKQSVEISYHLRYEDLAWAKA
FLEEVPQKAASHFLQLLKSVEANAQFKGLNTSSLKISKLIANKAS-----
IPFSGGRGRHATKR-THIEIEV---IQLRKGDKVKVTRGQYNKKEGKVDH
INLKRERVYIVGLEMI----KK-------SG-SKVQLPFHPSNLVIVDLS
-GDKYRKEKK-SV-------------------------------------
-------GK----RLITQRRGRG-TPVYRASSHNYYPTESTGTVVDLVHC
AGHTAPLMRVHYLTGEQNLAIAPEGIKVGDMVSVGEMHNGDVLCLRDIPE
GSFIHNLELQPGDGGKLVRASGTFAKIVAKEDKGIKIKLPSRKERLFSPL
CKAALGIVAGSGRTEKPFLKAGIRFHKFKYPRVCGISMNAVDHPFGGKCS
-HIKGRPTQSPRSAP-PGRKVGKAPRRT-----------GFIAVKAGMTH
VFMDTRASIPVTILECPPLLISGVSFYKNSLYGLIKSASISKLEKNL-GR
TMPKKQKSIDEIKIGKQIAIDVFEPGNLIDIRGVTKGKGFQGTVKRYGVQ
I--RSHKAEKTKRGIATLGSWT-PKRVEFSVAQSGKMGYHQRTEYNKKIV
KIIVKNSYVLVHGSVVGPVKREVLLT---MKLPIIDLQKKKSGDKEL-PS
QFSEEYRPDLIKRAVHALQSASRQRYGAYEEAGKRSASSRDYRGCYGFGI
SRVGTRYSPQTVGGRRSHPPKAEKVLEQKINKKENQKAIRSALAATVNKV
-IFVMDSFSL--SKTKEVEEILQALRKKGILIVVAENCVIKAAENIEGID
VTIVKGLNAELLAPGRVTLWTEKAIDALKK--------------------
VSGKENPMREIKIAKVTLNVGAGK---SEDLMKRGLKLLGILAGCTPVKT
TTKRRIPGWGLRPGLAIGCKVTVR-KDAEKLLKRLL-----AAKE-NKLK
VSNFDNSGNLSFGIPEYIDIEGVKYDEL-KIMGLEVAVTLEI-TKQEAMA
FIKKLGVEV--MKENLKREIVLEKGVISTYVHNVLKVKGPKGEVERMFAH
PRLKIEGEKIILEALATKEKTMIGSFEAHIVNMVKGVIEPHVYLLKVCSG
HFPMTVSGQEIKNFLGEAVPRKVEIIKGVDVKVNGVEVIITSADKEKAGL
MASRVENMRI--TNRDRRIFQDGCYITKKAGKT------IYRGKIVKKDI
NRTATIEWSRSVYVPKYERYELKRSRMRVHNPGCNAKIGQQVLAAKTRPL
SKMKHHVIIQLL----RRSLKRGLSEHKRLLKKVEA---NDPDIKTHCRD
MIIMPAMIGKTIKVYNGKEYVMVLIMPDMIGHFLGEFSHTRKSVTHSSAG
IGATRSSK--------------------------REFITQKTKEFYIKKY
IEGKLKGVGISQIKLKKIPLGEKIIIYTSKPSLIVGSKGSNIRDLTKELK
QNIEINEVKNVFLDANIVAERIAGSLERSARFKGVGHKIMENVMNSGALG
VEVIISGKIPG-ARAKSWRFYQGYLKKDAALEGVRKAKTAALLKTGIIGI
QVAIM-----MLNDPLAAALSKIVNAEKVGKREVLIPASAILKKILGIMN
EHSYLGTFELEDGKGGIIKLNLLG----NINRCGVI-KPRFSTKKDNYEK
WRYLPAFGVIIVSTPQGIMTHIEAKEKGMGGKLLAFC-
>Genasci_Feb2018_S35_SO-1_Woesearchaeota-I_36_6
----GAHIGTCDNSGAKILKVVSVIGHKTSRAAGVGDLILASVKSGKLE-
--MRKTVVPAIIVRQRKEYRRPDGTRIKFEDNAAVVLKDEKGNPKGTIFK
GPIAKEVAER-WPAVAKVASMVI---------------------------
--------------------------------------------------
--------------------------------------------------
--------------------------------------------------
--------------------------------------------------
------------------ATAKSLDLHISSKHSVEICNSLRYKTTAYAKK
FLQEVPEKAARQFLKLINSVEANAQFKGLNTSELKITKILANRAS-----
LPMGGGR-HRYKTKRTHLEVEV----AVRTGDKVRVMRGQFAKKEGKVER
VNLKREEISVFGMDVI----KR-------DG-TKLLAAIHPSNIMIIELN
LSDKKRKESK----------------------------------------
----------------QQRRGRG-THTYRSISFRFKHPSANGTVIDLVHC
AGHTAPLMELAHAPGENSYAFAPLGVKIGDEILETSVREGNVLSLRNIPE
GTLIHNLELSPGDGGKLVRSSGTFAKIIAKSEESVRILLPSRKEKLFLPD
CRAAIGALSGGGRLEKPFLKAGAKYKRMRYPHVCGISMNAVDHPFGGKCS
-HIKGRPTQSPRSAP-PGRKVGKAPRRT----------------------
----EQVFMSATIIECPPIMIFGVAFYKKELFGMRKIASIPKMDKELDRQ
FDKKTTEDIKDFDQGKEVKINVFDKGNYIDVHGITQGKGFQGTVKRYGVP
I--RQHKAEKTKRGIATLGSWT-PKRIEFYVAVPGKMGYHLRTEYNKQIL
KVALRNSYLLIKGSVIGPKKRAIVLT---MKLPLLDGKKNKTGEQEL-PI
QFSEEFRPDLIARAVHALQSAARQAYGADQEAG-LRHSSKLSKERKGFGI
SRNGTRFSPQTRGGHQAHPPKSWKIWEQKINNKENQKAIRSALAATVNKH
LVFIIDSIE-KCTKTQDLTQQLITLRKKSLLIVVGVSPLVKAAQNLPGVD
VITVKALNAELLAAGRATLWTKHAIETIAK----------------GVKE
KKSLDNPMKKIRITKLTLNVGAGK---NEELLKKGLKLLQKLSVDAPVKT
VAKKRIPAWGLRPGLAIGCKVTVR-KDAEKLLKRLL-----VAKG-NKLS
DRNFDQQGNFSFGIPEYIDIEGLEYDEL-KIIGLEVAVTLEQITKEEAIT
FARSLGVEVQ----------------------------------------
--------------------------------------------------
--------------------------------------------------
--------------------------------------ELLTGAVVRKDV
NHTATISWFNSSYVPKYERFEQKRSRLRVHNPPCNAEIGDNVVVAKTRPL
SKTKNFVIIGTL-----RSLQRSNDSQKKLLKKIDA---DSKNIRTQRRE
MVVIPSMIGKTIKIYSGREWVPVTITVEMLGHYLGEFALTRKGVTHGSAG
LGATRSS-------------------------------------------
--------------------------------------------------
---------------------------------------MENVINSGALG
VELVFSGKLPS-ARAKSWRFYQGYLKKEISVEGVRKAQASALLKSGIIGV
KVAIM---------------------------------------------
--------------------------------------------------
--------------------------------------
>Genasci_Feb2018_S35_SO-1_Woesearchaeota-I_37_7
---VGAWVTACDNSGAKVIRIFSVIGHKTVRAAGVGDLVMASVKKGKLD-
--MRKQVVPAVIVRQKKEYRRPDGMRIQFEDNAAVVLKDMKGNPKGTIFK
GPIAKEVAER-WPAVAKVAGS--------------------TTHGWGSR-
KKHRGSGSRGGSGKAGKRAGHKKQHHTLGAHGFLPA-KIKGINLGDFTRK
LDLVKEKKITKQGHI--TYGKLLGTGNTEAKLNITAPAWSASAEQKVKAA
GGEI----------RRVRHK--TSG-IPRLVVRFTNQRVIGQITSAQGDK
VLVATDSFALKYSCKNIPATYLVGIALAKKALSKGQKKAILDVGFSPLKK
KLYAFLKGVLDGGL------------------------------------
--------------------------------------------------
------------------------NLQVRKGDKVRVLRGQFAKREATVER
VDLLHGKIFAEGITIV----KK-------DG-TKIPCPLRAPQLMLVSLV
LEDQRRKKKE----------------------------------------
-------------SLIQQRRGRG-THPFKSPSHRFPQETGEGKVMDIIHC
AGHSAPLLQIAFAQGRNEMAFAPEGVKVGDTVAVGETSLGNVLALRDIPE
GTLVHNIELHPGDGGRFARASGTFARVVAKTEKEVRVQLPSRKEKSFLPE
CRAAIGTLAGAGRLEKPFLKAGTRMKKKIYPIVCGVSMNAVNHPFGGKSS
KV-KGRPTQAPRSAP-PGRKVGKAPRRT-----------GFIAYKAGMTH
VMAENRPSLPVTVLDCPPLVLAGVSFYKHTKK--VSSFFAKKLAQPAKKE
QKSF--EKLPDFDKGKEIALQVFETGSIVDVHGISTGKGFQGTVKRFGVP
I--RQHKAEKTKRGIATLGSWT-PEFVQYSVAQSGKMGYHLRTEYNKQIF
KIVLKNSYAFIKGSVVGPKKRAVVLT---MKLPIYTTEKKKVGECTLPAQ
-LQESYRPDLIRRAVRAVLSRQREVYGKKSMAG-MRHSTRKVLSHRGTRM
SWVGA-FTPQTRGGRRAHPSKTQAVLEYKINDKENRKALRSAAAANFDAT
LVFIVDSFEI--KKTNEFEGVLLKLKKKGLLLVS-KMCLVQAAKNIPGID
IVQVQALHAAVLAPGRVTLWTEAAVQRVEKE-------------------
--HTAHLLKQIKIAKVTLNIGVGK---SEEQLKRGLKLLEKISSQKPVAT
LSKKRIPAWGLRPGLAIGCKVTLRK-DTEVLLRRLL-----AAKE-MKLS
ERNFDLRGNFSFGIPEYIDISGLEYDEL-KIMGLEVAVTLELITKGEAIT
FVQNLGVEV-----------------------------------------
--------------TTKREKRMMSTFAAHMKNSIKGTQEQYEYKLKICSG
HFPMNISGREIKNFLGETVPRKITLLQGADVKINGTEIVVKSADKEIAGQ
TAASIEQLRI--TNRDIRIFQDGCYITQKAGE-------LFQGVVIKKDS
NRSATLEWNRSKYVPKYERYTLLRSRLRVHNPACNAQIGEEVVAARTKPL
SKTKHHVIIGR-----RRSLLRGANQQNPMQKRVLEKVADDKNLRTHARN
MIIVPAMLGKSLKVYNGREWLPVVITLEMLGHYLGEFAHSRKLVTHGSAG
LGATRSSK----------------------------------------NY
IESSFPKGGISQIKLKKIPLGEKVIISTSRPSLIVGSKGANIKDLTKTLK
KRIEITEVKDVFLDATLVAERIAGSLERSARFKSVGHKAMENVMKSGALG
VEIILSGKIPS-SRATSWRFYQGYLKKEISMEGVRKAQMGALLKSGIIGI
KVAIMP----MFNDPLAAALAKIMNAERVGKKEVEIPASTLMKRILGLLQ
EHQYLGSCELEDGKGGVLKVNLLG----NVNKCGVV-KPRFSTKHTTFEK
WRYLPAFGLLVVSTPKGIMTNMQAKQERTGGKLLAYCY
>Genasci_Feb2018_S35_SO-1_Woesearchaeota-I_44_11
-LPHEARVDACDNSGAKVVKIFCVVGHKTVRSASIGDLVMCAVKKGKLE-
--MRKTVVPAVIVRQRKEFRRPDGTRVQFEDNACVVLKDEKGNPKGTFIK
GPIAKEVAER-WPAVAKLASI---------------RYRGRSNHGHG--A
RKRRGAGSRGGRGNAGK-KAGMPLQL--GRHGFTSSTARESINFDYFTKK
---ITQL-LAEKKIAKEDVQKLLGSGTPG-RWKISCQYCSEKAKQKLEEA
GGEV----------RRRRQK--TS-QKPRVVVRLTGRKVIGQVIQPQGDK
VLAAADSVALNYSLKNMPATYLTGLLLGKKALKAGVQEAALDTGLSPIHG
RIFAFLKGVVDAGLH---ARASIKNLPISTKQSVEISNFVRYKSTEQAKK
MLQEVPQKAVQQFLKLIGSVEANAQFKGMNVASLKITKVLANKAN-----
IPRTGGR-HQVAHKHTHLEIEV---VQLRTGDKVRILRGEHRKKEGKVER
VNLKREKVFIVGIEAI----RK-------DG-TKVPFPLQPSNLLVIEME
LGDKKRLGMKKEIK------------------------------------
-------GK----NLIQQRRGRG-SPTFRSRSHFQHPSQPTGKVVDIVHC
AGHSAPLLEVEYPDRTINLAIAPQNIQIGQALELGEIREGNVLPLKAIPE
GTLVYNIELHPGDGGKLVRSSGTAARIVAKTEQGITIILPSKKEKVFLPE
CRAAIGTVAGSGRTEKPFLKAGTRHWKMAYPHVCGISMNAVNHPFGGKSS
KV-KGRPTQSPRDAP-PGRKVGKAPRRT-----GR----AFIGFKAGMTH
VMTNETVALPVTIIECPPMKVAGIAFYKQDLWGIQKCGTLEKPEKELSRK
FPK-NPAQFDDLRMGKELQVEVLQGYNLVDVKGVTRGKGYQGTVKRFGAH
L--RQHKAEKTKRGIATLGSWH-PNRILFTVPQGGKMGYHFRTEYNKQIL
KIQIKNPYVLVKGSIVGPQKRALVLT---MKLPIVDATRKKAGEREL-PA
QFSEAYRPDLIKRAVLAIQSAARQRYGASPMAGNVSKRRRDYKTSYGFGI
SRVARKFSPQTVGGRRAHPPKAIKIWEQKINDKERQKAIRSAIAATVNKT
IVLLPTSFQL--NKTKDVAKALLTLRKKSLLIVVGGKCLLSSVRNIAGVD
IVQVQSLNAELLAPGRATLWTESAVETLQKQ-------------------
--KKTNLMRGIRIGKITLNIGTSK---DDEKVKRGLKLLQKLTPLTPLKT
FTKRRIPNWGLRPGLVVGCTVTIRR-DAEPLLKRLL-----AARE-YALP
ARSFDQNGNFSFGVPEYIDVEGLEYDEL-KIMGMEVAVTLQIS-AEDAIA
FAQELGVKI------MVRELVLPPGVSAKLEGTLLTVKGPKGETKRDFHD
PRITMQGNKMELESRNTREKTILHCYRAHILNLIQGVQEPHLYKLKICSG
HFPMTVAGQEVKNFLGEHKPRKMALPAGVTVKVDGTEVTVSSPDIEIAGQ
AAAKIELLRI--TNRDIRIFQDGIYITSKSSKA------LFNGKVVKKDI
NRSATIEWFRPHYVQKYERHEIRRSRLRVHNPRCNANIGDTVIAARTRPL
SKTIHHVIVKVE----RRALKKGFTEQEKILLRNVQ--KNQVNIETHCRD
MVIVPQLLDKTIKVHAGREFVPVIITSEMLGHRLGEFAQTRKSVSHSAAG
IGATRSSK-----------------------------IVQKTKEYYIKRY
IEQKLSNVGVSHIRLKKIPLGEKIIIQTAKPSLIVGSKGSNIKELTRTLK
KEIEIEEVKDIFLDPKIVAERIASSLEKSARFKGVGHKMMENVMKSGALG
VEIILSGKIPG-ARAKSWRFYNGYLKKDVSIEGVKRAQAAALLKSGIIGI
KVAIMP----MLNDSLASALAKINNAERVGKKETSIPASKMVKYVLTILN
EQRYLGAFEEAN-EQGLLKINLLG----NINNLGAI-KPRFSSKKHQFEK
WRYLPAFGIIIVSTPLGLMTHAQAKEKNVGGRLIAYCY
>Genasci_Feb2018_S35_SO-1_Woesearchaeota-II_30_27
-IPVGANLVVCDNSGAKIVRIFTVVGYKKRRSASVGDLVMGSVKEGRPD-
--IRKQVVFGIVVRQKKEYRRPNGERIKFEDNALIVLKDNKGNPRGTMIK
GPIAKEAVDR-WANIGKIASIVI---------------KSVRMRGHSHGS
RKWRNSGSRGGFGMAGT--------DYFGRHGFHSRKKKISINLDDLKFD
KEEINLKEL---GY-----NKLLGRGNISRKLKVYVESASKLAIEKIREK
GGEV---------KKRLRLI--S-SNKPRLVVRRTLKHLTAQIVNPNGDL
VITSANTKELKRDTNNIPSSYLLGILIGKKAHKKNIKDPILDLGLRPAKK
VLYALLKGAIDSGLNI--SKAIGRDLPISTKQSIEICNYIRGKSVKRSKT
ILQKTPIKSCSNILKILNSAESNAINKGLNANNLFVKNAIPNRAS-----
RPYHSGRKIRRKMKRTHIEIIL---LRIRKGDKVKVLRGQFKKKSGVINK
VDLRKSKVYVDGIENI----RK-------DG-TKTFYPIEPSNLQIIELN
LDDKKRKGVK----------------------------------------
-------GK----RLITQRRGKG-TFAYKAHSHRYSRENIKGQIINFVKC
PGHTAPLAKVIYENGERILMPAPTNVRLNDNIFAGPVQTGSILTLKNIPE
GTLIYNIESRPGK-SSFCRSAGSFARVVSRTSNGVLIKFPSKKEKLLNPE
CRATIGVAAGGGKRDKPFVKAGKRWHVMHYPRTSGVAMNSVDHPFGSGRG
RH-VGKSKIPPRNAP-AGRNIG-----------------GFAGYKAGMTH
IIIDNTNSIPVTVIECPPLKPLSLRFYKKTGLRCVSELFAKNLDKELTRK
IKKSNEQDYDNIKLNKEININVFKEGQFLDVHGITKGKGFQGTVKRFGVS
I--RQHKSEKVKRGVGSLGPWT-PKRVSFRVPMPGKMGYHQRVEYNKWLL
KILVKSDFILLNGSVPGSRKRLVILT---MKVDVLNLEGKKTKTLDL-PI
QFDEEYRPDLIKRAVLSIQSNNRQPYGANVRAGKLSRRRRKYKTAYGKGI
SRVG-ALSPGTVGGRRAHPPKAVKEWSKKLNIKERRKAIRSAIASTIDKE
LVIIFENLEL--SKTKDIIFVMKNIKTKGPLIVVSDSCLQKVALNIQGID
IVKVKNLNAELLSPGRLVIWTEKAIERLAKE-------------------
----SDKMKEIKLDKVTLNIGTGE---PGDRLDKAMKLLRNMTGMKPVST
KTQKRIPTWKIRPGLQIGCRVTLRKEKAREMLNRLL-----LSMD-NKID
ARKFDSNGNFSFGIKEYLDIPGVKYDEI-GIIGLEAAVTLKLITKDEAIE
FIKKFKTEI-------NEEIQLMDGVNVEISNSVVKVEGSQGKLEKRFAF
PNIELKDKKIQLVSKSKREKRMINTFKAHIKNMIKGTLEGFEYKLKICSS
HFPMNVKNVTIKNFLGEKVPRKARILENVNVKVEGSDVIVTGIELEKVSQ
TAANIESARV--TNRDRRIFQDGIYIYEK---------RTFTGRVTKMSS
QKTVTVEWSRLFYLHKYERFEKRRSRVKAHKPDINVNVGSMVKIMETRPI
SKTKNFVILEVL----RRSLNRGLTPQKKLLEKIKKYKEIAKPIKTHCRD
MIVLPDMVGLTIRIYSGKEFVPVIITEKMIGHYLGEFALTRKIVTHSAPG
IGATRSS---------------------------RKFTNQKIKELQVRSY
ILSQLMRIGCSKIEIKRTPLGERIVVYTSRPGLIVGRKGENISRLTNALK
SRIEVGEIENPDLDPYSVADKITYTLEKPKRFKFIGYDSLSKIMKAGAMG
AEIVIGGAGVPGARAKSWRFSAGYLKKSVSDNQILKAQTVAKLKRATVGI
KVSIM------MNDTLASALSAIGNAEKIGKPICIVPMSKMLKGVLEIMK
NNHYIGDYNIEDGKGKIVEINLLG----NINKVGVI-KPRFSVTKKEFEK
FRFLPAFGLIIVSTSTGMMTHIEAKKKNVGGRLISFVY
>Genasci_Feb2018_S35_SO-1_Woesearchaeota-II_31_11
-LNHGSEVETCDNSGAKVVRIVSVKGSGRKPRCGLGDLVLVSVVKGDSA-
--MRKQVVPAVIVRQRKEYRRKDGIRIKFADNAVVILKDDKGTPKGTMFK
GAIAKEVAER-WPAIAKVADI------------RKKNSRQRGLRTHGWGA
NKHRNSGNRGGYGMAGHEYG----HDYFGKTGFRPIKDVKIINVGELKFK
EENIDLKKL---GYG-----KLLGKGNIDRKFKIIIEKFSSQAKEKIEKA
GGQI-----------KERLKVKT-R-KLRLVFRKSLKNFYAQIINDDGDK
VLVTATTFELGIPRTNLPSSYLLGVLIAIKAKNNGIKEAILDIGARNVKG
LAYGFLKGALDGGLDI--ARVKGNDMPISTKHAIEICSFIKGKDVAKAKS
ILTSVPVKASKYFVGLLNTLEANAKNIGLNAEGLVIDKVIANKGPKAWHY
-SRHRGRVM-----------------RVRKGDSVKIMRGQFKGKTGNVSS
VSYKKIKVYVEGAEML----KK-------DG-TKAFYPIHPSNLMIKELD
LKDKERKKAE----------------------------------------
-------------RTLTRKRGSG-SPIFVAPSHRYKESVLKGKIVDLVKC
PGHTAPLAKVVYDNNEEAYIIAPNEVKTGDIVETGSLNKGSVLPLKQIPE
GTLIYNIESSPGDGGKFCRAAGTFSKVVSASEDFILIELPSKKQKKFNPE
CRAAIGIISGSGRTEKYIVKAGKQHHIMRWPRTSGVAMNALNHPFGSGRG
RAHSKIRVVAR-GTP-PGRKVGKAARRT-----------GFIGYKVGMTQ
AMVKDNTVVPITIIECPSLSVLSLRFYKQ-HFDGLKLISEKNVDKELKRK
VMKNTIKEFDEVRLDKEIKINVFKEGQLLDLHGVTKGKGFQGPIKRFGV-
-GRVAHKSKKKVRGIGSVGPWH-PSRVRSTVAQPGKMGFHQRTEYNKLLL
KIVVKNNYVLVSGSVVGTYKRPVIMTE--MKASLYSSNGTKKGTVEL-PN
QFDEPVRNDLIHRAFLAIRANKRQRYGTMPHAGELSRRRRKYKTAYGRAM
SRVGA-YAPGMYKGRKAHPPKATKILSQKINIKENRKAIRSALSASVNEN
FVIIFDEFDL--KKTKDLYKLLIILRKKPL-FVGKNKVLSKILSSIQGTE
AVLANNLNVDLLAPGRLTFFTKDAVELIKNK-------------------
-----NKMKEIRIEKITLNIGTGG---PGEKLEKAMKLLNKITGMKVVST
ITKKRIPTWDIRPGLQVGCKVTLRGEKADELLKRLL------VAGAEKIN
KLKFDKFGNFSFGIPEYLDVNGIEYDSI-GIIGFDVAVTLEI-SKEEAIN
FIKQYNFEV------LKDFIEVPEGTEVSIDDFIIKAKGKIGESTKSFEN
TGLQIKGNKVLFSISR-SQKKLLNSFLSHFRNMIKGVNLGYIYKLKICSS
HFPMTVKNKVIKNFLGEKIPRTARIYDGVNVKIDGDIITVDGADKEKTSQ
SGANIEQAT-----------------------------RMFSGTIIKLSG
AKTASLEFFRQFYLPKYERFEKRKTRIHVHNPPCNIKIGDVVKVMECRPI
SKMKNFVVIEN-----RRSLKRGLTQHKKLLAKIKKYNEIKKNIKTHCRD
MIVVPEMLGTTIFVHTGKDFVPIIMTVEMLGHYLGEFTLTRRKVQHSAPG
VGATKSS---------------------------RQFVNQKVKEYQIQEY
IKSKLVGTGYSHTEIQRTPLGEKVIIYTTRPGLVVGRKGENIKQLTTVLN
KRIEIGELINPMIDANYVADRISSTLVRSKRFKSVGYKTLQQILDSGALG
AEIVISGKVPS-ARARSWRFSAGHLKKSGSQNEVKRAVSTANLKSGTIGI
KVSIMTPD----NDLLANALSNIYNAAKIGKEFCLVPVSNIIKTVLQIMK
DKGYIGEVTFEEGRGGTFKVNLLG----TLNRCGAI-KPRYNVKKNEYEK
FRYLPGFGFLVISTSQGVLTQAEAKEKNIGGRLLMYFY
>Genasci_Feb2018_S35_SO-1_Woesearchaeota-II_31_12
---VGAFIPTCDNSGAKVVRIFTVMGYKSVKVAGVGDLVMGSVKQGRPD-
--MRKQVVYCIIVRQKKEYRRQNGERIKFEDNALVVLKDDKGNPKGTMIK
GPIAKEAVEK-WPNLGKIASIVV------------NRMRGTKTHGHGSKK
-KWRGSGNKGGKGMAGF--G----NEYYGKRGFHSKKNIKTINLDELNIN
KEEINLKEL---GY-----TKLLGRGNINKKVKVHIGYASKSAIEKIKEK
GGEV-----------KKRLKIAS--NKPRLVVRRSLRHSIAQIVNEKGDK
VLVSATTKELGYSTSNIPASYLLGLLIGKKANKKNIKESVLDFGLQRTIG
VLYAVLKGALDSGLNI--ARAIGRDLPISTKNSVEVCNHIRGKSLKRSKY
ILQKVPIKSCTNILDLLNSAEHNAINKGLNANNLVVKNVIANKAS-----
RPFHSGRKIRRKMKRTHIEVIL----PIRKGDKVKILRGQFKKKSGTANK
VDLKKLKVYVEGIENV----RK-------DG-TRTFYPLDPSNLQIIELN
TGDKRRK-------------------------------------------
-------GK----RLITQRRGKG-TFAYKSHSHRYNKETLKGEIFDVIKC
PGHTAPLAKVIYENGQQVLIPAPANIRIKDKISIGEINTGNTLPLKNIPE
GTLIYNIESRVGK-PSFCRSAGSFARVVSKSPNEVVIKFPSKKEKSLNPE
CRATIGIAAGGGKRDKPFVKAGRRWHAMHYPRTSGVAMNAYDHPFGSGRG
RH-VG-KSKPPRNAP-PGRNI------------------GFAGYKVGMTH
LIVKDNSSTPVTVVECPPLKPLSVRFYKNTPYG-IKLISEKNFDKELNRK
AKKNEPKDYDDIKIDKEININVFKEGQFLDVHGVTKGKGFQGTVKRFGVA
V--RQHKSEKVKRGVGSLGGWT-PKRVSYRVPMPGKMGYHIRMDYNKWLI
KITVKNNYILLKGSIPGSRKRLILLT---MKADILNLEGKKSGSIDL-PV
QFYEEYRPDLIKKAVLAIQSRNRQSYGADVRAGKLSRRRRDYKTAYGKGI
SRVG-AEAPGTVGGRRAHPPKAEKIWDKKINLNERKKAIRSAISSTINKD
LIIIIENFDL--SKTKDILLVMKNIKKKP-LIVLSNKCLEKAASNLQGVD
IINIKNLNAELLAAGRLVIWTQNSIERLSKE-------------------
-----AKMREIKIEKVTLNIGTGE---PGAKLDKAMKLLSSISGMKPVAT
KTKKRIPGWKIRPGLEIGCRVTMRKQLAKDVLMRLL-----TSVN-NKIE
SRKFDTNGNFSFGVKEYLEIPGVKYDDI-GIIGLEAAVTLQLITKEEAIN
FIKKFNTE---------EEIQFSENINVELIDDTLKIGGPKGKVERRLAF
PNVELKDNKIQLMSKSKREKRMINTFKSHIKNMILGTSEGFEYKLKICSS
HFPMSVK--NIKNFLGEKTPRSARILEGINVKVEGFDVIVTGIDLEKVGQ
TAANIESAR-----------------------------RSFTGVVTKMSS
QKTVTIEWNRLLYLHKYERFEKRRSKIKAHKPDINVNIGDKVKVMETRPI
SKTKNFVILEVF----RRSLKRGLTDEQKIMIKVKKYKEKNKPIKTHCRD
MIVMPEMVGLTIQVHRGKEFVPVLIIERMIGHYLGEFALTRKQVAHSAPG
IGATRSS---------------------------RKFTNQKIRELQVKSY
ITSQLTRMGCSKIEIKRTPVGERIIVYTSRPGLIVGRKGENINRLTNILR
TKIEVGEIDNPNLDPYSVADKITYTLEKPKRFKFIGYDSLSNIMKSGAIG
AEIIIGGAGVPGARAKSWRFSAGYLKKSVADSKVLKAQAVANLRRATVGV
KVSIMP----MLNDTLATALSNLQNAEKTGKNICIVPMSKVLKNILEIMK
DNHYIGDYNVEDGKGKIVEVNMLG----RINKVGAI-KPRFSIKKNDFEK
FRFLPAFGIIIISTSRGIMTHLDAKKNNLGGRLISFVY
>Genasci_Feb2018_S35_SO-1_Woesearchaeota-II_32_8
-LPKRAQIETCDNSGAKVIQIISIKTIKKGRYAGIGDLVTASVIKGTQE-
--MRKQVVQAVIVRQRKEYKRPDGTRIKFEDNAAVVLKDDKGNPKGTMIK
GPVAKEAADR-WPGIAKLAGMVV---------------------------
--------------------------------------------------
--------------------------------------------------
-------------KRRLEQK--TS-GQIRLVIRPNLHNTIVQFTYENGDK
VLLTISSKKLKANRGNIPTAYLAGLYAGILAKKKNIKSAILDLGNRSIKG
RIYAALKGVLDSGIN------SSWNIPISRKFSVEIGNFVKNKELKKAKV
LLENVPIKASKLILKLLDSLEANAENKGIDTNNLIIKEFIANKGNKM---
--WHQGRKRRRKMKRCHIFI-------LKRGDKVKIMNGKFEGRVEKVSK
ILLKETKVYLENIYNI----RK-------DG-TKTLSPINPSNLQIIELN
LEDKMRKKI-----------------------------------------
-------GK----NIISQHRGRG-GPRYRSPSHRYKTDVVSGRVINIIHD
PGHSAPLAIIQYNNGEKNYMLAPEGINTNKTLESGTPDLGNTLPLINIPI
GTQICNIEQNPGDGGKYIRAAGCSAVIVAKTEDKVTIQFPSKKLKELNGM
CRATIGILAASGKGDKPFVKAGKRHHAMKSPRTSAVAMNAVDHPFGSGRG
R-HIG-KPKTPSKFAPPGAKVGLGAKRT-----------GFAGYKVGMTH
IIYKNTNSIPATVLECPPLKTYSIRFYKNTD-NGLQLISEK-LDKELSRK
INNDEISKTTEVRLDREIRIQIFRPGQFVDIHAVTKGKGLQGAVKRFGVT
L--KSHKSEKKRRSAGNLGAWT-PKKVSFRVPQKGQMGFHNRTDYNKQIL
EILVKSDYILIKGSVLGPQKRLIRLS---MKADILDLQANKIATIEL-PS
QFDEEVRPDLIRRAFKAVQSSLRQPYGAYEEAGFLSRRRRDFKATYGRGM
SRAGSQFAPGTVGGRRAHPPKVTKIYAKYINKKEKRKAIRSALSASLQTE
LILILEDISL--SKSKEVKNILIKIKKTPLIIVS-KECLIKAINNMQGFD
IIVVDKLNAFLLAPGRLLIWSKAAIERLKT--------------------
----QNKMRQIKIEKVTLNIGVGQ---PGENLEKAMKLLNKITSMKPIQT
KTMKRIPTWGLRPNLAIGCKVTIRGKKAEELLSRLL-----KAID-NKLD
SKKFDDTGNFSFGIKEYIDIPSVNYDDI-GIIGLETAVTLELITKEEAVD
FIRNFNVNI--------EIIEIPSSTEVEIDNSIIKITGPKGTLERELSH
PFIKIKNNAIRLEQITTKKKKMLMTFKSHIKNMIVGVSEGFTYHLKIVSG
HFPISVN-NKIKNFLGEKVPRVAHINPNTKATIKGDEITIESVDIESAGQ
SAANIESATRI-TNRDRRIFQDGVYIVQKPS-------RTFNGTIIKKDT
HKTAVVEWPRLFYLPKYERYEKRRTRVKVHNPPCNADINDKVTIMECRPI
SKTKKFVIIEKN----RRTLKKGLNQQKRLLEKIRKFKSLKKPIKTQLRD
MIVIPEMIGITIHIHRGKEFMPILITEEMLGHYLGEFTYNRQRVEHSAPG
IGATKSS---------------------------RQFIQRKIKEYQIEEF
MSTNLDKAGYSHTEIKRTPLGEKITIYTSKPGLIVGREGANIKDLAELLK
KRVEVAEIENPNLNSKYVAKHIVHVFEKYKRFKSIGYKKLQDIINSGAIG
AEIIISGRGVPSQRAKSWRFKAGYLKKSISENFVDKGYAIAHLRSGAVGI
QVRILKPDV--LNDTLSNTLSHILNCEKVGKQECIIPSSNLIKNVLEIMK
RYHYVEKTEYENNKGGILKLKLTG----KINKCGAI-KPRFSVTKNEIEK
FRYLPAFGVIIISTPNGLTTHYEAKEKNLGGRLIAYVY
>Genasci_Feb2018_S35_SO-1_Woesearchaeota-II_33_7
--PVRSIVDTCDNSGAKRVRIFTVVGLKRKPAAGIGDLVMCSVVKGKPD-
--MRKQVVHAIVVRQKKEYRRPTGERIKFEDNAVVVLKDDKGNPKGTIFK
GPIAKEVATR-WPSIGKLARIVV---------------------------
--------------------------------------------------
--------------------------------------------------
----------------------KS-KKPRLAVRKGAKNITAQIINPSGDK
VIVTANTRELKASRKNVSSAYLIGLLVGVKAKERGINEAILDIGLKSTKG
ILYCVLKGALDSGLKI-EIRASGRDLPISTKDSIEICNFIRRRDLQASKK
ILEEVPKKACQNILMVLESAEANAKNLNFDAKNLYIKNIIANKAS--K--
-VWHSGRQRRTKMKRTQIDVVL----PVRKGDKVKIMIGQFKKHVGKVSR
INLKKSKVYIEGAEMV----KK------DGG--KVLYPIYASNTEILDLN
LDDKERRK------------------------------------------
--------K----NLITQKRGKG-SFTYRAHSHRWKKKLVKGIITDLIHC
GGHNAPLAEIKYENGESVLIAAPMNIKLNEPIESGAVKEGNTLPLKSIPE
GTSICNIESQPGKNA-FCRAAGSFGKVLNKFEDHVVIELPSKKQKSLNPN
CRATIGIIAGAGKKDKPFVKAGKKHWATKYPRTSGVAMNAVDHPFGSGRG
R-HIG-KPKTAPRFASPGRNVGLHARK------------GFAGYKAGMTH
VFIKDNSSVPVTVLECPPLKVLSIRFYKEDTNKGKQVIGEKKLDKEVKRK
LLKNEPADFDMIRLDKDIKLNVFTEGQYIDAHFVTKGKGFQGTVKRYGVP
I--RQHKSEKTKRGIGTLGPWH-PKHVLFTVPQSGKMGNHQRMDYNKWLM
KIKVEKDYILVKGSVGGGRSRLIIMT---MKAEIFGLDGKRIGSIDL-PS
QFNEEYNPIIIKRAVHAIQSRKRQPYGAFQRAG-KEYSARNYKGAYGIGI
SRVG--RAPGTVGGRRAQPPKAFKEWDKKINTRERRKAIRSAISATLNKD
LIVVVESFNI--GKTKEVKALLKNLKKKPLIVVS-NRCLQKAAQNINGID
IAVVDSLNAELLAAGRLTVWSDKAIERLAKE-------------------
------LMQQIRIEKVTLNIGTGE---PGDKLDKAVKLLQVISNEKPVQT
KTKKRIPTWNIMPGLAIGTKVTLRKHKAEEMIKRLL-----QAVSYKK-K
KKKFDRNGNFSFGIKEYLDIPGTKYDAKTGTIGLEAAVTLELISKEEAIE
FMKKYNVSI-------TVRIDIPNGVDAELSGNNVKVKGTRGVLEKRLAH
QNISIKGNKVILTAKASKEKRLMNTFKAHLKNAILGIQDGFVYKLKICYS
HFPINVSGNEIKNFLGEKTPRKSKILDGVKVEVKGDEVIASGIDIEKVSQ
TAANLESATRI-TNRDRRVFLDGIYITNKAG-------KVFSGVVRKVNV
HKTATIEWPRTHFIPKYERYEKRRTTVKAHKPDCEVNAGDSVIIAESKPI
SKTKNFVIIEVSK---RRTLTHGFEENRKLYDKIKRAKQFKKLIKTHRRD
FVILPEMVGLMIHIHRGKEFVPVMIMEEMIGHYLGEFAATRKKVEHSAPG
IGATRSS-------------------------------------------
--------------------------------LIVGRKGENIRKLTRILK
EKIEIGDIENPFLVPNSVVDRIVYSLERYGRFKFLGYDTLQTIMQNGAMG
AEIIIGGRGVPGARAKSWRFSAGYLKKSVSVDDVLRAQGTANLRSGSIGV
QVAIM-----MMNDPLANTLSTMFNAEKIGSTNCIVPISNVIKNVLQIIK
DNNYIGDFEIKNNKGDIIKINLIG----RINKIGVI-KPRFAIKKNEFEK
FRFLPAFGLIIVSTPKGIMTHYGAKEKNLGGVLLAYCY
>Genasci_Feb2018_S36_SO-2_Aenigmarchaeota_53_36
-IQLKTLLTCADNSGAKELELIAVIGYKGRPKAGIADVVICSVTKGKEK-
--LRHQVVHAVIVRQTKEFRRSDGTRVKFTDNAAILVNPKTFDPQGTEIR
SVIAKEAVER-FSTIGKIASMVL------------VHKMRGYRRGYGSKK
-KHRGKGSKGGKGWGGY----VYSYARDHFTGFHPR-KVMAINVGEL---
------QKLASNGTVHAEYGRLLSRGTVAVSLTVHVAYCSPKAKEKIEKA
GGKV----------RRRRQK--TSGK-MRVVVRRGLAHMHVQFIEQRGDR
TASETISKSLKGHCSNLPAAYLTGLLAGLQARAKGINEAVLATGLTSVKG
ALYACAAGIRDAGI---HAKAYGSNLRISRKSAVLLCRAISRKPLTRAKR
LLGDLYTKTAGEMLLLLDSCEKNAESIELDAGRLMV-HASAHQGAIMRRR
R--RKGA-FGSRMKNTNVEII----LQVRKGDEVVVMNGEHRGKKGLVAT
VDMKKLKIYVDTVKVK----KVS------GQ--DVQMALDPSNVKITKLM
LDDRMRKKAK----------------------------------------
-------------NLRQQRRGKG---KYRPPAHRYPQGAAAGVVEDIVDA
PGKTTPLAVVNFA-GAKVLYLPHQGTKVGEQIGFENPDAGSIVELRKIPE
GTKIYNIELRPGDGGKICRTSGSSATLISREGDRCIVLMPSKQKKVLRAG
CRATIGTVAGFARVEKPFRKAGNKWHAMRYPRVSGVAMNPVDHPFGGKGK
---PGKHKTVKRSMP-PGKKVGSAARRM-----------GFAAWKAGMTH
IQYDNNAKSPVTVLDAPSLFVVALRFYRKTHDGLATAGDVKDIEKAMPGK
NRA---------HLGKEIAAKIFRPGEFVDVAAVTKGHGFTGVVKRFGVR
IQTRKDK--QMHRHVGSIGSTT-PRKVDWRVPQAGQYGFFTRTEFSKRIV
LIGMPQSFMLIEGSVPGHVKRLVRLRK----ANVYDLNGKAVEQMEL-PG
VFSTPYRPDVIQRAVLSAQSSRRQPYGSDPLAGKKTYHGRRKYRREMARI
ARHGKRFVPQAVKGRRAHPPKAAKVWEERINAKEKRLALISALAAGAQQE
LVIFVDNFNL--ARTKDVKALLEKLRKKPLIIVSR-QCLVKAARNIPGID
VATPSTLGTELLAAGRFLILTKAACAALEKKY------------------
-------MKRIRIEKVVLNIGCGT----TLPIENARTVIERVAGAKAVIT
KTKRR-STFNVPKNKPIGCKVTVR-KGAEAFVKRLL-----ESKE-NRLS
PGNFDAYGNFAFGIREYIDIPGMEYDKL-GIVGMDVCVTLEIT-HEEAMQ
FAKEFGVQIE------VKVVTIPENVSVEIAGAVVTVKGPKGTLEKDFFN
PRFSEENGGVKITSAERRTKAIAGTIQSHVENMITGVSVGYKYVMKITYS
HFPLTVKEVQIKNFLGEKGLRIARIIGDCSVKTDKEEITITDISKDDVGQ
TASNIEQARDRRIFQD-GIFIAGKYL------------RIFKGTVVSSKP
ANTAIITWNYYHYIPKYERYERKKTRKAAHNPVCSAKAGDIVRIAECRRL
SKTKSFVIFEKV----RRSLERGLKTQKKLLEGVRRYKGKDKLIRTHARD
MVILPEMVGSKIGIHNGKEYASIIIDEAMIGHCLGEFALTRKKVQHSSPG
LGATRSSK-----------------------------IQKSKEQINMKEF
IRHFFTQAKISDIEVQHTPIVTRIVIYTTTPGLVIGSGGERINELVDALK
KQIDVQKIANEDLDPNIVAQSIAASLESGVNYKKLGNFYIHRVMNAGAIG
CELIMSGKLSG-ERSRKERFVAGYLKKEPAKKDVLKGFATAKPRLGDIGV
TVMVM------KQDLLADVLFVLNTAEQTGKKTCIVPSSRLIKNVLLVVQ
KEGYIGRFEFDDGKGGKFEVELIG----RINKSRTI-KPRFAVKKNEYEK
WRFLPAFGILIVSTPKGVMSQKDAASSELGGKLVAYLY
>Genasci_Feb2018_S36_SO-2_Woesearchaeota_34_19
-LNHGAMIETCDNSGAKVIMLITRKGNKKQANAGVSDLIRAAVKKGKPD-
--MRKKVVLAVVVRQKKEYRRPDGTRVKFEDNAAVVLKDDKGNPQGTIFK
GPIAKEACER-WPGVAKIASIII------------KKKKSVRMRGHGWGA
MKHRGSGHQGGVGNAGRGDAKKPTYLKEKRFGFRPKKEVCAINIVELERK
REYLKAKVIQEEKIIDKKYDKLLATGNTKTKFKITAQYASANAIKKVQDA
GGEV---------HRRKRGK--TS--KPRLVARKSLKNIRAQIIKPQGDV
VQVAADSNELSGSKNNIPAAYLVGLLLGKKAKAKNINDAIFDIGLISTKG
KLYALLKGALDAGMDI--ARVLGKSLPVSTKESVLICNALRYKPVTRALA
LLQNVPEKACGEILSLMKSAVANAQFKGFNTELLEVIHVCAHRAS-----
RPFRFGRQSRRQMKRTHIEIVI---LQVRKGDTVKIMRGTHKGKKGKVER
VSVKQTKVYVENIHMT----RK-------DG-SKSYYPLQPSKLQITELN
TDDRRRFPKE----------------------------------------
------MGK----RIITQRRGSG-SGTYRAHSFNFTQQPVQGIVLDIIRC
RAHSAPLAEVRYDNGERELMIAHEDLQVNQKIIANEIKAGNIVALKDIPE
GTSIYNIEAAPGDGGKFVRASGTTARVVTQSKDYVTVILPSKKEKNFHVN
CRATIGIVAGSGRTEKPYLKAGTKLFKMRKPRTSGGAMNAVDHPFGNKRT
SRKSKARPAPKNAPP--GRNVGMHPRRT-----------GFAGYKVGMTH
VTYDNRKTVAVTVIECPPLKIASVRFYKKAYRDQLKLLKENKVDKDLGRK
LKKQ-KPVFDDINHSKEIPVSVFKPGQLLDFHGVTKGKGLQGPVKRFGVA
I--RSHKAEKTKRGPGSLGAWRGQAHMMYRVAHAGQMGFHTRTDMNKWLV
KILVKTQYLLVKGSVSGARKRLVRFN---MKIPVMSIGKTEIGKKEL-PK
QFSEEIRPDVIKRAVEVLQAGRRQPYGADPRAGQISRRRRDYKGSYGHGI
SRPGA-LAPGTVGGRRAHPPKAEKIWEIKINKKENRKAIRSAMAATMIKE
LVFIVENMDL--DKTKQVQEVLEKLKKKPLLVVSQQCKLLNAAENIRGID
IVQVNSLNAELLAMGRLTIFTQAAIERLEKE-------------------
---MDNKMRQIKIEKITLNIGAGK---DQTRLEKGVKLIKHITNVDPVKT
ITKKRIPSWGVRPGLPIGCKLTIRDTSNIELIKRFL-----KAKA-NKLV
PSNFDENGSIAFGIHEYIDIPQVGYNDV-GLMGLQVCITLEIT-KEAAIK
YMQEFGITVE---KVYDEEIEIPEKVKVILAHGIVKVTGPKGELEKKLLH
PKIKMEGNKIKLTTSKTKTKRMMYTFNAHLKNLIKGVEEGFTCKLKICSG
HFPMNVHELVIKNFIGEKVPRKLKLSPKVKVAVQGDDIIVEGIDRELVGQ
TAGSIEQITRRNSFDR-RIFQQGIYITEK---------QTFIGKVVRISL
QKNAHVVWERRFFIPKYERYEKRRTKIIAHIPDNHLNVGDVVEIKETRKI
SKTKNFIITKVM----RRSLLRETREEHHAFMRHLQ--KKGNNTKTHCRD
IVITPIMVGKTVQIHHGKGFVPIGIQPEMIGHFLGEFALTRTRVTHSAPG
IGATKSS----------------------------KILAEKMKRFEIQEY
VRQNLKRVGLSDTKLQMTPLGEKVIIYASRPGLIVGRKGQSIKRLTNTLK
KKIEINEIENLNFDANIVAERIANSLEKSARFKGVGHKAMEDVMNAGALG
IEILISGKVPS-SRAKRWRFYQGFLKKSVAVTQVKTAYTQAQLKSGTLGI
QVRIMP-----VNDPLANTYSQMLNAEKRGKDKCVIPVSNFLKENIKILQ
DNNYIGEVKEETS-KKILEVVLRG----NINNCNVI-KPRHAVTKDNYEK
FRFLPAFGILLVSTSKGLMTHTDAKKHNIGGKLIAYCY
>Genasci_Feb2018_S36_SO-2_Woesearchaeota_37_15
---VYSKIETCDNSGAKIIKIFTVMGLKKGRIAGVSDLVMASVISGKPD-
--MRKQVVHAVIVRQKKEYRRADGTRIKFEDNSAIILKDDKGNPKGTIFK
GAIAKEACER-WPGIAKIASIVV------------VKLRGSKTHGWGAK-
KKHRGQGHRGGRGMAGRADSKKPSIWKTDYFGFSKQKRINPVNVRFIEQ-
----HLDNLVSNGLVSDNYNKLLGDGKVSTKFRIKTPYASKMAIEKVKEA
GGEV-------RTYYKKR----LS-NKFRFVVRKSLSNIQASVIHEKGDK
ILFTVNSKMLKGYTGNLPSAYLVGLLAGKRAVENGVKEAILDLGFNSTKG
RIYAALAGAIDAGLKI-MARAVGLGLPISLKQSVEICNFIKNRNVIDAKK
ILQNVPEKSSKYLIKLIEDAEANAQFKGMSTSNLVISHISAHKSA--K--
-SWHYGRKSRRKMKRTNVEIVI----GLRKGDKVKIMKGEFKKHEGKVEA
IFLKKTRIFVSGIETT----KK-------DG-SKKPLALHPSNLMITELN
SDDKLR--------------------------------------------
-------------SLIQQKRGKG-SPRYRAPSFRYEGKTMTAHITDIVHS
SGHSAPLMELKYSNGEVGLLQAPEGIRVGDRIETGELKAGNTLPLKFIPE
GTSIYNIESNPGDGGKFVRASGTFAKIITKMDNQIVVELPSSKRRAFSPE
CRAAVGIVAGSGRTEKPFLKAGSRFYAKMWPQVSGTSMNSVDHPFGGSSS
HA-KGI-PTSNRNAP-PGRKVGKAPKRT-----------GFAGYKVGMTH
LLINDNRFCPVTVIECPPLKTASIRFYKKTKDGLMLVGETDSLDKDLERK
ITK---KKGKEPSKGKEISVEVFKDGQFLDVHSITKGKGFQGPVKRFGIQ
L--RQHKSEKSRRNPGSLGPWRGQGHVMWRVAHAGKMGYHLRTEYNKHLV
KILVTNQYVLLKGSVAGARKRIIRLT---MKLDIFDYTKSKVGEIEL-PS
QFYEEFRPDIIQRAVLSIQSRKRQSYAASPLAG-KRASARKIMTKRGTRM
NWVGA-FAPGTVGGRRAHPPKSEKLWELKINTKERLKAIRSAISSTILRD
LVFVLDDFSL--NKTKDVTDILVKLKRKPLIVVSEASKLSKAFANIPGVD
VASVRSLNAELLAAGRLTLWTVGAINTLQKE-------------------
-------MKNIRIEKVTLNIGAGK---DQSRLEKGITLLKSIANATPIKT
VTNKRIQEWGLRPGLPIGCKITLRKERISNLLHRLL-----EAVD-NKLS
ENQFDSNGNIAFGIHEYIEIPGVKYDKI-GIMGLEVCITLEIS-KIEAID
FMTKFNTKV--------KELEMPNNIEISFQDGFLSIKGPAGEVRRKFKQ
KNISITNNKITLESKNKKEKKLMGSLTAHLNNMVKGSLKGHVYTLKICSG
HFPMNVANNKVKNFLGEKVPRILQLKQAADVKIEGDLIYVTSPNKEIAGQ
ISADIEQLTRRPRYDT-RIFQDGCYIISKDGKE-----RQLVGIVVTTKM
RKTAVIEFERQQFLKKYERYEKRRTRLKVHNPDCNAKEGEVVKIMECRPL
SKTKNFVIIQKL----RRTIKRGFTDQQKLLKKLRA---DEKSIETHCRD
MIILPEMVGKTIKVHRGKEFVPVMIEADMVGHYLGEFSLTRKKVAHSAPG
IGATRSS---------------------------RKFVAQKMKEFQIQEY
ITHNLENVGHSHTKMMKTPLGEKIIIYASRPGLIVGRKGQNIKQLTRTLK
KKIEISEVENPNLDANIVAEKIVDALERSEKFKAIGHKIMTDVMRAGALG
IEISVSGKVPS-ARAKSWRFYSGYLKKDIAVTDVRKADAQALLKTGVIGI
KVKIMP----MLNDPLANVMSLILNNQAVGTSECTIPVSKVIKDILKVMK
ENDYVGDFKEEDGKGNYIKLILTG----NINKCGVI-KPRYSVKNKEFEK
FRYLPALGILFVSTPNGIITHYNAKSKKIGGRLLAYCY
>Genasci_Feb2018_S36_SO-2_Woesearchaeota_38_8
---VYSKIETCDNSGAKVLKIFTVMGSKTVKSCGVGDLIMASVLRGRPD-
--MRKQVVFAVIVRQKKEYKRADGTRIKFEDNSAVVLKDDKGNPKGTIFK
GTIAKEACER-WPGIAKIASIVV----KRK---KNTRQRGSMTHGWGAK-
KKHRGQGHRGGRGMAGKED-------YFGKRGFTSKIKVNPINIGFIEQH
ISRLNNGTVKKENFIDENGNKLLGDGRVSLKFKIKAPYASKAALEKVRQV
GGEI-----------RKRGR--TSGK-YRFVVRKSLRNFQVSLVHPNGDK
VAFTVNSNAKKGDNGNLPSAYLIGMLAGKNALEKGIKEAILDLGFNSVRG
RLYAALSGAIDSGLSI-MARAVGMALPISFKQSVEICNFIKNKNIIDAKK
ILHNVPEKASKQFIKLIEAVEANAQFKGLNTSNLTIAHVSAHKSG-----
KSWHFGRHSRRRMKRTNVEIVV----ALRKGDKVKVMKGKFKKHEGKVES
VGLRKTRAFVAGVEIT----RR-------DG-TKKLLPLHPSNLMITELN
LDD-----------------------------------------------
-------GK----NLIQQKRGKG-SPRYRAPSFRYEGKSISAQVTDILHS
SGHSAPLMELRHSNGEDGILQAPEGVKVGDQIQIGEIKAGNILPLRSIPE
GTSIYNIESNPGDGGKFVRASGAFAKIITKMEDGIVVELPSSKRKTFLPE
CKAAIGVIAGSGRTEKPFLKAGNRFYAMKWPLVSGTSMNALSHPFGGSSS
HA-KGITQSSRNAP--PGRKVGKAPKRT-----------GFAGYKVGMTH
LLINDNRQCPTTIVECPPIKTASIRFYKKDPKHT-KLVAENSLDKELERK
ITKNEEKGTTDFDRGKEIDVSVFKDGQWLDVHSLTKGKGFQGPMKRFGIQ
L--RSHKSEKSRRNPGSLGPWKAQGHVMWRVAHAGKTGHNLRTEYSKLAI
KIIVKNPYILIKGSIAGHQKSLIRFT---MRLNILDSTKNKVGEIKL-PH
HFQEDFRPDLIQRAVLACQSHKRQAYAASKEAG-KRASARKIMTRRGTRM
NWTGA-FAPGTVGGRRAHPPKTEREWWKKINERERAKAIRSAIAATILKD
VVFILDDFEL-IDKTNKILETLKKLKKKGPLIVASTYKLTRAASNIPGID
IVRT----------------------------------------------
-----NQMKNIRIEKVTLNIGAGK---DQTRLEKGLALLRSITDSTPVKT
ITKKRIQEWGLRPGLPIGCKLTLRKNKAVKMLPRLL-----GAVD-NRLS
ERQFDQNGNIAFGIPEYIEIPGVKYDKI-GIMGLEVCVTLEIS-KEEAIG
FMSEFNLKI------IRKEISVPESVSASLNGQLLSVKGAKGNANRALKH
HNISVDDKKIIIESQKTKEKKLIGSLTAHVKNMIKGCSQSYIYTLKICSG
HFPMNVSGRKVKNFLGEKVPRTLQLKEGAEVKVEGDIIHVTSVSKETAGQ
VSADIEQLTRRPGYDS-RIFQDGIYLVNRDGKE-----RQFAGTVVSARM
RKTAVIEFERMYFLKKYERYEKRRTKLKVHNPECNAKDGDVVNVMECRPL
SKTKNFTIIRKL----RRTIKRGFTEQQKILKKLRN---SEKNIKTHCRD
MIILPEMIGTTIKVHHGREFVPVAVEPDMVGHYLGEFVLTRKKVTHSAPG
IGATRSS---------------------------RKFVAQKMKEFQIEEY
ITQSLENVGHSHTKMVKTPLGEKIIIYASRPGLIVGRKGQNIKQLTKTLK
RKIEISEVENPNLDAHIACEKIVDALEKSEKFKAIGHRIMTDVMKAGALG
IEIVIS--------------------------------------------
----------MLNDPLANLMSLILNNELIGKSECMVPVSKTIKELLKVMK
ENGYVSDFKEEDGRGSWIKLSLNG----SINKCGVI-KPRYSVKSGKVED
FRYLPAIGILFISTPRGVMTHYDAKSKKTGGKLLAYCY
>Genasci_Feb2018_S36_SO-2_Woesearchaeota_46_11
-INHGSLIHTCDNSGAKIIRIISVKGSKRKPSCGVGDLLLASVRKGNPE-
--MRKQVVFAVLVRQKKEYRRIDGMRIKFEDNAAVVLKDDKGNPKGTIFK
GPIAKEATER-WPGVAKVANIIV-------------RKKSSRMRGWGSM-
-KHRGSGHKGGSGMAGA-DSKKPIWKKDYFRGFRTNKEVVPVNVSYVEQH
LEKFNAKEEGGKYIIDNQYNKLLGTGKVTRKMVITVESASARAAESVKAA
GGEV--------QFRRKRGK--TS-GRPRVIIRKTLKRMIVQIAGSNGDI
LLLSAYSSSLWSHGANISTSYLTGYMAGIAARKKGINEGVLDIGSVHSKG
RIYAALKGLVDAGVA--MAKASALSLPVSMKKTVEICNMIRGKNLQRAIR
TLGMVPMKTCAEIIKLLENVRANAEQKGLQAPNLVISHIRASKGA--KS-
--FHYGRKRRRLLKRTHLEVAV--SMELRKGDTAKVMRGQFRGKTGKVER
IMVKEEKAQIAGIERK----KE-------DG-SKSFYMIHASNLMITELN
MDDKRR--------------------------------------------
-------GK----NLTQQKRGKG-SITYRSPSFNFQ--KETGRVVDILHS
TGHTAPIAKVVFGQ-EETLLIAPHGMRTGDFIEHGDVKEGNILALKNMPE
GTTVFNIESKPGDGGKFVRSSGTFAKIQSKNGGLIQVMLPSQKVREFSPE
CRASVGVVAGSGRTEKPFLKAGRKWHRMLYPSVSALAMNAVDHPFGGSRT
-SKKGKVTIARRDAP-PGAKVGLRPRRT-----------GFAGYKVGMTH
ALVDNEVFTPVTVVECPPIKVASIRFYKKTPYGLK-LVSEPEVNLPRKAD
ESEESKDDFSEIRAGKDIKVQILKEGQQVDIYAVTRGKGFQGPVKRFGVT
L--RPHKSEKGNRGPGNLGPWT--GNRSWTVAHAGQMGYHNRMERNKWII
RIDVKTTYLLLKGSVQGAKKRLVKM----MKLPIMDGNVKK-GQMELPPQ
-FSEPVNPGIIKRAVMALQANRRQPYGASPEAG-KRQSAKISRRSYGIGI
SRVGRRFAPGTVGGRRAHPPKAEKIWAKKINKKENRKAIRSAMAATLDVQ
VVAITSSISL--KKTREVISALLSMRKKLLLVVSK-KCLAKSARNIRGID
VVEVDKVNAELLAPGRIAVFTELAIERLEKE-------------------
---------GIRIEKLTLNIGTGK---EQDKLEKGMKLLKNITGLDPIKT
TSKKRIPNWGLRLGLPIGCKLTIRKSPAIELIKRLL-----QAKD-NLLE
ESQFDGEGSVSFGIHEYIDIPGVNYDKI-GIMGLQATITMEVK-KDEAIA
FMKKFNT----------DRIELPENVSADYNSSFLSMKGPKGELRKKIPA
TGLKIEGASILIESSNKRSRKAIGSLKAHIRNYIKGVTEGHLYRMKICSG
HFPMSVAGNEVKNFFGEKYPRKIKICPEVKVKIDGQEVVIESVNKEAASQ
FAASVETMTRRNNFDR-RVFMDGIYITSKDGKE-----KTFAGSIVSAKM
RKTAGFALERREFIRKYQRYEKRLTSIKVHNPDCSAKEGDKAVIMECRPL
SKTKKFVIVRK-----RRSLKRGLTVQQKVMERVKG---NKQVIKTHCRD
MIILPDMVNKTLRVHNGKEFVAVIIVPEMIGHYLGEFVFTRKKVSHHAPG
IGATRSS-----------------------------------KEYRIQEF
ISESLKNVGLSHAKMVRTPLGEKITVFTSKPGLVVGRKGQNISKLTKALK
KKIELSEVPDINLDAQVVAERIAGSLEKSKRFKGIMHKTMEDAINAGAMG
IEIKLSGKVPS-ARARSWRVYAGYLKKDIAVEQVRKAYGTAKLKSGVIGI
KVAIM-----MLNNTLSNALSKVLNCQKAGKGSCEIPTSKTIREVLRIMA
ENGYVGDVAEKES-RSRFTVQLIG----TINKCGAI-MPRFPVKKGDFER
FTYLPAFGLIIVSTQKGLMTHKEAKKQGIGGRLVSYCY
>Genasci_Feb2018_S36_SO-2_Woesearchaeota_48_19
-LNHGSYVETCDNSGAKLLRVMTFMGSKRKPAGGVGSLIMASVRRGTPE-
--MRKQVVFAVIVRQRKEFRRPSGERIKFEDNAAVVLKDESGSPKGTLIK
GAIPREIAER-WPMVSKLATIIV----------KDVKQRGSHTHGWGSKK
-KHRGSGNRGGKGMAGE--------EYFGKHGFHKATQVEAVNVEFIDQN
IEKVKLNAAKQQDVVN-IGDKLLGKGKVTKKLRVTADYASAGAVEAVKSA
GGEV--------TNYRRRALLKS--STPRLVVRKTLTSIIFQVVAEGGDK
VVLSMTSKKLNHSFKNIPAAYLAGLMLGKMALANGVGEVIPDIGFSVTRG
KIFAAIKGARDAGLNV-MARAMGVAIPVSTKKTVEVCSFVKGRELSKAIR
LLEGVPKNVCTEVIKLLRQAEANARNKGINATGLVVSSILAKKAA-----
KAWHFGRQRRRQMKRTHVEVVV---INVREGDTVKVMRGEFSGLTGKINS
VSTRKGLVYVDGAERI----RK-------DG-TKSFMPLRPSNLLVVEAT
IEDKRRIESK----------------------------------------
-------GK----NLIQQRRGKG-TIRFRAPSFRYRNAKVTGTVVAIEHS
SGHYTPIARVRYDDNQESLMIAPEGVKIGDELESGVIASGNTLPLLQIPE
GTLVFNIESSPGDGGKFVRTTGLAAKVVERTDKNVTVLLPSKKQHTFNLW
CRATVGLVAGAGRTEKPLLRAGTNMFKKMWPQVKGQSMNAVAHPHGGSRS
SKK--NKPTIAKRFASSGGNVGHRPRRT-----------SFAGYKAGMTH
LMIDNRPAFPATIIECPPLKVASVRLYSNSP-NGLRVAKEK-VDKELGKK
IVA---------EQGKEVPVKVLKEGQQVDVFGVTLGKGFQGPVKRFGVT
L--RHHKSEKTKRGPGSLGGWSAPR--MSTVAHAGQMGVHTRLERNRWIL
KLRLKSHFIVVKGSVQGEPKRLLRL----MKVSVVDAEKGNVGEVELPP-
QFSEEFHPDLIARAVLSVESKERQPYGSDPESG-KRYSAKLSRRSYGHGI
SRPGTRFAPGTVGGRQAHPPKAEKVWVKKINKRENRKAIRSALAATMVPS
IVIAAAKLEI--TKTKTVVDALGKFRKRPLIVVSKDSSIVKAARNIMGVD
VAVVNRLNASLLAPGRLTLFTESAIERLNKE-----------QAVVASQR
NDEQNNVMRQLRVAKVTLNIGAGK---STEKLEKGLKLLKAVTGLAPVKT
FTNKRIPNWGLRPGLPIGCKLTLRKAKSLELLRRLI-----QSRD-NKLS
NSQFDDEGNVSFGIPEYIDIPGVNYDSI-GIMGLEVCITLEVS-KPDAIG
FMKDFGV--------MTEELELPAGVTAAVTVGVLTLNGPKGEASREIKE
RNAFVEGGKVIISAAGKREKKTMGSLRAHVLNMARGVSEGHVYKLKVCFT
HFPITVSGSQVKNFLGEKTPRKMSLSKDVKVKVEGADIVVESVSKEAAGQ
TAAAIEQITKRANFDT-RVFADGIYITVKDGKD-----RRLTGVVASARM
RRTANIVIERMAFVKKYDRYDRRKSKLKVHNPECSAKEGDKVDVVECRPL
SKTKHFVIVRK-----RRTLLKGSDLNKKLLEDIKT----SNNVRTHCRD
VIILPEMVGKTVKVYSGKEFVPVLIMAEMLGHYLGEFVLSRRKVVHHAPG
IGATKSS---------------------------REFVEQKKKEFQIQEF
VSETLKNAGHSHTKLQRTPLGEKVVIYTSRPGLIVGRKGQTISKLTEVLK
RKVEIAEVPNPLLDSRIVAERIASELERANRFKGIMHKAAEDVVAGGAVG
VEIRLSGKLPG-ARAKSWRVAVGYLRKDAAMTFVDKKIISAQLKPGIIGI
QVRIM-----MLNDPLANVLSVMNNADQKGMKQCSIPSSKLILSVLEILN
ARRYIGSHNVEDGRGGIVQINLIG----AINKCGAI-KPRFSVGRGNYEK
FRFLPAFGFLIVSTPKGIMTHTEAKAKGFGGRLLAYCY
>Genasci_Feb2018_S36_SO-2_Woesearchaeota_49_29
-LNHGSLVATCDNSGAKLIRVISVKGLKRKPSCGIGDLILASVRKGNPE-
--MRKQVVFAVIVRQSKEFRRLDGMRVKFEDNAAVVLKDDKGNPKGTLLK
GPIAKEVAER-WPAIAKIAGM-----------KKSSRHRGSHTHGWGSMK
-KHRGAGHHGGAGMAGRADSKKPSVWKLDYRGFSPR-DVRAVNISYIEE-
--HVGKGAVEESGLIDGKYSKLLGKGRLRSKMVIKVKSASRSAVESVKES
GGEV----------RRKRGK--TS-GRPRIVVRRTLRQVIVQFVGDKGDR
ILVSAGSASLWKHGLNLCTAYLTGLLAGMRARKAGLSSGIADLRSPKGRG
RIYAALKGVVDTGIEV--AKARGLGLGISFKQAVEVCDFVRGKPVSAAVA
YLGSVPMKTASEIMRIVRSAEANARNMGLDSGKLAIVHIAANRGS-----
KAYHYGRKRRRLMKRTHVEVLV----PVRKGDAVKVMRGQFRGRAGKVEK
VITGISSVYIAGVERK----KH-------DG-SKSFYPVDASKIMITELD
VSDKRR--------------------------------------------
-------GK----NLTQQKRGKG-SLTYSSPSFRFS--VEVGRVVDILHS
AGHTAPVAKVLFG-LEESLLIAPHGLKTGDVVEHGAAREGNILALKNIPE
GTMVFNLESQPGDGGKFVRSSGTFAKVTSKRGGMVQVMLPSSKIRDFNPD
CRASVGVVAGSGRTEKPFLKAGRKWHRMNRPKVSALAMNAVDHPFGGSRT
-SKKGKVTIARRNAP-PGAKVGLRPRRT-----------GFAGYKVGMTH
VMADNRAAIPVTVLEVPPLKVASVRFYKASHYGL-KLVSEK-ADDALKRK
TNKSADSRLAEFEQGRDVRVQVLKEGQQVDVYSVTKGKGFQGPVKRFGVD
L--RPHKSEKGRRGPANVGPWT--GNRSWTVAHAGQMGFHNRRERNKWII
RVVVKGSYLLLKGSVGGARKRLIRL---MMKLPIIGADNSKSGFADL-PA
QFEV-VDSGLIRRAVLAIQANRRQPYGASPGAG-KRQSAKLSRRSYGMGI
SRVGRRFAPGTVGGRRAHPPKAEKVWAVKINRKENRKAIRSALAATLSRD
LVFVLAGFDI--SRTKDVHKALLALKKTPLLVVSK-KCLMKSARNL-GVD
IVEVSRLNAELLAPGRMAVFTDGAMARIG---------------------
------DIRQIRIGKLTLNIGTGK---EQDKLEKGLKLLRNMTGRVPVKT
KSKKRIPNWGLRLGLPIGCMVTVRKAAAMELLGRLV-----SGRD-NRLK
ESNFDDFGNIAFGIPEYIDIPGVKYDEI-GVMGLQATVTLEIT-RQEAVE
FMKSFDV---------SEQVELPQGVTASYKDGVLSVKGPNGEVSRPMAT
PGISLQPGKVVLEWSQGKRGTMIGTSKAHLRNMVSGVFSGHVYRMKICSG
HFPMNVSGQEIKNFFGEKHPRKLRILPGIKVKVEGQELVVESPDIDAASQ
FAASVEQVTRRSSFDR-RIFMDGIYIIRKSR-------RSFEGEIVSARM
RKTASFSLERREYDRKYQRFEKRYTSLKVHNPDCSAREGDKVRVMECRPL
SKTKKFVIVEKV----ARSVRRGFSDDQKMLRKVRD---GRPKIRTHCRD
MVVLPEMVNKSIFVHNGKEFVLVAVVPEMLGHYLGEFVATRKKVSHHAPG
IGATRSS---------------------------REFVSQKMKEYRIQEV
ISENLRNVGLSHATMIRTPLGEKIIVFTSKPGLVVGRKGQNISKLTKILK
KRIELSEVESPNLDARIVAERIANSLEKSKRFKGIMHKSMEDALASGAIG
IEIKLSGKVPS-ARGRSWRVYAGYIKKDVAVEQVRKAYCTAKLKSGIIGI
KVSIM-----MLNNTLSNALSKVLNAERAGKDSCEIPSSSTIKRVFEIMK
DNGYVGDVDEADSRGGRIVVSLIG----SINKCGVI-TPRFPVGKAGYER
FKVLPAFGLLIVSTPKGLMTHLDAKRQGYGGKLVSYCY
>Montesol18_Sp2_coassembly_Archaea_34_31
--NLGARVTAADNSGAKVVRIVGVKRSKAKKAAKMADWVKVSVKRGIPD-
--MKGKVFDAVVIRLKKPYRRLNGERISFEDNAVAILKDEKGNPKGTQIK
GPVAREVMER-WPQVAKIASVV-MKTHKRRKSSRMHRKMGSHGRGA-RKK
--GKGSGHRGGFGMAGA-DQKKTLILKLYGKYFKQRDKRNRINLGQIQS-
-----NLSLYGKKVGE-KNYKILGEGEIKEKVVIKAGEASSSAIEKIKKL
GGEI----------------------TPRLVFRKTNRYIVAQYLKEAKDE
VKIGVTSKILVGSLKSATAAYLIGLLIGKKIVANNLEKPIVDFGMYRIPK
KPHAFIKGVIDSGLK-----VSANNIPMSAKEAASICKFIKKKKIIKAIN
DLEDVPVKAVKNFVILLKSLSSNAVFNE--LNEPIIVEAFANIGE-----
--RPYGKFGSVRKKRANIFI-----VSVRKNDIVKIMRGKFKGKQGKIMG
VNLKKQIVIVENVQVK----KM-------DG-SKVNVPLKTSNLQIIELN
LDDKKRSESQIK--------------------------------------
------MGK----RIIVQARGHG-SKTYRVRNNAYKKLEGECVVAKLINS
TAHTAPLAKIKSQND-VFFMPAFKGMIEGQNIKFGEIKEGNVLSLKHIPV
KTQVYCIESRPGDGGVFIKTGGSSATVSRIIGEEIYVLMPSKKEKIFNAN
CRAIVGVIAGGGRLDKPIVKAGKMFFNKLWPRTSAVKMNAIDHPFGSGRG
KRIKSKI--AKRNAP-AGARVGLRPRRT----------KGFIGYKAGMVS
ITKEKKIIIPATIVECPPMKIFSVRFYKYGKVMTEVLNENKKV-KPKNKG
KKA---KDYEDVRHNKEILISVFEKGQLIDLRGLTKGKGLQGPIKRFGAT
L--RSHKAEKGVRKIGSIGPWH-PTRVTFRVPMAGQMGMFSRVQYNGKII
EINLKTDYVLVYGSVQGPSKRQMLIT---MKTLVLDINGKEKGKIDL-PK
IFSSEVREDIVAKAIEAKKTKQRHVWQTSYGRG-MSRVPRKVMSNRGTQF
NWVGA-EAAGTRGGRRAHPPKIIGMITKKVNKKELNIALASAISATASDK
FLLIVEA-KITSLKAKDLFSSLKKIKQSGLLLVIG----IKEKLNTKLIE
VASVAKLGINDLALGRLTIYTEKAVGDLGEK-------------------
---KNNVMRSVAIEKVVLSVGGTT-----DYLEKGVKLLKLITGKNPAKM
MSRKRIPTWSVRPKLEVGAVITVR-KNFEDLLKRFL-----VTKD-NALK
KKQISE-NNFSFGVKEYIEIPGMEYQDI-GIMGFDVTVVFKVISKEEIIK
FMEEFNTKFK---KKLFKEIEIPEQIEIKIEDKMVVVNGPEGENKREFKL
GKLEFKGNKIIIGYETKKEKKTMNTTIAHIKNMINGVQKKFEYKLKICFS
HFPFTVSGNEIKNFLGEKSPRLMKIPDGVDVKSDKEIVDVRSCDKELAGK
VAADFERATKI-RNRDRRIFQDGLYIISKAGS------KTFEGSVIK-KF
PRRITIEFQRMVYVRKYERYSKSKTKLHARLPECQINVGDYIMIQECRPL
SKIIHFAVIKKIK---RRVLLRNFQEIEKFVTRAKKKISNGKALKTHKRD
LIIVPNMIGMKIQIYNGNSFIPLDVTGEMLGHKLGEFAPSRKRIQHGSAG
VGATKGSK--------------------------RKTVDFKKAEFSVREY
IKESLGKGKISRVKIEYTPIGEKIIISTNKPGLVIGRGGERIDELTRVLK
TKVEIDEIKIAALDAQITADDIALSLERPLKFKVIAYKTLQSMMNAGALG
AEIRLSGKLPS-SRAKTWRFTQGYLKKTGSAKVVDKAQSRAETKPGTVGI
KVSIL-----MSQDIVADALNMINNAKKSGKENVIIRISNLLIEILKIMK
QKGSVKKYKIDS-KEKTVEITIGN-----LFECKAI-KPRFTVDRDQIEK
YRYLPSIGTIIISTNKGLMTHEEAGQEKIGGCLIAYFY
>Montesol18_Sp2_coassembly_Archaea_46_27
-INVDSVINCADNSGAKTLNVIAVKTKRKKPAAAIADLIVCSVVKGDVK-
--KRHEVVLAVIIRQKKEYRRSNGVRIRFEDNAAVVVND-RGEPVGTEIK
GPVAKEAVER-FSTIGKIASQIV---------------------------
--------------------------------------------------
--------------------------------------------------
-------------FRRRREN-RTSGK-TRLVVRKTLRHYSAQLITQQGDR
VIAAANSLELLLPTGNLPSAYLTGFLCGLKAK-GKVREAVLDIGLDSTKG
AIYAAMKGAVDAGITI--AKAFGRALRISTKHAIEICRRINGKNLQKSKA
MLQNIYTNATNEMISLLESAEANAKAKGLDVNKMIVK-ASATKGFHFSR-
-PRSRRKLAGQTGRMTNVQIML----GIRKGDQVRIIKGKFKNIEGTVTS
VDLKKMRVYVDNAVVK----KK-------SG-EQVQVPLTTSKLRITKLT
TDKNRQ--------------------------------------------
-------GK----RQIVRARGKG-SMSYTAPSHNWGLSGTQATVTELIHD
PGRNAPLAKIKMADGEEMLVIAPEGIQVGNTISCGPIAPGNVLTLSEIPE
RTLIYGIESKPGSGPKFCRSSGSFGIIAAHDIGKVFVQMPSGEIKEFKPL
CRAAIGVPAGGGRKDKPFVKGGSKLYLMRAPRSKGVVMNAADHPYGGKTR
---PG-HPKTVSRNAPPGQKIGYAARRT-----------GFAGYKAGMTH
IMADKQANFPVTVIDCPPIFILGVRAYSKD-YNGLKSAKDKTFQKDLSRK
MKKYDFSRLKEFEQGKEISVKIFKNGDWVDIVSVTTGKGFQGSIKRHGVK
M--LSHKEGKNRRGIGSMGQKR-PGKLRWTVPLPGQLGFHTRTELNKRII
LINIPNEYVILHGSVAGPRKRLVRMR--MVKANVYNMDGKVKNQLEL-PA
IFFIDIRKDLIQKAFLSAMSNARRKHSRDPMAG-KRTSGRRSVFQTGQGY
LNMRLRFAPHAVKGRLAHPPLEQKIFAEKINDKERRAAILSAIAATSNKE
LVIIADDALQKSKKAGDVEKFLRSIKKTPLIIVDKNEGIAEAAGNMSGVD
VIEISNINAKLLAPGRLAIWTESAIKKLSE--------------------
-----NPMFQISIDKLTLNMGAGG---PGEKLEKSKKLLERASGEKGVIT
HAHKR-STFGVAKGRQIGVKVIMRGKKAEEFLKRVL-----ESLD-NKIK
ASQFDDHGNFSVGVHEYIDLPGMKYDSI-GIMGFDVAVTLKLVTREQAME
WTKEMGTE-----------LQIPEDVSIEISNNDIVVKGKLGTVKKNVAM
EAVEIKDGKITINPKERRQKSMAGTVLSHIENMFTGVTKGWTYTLKILYL
HFPMTVKEKVISNFLGERTPRVAGVVGDTKTEVKGDQIIVTGPDIEDVSR
TASNIERATRIKSYDR-RVFQDGIFITSK---------RVFEGNVISDRA
SKTVVVKWGYNKFIPKYQRYERRNTTVRAYNPECSAKMGDHVKIAECRPL
SKTKSFTVIER-----RRALEKGLTAEEKILQNVR--REPDKFHKTHCRE
MVILPEMVGRKFGVHNGKEFFSVMITEEMLGHRLGEFSHTTQEVKHSAPG
IGATKSSK---------------------------KFIREGIRSVFIEEY
LKNQFQRADYSHIEVSKTPLGTRILIFANRPGIVIGRGGEKIKAITEYLR
DHLDVKEVDNPDTDAQIIARQIASSLERGLNYKRVANMTIKRVMDSGAVG
IQIRVSGKMSG-EKSRTDKFMQGYLQHSTADKLVSKGKAEALLKPGKVGI
QVKIMTV---MAQDLLNEALTVIRNAERAGKTECTTPASELIKDVLLVMQ
KNGYIGNFERDDKKSGRFKIELMM----KINDCGAI-SPRFSISLKKMEK
KVYLPAFGILVLSTSKGVMDQKEAKSKKIGGKLISFVY
>S_p1_S3_coassembly_Aenigma_Micrachaeota_41_83
--PHTANVVVCDNSGARILRIISVYGHKRQSSAAIGDLVNGAVIEGKQD-
--IRKTVVQAVVVRQKKEYRRLDGTHIKFEDNAVALIKDDLGNPKGTMIK
GPIAKEAAER-WPAVSKIASMII-------------RRKITRQRGRTHGW
GLHRGSGNRGGVGNAGAHGKKPSVWKEAHKHGFRHRAKVCIISIKQIEQS
IEKVKQQDVYTLDLA---KSKLLSTGKATKKINVTVASAAHEAVEKIKAA
GGSV-----------RLRLL--LSGA-TRCVIRRSLKNIIIQFVKPQGDE
VIVSADSRMLRGAGSNTSAAYLTGLLAAKRALP-KVKNCISDIGSSTVHG
VVFAALAGVLEGGLAI----AYGTALPISTKTSVEICRALRNKTYTAAKE
LLANVPGKASRNILQILESAAANAANKGLAVGALVVKHISAHNGPK----
-TMHYGRNHGEAKR-THIQIVL---LRVRKGDKVAIMRGKFKGSAGSVER
VDMHKLRVFVSNASTT----KK-------DG-TKSLYPLHASKLMITELN
LTDLKRLG------------------------------------------
-------------SLIQQARGKG-GPSYLARSFRYVTKNIGGTISDFVKC
PGHSAPLVEITYDDGSLALMIAPEGACVGDKIASAPTVNGNTLTLSNIPE
GASIYNIESQPGDGGKFCRAGGVSARLVSKTDKFAIVVLPSRKEKEFLLS
CRATIGIIAGGNRKEKPYLRAGAKHHAKRYPMISGAAQNAVDHPFGNKRT
SRKAKQRPA-PRFAP-AGRKVGKHPKRT-----------GFAGYKAGMTH
VAVADNRAMPVTVVECPPIRVFGIKFYAKDAYGAAQILSDKKLSLPKQHK
TQAA--------KVGKDISVQVFSEGVQLDSHVITKGKGYQGPVKRFGIN
I--RNHKSEKTKRGPGNVGGWTG-NRSF-PVPHAGQTGYHQRSERNKLLL
KMVVKNPTLLIHGSLGGPAKRLIKLT---MKLQILNTQGTPVGEKEL-PA
VFNTPLRTDIILRANLAIASHERQPYGADKTAAKLSRRRRKYKTAYGHGI
SRSGERFAPNTVGGRMAFAPNACKNWYQKINDKERKVAVRSAMAAVMQKE
LVLISNEFSL--DKSSKVVEAFEKLRKVPLLVVSGHCKLITSARNIQGVQ
VIPANRLNTRLLAAGRLTLFTQAALEKVK---------------------
-----NAMQTIRIEKVTLNIGAGK---DQTKLEKGIALIKAVTGIEPVKT
ITNKRIAAWGLRPGLPIGCKLTMRKQSALQVLARLL-----AAKE-NKLK
PENFDDCGNLSFGIAEYIDIPGVTYDKI-GVLGLQICVTLEVVAKEESMA
FFKNFKVSI-------TETVAVPEGITVEASANSVKIKGPKGELSRRFVI
PKISIKDGNVILSSKTKREKSKLYATRAHINNMLKGVQAPFVYVLKICSG
HFPMNVAGSKVKNFLGEKIPRITEIPQGVAVKIEGDKITVTSIDTELGGR
TSSNIEQLTRI-ARRDRRIFQDGIYIIQKP--------RTFKGTVTEAKS
AKTVTVQWQRKHYLPKFERYEKKTTRVHVHSPACEAKKGDIVKLMECRPL
SKTKHFVITEKL----RRRIKNGFREEQRLLAHLKG---NKKEIRTHCRS
IPILPEMFGKTIKVYSGKEFVPVMVVPEMIGHRLGEYVMTRKKVSHSAPG
IGATRSS---------------------------RKFVAENVKEFQIQEF
ISETLKNVGHSHTKLVRTPLGEKIVIYASRPGLVVGRKGENIKKLTNVLK
KRIEISEVEQPNLDAQIVAERIASTIEKIQKFKAIGHKTMADVIAAGALG
IEIKMSGKIPS-ARAKTWRFYSGYLKKNVALTGVKRAKSIAQLKPGVVGV
QVAIMPSD--MLNDPLANALSSALSYDKCGRKEVIIPVSRVIRKVFTILQ
DNFFVGSFDESEARGGIIKLHLLG----NVNACGVI-KPKFSVTLDTYEK
FRYLPAFGILIVSTSKGIMTHEEAKRAGIGGRLLAYCY
>S_p1_S3_coassembly_Aenigmarchaeota_37_102
--RVGSNITCADNTGAKIIQIISVLGYKRQPTCGVADVIKATVKEGDIK-
--IRKQVVNAVIVRQKAEYRRKEGLRVTFEDNAAILVDD-NNEPRGTEVK
GPIAREVIER-FTSISKVAGIVV-------------KKHRRGERSYHGSH
KKWRGGGSRGGRGQAGD---------HFGKHGFKINAEDKIINIEDLNRI
MENLQKNLAVKEGKINK-KDKLLGSGVLKQSLIVESKYFSKSAIKKLESA
GGKA----------KRTRGK--TKSRRLRLVVRRSLNYITAQIVDGKGDK
IILSSYSKQLKFACDNISAAYLTGLALGKQAAKSNIKEAILDSGLSSTKG
RIYAVVKGAVDGGLNV-QASSKLTDAKISFKSSLVLSGELKGLKADKAEQ
FLNNLYPNVTKVYLEVLKSAEANARQKNLDTEKLFVKIAKADKARKF--V
RPKSRFKFRGREGKATNVEIVL-----LRKGDEVEIVKGKYASKTGKIAK
VDLNNYKVYIEGITRR----RT-------VG-TEVQVPIHPSNLEITNLS
LNDEFRRKIKVE--------------------------------------
-------GK----RIIPRARGKG-SQRYRSPSHRFPFGNMAGKVMDIQHD
PGRSAPVAIIKTQDGKEILHIAPEGLRVGDIVYEGEVTVGNVLGLGKIPE
GTKVFGVETYPGSGPKLCRSSGVFAQVIGRSGSNILIQFTSGAVKEIDAR
CRATIGIPAGGGRVEKPWVKVGKKWHAKIYPRAAGVTMNPVDHPYGGKSH
RPRPS-RTVSRNAPP--GAKVGSSAKRV------------FAGYKSGMLH
AMIDNNKSVPVTVLDCPPLKVIGIRAYK-NSYNGLSALKEKNSRKINIGE
FKE-NIKNLDKVSVGKEIKPSVVKEGELVDTVAITKGKGTVGPVKRYGVK
IQNRHAKQ--KRRHVGAIAAQT-PGRVLWTSPMAGQFGLFTRTELNKRIL
KIIIKSNYILVQGSVPGAKKRLVLLR---MQASVLDLNGKPVEQIEL-PK
IFSEPIREDLILRAVLSSQSRRRQPYGTSPLAGKRTGTGAHRWAMVGREM
ARHGKTFVPQAVKGREAFPPLVERVWEQKINHKERKKAIMSAISATAIKE
LVLVVEDVSI--SKTKDLVEFLEKIRKKGILFITEDKGISKSVKNLTGCN
VCRVENLSTEYLALGRLTIFTKSAIEKLK---------------------
----ENPTHAVKIEKLTLNIGCGT---DKEKIERATKLLEMLSNQKPMIT
LSKKR-STFGVPEKKPIGVKVTLRKIKAEEFFSRVL-----QGLD-NKLK
SSQLDNQGNISIGIKEYIDLPDVKYSEV-GMLGLDCSVTLQK--------
----------------SKELSIPQGVEVEILGNKVRVKGAKGDLEKRIYE
KDINIKDGKVKVSSEDRRHKAVVGSTIAHIKNMINGIVKGYTYKLKVVYS
HFPVTVEGKKIQNFLGERKPRVAKTAGKAEVKIDGADVTVTGVDIDDVSR
TAANIEQCTR-----------------------------LIQGKVVSTRA
QKTAVIEKNYQHYLPKYERFERRHSRIVAYNPECGAKEGNVVSIAECRPL
SKTKAFVVIEKVK---RRSLRRGFTQHKKLLEGIRK--NPDKFHKTHVRD
MIILPEMSGAKLGIYKGSKWVNVVITPQMIGHRIGEYSIPIGRVKHSAPG
IGASKGS-----------------------------FVKEGIKESEVEEY
LRNKFERAGYSHTLIERTPLGTRIIIFAQKPGLVIGRSGRRINDIAEEIK
AKVDVKEVDNPFMDANIIANRIARAIEKGINFKKVANYYLEKVTEAGAIG
ISIHVGGKLAGSERSRFQKFKRGFVAFSYADRLVDKGNARGKIKPGVVGI
KVFIMRE---MLQDPLADVLSVIKNADRVGKTSCITRASNEIKAVLKVLQ
DNGYIGAFELDDGRGGKFKIELKG----KILDTNVI-KPRFSIALDEFEK
WRYLPAIGLLVLTTPKGIIEHKKAKELHVGGKLVCFVY
>S_p1_S3_coassembly_Aenigmarchaeota_45_568
-LQIMSRIKCADNSGAKELEIIAVKGYKRNPKAGVGDVVICAVKKGKEK-
--VMHQMVYCVIVRQKKEFRRSDGTRVKFSDNAAVLVNSKTFEPTGTEIR
TVIAKEAVER-FSMIGKIASLVV------------NKKRGSHTHGFG--A
KKHRGKGSKGGKGLGGG---------HFGKKGFTSKERAKVINVFELKFE
-GEVNLT---EMGYG-----KLLGQGEISKPLKVKVLLCSPSAKEKVEKA
GGQI------------------TS-GLPRLVIRKTNNKILIQIVIRSGDK
TLTEASSLDLKGHSGSVPAAYLAGMLAATKAIKHGVKEAIADIGLYSRKG
AIYAAIKGAKDAGLNI-HAKAYGSNLRMSPKKGAILCNMIRRKKLSVVKK
MLEDLYSKTVKEMLDLLLSCEKNAVSQGLDTTKMFVL-ASSHKGTMFRRR
R-RKSGF-----------------SMKLRKGDEVIITRGEFKKIRGAVTR
VDAKALKVYIEGVKRK----KVS------GQ--EANVPVDPSNVKIIKIR
DDKKRRI-------------------------------------------
-------GK----NLIQQRRGKG-NPRYRSPSHRFPKGATLGIVTKIIDA
PGKTLPLAEVDY-NGERVLHLPNQGIAVGQTISMSSVQEGNIVTVKDIPE
GTKIYNIELRPGDGGRLCRSSGTFAVVVAREEKKVVVLMPSKKKKEIPAD
CRATVGMTAGAGRKDKPFMKAGTRFHAMKAGKTSATHKNAVQHPFGGKNL
GKHKTVGRNRP---P--GRKVGSAPRRT------------FAGWKAGMTH
VKYDSGKVIAATIIEIPSLLVCGVRFYAGAR--TISEKWMKSVQKKQLGS
FVK-----ADDVRLGKEISAKIFVSGESISVTAVTKGYGYTGPVKRYGIR
IQFRKDKQ--MHRHVGSLGPTT-PGKVDWRVPQAGQYGFFNRTDKNKRVL
FIMVKGDYMLIEGSVPGTKKRLVMLRK----AKIYDVHGKEAGTVEL-PA
VFKTEYKPSLIKKAVLAMQANKRQAYGRDPLAGKYHGSRHYRYTKEMARI
ARHGRIFVPQAVKGRKAHPPVAEKVWTQKINKKEARAAVRSLIAATANA-
EIIVTNDFKI--AKAKEMAVALEKVRKIPLLVVSA-KCAMKACSAIPGVN
VVTASNVNAEFLAAGRLAVYTVSALKELEKRF------------------
------AMKEIRIEKIVCNIGCGT----HTPVENAKKILERLTEKTPVII
KTAKRN-TFGVPKNKPIGCKITIRH-DAAKFAKRML-----EANE-NRIK
TSSFDDKGNFAFGIKEYIDVPGMDYDKI-GVIGMDVCVTLEVITKDEAVQ
FVKEFNVKV-------KKEVAIPKGVDVTIQGMELRIKGPKGELSKNFEN
PLFNGENDNFVVSSEERRQKAMVGAIAAHAKNMIAGVTKGYEYTMKIHYS
HFPINVKDKDVKNFLGEKAPRMTKIKGKVDVKATKDTVIVKGTDLEDVGQ
TCRNIEEICKIVERDG-RVFNDGIYVVDKK--------RIFRGEVVSNRA
QKTAIVKWHYYNYVPKYERYERRNTKVAAYNPECSASIGDMVTIAECRPL
SKTKKFVVVDK------RALLRGYKHEKKLIEDIRK--NDGKLVRTQCRD
MVIMPEMVGVKIAVHNGKEFVAIDIKTEMLGRRLGEFALTRGRVKHSSPG
IGATRSSK--------------------------RIFIAKAKEEVNMQEF
IRKHFSTAKVGDIEIQKTPIMTRIVLHTTTPGLIIGSGGEKIREI-TDIL
RLIDVQKIDDANLDAVIMAKSLASQIESGVNYKRLGNFYLEKIMRSGAVG
CEIVMSGKLSG-ERSRRDRFVAGYVKKSLAKQHVRTGFAVANPKLGNIGV
TVQIM------RHDILPDVMYSLNNADKFGKQECIVPASSTVKSVLKILQ
EEGYIGSFEFDDQKSGKFRVEMKG----KINMSRAV-RPRFAAKTSGFKK
WRFLPAMGTLILSTPTGVMTKKTAVEKGTGGKLVAYVY
>S_p1_S3_coassembly_Aenigmarchaeota_51_28
-VQLMSRLQCADNSGAKELEIIAVKGYHRLPAAGVGDVVVCTVKKGKEK-
--MMHQMVHCVVVRQKKEYRRNDGTRIKFNDNAAVLVNPKTFEPTGTEIR
SVVAREAVER-FSMIGKIASMVV------------NKMRGRKTRGYGAK-
-KHRGKGSAGGKGWGGP--------EHFGKRGFTSHKRNVIVNVGDLEIG
GTDI---NLTENGVD-----KLLGKGEIKKAVKVTVVFCSASAKEKIEKA
GGTV----------KRRRQK--TKGGKNRIVVRKSNNRMLIQIVAADGDK
TLASANSLELKGHSGNMPSAYLTGLLMGRKALQKGIKSAVVDIGTYSHAS
VLYAAVKGAKDAGMEI-HAKAYGSNLRISPKNAGILCRAINRKKFSTGKR
LLSDIYSKAAAELKSLLDSCEKNAENTGLDMGKLFI-HATAYRGSVLRR-
RRRKGGFGSRMKVTNVEI------SMSLRKGDEVVVMRGEFKKTSGKISR
IDRKALKVYVEGVKRK----KM-------SG-KDVDAPVDPSNLSITKLR
DDKK-R--------------------------------------------
------MGK----NLIQQRRGKG-NTRYRSPSHFRPQGATQGVVSAIIDA
PGRTTPLAEVTYGDKTVLY-LPNAGMSVGQTLNTGEMSEGNIVTLRDVPE
GTRIFNIELTPGDGGRLCRSSGTTATVIAREASTVTVLMPSKQQKKISGD
CRATIGATAGFGRKDKPFMKAGNKHYAMKTAITSPINMNAVQHPFGGKNL
GKQK---NVAR-GTP-PGRKVGNWPRRT------------FAGWKAGMTH
VFTESNSKAPVTIIDAPPLLVCGVRFYA--GRRAIGEKWMKDIQKRQAGK
VV--E--GAEDVRLGKQISAKVFANGEKIIVSSVTKGHGFTGPVKRFGIR
IQWRKDK--QMQRHPGSLGSET-PGNVDPRTPMAGQYGYFNRTETNKRVF
LIKVSGDYMLIEGSVPGPKKRLVIMRK----------DGKATGDVEL-PQ
FFTGGVKLPLIIKAVSAIQSNKRQPYGTDPLAGARSGSRHYRFSMMNKEM
SRHGKRVVVQAVKGRRGMPPRAEKIWTKKINRKEMAAAIKSLIAATASKE
MVVIVNDFNV--SKAKEIHALLEKIKKAPLLIFSK-HCAMRASAALPGVA
SATASSVSADILAPGRLTVYTQSALEELKKRL------------------
--------KAVRIEKIVCNVGCGT----HTPVENAKKVLDSLSGRKSIII
KTIKRN-TFGVPKNKPIGCKVTVRK-GSEAFLKRML-----EAVE-GKLK
QSSFDNHGNFAFGVKEYIDIPGMEYDKI-GIIGMDVCVALEVITKEEAIK
FVKEFNVKV-----------------------------------------
--------------------------------------------------
-----------------------------------------------VGQ
TALNIEQIRI--SGKDRRIFNDGIYITSKG--------RVFTGKVSSAKA
LKTAIVRWNYYNYSQKFERYERRNTKVVAYNPECSAAAGDTVTIAECRPL
SKTKKFVVVEK------RALSHGTKAEKKLVEDIRM-N-DGKLVKTHCRD
MVIIPEMVGIKMAIYNGKEFLPLDIKLEMLGHRLGEFSMTRQKVKHSSPG
IGATRSSK---------------------------IFITRSKEEVNLEEF
VRSYFKAAKCGDIEIQKTPIMTRIVLHTTTPGLIIGMGGERIKNATELLR
SKIDVQKIEDQYLDAKVMAKSLASQVEGGMNYKRLANLTMEKIMRSGAIG
CELILSGKLSG-ERSRRERFTQGYLKKEPSLTMVRRGFAVANPKLGNIGV
LVKIM------RHDMIADVMYTLNNADKMGKPECSVPASSLVKEALKILQ
EEGYIGSFEMDDGKSGTFRVEMIG----KINNSRAI-RPRFSSRSNNYEK
WRYLPSIGILIVSTASGMMTQKKARDAVIGGKLLAYVY
>S_p1_S3_coassembly_Aenigmarchaeota_53_25
-INHSAWIDCADNTGAKVLRVFTVKGGTKRRMCGVGDVIMCSVKRGTPK-
--MREETPLAVVIRQRKEYRRADGRRVKFEDNAAVLVND-RLEPRGSEIK
GAMAKEIVTR-FPSVGKLASIVV---------------------------
--------------------------------------------------
--------------------------------------------------
--------------------------------------------------
--------------------------------------------------
-------------------SAAGIGLPVSTKKARFVCDKINGLPVDRAKR
FLEALFTSAAQRVLEVLESATKNAEFRG--LGKLRVRTVTAEEGP--HRM
RRKRQGG---RKFKLTHVKIVL---LAIRKGDKVEVLRGSFAGTRGEVKE
VDLKTSRVTVDGAKRK----KT-------DG-TEAFIPLHPSNLRIVETD
--DKKRVRIKKKV-------------------------------------
----------------IRAQKKGKSPRFQVPSHRHSYMEGSLVIEDIVHA
TGRNTPLLEVRNSGGTKGLMIAPEGVANGDTLVVGEVKPGNVLPLGQIPE
GIPIFNIEAQPGDGGSYARSSGSFAFIVSK-GARVVVRLPSKKTREFNVS
CRATIGTPAGAGRKDKPFVSAGARHHYMKYPTTSGDKMNAVDHPFGGKTK
---KG-IPKTVSRHTPPGAKVGSAASRT------------FAAYKAGMTH
TIIDTIKSVPVSVLDAPPLFVIGVRCYTRVARNEVSS-FDKEL-KKSKHK
TEE-SKSALSDVRKGKELTINTFNEGQFVDVTAITKGHGFQGVVKRFGTK
LQGRKNEQ--SHRQIGVHGTEH-EGRIRFTVPMAGQHGFHRRTEHNKQIF
KIAAPKTFVFVKGSVGGPRKRLVFLR---MKTDVHGLDGKKTGTLDL-PR
VFATPYRPDLITRVVLAYQAARRQVYGTDPMAGMRSSAHYHGYRDLRPGM
ARHGDTPSHMAVGGRTVHGPRSTRVWAQKVNARERIAAIRSAIAATTSIE
LVIVVDDLNI--KKTKELEKALHAIRRRPLIVVSKDDGIVRAAAGLLGVD
VANVNTLNAELLAGARLTVWTRSAVEAIGKK-------------------
-KLMQNAMREVRIEKVTLNIGVGE---GGEKLQKGATLLNVLTGQKVYMA
KAFTRT-TFGTPKGRPIGAKVTVRGTRAEEFLKLAL-----RSKS-NKLA
ERAFDTQGNVSFGIAEHIDLPGVKYDKI-GIFGMDVCVTLTILTREEGIE
FMRRFGVEI-------QTTITAPEGVAVRAENGSVHAKGPKGELSRAFVH
PLLTLKENTLTITSKDRKERALVGTWRAHLNNMFTGVTQGFERKMRIVHV
HFPMSVEGSKVQNLLGQKNLKIAPIEDGVDAKIDGENIVLNGIDVEKVGQ
TVSNIEVA------------------------------KLFQGEVVSSLA
TKTATVRWEFASYVRKFERYARKNTKVVAYNPACGAKRGDVVRIAECRPL
SKTKRFVVIEKM----RRSLKRGMSAQKTLLKDIRA----NAFVKTHVRD
MLILPEMVGKKVAVYNGKEFVTYEIIPQMVGLRLGDFSISVKEVKHSSPG
MGATRSSK--------------------------KTFVSKGIRRLTIDEY
LKKTFQRAGYSHSDIRRTPLGMRITVFADRVGLIIGRGGQTINAVTEKLE
KELAVEEIDKPFLNARIVAEEIKGAIEKNVNPRKITNIMIQRIMENGAVG
CQIRISGRTSG-SMSRRDKHQIGYLKHQYAKDMVDTAIVEAFTKLSAVGI
QVKIMRS----RQDTLSDALSAIRNAEHVGKQSCVVPASALVKNVLSLMQ
KKGYIGEYEFDDGKSGFFRVTLTG----KINDCCVI-KPRFSVRTNEYAK
WRFLPSFGYLVLSTSKGIVDNEEAKRERVGGVLVGYVY
>S_p1_S3_coassembly_Aenigmarchaeota_53_31
-LQVGSLLTCADNTGVKEFMIISVRGFKGRRAAGVANIVMCKVYKGEEK-
--VRHQVFKAVIIRQRKEWRRPNGTRISFEDNAAVTVDD-KLEPKGTMIK
GPVAKEVVER-FPTIGKQAGII----------------------------
--------------------------------------------------
--------------------------------------------------
--------------------------------------------------
--------------------------------------------------
------------------VRVYGRGLNISNKKSIILCGTLTGKQLNKGRK
LLKNLYTKTAKEFLMLLDSAAKNAEARGLDEDRLLI-HASAHKAFTFMRP
RGWKH---RRERKKMTNVQIVL----PVRKGDEVEVMRGEFRKFRGNVER
VDMGRGRVYVEGVKIK----KA-------DG-SEVLRAIDASNVRLTKLN
LGDKYRQRMKV---------------------------------------
-------GK----RIIPQARGKG-GPSYRVPSFRKIYRQEDGVVMDLQRD
VMRTAPLARVKYPDRSVSYIIAPEGLAVGERTM-------HVKRLQDVPE
GSSIFAIETYPNSGPKLCRTAGSAAVLVSKGRKECIVQLPSKKQVSLHLM
CRATLGKPAGDGFKEKPWVKGGKKWHVMHKPRSSGVAMNAVDHPFGGGYT
--GLGKHKSSRNAPP--GRKVGSSPRRS----------------------
--------------------------------------------------
--------------------------------------------------
--------------------------------------------------
-----------------------------MRIPVYGLKGEEKG--DVTSR
MFSNAVRKDLIIKAFLAEASRQRQPYGVDPLAG-KRTSAKYIGRRHNREM
ARTTARFVPQATKGRKAHPPKAGKVWKLKINKKERMRAMLSAIAASSQKD
MVIVVNDLNL--KKARDVVKTLASLRRKPLIVVKD-DKIIAAAGNIPGVD
IVTSRGLSVSMLAPGRLCIWTKSAIEDLE---------------------
-------MRQIRLGKVTLNMGAGE---PGPKLDKSKKIIETISGKKVVIT
KTRKRN-TFGGAKGRQIGVMVTLRGKDAEEILRRML-----KAVD-GRLR
PSQFDSSGNFSFGIAEYIDIPGIKYDDV-GILGLDVAVTLEIT-REEAIE
WASQFGVTV-----------------------------------------
--------------------------------------------------
--------------------------------------------------
--------------------------------------KVFEGVVRSTKP
RNTAIVEWDYHRFITKYERYQREKSRVNAHNPPCHAREGERVVIAECRPL
SKTKSFVVVQVQ----RRVLKRGFTQEKKLLENVRR--NPRKFHKTHLRE
MVIVPEMLGVKIGVHNGKEFVTLEIKPEMLAHRLGEFALTRKKVSHSAPG
FGATKSS----------------------------YFIKKGIKEAEIEKN
IRDSFPYGDYSRTELQRTPLGIKIVIYTNKPGRIIGRGGKNINDITEAIK
GRIDVKSISNPNLDAKIVAKQIASAIERGYNYKKIGNLTLQRVMESGAIG
AEIVIGGKVGG-NKGMQAKFLAGYIKHNPAKELVEVGFEEANTKPGKVGI
KVKIMKE----KHDPLADAFAVLKNAESIGRKECVVPATKVVKGMLKVIR
EKGYIAGFDFEDGKGGFFKVKLAG----RINNCNVI-RPRFSVTTGEMIK
WKFLPGIGLLLMTTPKGITDQKDALKLNTGGKLLGFI-
>S_p1_S3_coassembly_Aenigmarchaeota_53_80
-IQLKTRINCIDNTGSKELELVAVKGYKGKPAAGIGDVVVCSVKRGKEK-
--TVGTLVYAVIVRQKKEYRRHDGTRVKFTDNAAVVVNPKTFDPQGTEVR
TVVAREAVER-FSTIGKISSIVL---------------------------
--------------------------------------------------
--------------------------------------------------
-----------KTNYRRRLRLG---RKDRIVVRKSISGFSIQLVSESGDQ
TFVEVSTKHLKGHGGSIPSAYLTGFLFGKTAAKKGFGSGVIDFGQESVSQ
SLLAAALGARDAGID---ARAYGRNVRISPKSAAIICAVIRNKPLTRAKR
LLVDLYSKTVGEILQLVESCEKNAE-GGLAPERLFV-HASAHKGMLMRR-
RRRKSGFGSQLKAA------------PVRKDDEVAVITGARSGAKGKVTR
VDMGSSKIYVDNVKRK----KVS------GQ--EVQLPIDPSNVVITKLA
LEDKERKNIK----------------------------------------
-------GK----NLIQQRRGKG-TPRYRSPGHRFPKEVKEGIVLDIVDA
PGRTTPVAVVDF-GGQKFLQIAHEGMFVGQPVDFSEAKEGNILPLKEIPE
GSKIYNIELVPGDGGRLCRSSGTFAVLTSREGKKAVVLLPSKEKKTLSAQ
CRATVGTAASAGRLEKPFMKAGSKFYAMRWPRSRGVAMNAVDHPFGGQTR
---PGKKSVSRHMPP--GKKVGSSPRR------------GFAGYKAGMTH
VQLDATVMKPATIIDAPSLFVLGYRLYKKSPSGLVSVSQKDKIPKELNIE
RKA--SAEMKEADVSKEVAADVLKPGEFVDASAVTKGHGFMGPVKRYGIR
IQTRKDK--QMHRHVGSIGSTV-PRHVDWRVPAAGQYGFFHRTELNKKVL
LILVPGTFILIEGSVPGPRKRLVRLRR-----KLYDLSGKAVGDVEL-PA
IFRTPYRPDVIKRAVLAAQSRQRQPYGSDVLAG-KRTSGRRKYRGKGAGV
YAFRARFAPHAVKGRRAHPPKAEKKWEQFVNKKERALALYSALAASAMNN
LVIVVDDFS--VGKTKDIMKTLKSIRKKP-LLVASKDCMLKAAANIPGVD
AVSVNKLSAEQLAAGRLLIITKAALEKF----------------------
--NKSNKMREIRVEKVTLNIGCGT----KLNPETAKVILERISGAKAVIT
KTHKR-STFGVAKNRPIGSKTTIRK-GSEQLLQRLL-----EAKE-RNLP
RASFDATGNVSFGVREYIEIPNMDYDKL-GVMGLDVSITLEVITREEAMQ
FMQEFGVKV-------EKKIAVPEGVEAITDGKRITVKGKKGVIEKDFGD
PKFLKKGQEMTVRSSDTRKRAMVGTIEAHLKNMFLGASGGYKYTMRIFYT
HFPINIDGLQIRNFLGEKGARTAKIVGKTDVKVEKDELVLTGPWKEDLGQ
TAANIERACK----------------------------RVFTGRVIAAKA
LKTAIVEWNYYVNIRKYERYERRKTRVAAHNPECSAKAGDTVVIAECRPV
SKSKRFVVVEK-----RRSLKRGLTKEQKLLEKIRRFRGKDKLIRTHARE
MTILPEMVGSKLGVHRGNEFAVVNITEQMIGHRLGEFALTRKRVQHSAPG
LGATRSSK--------------------------RLFVQKAKEHVGLEEF
VRAQFRQAKCGKIEVQHTPIVTRIIVYTTTPGLVIGAGGERIREATEMLK
EKIDVQKISNPDLDPDIVAQNIAGAVETGVNYKRLGNFYVEKIMEAGAIG
CEIVFSGKMSG-QRSRKERFLAGYLKKTPAQKSVAHGFAVANPRLGNIGI
TVKIML-----RHDILTDVMYSLNNAEKNGKKTCVVPASKTVKNVLAVMQ
GAGYIGAFDFDDGKSGFFEVKLVG----KINESRGI-RPRFAVKKDEYEK
WRFLPAFGMLIISTSKGLMDQKQAGEKRLGGRLMGYVY
>S_p1_S3_coassembly_Aenigmarchaeota_63_48
-LQVGSRLVCADNSGAKILQIISVKGFKKKPHAGVANQISVRIYRGNEK-
--VRKQVHKAIIIRQRKEYRRPDGMRIAFEDNAAVLIDD-KGDPKGTLVK
GPMAKEVVER-FPVVGKLANIVV---------------------------
--------------------------------------------------
--------------------------------------------------
--------------------------------------------------
--------------------------------------------------
-------------------KVFGRGLRISPKSSIIVCRAVTGLSLPRAQQ
LVDGMYTNIAKEMSSLLKSANANAESKGLDPGRLMVHASTHQSFAFQTPR
RFKQRGR----QKKIAHVQLVL-----LRKGDEVQVMRGDHGGKKGIVDA
VDLGKARVTVESVKRK----KA-------DG-SEVHIPLQPSNLLITKLH
SDDKRRKGKATRT-------------------------------------
-------------RIISQRRGKG-SPTYRVPTRHFEYNEAAGVVTDIINY
PLMDAPLAKVRYPDQSVGYIIAAEGMAVGSSTA------GVVLSLADIKE
GSSVFGVESAPFTGPKFCRTPGSAAILVSKARETAVIQLPSKKMKTVALA
CRATMGTPAGEGRKERPFVKAGTRWHAMHRPRTSGNKMNAVDHPYGGSGH
--GKVRPPVSRHAPP--GRKVGTSPRRT-----------AFAGYKAGMTQ
VSVDKEVFFPATVLAVPNLIVAGVKVFRRTPYGLQDAGTAPSLSKHLARA
FPNKAPDGLAEVRKGQEIPVDVLKEGEYVDVKAVSTGKGYQGPVARFGIK
V--RSRKNKGKRRHVGSMGPVT-PHRVLPHVAQAGQMGFQTRTEYNKLIL
KIPLEGSYLLVKGSVPGPRRRLIMLRK--MKIPILALDGKQKGETSL-GK
AFSTPVRTDIIKRAFLAEAAARRQPYGTDPLAG-KRTSAHRRYTMMNREM
ARMTRIHSPQAIKGREAHPPLVERNWKLKVNKKERRMALLSALAATAAK-
EFIVLEDFKL--TKTKDVVAVVRALRQTPLFIVK--EGVLRAA--PPGCD
VLAFKDVDMHVLAPGRLCVWTESALKEAEA--------------------
-----NPMREVRLAKLTLNMGAGD---SAARLEASKKAMKTIAGKTIVVT
STRKRT-TFGTPRNKAIGVMVTLRGTEAAAMLKRLL-----EAIE-GKLK
PTQFDRTGNFSFGIQEYIHIPGIQYDEI-GILGLDVAVTLEI-TKDEAIA
WARQFGFRVE----------------------------------------
--------------------------------------------------
--------------------------------------------------
--------------------------------------KTFDVTVRSAKA
ANTAVVEWHYNRFVPKYERYERRKSRLTAHNPPCKAKEGDRVIVAECRPI
SKTKSFVVVGVV----RRALKRGFTVQKKLLTNIRA-N-PKKFHRTKSRQ
LVIVPEMVGAKIGVHTGKEYVTVEVKQEMLGHRLGEFALTRKIVKHSAPG
FGATRSSK--------------------------QYFIKQGLKEAQIEEF
IRKKFPEANYSHMELQRTPLGVKVVIHSSSPGRIIGRGGVVINELTQQLK
EKVDVKSVPNPNLDAKIVAAQITQALARGFNFKRIGNIMLKKVMGAGAIG
VEIVISGKITG-GKGLQVKFLEGYLKHHLSKELVDYGYADGRSKPGKIGV
KVKIMR-----NHDLLADVFSAIKNTEGMGRPTAVVPASTLAENVLKIMQ
KRQYIGEFTSK--RQRKFEVHLLG----RVNDCN-VSKPRFSIKNDEYIK
WRFLNGIGILILSTPKGVMDHQEAKKLGIGGQILGYVY
>S_p1_S3_coassembly_Mamarchaeota_44_133
----GASVICADNSGAKIIKVISVKGFKARACAGVGDMITANVISGKPD-
--MMHKVVQAIIIRQKKEFTRPDGTKVHFEDNAAAVLKDPIGMPKGTMIK
GPMAKEVAIR-WSAVAKIASMIL---------------KFRASRRHGFGF
SKHQGKGHRGGTGLRGGKRGQQRMTKFYSE-GIHPRKRLPAITTRDLDEH
LERWTAEKVTKSGE---VKSKLIKSGELLHKIKLIG-ASSAS--------
-------------PKRVRLK---S-KQLRLVLRRSNKYISGQIVNIKGDK
ILAAAHSSELKHGFSNTPAAYLTGLLLGKKIASAGQKPVILDIGIYKMTK
KLLAGLKGAADSGLKI--ARVKGTYMPISRKDAREIGATIKNMQIEKAIA
YLKRVPVRAATATIKLLESLKSNAQQKGMGTKNLVIIHTAVQKGP--RRT
HNTLRKK-------------------RVRKGDKVKIMRGDYKGTIGEVQL
VNMKDLKINVKGAEEK---TKA-------GP--VRFYPVEPSNVMLISLN
LGDKERAK------------------------------------------
-------GK----RLAQQARGAG-GPRYLAPSHRYNDKIMRGEIIDIVDS
VGHTEPLMVVKYENGDEALLPAPIGIKVGQVVFSGPLQPGAIMQLKNVPA
GTPVCCIEKIPQNGPEFVRTSGGFALIVSKGSDFVEVKMPSKRMVKISSA
CRVMIGVIAGGGRTEKPWVKGGKKAIAMARPLVSGVAQNSIDHKFGGSHR
R-SLGVHTSTKRGTP-PGRKVGL----------------GFCGYKAGMTS
VNVDNEVNYGVSIVETPPMKPFSVRLYSQTPYGLHLISETDNLDKNLLRV
INAKKRSTLQDLKIGKDIQFDIFKQGDFVDARGATKGKGFQGMIKRYGIK
L--ERHKAEKGQRHRSTMGPIT-PPRVGWWIAQSGQMGMHQRTEFNRQVL
KILVRGNFILIAGSIPGAKKRLVTFT---MKVQIYKTSGEKTSEIEL-PF
QFSEPVREDLIKRAALAIRAGMRQLYGTDPEAGTRQGSKRRYTTTYGRGW
SRIRRKFVALAVKGRAAFPPSSDRIFAQKINKTENRKAIRSAIAATSALD
FVIVVENFNF--KKSKDVLLAFEKLRKAPLIVVSK-ACLQSAAASLPGIE
VALVKSLNAYLLAAGRLTIWTKSAIETLGKE-----------------QT
KTVSENKMRQIKLEKITLNIGAGT---EADNVEKAVLLLQKISGLKAVKT
SATKRIPTWKVRPGLPVGAKVTIRGKKASELLKNLL-----HAID-NEIS
QKAFAQNG-FSFGLKEYIEIPGVKYDKI-GIIGLEVAVSLMIVTAEESLK
WAQEFGVKLK------SAKIEIPAGVKARIEGNKIVVEGQKGKIEREYPV
KNIEIKGGSVEVAARKTAQRALEGTFRAHIKNMLRGIVEPFIYRLKIAYV
HFPMSVQGNEVTNFLGAKQNKIVKIPKNATVKVENEIIIVSSPDIEIAGK
TATLIEQSTR----------------------------RVFEGTVISDKM
QKTVTVEWPGMSYIPKYERYEKRRSRVHAHNPACSAKVGDKVRIVETRPI
AKTVKFAVVERLQ---RRSLKRGQTEQKALFKKIKAAKAYKKQIKTHCRD
AWIIPEMFGLQIGVHNGKEFIPLDITPEMVGHALGDFILPTRDVKHAAPG
IGATRGSK--------------------------REFIREKAKYLKVKEY
LEAKVKQAGIGSINIEKTPLGEKISVEAARPGIIIGRAGKTISDLTQTLK
IKIEVKEVTNQQTNASVISKRIASDLEKPSRFKAIGHKAIDAAIRAGALG
IEIRIGGRGVPGQRAASWLFSAGYMKKQMAIEGVDRSIAKADLHSGSVGI
QVRVM-------HDTLARALSAINNAAGRGKTEVEIPASKVITAVLEILK
REGYVESYSREETGSAKLRIKITG----QINKIGAI-KPRYPVNKNEFEK
FSYLPAFGRIIVSTSKGYMMHIEAKQKGLGGVLIAYVY
>S_p1_S3_coassembly_Pacearchaeota_34_115
--NLGAELVVADNSGGKIARLVGVKRGKGKKSAKIADWVKVSIRKGDPE-
--MKGKVFDAVIIRVKKPYRRLNGERVSFEDNALAILKDDKGNPKGTQIK
GVAAREVMER-WAQVGKIAQSI---------TKKRKRSTRMHGRGHGYGS
RKHKKSGHYGGGGMSGRADHKKTLVQKLYGHGFKQKKDKKRINLSDIELN
LERVKQGVAKKTG-----KYKILGEGEVKQKLLIKALSASKSTIEKIKEK
GGDI---------QKRRRKEFKTKGERPRIVLRKTNRYVIGQYVKETQDK
VEIGLTSKDLSGSLKSNPASYLTGFLMGKKISKTKKEVPIFDIGMMAIKK
KIYSFLKGVVDAGVKI----VKGVSLPISTKTAAAVCKFIKGKEIQKAIK
ELQQVPKKAASEFIKLLKSLSANANMN--EIENPMIVRAFTGNAS-----
--RPFGKRGRVRRKRTHVTIF------AKKGDRVKIMRGKFKGKEGKIVE
SLFKKSKIIVEGVQVS----KR-------DG-SKANVKIQPSNLQIIELN
-MEGKRADVKVK--------------------------------------
-------------RIISQARGHG-SGTYRVRRAKYSHLEGKGRVAKLINS
PGHTAPIAKINYDKG-VFFIPAFRKMNEGQEIFDSEVKDGDIMKLGDIPI
KTNIYCIESSPGDGGVFIKAGGTSASISKIVGEEIYVMMPSKKEKAFNKN
CRAVIGIIAGEGRLEKPFVKAGRRYYLMKWPRTSPIKVNVIDHPFGSGRG
KNPKRKTAK-RNAPP--GRRVGHRPRRT----------KGFICYKVGMAS
VFVKDNTVIPATIVECPPMKILSIRLYK-HGDVAREILNEKEL-KPKSKK
MDQ-TLDKKDDFDNNKELSVNNFTKGELVDFRGLTKGRGFSGPVKRFGIS
L--KSHKSEKGQRRPGSLGPWH-PSRVTFKAPQAGNIGMFTRISYNSKII
DIDLQTDYIIVNGSVQGPAKRQILVT---MKSDVFSVEGKKLKEIEL-PN
FFSEKIREDLIAKVLESKK--IIQPYAPMQYAGMLSASGRHAWKSYGRGM
SRVGSQTTPHTRGGRRAHPPKLLHILRKKMNKKEINLALVSALSATANEK
EVFIVESISL---KTKELIEVLKKIKENGLLIVTGNEKMK-----TKMFD
VANTNNLGVLDLAQGRITIYTEQAINELKERF------------------
--EFFTMNKKMEMEKIVLSVGAVG-----DKLEKGVKLLSLITKRKPAKI
MSRKRIPNFGVRPNLEVGAVVTIR-KNMDEILKRML-----TAID-NKLR
KKQLSE-NNFSFGIKEYIEIPGMDYHDI-GIMGLDVTVVFKI-TKEEIIK
FMEEFQTKF----KEIFKEIIIPEGVEASLERNKISIHGKEGGLERRFNV
KNISFKGEKIIIGNKATKKKKMINTIAAHINNMIKGVQRKFEYKLKICSS
HFPITVQKKVVKNFLGEKIPRVSKLPKDADVEVKGDIIIVKATDKEVAGQ
TSAELERVTKIR-NRDRRVFQDGIFITEKDG-------RTFQGVVIK-KL
PKRVVITFEQTRYVKKYERYRKTRTKIHARLPEEQINIGDLVKVTECRPL
SKIIHFVVNGKI--------------------EAKE--KKNKPVKTHKRD
LVVVPSMIGMRIQIHYGGGFLPIEVNEEMLGHKFGEFAPTRSRIKHGKAG
IGATKGSK-------------------------ERKIVKLKKDEYEVREY
IKRNLGKGRISKIKIDYTPVGEKVVIFTSKPGMIIGRGGEKIEELTQTLK
KKVEISQVTEPEFDAQIMSDEIALAIENPLKFKVIAYKTLQKIMDKGALG
AEIRLSGKLPG-ARAKSWRFSQGYLKKTGDSAVVERAKSVAQTKPGTIGV
KVSILS----MAQDTIADALNMIKNAKKAGKSGVSIRVSNLLIEILKIMK
QKGAIKKYKINS-KENEVEITILD-----LIECKAI-KPRFTTTKSMLEK
YRYLPAIGTIIISTSKGLMSHEDALEKGLGGSLIAYFY
>S_p1_S3_coassembly_Pacearchaeota_38_135
--NLGAELVAADNSGARMVRLVSVKRGKGKKGAKIADFVKVSIKKGIPD-
--MKGKVFDAIIIRLKKPYRRYNGERIAFEDNAVAILKDDKGNPKGTQIK
GPIAREVLER-WPSVAKIGSIV----KKRKKSSR----MHGKGMGHGTGS
RKSKKSGHHGGVGMAGRADHKKSLILKLYGHGFKQRDKRKKMNLNAIE--
---ENIETLLKKGIAKSKGYKILGDGEVKEKLFIKAKEASKSAIEKVKEA
GGEI---------------ENKTKGNLPRVVFRKTNRHIISEYVDETKDR
AEIGVTSKNLKGSLKSIPASYLTGFLIGKKIIKGKKETPIVDLGMRNIHK
KAFAFLNGLVDAGLKI----VNANSLPMSTKTAGAICRFIKGKEIQRAIS
DLEEVPKNASEIFIKLLKSLNSNANY--LSVENPIISEAIPNNAP-----
--RPYGKFGAVRKKRTHMTI-------ARKGDTVKIMRGKFRGKQGKITE
IKMKTSKIIVDGIQVK----KQ-------DG-SKANVRMIPSNLQIIELN
LGDKKRLKTKEKITNKK---------------------------------
-------------RIISQARGKG-SGTYRVRRRYRARISGEGTVVKLQNS
IAHTAPLAKIVY-NGGAFYMPAFEGMIEGQKIKFDEIQNGNIVRLKDIPV
KTQIYDVESRPGDGGIFIKTAGSSAIVTGTSENFVQIMLPSKKEKKLNPD
CRAVIGIIAGSGRLDKPFVKAGKKFHLKKWPRTSAVKVNAIDHPFGSGRG
KRPKSKIAKAP---P--GARVGHRPRRT----------KGFIGYKAGMTS
LIADNGKAVSATIIECPPMKILSARFYK-NGNVATEILSEKEIKKSKKGK
ID--------EIKNNKEISVDVFEKGQLVDLRGLTKGKGLVGPVKRFGLT
L--KSHKSEKGQRRPGSLGPWH-PTRVTFRAPLAGQMGMFTRIVYNSKIL
SMDVKTDYILVNGSVQGPAKRQVLIT---MKAQVFDSSGKKSKEIEL-PK
FFNENIREDIVAKVLEAKKIKQ--PYAPSPMSGNQSSASRHVWKSRGKGL
SRRGSQTAPSTRGGRRAHPPKILKMLRKKINKKEMGIALKSAIIATANSE
KLFVIESKVL-GLKTKDFVKLLKNIKQNGMLLVTGN----KEKTNSKIID
VAKVGNLGVNDLALGRLTVYTEEAIKELGEKL------------------
-IKSENPMRKIKIEKVVLSVGATG-----EALEKGVKLLKLLTGGKPAKM
KSAKRIPSLGVRPKLEVGAVVTIR-KGAEELLKRML-----VAID-NTLR
TRQISE-NNFSFGLKEYIEIPGIEYQDI-GIMGFDATVVFKTITKQEIIK
FMEDFKTTFRK-----FREIEIPNGTEARIDGNTIKIKGDVGEDLKKFGG
DKIKIEGNKIIIGSKATKKKRIINTFAAHIKNMLKGVSEGFEYKLKVVYS
HFPITVHGKDIKNFLGEKVPRKMKILDGANVKVDKDFITVSSHSKELAGQ
TAANFERATRI-ASRDRRVFQDGIFITSKGGKE-----RIFEGRVIR-KF
HKRVAIEFERMIYIRKYERYAKSKTKIHAHLPEDKIHVGDLIKVQECRPL
SKIIHFTVIEKVK-------------IENFINRANKKIARSKAIRTHKRD
LIVVPGMIGMKIQIHDGRNFVPIEVVGEMLGHKFGEFAPTRGKIKHGKAG
IGATKGT--------------------------EKNVVKFKKEEFTIREY
IKNSIGKGKVSKVRIEYTPVGEKIIVSTSKPGLVIGRGGERIEELTGILK
RRIEIDEIKNPEFDAQIVADEIATALENPLKFKVIAYKMLQKIIGAGARG
VEIRLGGKLPS-ARAKSWRFSYGYLKKTGSAKVVDRAQAIAQTKPGTVGV
KVAIL-----MSHDVISDAMNMMRNANKAGNEEVKIRVSNMLIEILKIMK
RTGAIKKYKIDS-KEKSVEVTIGD-----IVECRAI-KPRFTVGKSEIEK
YRYLPSVGTMIISTNGGLKTHEEAEQEGLGGCLIAF--
>S_p1_S3_coassembly_Pacearchaeota_38_79
--NIGSNLIAADNSGARIVRITGVKRGKRQQYAKISDWVKVSVRVGKPD-
--MKGEVFDAVVIRQKKPYRRKTGERVAFEDNAVAILKDEKGNPKGTQIK
GPVAREVQER-WQQVAKIAQFVL------------KRKKFSRYRGHGRGA
KKARGSGHRGGVGKAGKRGDQKKNLILYPF-GKDKR-TKKSINLREI---
-----SERFREKKELELQGYKILSEGELKEKIKLTASAASKSAIDKVKKS
GGEI---------QKRRRKEMKTKSEKPRLVVRKTAHQIIAQVVSIAQDK
VIVSVNSKELEGSLKSIQASYLAGFLLGKKV-QGKINSAILDIGLENIHG
RIYAVLKGAIDAGLNV--AIARGNSLPISMKQGANICKFIKNKSIDRAIS
DLNEVPVKASGYFIKVLKALKGNVIVNNMEKTRIVIASASW------ARR
PPRSGGRSA------------------LRKGDEVLVMRGAFKKKKAKVIG
VDIKKSRVTLENIQRK----KK-------DG-TKLNVYFSPSSLQIQSLN
LEDKKRIFSE-RT-------------------------------------
-------GK----RIIQQARGKG-GPAYRVRKQFRKEKKGEAEIIGILHS
PAHSAPLMKIKINDT-TFYNPVFNGAYVGQKIYLNEVKKGSIVALKEIPI
GEQVYNIERNPGDGGKMIRTAGSSATVSKKSENKVSMAMPGRREVTLNEN
CRATIGIIAGEGRTLKPFVTAGRKYYKMKWPRTSAIKVNAVDHPFGSGRG
KRA---KPKAKRNAP-PGRKVGHRPRRT----------------------
--------------------------------------------------
--------------------------------------------------
--------------------------------------------------
-----------------------------MKATLYSVDGKKKSQIEM-PK
MFSQRIREDIVVKYFEADKF--IQPYSSFKDAGNRQSAKRHDWKHYGQGR
SRAG-ASVPGARGGRRAHPPKG-IGKEKKINKKEIVIAFNSAFASTASQY
FVFVVAELP---QKTKDIVKMLKNVKNAGALIIVSD----KEIKNVKGFD
IKSTRELAISDLYLGRLTLYTQKAIEELGK--------------------
---AENPMRKIKLEKVVLSCS-GK----AEDLEKSKKLLEMLSGRKAHLI
KANQRIPSFGVRPGLEIGTRVTLRGKGAIELLRRLL-----GTLD-NTLR
KRQISE-NNFSFGIKEYIEIPGTEYKEI-GIRGLNVTVVFSVQ-KEEIIN
FMKEFSTE---MKSQMKTEMKIPQGTTCEYSEGILKCKKRDIELTRKLSI
PGIDVDGEKISIECRN-KKHNMISTTKAHIKNLFHGLEKKFTYKLEICHI
HFPISIEKEKISNFLGEKKIRTAEILPNVEVEIKGQNITLSSLYKEAAGQ
TAANLEKATKIKK-RDRRIYQDGIFIVEKPRR------RTFEGYVVR-KF
QKHATIEFNRTVYINKYERFTKKTTRLHARLPENEVNVGDLVKVKECRPL
SKMIHFIVVEKIK---RRSVFRNFNMIENFIKRCQEKISENKKIKTHLRD
IVIVPKLVGMTIAVHDGKNYQNVPITIEMIGHRLGEFALTRRRVSHGSAG
IGATKSSK-------------------------EKKFVDFKKEELRVKEY
IKNSLGKGKISSVIVEYTPFGEKIKVFTSRPGIIIGRRGEKIAELTSVLK
KRIEICEITRPMLDAQLVADDIAGLIERRLKFKVIAYKMLKQIVKEGALG
VEIVLSGKLPS-DRARRWRFSHGYLKKTGDPKIVDRAQSQAVTISGVVGV
QVSILRPE--MSQDIVADALNKIMNSKRAGKKEVEIVHSKLLTSILAIAK
LKGYVESYKTE---GTKLNVKIGK-----LNACNAI-KPRFMVSTDEIEK
YRFLPAIGVLIISTSRGLITHQTAFEKNIGGSLIAYFY
>S_p1_S3_coassembly_Woesearchaeota_37_158
-LQHVSNVPTCDNSGAKIVRIISVKHSKRTQQAGIGDMVMVSVVSGNPE-
--VRKKVFPAIVVRQRKEFRRLDGTRVKFEDNAVVVLKDEDGNPKGTMLK
GAIPKEVVDR-WPAVGKIGG-----------------KKFSRQLGRTYGW
GKHRGSGNRGGVGNSGSKKPQVWGTGYLGKYGFTSKQKSNIVQLEELKRN
TKDIVIINLAEEGY-----GKLLSTGKVFRKVHVIVQNASPKAVEKIRIS
GGAI-------RTDYRLRFKLSS--GVTRLIVRGSNNNTTLQVATPKGDK
VIASVSTKDLNAHTGNIPAAYACGLLLASKI-KGKINECIADIGPSVTKG
RVFAAIKGTLDGGIKI--ARAIGNSLPMSLKYAVNITKEVRGKNVQQARR
ILEDSAPKTCENILSVLNSAVANAEHKGLSTKNLFVKSIVPSKGPTIPRY
GRG----------------------LRVRKGDTVKIISGQFKGKSGTVER
VVPGNAKIFIGGVELV----KKN------GG--KVQYPIVPSKVVIIEIK
EDKR-R--------------------------------------------
-------------NIIPQARGKG-GPRYTAPSFNYIGGQINGQIMDLVHS
AGHSAPLMKVQYSDGVSSLLPAPEGVKVGDKVFAGEQTPGSILSLKEIPE
GSQVYNVELRPGDGGVFCKTSGTTAKILSKTAEGVMILLPSKKTKILHEN
CRACIGIIAGSGRKEKPFAKAGNMYFAKKYPRSSACKMNAVDHPFGNKRS
ARKAKQRPVSRHAPP--GRKVGKAARRT-----------AFAGYKVGMRH
VMVDDRKSWPTTIIECPPVKVAGITYYKKT-LSGLQKTSTDKYAKRLINQ
KKEKTPADVADIRKGKEIEITFTTKGTILDSHGVTKGKGLQGPMKRFGGR
L--RHHKSQKSRRTPGTLGPWNS--DRQWTVAKAGQMGFQLRTELNKIVL
DVNPRATCLLLKGSIQGPPKRLITLT------DVYSTKSERIGKIDL-PQ
QFSEPLRTDIIQRAVETLWSHKRQPYSPDPLAGKKQVSRRDIKSSYGKGQ
SRVG-AFAPGAVGGRKAHPPKSDKNWEKKLNIKERRKAIRSAISATINKE
LVIVLDDFSI--KTTTELKNSLLSLRPKSIVIITSNKCLTIAGRNMPGMD
IVDVNHLNIEILAPGRAALFTKGAIIALKD--------------------
TTNPINPMTRIRVEKVTLNIGAGK---DQQKLEKGVALLKYLTGIPPVKC
ITQKRIPTWGLRPGLPIGCKLTLRGEKAIDFLKRSL-----VAKE-KMLS
LKNFDERGTVSFGVPEYIDVEGVKYNEI-GTTGFEIAVTLEIT-KEESIK
FFTEFKIKIK-MKKHIKVAIEIPKGVIITREGSAIKVKGPKGEIKRETGT
RSVEISQESITLERETKREKSKMFSLRAHINNAIRNVQQSSSYKLKICAS
HFPMNVKGLTIKNFVGEKVPRVMKLPQNVEVAVSGDTITVTGTDGETVGR
TAGLIEQFSQVK-EKDRRIFQDGIYIVEKEGV------RSFVGTVIASRA
QKTVTVQWYRWKFLPKYDRYVKLRSKIKAHNPENSATVGDIVLIQECRPI
SKTKKFLIKEK-----RRSLLRGFTTDEKLLKNLVA---GEKNLKTHSRD
LIIIPSMIGKNIGVHTGKEFLQLQITAEMLGHRLGEFALTRRMVKHSAPG
VGATKSS----------------------------------VREFQVHEF
IASSLKNVGYSHTKIIRTPLGEKIMVYASRPGLVVGRKGENIKKLTATLK
KKIELQEVENPEVDAQIVAERIASSLERTQRFKGIGHKALSDVMSAGARG
IEVLISGKVPS-ARAKTWRFYSGYLKKSASISQVKRAFAAANLKSGTIGI
RVAIMP----MLNDPLAGILSKILNAEKTGKRECLYPVSKLTVKVLDLLK
GNGYIKECTTTTTKGTSATVALSG----NINKCGVV-KPRFSVETKEIEK
FRYLPAMGILIISTSKGLMSHNEAVQKNLGGRLIAYCY
>S_p1_S3_coassembly_Woesearchaeota_37_38
----CARITACDNSGARILKVISVRGHKRASSAAIGDYIMAAVVEGKPD-
--IRKQVVPAVIVRQKKAYRRPDGTHISFEDNAAIVLKDELGNPKGTMVK
GPVAKEACER-WPAIAKIASMIV---------------------------
--------------------------------------------------
--------------------------------------------------
--------------------------------------------------
--------------------------------------------------
------------------AQSKGISLAVSTKKSIEICNKIRGKNLATAKK
ILNDSAVKACKAVLETLLSAEANAQYKGLATNNLLIKQINAYTGPHVWR-
----YGRQRRRQAKRTHVHVTL---IRIHKGDKAKIMRGQHRGKTGTVER
VEVKKMKVYISGAEIT----KR-------DG-SKALYPIHPSNIMITELT
QDKR-RM-------------------------------------------
-------------TLIQQARGKC-GPSYRSPKFRYQNKQTSGKVIDLVKS
PAHKAPLAEIELEDGSICHLIAPEGIKTGDTITIGEITPGNTLTLKDIPE
GTNVYNIERIPGDGGTFCRTTGTTAKLVAKTDTHATILLPSKQEKMFDIN
CRALIGTVAGGGRTEKPFLKAGAKHYSKRYPMISGAAQNAVDHPFGNKRT
SRKAKQRPIPRY-AP-AGRKVGKHPKRT------------FAGYKVGMTH
VIATDNNMIPATIIECPSLKVLAIRVYSQDAYGKHPVTQIE---KPDKEA
GKK---KTTQTFDIGKEIQPKVFNEGQQVDAHSISKGKGYQGPVKRFGIN
I--RSHKSEKTKRGPGNVGSWG--GNRSSPVPHAGQTGLHQRTEYNKQIL
KIEIRNNYILLRGSVPGAVKRLIKLT---MELPILTPTNTITGKKQL-PQ
QFSEEIREDIIKRAVEALRANKRQKYGADLRAGKKSSAKRDYKGAYGHGI
SRVG-AYAPGTVGGRRAFPPKPMKNWTQKINDKERKKAIRSAMSATLNKE
LVIASKEFTI--ATAKELTKILQTHRKKGILIVTTDTKLLKSARNLPGTN
VVDVTQLNTELLAPGRLTIFTQTAIEQLEKT-------------------
-----NPMQNIRIEKLTLNIGAGK---DPAKLEKGITLIKSITGIEPVKT
VTTKRIAEWGLRPGLPIGCKITLRKKPAHELFIRLL-----KAKD-NKIK
HNSIDDKGNISFGIHEYIDIPGVAYNAI-GVIGLQACLTLEI-TKTETLT
YLQKFNTT---MKQTIEEKMDIPKEVMIQIETLTYTVKGPKGEVTRKRPP
TAVKMETNNITLKAETKREKKQLYTTLAHLKNMIKGVQQPYVYTLKICSG
HFPMNVTGNQVKNFIGEKQPRNMKIKQDAKITVQGDKITVESPDKEKAGQ
TASEIELLRDPRVFQD------GIYLTQKAGE------RQFTGTVIEATA
QKTATIEWQRKYYLPKYERYEQRRTKVKAHNPECNAQKGDIVTIKECRPL
SKTKHFVITEKT-----RKLLYGLTEQKKLLELLK---ENKQKLRTHCRE
MVIIPDMIGKVIQVHNGKEFLPVIVEKEMIGHRLGEFSMTRKKVGHSAPG
IGSTRSS---------------------------RKFITENLKELQVQEF
ISESLKNVGHSKTKLLKTPLGEKIVIYASRPGLIVGRKGENIKKLTHVLK
KKIEIAEVENPNLDAQIVAERIASTLEKIQKFKAIGHKTMQEVIDAGALG
IEIKMSGKVPS-ARAKTWRFYSGYLKKSIALTGVKHAHAQAQLKPGTVGI
KVSIMPSD--MQNDTIASTLSNIINHEKIGRKEVIIPLSRTLRKILTIMQ
ENKYVGNFEETDTRGGIAKINLIG----ALNKCGVV-KPRFSVTIKEYEK
FRYLPAVGILIVSTSKGIMTHEEAKQKHTGGKLISYCY
>S_p1_S3_coassembly_Woesearchaeota_39_34
--PHGAHLNACDNSGAHLLKVLSVRGHKRATSAAIGDYIMAAVVEGKPD-
--IRKQVLPAVVVRQKKAYKRPDGTSIMFEDNAAIVLKDELGNPKGTMVK
GPVAKEACER-WPAIAKIASVIV------------KRKKITRMRGRTHGW
GLHRNSGQRGGAGNAGK-----ENPRYFGKHGFKPNTEDKVINIIDIEQK
LPEANKKTILTGKEINKEGTKLLSTGKTTKTYKLTIQKATEKAIKKITTA
GGSV--------QKRRKRGK--TKSKNTRFTIRKTQKHTIIQLITPEGDN
IAASTNTQELKGATANTPAAYLTGMLAAKKAKEKNITTAVSDLGFTSVKG
IIYAAIKGANDNGLTI----SKGISLPISTKKTIEICNHIRGKTLAKAKK
ILNDAAAKACKAVLEIIMSAEANAQYKGLSTNNLVIQQISANNGPHVWR-
----YGRQRRRQAKRTHLNVTL---IRIRKGDKAKIMRGQYKGKTGTVER
IDVKNTRAYISGIEHT----KR-------DS-SKALYPIHPSNIMITELS
QDK-KRLPIKQETKKTT---------------------------------
-------------TLIQQARGKG-GPSYRSPKFRYQQEQISGKVIDIVKS
PAHFAPLAEIELADGSTCYFIAPEGIKTGDTITMGPLNPGNAITLKNIPE
GTNVYNVERTPGDGGTFCRTSGTTAKLVAKTETHATIILPSKKEKTLDLN
CRALIGTVAGGGRTEKPILKAGARHYAKRYPMISGAAQNAVDHPFGNKRT
SRKAKQRPIPR-FAP-AGRKVGKHPRRT------------FAGYKAGMTH
IIADNNQRLPVTVIECPPLKVLGARIYSQDAYGKHPITQIKKVGKTTTLQ
KKANTFDKQKEISVGKEIHLKVFAEGQQVDVHAISKGKGYQGPVKRFGIN
I--RSHKSEKTKRGPGNVGAWT--GNRSSPVPHAGQTGFHQRIEYNKHIL
KIEIRNHYLLLKGSVPGPAKRLIKMT-----IQIITPTGTVAGEKQL-PQ
QFSEPLREDLIKRAIEALRANRRQKYGADPRAG-KKTSARDFKGAYGHGI
SRVGAHFAPGTVGGRRAFPPKLAKTWTQKINDKERKKALRSALTATMDKN
IVIASKEFTI--ATSKELTTILNSQKKKGILIVTTDAKLLKAAHNIPGTD
AVDITSLNTELLSPGRLTIFTQSAIEQLEKT-------------------
-----NPMQNIRIEKLTINIGAGK---DPAKLEKGITLIKAITGTEPVKT
ITKKRIAEWGLRPGLPIGCKITLRKKAAHELFPRLL-----KAKD-NKLS
ENTIDNKGNISFGIHEYIDIPGVAYNAI-GVIGLQTCLTLETVTKQEAIT
FLQKFNTTI-----------------------------------------
------------------------------------VQQPYTYLLKICSG
HFPINVNGNQVKNFLGEKYPRTMTIKQGAKVTIQGDKITVESPDKEKAGQ
TSSEIELLRDPRVFQD------GIYLVQKAGE------RQFKGTVTEAKA
QKTATVEWQRLHYIPKYERYEQRKTRVKAHNPECDAQKGDIVIVKECRPL
SKTKHFVVAEKT----RRKLLKGLTEQEKKFLETTK--QNKTKLRTHCRE
IVITPEMVGKIIHVHNGKDFLPVMVEKEMLGHRLGEFAQTRKKVLHSAPG
IGSTRSS---------------------------RKFITENLKELQVQEF
ISESLKNVGHSKTKLVKTPLGEKIVIYASRPGLIVGRKGENIKKLTNVLK
KRIEIAEVENPNLDAQIVAERIASTLERIQKFKAIGHKTMQEVMNAGALG
IEIKMSGKIPS-ARAKTWRFYSGYLKKSIAQTSVKHANAQAQLKPGTVGI
KVSIMPRD--MLNDPIANALSNIINHEKIGRKQVIIPLSRTLRKILTIMQ
ENKYVGNCEESDTRGGITKLNLIG----AINKCGVI-KPRFSTTIQEYEK
FRYLPAVGILIISTPKGIMTHQEAKQKHLGGKLLTYCY
>S_p1_S3_coassembly_Woesearchaeota_39_91
--PHGSVVTSCDNSGAKKLRIISIKCQKTRRSAAIGDYVMASVVDGKTE-
--MRKQVVPAVIVRQRKSYRRPDGTRIKFEDNAAAVLKDDLGNPKGTVIK
GPIAKEAAER-WPMIAKIARMV----------------KVTKRRGRRHGY
GSHRGSGSRGGAGNAGRAQSKKPSYWGIPTKGFTTQTKQKVINIGDIDKI
IETVQEGKAEKNNTINEKGDKVLGKGNTTKQILLKG-KATEHAKKKIELA
KGKV------------------TS-RKPRLVVRKSNKNYTMQIIEPKGDK
VISSASTTELKGATSNTSAAYLAGYLLAKKA---GSIEAVPDIGMASVKG
GIFAALHGSKQGGIKI---------KQISWKQSVEIASMIRGKKTETAKK
MLEKVPVKASHEILQLLKSAEANAQHQ--GISNSKITHIITSKCSTRRYG
RQGWKGKRTYI--------------SRLKIGMNVKIMRGKHKGKQAKISR
MNIKNQKVYLENIETT----RR-------DG-AKSQTPIHNSNIMILEEK
--------------------------------------------------
-------GK----NLIQQARGKG-GPTYRSRSFRFKPIPAKGTVTDIIEC
PGHSAPLIEVLYETGETCLMQAPTGIKKGDAVETGLPNIGNILKLRDIPE
GTNIYNIEKAPGDGGRFCRTSGTSAKIVGRTQTEVIVLLPSKKEKTFNMD
CRAAIGIISGGGRTEKPILKAGNVVHAMRYPNPSAAAQNAVDHPFGNKRT
SRKAKQKAVNRFAPP--GRKVGKWPKRT------------FAGYKVGMTH
AMFDSQVNWPVTVVECPPLRIAGIALYTKDDYGTHKAGQIKEIQHKNNGT
LDNIKPENYSSIRKGKEITLKALQAGAHLDTHAVTKGKGYAGPVKRFHVA
I--RQHKSEKTKRGIGTLGPWH--GANMTKVAHAGQLGFQTRTERNKLLI
TINVKNEYALFKGSLPGSIKRLIKFT------------------------
----------------AKLSRRRRDYKGAYGKG-ISRSSRKTMSRRGTQM
TWMGA-LSPHTRGGMRAHPPKAEKIWLQKINDKERKKAIRSALAATIQKE
YVIILENFKI--TKTKDVIKKLESLKKKPLLVVSK-DCVIKAARSIQGID
ITPVNILNAELLAPGRLTLYTQEALKTMQEK-------------------
-----NPMKKLKVEKVTLNFGAGK---DQARLEKGIKIIKSITGKDPLKT
ITEKRIPVWGVRPGLPIGAKITLRKKEAQELIKRLL-----AAKE-NKLK
ESNFDTKGSISFGIQEYIDIPGTKYDAI-GVLGLQACITLEIQ-KEEAKK
FLQEFNIKVE------KQEITIPDNVTVKQEQNTLTVKGPAGEIQRTYPT
--IKIEPKRITLETKDKRQKRLLNTYKAHIKNMIQGAQKKYTYKLKICAS
HFPIQATNNTVKNFTGEKKPREIRIPQNVTITIKEQNITVESSNIEIAGT
TAGAIELLTRV-RRKDRRVFQDGIYIVEKP--------KIFTGTVVSTKM
TKTATVEWQKLRYVQKYERYAKTRTKVKAHNPQCNAQKGDVVKIQETRKL
SRTKNFAIIEKLK---RRAIKRGTTHQQKMLIKAVK--ENKKTLKTHARD
LVILPDMIGKTIKIYSGKDWVPVLIEADMLGHRLGEFALTRKKVTHSAPG
VGATRSS---------------------------RKFVKEKVKEYQIQEY
IGNTLKNVGHAFTRLFRTPLGEKIVIYTSRPGLVVGKKGENIKKLTLTLK
KTLEITEIQNPSVNATIVAERIANNIERYQKFKAAVHRAMQEVMQAGGLG
VEIIISGKVPS-ARAKSWRFYQGHLEKNLAIEEMSTAQHNAQLKSGTIGI
TVRITP----MTNDTLATGLTVVKHHDKLGRKECYLPISKTIKNILGLLN
QEGYIGAQEETTAKGGKIKVNLLG----NINNLGVV-KPRFAVKMQDFEK
FRYLPAMGILVVSTPNGIMTHRDAKKKGTGGRLLAYCY
>S_p1_S3_coassembly_Woesearchaeota_42_60
-IPVGSKIETCDNSGAKIIRVFTVVGLKTTKSCGIGDLVQASVVSGKPD-
--MRKQVVYAVIVRQRKEFRRPDGVRVKFEDNSAVVLKDDKGNPKGTIFK
GAIAKEACER-WPGIAKIASIVV----KRK---K-NRQRGSKTHGWGAK-
KKHRGKGHQGGAGMAGRTDAKKPSIRYFGKFGFTSKVKINAVNIRYIEQH
MEKVSEGLAKKEQSIEK-QNKLLGDGQASLKLRIIAPYASKAAVEKIKGA
GGEV------RKTHYKKRLK--IS-SKFRFVVRKSLSSIKASIVDPKGDK
IILTVDSKTLKGDTGNLPSAYLTGMIAGKKAIQSGIKEAILDIGLNSTKG
RLYAALAGALDAGMKI-MARAIGTALPISFKQSVEICRFIKDRKISEAKK
ILYNVPEKASKEFIRLIESAEANAQFKGLNTSNLVIAHISAHKAG-----
KAWHFGRKTRRKMKRTNIEIVI-----LRKGDKVRILNGRFRKHDGKVEK
ISLNKSKIFVNGIETA----KR-------DG-TKKMLALHPSNVVVVELN
MDDKLRQK------------------------------------------
-------------SLIQQKRGKG-SPRYRAPSFRYEDKPMSAIISDILHS
SGHSAPLMELEYSNGETGLLQAPEGVKAGDKIEVGMAETGNILQLKNIPE
GTSIYNIESNPGDGGKFVRASGTFARIITKMDDGVVVELPSNKRRTFLPE
CRAVIGIIAGSGRPEKPFLKAGTKSFAMRWPIVSGTSMNSVNHPFGGKSS
HA-KGIPTQAPRNAP-PGRKVGKAPKRT-----------GFVGYKVGMTH
ILINDEIFCPVTIIECPPIKTASIRLYKNTGVMAVSEIFAKEMEKKITTH
PKK-TKDYGKSIDKGKEINISAFKEGQLLDIHSTTKGKGFQGPMRRFGVQ
L--RHHKSEKSRRNPGTLGAWNAQGHIMWRTAHAGKMGYHLRTEYNKWLI
KVFVKNPYILVKGSIAGAKNRLIKMT---MKLDIIDNSNNKTGELKL-PS
QFEEEFRPDLIQRAVLALQSHKRQPYAASDDAG-KRVSAKLSRRSYGFGI
SRVGSRFAPGTVGGRRAHPPKTEKIWQKKINEGERAKAIRSAIAATILKG
IVFVLDDFE--MEKTKDIIKLFKDLKRKPLIVVSKKGRVYDAVKNIPGID
ITEVRSLNAELLAAGRLTLWTNSAIKILENE-------------------
------KMKDIRIEKITLNIGAGK---DQPRLEKGVALLAAIAESTPIKT
ITNKRIQEWGLRPGLPIGCKLTLRKNKAFRLLPRLL-----EAVE-NHLD
ERQFDENGNIAFGIHEYIEIPGVKYDKI-GIMGLQVCITLEIT-KQEAIN
FMSDFKTK--------TRNIELPDGVQSSVNGRILVIRGTKDEVRREIKQ
KNVSIAGSKIMLESGETKKKKIIGSLTAHIKNMIRGSMQSHTYVLKVCSG
HFPINVANKRVKNFLGEKIPRELELKNDASIKVEGELIYVTSPSKETAGQ
VSADIEQLTRRPGYDT-RVFQDGIYIINKDGKE-----RQFTGIVVSTKM
RKTAVVEFERLNYLEKYERYEKRRTRLKAHNPDCNAKDGDVVSIMECRPI
SKTKNFVVMQKI----RRTLKRGMTEQQKILLKKMK--ANKKNIKTHCRD
MLILPEMVGTTIKIYQGKEFVPVAIEQEMIGHYLGEFVLTRKKVSHSAPG
IGATRSS---------------------------RKFVAQKFKEFQIQEY
ITQSLENVGHSHTKMVKTPLGEKIIIFTSRPGLIVGKKGQNIKQLTKTLK
RRVEISEVENPNLDAQIVAEKIVDALEKSEKFKAISHKIMGDVMKSGALG
IEISISGKVPS-ARAKSWRFYTGYLKKDIAIVGVRKADAQAQLKTGIIGV
KVRIM-----MLNDPLANMMSLILNNEIIGRQECLVPSSKIIKELLKVMK
ENGYVSEFKEEDSRGNYIKLILTG----NVNKCGVI-KPRYSVKSKDFEK
FRYLPAIGILFVSTPKGIMTHYDAKAKKTGGRLLAYCY
>S_p1_S3_coassembly_Woesearchaeota_45_29
---VGCYLEACDNSGAKTVKIFSVKGHKTVKACGVGDLVQVAVKKGKPD-
--VRKKVMFGVIVRQRKEYRRPDGMRIKFEDNAIVILKDDKGNPKGTILK
GPVAKEAAER-WPQIAKIASIIV-------------RKKLVKYRGHGGGA
KKRRGSGNRGGRGMAGSKKPSINVATYFGKHGFKKNANVRAINLEYFE--
---VHMDDLVAQSKAEKKHDKLLGGGQATKKYHFTVRFAAAGAIEKVKQA
GGQV----------RRKRGK--TS-GLPRLVVRKSIKNVVVQIIQSTGDK
VIVSAHSNELKLSRGNITAAYLVGMLIGEKAKKAKIKDVILDMGLLSVKG
RIYAVVKGFLDAGLK--MARAVGRDLGISPKHSIELCRFLKNKNVQKAKT
ILNDVPVTAASALLSIIENAEANAQQKGLNTANLVVMHLCAQRAS-----
RPFHAGRFRGRKMKRSHIEVVV-----VRSGDKVKVLIGSHRGHTGKVDR
VDMKRAKIYVTGIAAI----KK-------DG-SKVAPPLEPSNLMITELS
LGDKKREAM-----------------------------------------
-------GK----NIIAQARGHG-GPTYRAPSFRYSPATLKGHVQNLLHC
QGHSAPLAEIKYENGETALLLASEGMRVGDVVVAGPLEIGNTMPLKSLPE
GTVIYNIESVPGDGGKFVRASGGFARIVSKMENKIIVKLPSKKQREFHPE
CRACVGIIAGGGRLEKPFLKAGVRYYKMRWPQTSGNAMNAVDHPFGNKRS
LRKSKARPVSRHAPP--GRKVGMAARRT-----------GFAGYKIGMTH
LLLTDNRSCPATVVECPPLKMVSIRFYKRDAYGSR-VATENKVDKDLQRT
LPKKDTQKLSQINNGKEVKVEILKEGQQVDIHAVTKGKGFQGPVKRFGVT
L--RSHKSEKTKRGPGSLGAWCGQGHIMYRVAHAGKMGYHTRTEYNKWLL
KINVKSSYVLVKGSIPGPSKRLIRFT---MKVDVLTLNNTNVGKKDL-PA
QFSELVRHDLVKRAVEVVQSHGRQPYGAKPRAGMVSRRRRDYKTSYGIGI
SRVGA-FAPGTVGGRRSHPPKAYAIWDKKINKKERRKAIRSAMAATMVKA
LVFIVESLTL--DKTRDVVQALEKLQRKPLVVVSG-ECLLLRVQNIPGVD
VVRVDQLNAHILAIGRLTIFSEAAIERLAA--------------------
-----NAMRKIKIEKLTLNIGAGK---NPDVLKKGTRLLKNITGLEPVKT
VTQKRIPNWGLRPGLPIGCKITLRKQQAYELVTRLL-----DAKS-KKLK
SSNVDNNGNVSFGIHEYIDIPGVKYDEI-GIMGLQACITLEIA-RDEAIQ
YLTTFNVQV----KLMKADVALPSGVTCTVGNTTVTLRGPKGEVTRQFPH
QKISVEGNTILISAKATKEKTMIGTFESHIKNMLKGVTDGHSYRMKICSG
HFPMNVAGSEIKNFLGEKVPRKLKLRQGVTVKVEGQEVVVEGVFLEQVSQ
TAADIELLTRI-RNRDLRIFQDGIYITNKDGQA-----RTFTGMVLATRS
AKTATVGWERRYYVPKYERYERRYTKLHVHNPTCNAQQGDVVIIAETRPL
SKTKHFVVVQKS----RRTLKHGFSRQKQLIEKVKR---GKRTIRTHARD
LVVLPQFVGLTLHIYNGKEFVPIMIMPEMIGHYLGEFAHTRKKVAHSAPG
VGATRSS----------------------------NIINQRMKEFQIEEY
IFANLKNAGHSHTRVQRTPLGEKIIIYTSRPGMIVGRKGQNIKKLTITLK
KMIEIAEVPNPNLDAQIIAERIALSLERSARFKGIAHKALQDVMGAGALG
IEVHISGKVPS-QRAKSWRFYQGYLKKDIALTGVYKAYATAKLKSGVVGV
KVSIM------LNDPVSSALSAILNAERIGNTTMIVPTSKLIKGVLTILK
ENLYLGEYTEEDGRGNYLTVNLLR----RINKCGAI-KPRYPVALADYEK
FRYLPAFGILIVSTPKGLMTHIAAKKQKIGGRLLAYCY
>S_p1_S3_coassembly_Woesearchaeota_45_47
---HTANVVACDNSGARILRIISVRNAKRKPSAGIGDYVMCSVVEGKPD-
--MRKQVVAAVIVRQRMPYRRRDGMRVRFEDNAAVVLKDEMGNPKGTMIK
GPIAKEASER-WPMVSKIASIVV------------KRRKSVRMRGHGWGK
NKHRNSGSRGGFGNAGAEDY-------FGKQGFSKRKAAVVINLRDVQDR
LPKVAMKNVVQ-GVVD-LKTKLLSAGRMAMKLKLIVDEAAEGVVEKVKAA
GGEV------------KRGK--TSGGLPRLVVRKSLRHVLVQLISPKGDK
VIASAQSGELKGDASNTSAAYLTGLLLARKAK-KG-LACIVDLGQTSVKG
VLYGAVKGCIDGGLK---ARAVGLALPISRKESIMICQSIRGLAVSKAKK
FLEEVPVGACRHILLLVKSAEANAQFKGLSTGNLLIRHAMANKGPT----
-AYHFGRQR-TKAKRTHVELVL---LRVRKGDKVKVMRGQFVGKTGVVDR
VDTERSRVFIQGVEQL----KR------DGG--KSLYPLHPSKLLIVELE
-GKDKRR-------------------------------------------
-------------SLIQQARGKG-GPVYRARSFAYPGVLVSGVVTELIKC
PGHSAPLMEVQYDDKVVSLVQAPEFVKIGDKLQCGEPSPGNILSLKNIPE
GTPVYNIEAQPGDGGKFCRTSGVTARVLAKTDTHATILLPSKKEKLFNLD
CRACIGVIAGGGRVEKPFLKAGKKHWKKRWPNPTGAAQNAVDHPFGNKRT
SRKAKQKAVSHFAPP--GRKVGKWPRRT-----------GFAGYKVGMTH
VLVKDEIQVPVTVIECPPVKVASVLLFSKDAYGERCVSQNEKLDKQLSRK
MIKVKHSDVKNVTLGKDVKVSVFGEGQLVDSVSITKGKGLQGPVKRFHIA
L--RSHKSEKTKRGPGSLGPWHG-FRGF-RTPHAGQTGFQQRMEHNKYIL
RVLVKAQYLLIRGSVGGASKRLVTLT---MELKIFDKQNKEVGKQKL-PR
QFDEVVRPDLIKRAVEAVQANKRQVYGSDPRAGKKSRRRRDYKGAYGKGL
SRVG-AFAPGTVGGRRAWPPTSARIFAQDLNDKERRKAIRSALAAVVDKQ
IVFALSSVSL--AKTAELEKVLISVRSTPLLVVSG-ECALRAARNLPGVD
IVVVNNVNAELLAPGRLTVFTLAALQRLDK--------------------
-----NRMQLPRIEKVTLNVGAGK---DQARLEKGVTVLKMITGIDPVKT
VTMQRIPTWGLRPGLPIGCKLTLRKSRAVEVLQRLL-----VAKE-KRLL
PSQFDGAGNISFGIHEYIDVPGVTYDKI-GVLGLQVCVTLEMVSREEAMS
FMQKFGVEI--------VAIELPSGVTASYASGVLTVKGPKGEVSRKLFD
PVLKVKDGKVLIKSSDSRKKRVAHSFRAHVKNIVAGVQVPYRYVLKVCSG
HFPINVQGELVKNFLGEKFPRVLKLKKGASVKVEGDKITIETCDKELGGR
LASDIELLTA-KRNRDLRVFQDGIYMIEKANK------RAFTGVVVDTKM
QLTATVEWPRRRYVAKYERYETSRTRVKAHNPPNDAKPGDVVRIIECRPL
SKTKHFTIVEKV----RRKIKRGSDMEKKLLERVRA---NKKDIKTHCRD
MIILPEMVGRTFKVHSGKEWLLLMIEPEMLGHRFGEFSLTRKQVRHSAPG
IGATRSS---------------------------RKFVAEKLKEYQIQEF
ISNSLKNVGHSHTRLQRTPVGDKVVIFASRPGLVVGRKGENIKKLTATLK
KRIEISEVENPNLDAQIVAERIASTIERIQKFKAIGHKTMTDVMAAGAMG
IEILISGKVPS-QRAKTWRFYQGYLKKNIANEAVLRARAVAILKTGEIGI
QVAIM-----MLNDPLANVMSAVMMYEKSGKRELVVPVSKLMRKVLAILQ
DHKYLGSLDDSEGRGGFAKLNLLG----NINKCGVI-KPRFAVGHLGFQK
FRYLPAVGILILSTPLGLMTHVQAREKGLGGRLLAYCY
>S_p1_S3_coassembly_Woesearchaeota_49_30
--PHTANVTICDNSGGRILRIISTFGHKRVSSAAIGDLVTGSVVEGKQD-
--IRKTVVQAVIVRQKKAYMRLDGTHIKFEDNAVALIKDDLGNPKGTMIK
GPMAKEAADR-WPALSKIASMII-------------RKKITRQRGRTHGW
GLHRGSGNRGGVGNAGKE-------DHLGKFGFTKTTHDRIISLKQIAQQ
LNPWQAKKLAAQDTID-LKTKLLSTGKVTKKLNITVAIATADAIEKVKAA
GGTI-----------K------TSGT-PRLVIRKSLTTISMQVITPTGDR
VHVTATSRMLKAGNKSTSAAYLTGLLTAQHAHQKKITNCIADIGGTAVKG
VVYAALAGAVDGGLSI----AWGNSLSISTKVSVEICRALRNKQYTAAKQ
FLNNVPQKASKDILSILESAAANAANKGLAVGNLIIKHISAHRGPRIM--
---RQGRNYRRAKR-THIEIIL---IRVRKGDKVNILRGSFKGTSGTVER
VDTTHICVYVSGATLT----KK-------DG-TKIARPIHPSKLLITQLD
TTDKRRFAEK----------------------------------------
-------------SLIQQARGKG-GPSYVARSFRYPATARNGTITDFVKC
PGHSAPLAEVTYEDGTIAFLIAPEGVRVGDPINATPRVSGSILALANIPE
GTNIYNIESQPGDGGKFCRTSGNAARLISKTDQYAIVVLPSRRERQFLLS
CRASIGTIAGGGRKEKPFLKAGTRHHAKRYPMISGAAQNAVDHPFGNKRT
SRKAKQRPA-PRFAP-AGRKVGKHPT-------------GFAGYKAGMTH
VTVDEEIALPATIVECPPLKVYGLRLYRRDAYGAHPAMDVKKLSKTTQKN
I-----------ALGKEIPVDVFGEGIQIDSHAITKGKGFQGPVKRFGIN
I--RAHKSEKTKRGPGNVGGWTG-NRSF-PVPHAGQTGYHQRMERNKLIL
KIVVKNPALVIHGSLAGPPKRLVKF----MKLPILNTTGAKVGEQEL-PK
VFDTPVRQDLILRTNLAIASHKRQPYGTDPRAGKLSRRRRKYKTAYGKGI
SRPGERFAPGTVGGRMAFPPSAQKNWHQKINQKERTLARNSALAATVNKQ
HVIISTDFTL--DKATKVVEALDKLRKIPLLVVSGPCKLLTAGRNIPGID
IMPAARLSTINLAPGRLTLYTQGALAKL----------------------
-----NTMQSIRIEKLTLNIGAGK---DQTKLERGMSLIKAVCGVEPIKT
ITNKRIAAWGLRPGLPIGCKLTLRKNAAKTLLPRLL-----AAKE-NKLT
LTNFDECGNLSFGIHEYIDIPGVTYDKI-GVLGLQVCVTLEIS-RQDSIT
FFQKFGVHV--MKQTITEEITIPNGVTAQLSQSTVHVKGPKGETTRTFIT
PGVTLAQSKITLTATTKREKAKLYSTRAHLNNMFAGVQTPFVYVLKVCSG
HFPMNVANNKVKNFLGEKIARTAQLPQTAQVKIEGDKITISSTDKEIAGR
TASDIEQLRV--SNRDRRIFQDGIYVIQKPGET-----RLFRGTVIEAKA
GKTATVLWQRKAFLPKYDRYETRRTTMHTHNPECSAKKGDIVALTECKPI
SKTKHFVITEKI----RRRIKRGFTGEQRFLAHLKK---DKKEYRTHCRD
VPVLPDMIGKTIKVYSGKEFIPVIITAEMIGHRLGEYVMTRKKISHSAPG
IGATRSS-------------------------------------------
--------------------------------------------------
------------------------------KFKAIGHKTMQDVMAAGALG
IEIKMSGKIPS-ARAKTWRFYTGYLKKNAALTGVKRAKSVAQLKPGVVGV
KVAIMP----MLNDPLANAFSSVLSYEKNGKPEVLVPVSRLIRKILTILQ
DNLYVGSFEETDARGGVIKLHLLG----SINKCGVI-KPRFAIRLDEYEK
FRFLPAFGLLIVSTPSGIMTHVQAKNAGLGGRLLAYCY
>S_p1_S3_coassembly_Woesearchaeota_52_42
--PVGTEIETCDNSGAKVLRIFTVFGHKRRQEAGVGDLVMASVKRGRPE-
--MRKQVVLAVIVRQRREYRRSNGMRIAFEDNAAVVCKDEDGNPKGTMFK
GPIAKEVCDR-WAPIAKLASIIV-----RK---KNSRLRGSWTHGWGAK-
KKHRGAGHRGGRGRAGI---KPSWKEQLPK-GFTSHQEIAAVTIATINAK
LGRLREKKVSQEGRIREEGQKLLSTGKPVARMHISVAAASSRSVKKVIEA
GGAV-------------RGK--TAGSGPRVVIRRSLNHIGVQLVGPAGDT
VLASAHSLQLKFDCGNIPAAYLTGMLFGIRV-RGKVQESYLDIGRPSVRG
RVYACAKGVQDSGIQ--MAKAKGASLPISSKMAFEICAQLRGKEVAKAQE
MLRQIPVNAAREIGRLLETAAANAQSQG-LGEHLVIRHICANRAA-----
KQMHYGRFYGREMKRTHVEVVL---LRVRKGDSVTIMRGQFRKKEGKVER
VDTRKCKVFVHGAEVV----KR-------DG-TKAMVPIDPSNLLITKLS
-EDPRRMAVK----------------------------------------
-------GK----NLIQQARGRG-GPRYRAPSFRYREETVTGTITEFVHS
QGHSSPLARIAYAHGEEGLGIASEGLKVGDTVMVGTQNNGNTLPLADIPE
TTLIFNIESIPGDGGKFVRASGTFAKIVAKSQGTVSVMLPSKKVREFLPA
CRATIGVVAGGGRTEKPLMKAGTAFHEMHKPRVSGVSMNAVDHPFGGKKS
-SHKGRPTQSPRDAP-PGRKVGMAPRRT----------------------
-----DIFMPVTIIECPPIKVAALVFFRNAL----PVGQAKEISK-AKGQ
GEA-----YDDVRMGKEIRPEVLREGRQVDVHAITKGKGFQGTVKRYGVK
I--MQHKAEKKKRGNANMGSWT-PKRVEFTIPMPGKMGYHLRTELNKWIV
RLVVKNPCILLKGSTAGAPKRLVKLT---MKIPVYTIQKSEGKKIEL-PL
QFGEEVRRDIIQRAVLSEQAAARQQRGSHPEAG-KRASAKLSRRSYGLGI
SRVGSRVAPGMVGGRRAHPPKSSKVWLQGINSKEEKKAIRSALSATIARE
EVFALDTFEG-MKKTQEVMDALEALRRKSILLVAGEHCLLRAARNIPGVD
SVPVADITAELLAPGRATLFTEHALKKMEEK-------------------
-----NIMQSVRIEKLTLNFGSGK---DQAKLEKGLKLLQAIANRKPMKT
ITNKRIPTWGVRPGLPIGCKVTLRKAEAKALLKRLM-----FAKD-NKVY
ARQFDAQGNLSFGIPEYIDIQGARYDEI-GVIGLEACITFEQVSREEAIA
FMQRFQAQVE------AERVTIPQGVDVRIEGSMVIASGPKGENQKKFAN
RAIRIKEGIVVVSVNSKREKRDIGTYAAHITNMVKGVSTGHRYVLKICAG
HFPMNVSGTFVKNFLGEKIPRTVELRKGAQAKVEGTEVVIEGVDKDTVAQ
AAADIEQLRI--SGRDKRIFQDGIFITNKDGK------RRFTGVVTSDRM
SKTATVEWAGRKYLPKYERYIKRRTKVHAHNPECNARKGERVIIAECRPL
SKTKHFVVIKTL----RRSLLRGTDAERKLMQAVKA---GKSKIKTQCRD
MVILPIMVGATLMVYRGNRYDIVAITEEMIGHRLGEFVLTRHPVKHSAPG
IGATRSS---------------------------RKFVEERLKEFQIQEY
ISRNLKGIGHSRTKLVRTPLGEKIVIYAARPGLVVGRQGQNIKNLTIALK
KKIEISEVERIDLDAHIVAERIANALERSQKFKAIGHKAMTDVMNAGALG
VEIIIAGKLPS-SRAKSWRFYHGYLKKSVSFTGVHRSHASAQLKAGTVGI
KVSIM------LNDPLANTLSKMLNAERRGKKMVVIPVSKMIKSVLSIMQ
DNHYIGAHEETPEKGGVVKVALLG----MMNACGAI-RPRYQAALEDYER
FRYLLAFGVLIVSTSRGVMTHAEAKKKGIGGRLLAYCY
>S_p1_S3_coassembly_Woesearchaeota_55_21
--PHGTWVDVCDNSGAKILKITTVLRHKTVKYAAIADIVMGSVKSGKPE-
--MRKQVVFAVIVRQKKEFRRLDGTHVKFEDNAAVILKDRDGNPKGTMIK
GPIAREVAER-WPLVSKLASVIV-------------RRKVQRQRGRTHGW
GRHRGSGNKGGAGNAGF------RFRVFGKHGFIPHQAFHTINLKDVEMH
MSQIAGKHATGTNTIDTKYTKLLSEGRVTSKLTITIASASKRAVEKVKAA
GGTV------------------YS-HTPRMVVRKSLKHLSLQLIAPEGDK
VLVSAHTRELKAGTDNLSAAYLCGILLAKKAKAKKIAKAIADLGMPSVKG
KLYATIKGAIDGGLQI-MAKAMSHSLPISTKVSTQVCRFVKGLPVAKAKR
ALQDVPVKACKAVLGVIASAEANAQFKGLNSADLIIHHAAAQQGP-----
TARGQGRT-GGQMRQTHIEIVL----TVRVGDKVTVLRGQFRKKSGKVER
VDVRESRLYITGVEQS----KR-------DG-SKALYPIHPSNVIINELE
STDKRRF-------------------------------------------
-------GK----NLIQQARGRG-GPNYRARSFAYNPELRMGTIIDFIKC
PGHLAPLAKVQYPN-ETVLVQAAEGLKVGDIITIGESKSGNTLSLKDIPE
GTAIFNIESRPGDGGKYCRTSGTCARVITKSETSIMIMLPSKKQREFSPN
CRAVIGVIAGAGRTEKPFLKAGKMHFHKRWPNPSAAAQNAVDHPFGNKRT
-SRKGKKVQSKHAPP--GRKVGKGARRT-----------GFAGYKAGMTH
VVIADNRNFPVTVIECPPMKIIGVNAY-ADAYGGKRIASTPSLDKYVQRL
FSAKTAHSIDSLKVGKDVAVSAFAEGNQLDIHSVTTGRGTQGPVPRFGVD
I--RSHKSQKTIRGPGSLGGWGS--NRSWSVSRSGQHGMHTRTEINKWLL
KINILSSYILVKGSIGGPAKRLITFT---MELSILNAKNENVGKKTL-PA
QFSEPVRPDMIKRAVEVMQANRRQQYGADPRAGKLSRRRREYKGSYGHGI
SRVGTRFAPGTVGGRRSFPPGSDKVWSKDINTKERKKAIRSAIAATIDKT
VVFIIDNFTL--ESTKQVFDAFEKLRKKGPLIVSGACKLVNSARNIAGIN
VVAVNHLNAELLAPGRLTLFTAAAIDKMEKE-------------------
-----NPMQQPRIEKLTLNIGAGK---EQARLEKAIHVLKSLTGIQPVTT
VTQKRIPTWGLRPGLPIGCMLTLRKDAAALMLKRLL-----KAKEF-TLK
DNNFDTSGTVSFGIHEHIDVEGAKYDTI-GVMGLQACVTLEQVTKQEAIT
FMKKFGIKL-------NDKVELPGGVSASVHNFIITVKGPKGEVKRKLTA
PSIQVKGNVLELSVKTKREKTAINTLIAHVRNMVKGVQQPWVYKLKVCSS
HFPMNVNGKEIKNLFGEKVPRTIKIKDGVTVKVAGQDITVESTDLELAGN
TASDIEQLRD------RRVFQDGIHMTEK---------RTFVGTVIESKM
QRTATVEWPRTRYIHKYERTATERSRVKAHNPDCNAKKGDLVKIQESRPL
SKTKTFVILEIL----RRSMKRGFTEAQKTFLKNLA--RGQATLETHCRD
IVITPAFVGKIIKVHNGKEFQPVTIEKDMLGHRLGEFAITTKKVEHSAPG
IGATRSS-------------------------------------------
--------------------------------------------------
-PIEISEIEKPDLDAQIVAERIASTLERSQKFKAVGHKVLQDALNAGALG
IEVTMTGKLPS-ARAKRWRFAKGYMKKQIAITGVRKAYANAQLKTGTIGI
QVRIM-----MLNDTLATALSKIENFEKIGRKECLVPASKTIKKVLELFN
AHGYLGQAELSDARGGALKVHLLG----KINKCGVI-KPRFAVTMKEYEK
FRYLPAVGVLLVSTPKGMMTHEEAKKNNHGGRLVAYCY
>S_p1_S3_coassembly_Woesearchaeota_57_86
--------------GAKVLKITSVLRHKTVKYAAIGDIIMGSVKSGKPE-
--MRKQVVYAVVVRQKKEFRRLDGTRVKFEDNAAVVLKDKDGNPKGTMIK
GPIAKEIAER-WPMVSKLASML--------------RKKLVRMRGRTHGW
GRHRGSGNKGGAGNAGF------WDRKFGKHGFAHSVDHCIINVGDLAQH
LDNVAAKQATHAGGVYVDKTKLLSTGKASKKVNVTVAAASARAVEKVKAA
GGSV------------KRGR--TRGRQPRLVVRKSLHHVLAQIVSPAGDR
VLVSAHSRELKAGTDNISAAYLCGVLLAKKAKAKKVAGAIADLGMPNVKG
KLYALLKGAVDGGLR--MAKAVSQSLPISTKLSTQVCRFIKGMKVGAAKQ
ALSDVPIKASKHVLRVLESAEANAQFKGLSAADLVVHHAAAQQGPT----
-TRGQGRTGGQAKR-THIEIVL----TLRVGDKVTVLRGQFRKKSGKVER
VDAPASRVYVTGIELA----KK------DGG--KSQYPLHPSNLIITELE
SDKR-R--------------------------------------------
-------GK----NLIQQARGRG-GPNYRARSFAYSANLQSGTITEFIKC
PGHLAPLAQIKYPDGQTVLVQAAEGLKVGDTVTTGALKDGNTLSLKDLPE
GTAIFNIESTPGDGGKFCRTTGTFARIVTKAERHVIIQLPSKKQRLFHPD
CRAVIGVVAGSGRTEKPFLKAGAMHWHKRWPNPSAAAQNAVDHPFGNKRT
-SRKGKRVQSKHAPP--GRKVGKGARRT-----------GFAGYKAGMTH
IVVTDSRPFPVTVIECPPLRVAAINLYA-AAYGGTRLANVEKVNAPVPKK
YDDT-KEHLADIRVGKDINVNAFVEGNQVDVHSVTTGRGTQGPVARFGVD
V--RSHKSQGTTRGPGSLGPWRA--NRSWAVSHLGQTGLHMRTEINKWLL
KIVITANYILLKGSIGGPSKRLITFT---MELKILNATNQSVGTKKL-PG
AFDEPVRKDLIQRAVEVVQANRRQPYGADPRAGKLSRRRRKYKGSYGKGI
SRVGSQFAPGMVGGRRSFPPGADKDWSKSINVKERRKAIRSALAATVNKA
IVFLIDTFTL--DTAKKVRDALENLRKVPLLVVSGPCKLVQSARNLAGVD
VVSADRLNAELLAPGRLTLYTSAAIEKLEKL-------------------
-----NPMQQPRIEKLTLNIGAGK---EQTKLDKAVAVLKSLTGIEPVKT
VTQKRIAAWGLRPGLPIGCMLTLRKASASQMLKRLL-----KAKDF-QLK
PSNFDDNGMVSFGITEHIDIEGAQYDKI-GVIGLQACITLEIT-KNEAMT
FMKHFGVRVE------QDRIELPSGVTALVKDFIITIKGPKGEVKRRTTA
PQIKVDGNAIALSVTTKREKTSINTLAAHVRNMIKGVQQPWVYKLKVCSS
HFPMNVSGKDIKNLFGEKVPRTMKLKEGVTVKVAGQDITVESTDLELAGN
TASDIEQLSRI-THVDRRVFQDGIHMIEK---------RAFVGTVIEAKM
QKTATIEWPRTRYLPKYERTATERSRVKAHNPGCDAKKGDIVRIQECRPL
SKTKTFTITEVL----RRVIKRGFTAQKKFLKNLAK---GQPNLETHCRD
LVILPSFVGKVIKVHNGKEFMPIAIEKDMLGHRLGEFSISTKKVEHSAPG
IGATRSS---------------------------RKFVAERVKEHAILEF
VEGSIKNVGHSHTKMVRTPLGEKIVIFASRPGLVVGRKGENIKKLTAALK
KKIEISEVENPNIDAKIVAERVASTLERSQKFKAIGHKVLQDAMSAGALG
IEVRMAGKLPS-ARAKTWRFPAGYMKKQIAITGVRKAYACAQLKTGTIGI
QVRIM-----MLNDPLATALSKIQNYERIGRKECLVPASTIIKKVLELLN
VNGYLGAAELSDARGGALKVALLG----KINKVGVI-KPRFSVGSLGYEK
FRYLPAVGVLIVSTPTGLMTHDEAKKNNHGGRLVAYCY
>S_p1_S3_coassembly_Woesearchaeota-I_38_69
--PVEARVNTCDNSGAKVIKIFSVVGSKTVKSAGVGDLVMAAVKKGKLE-
--MRKTVVFAVIVRQRKEYRRADGTRIKFEDNAAIVLKDEKGNPKGTIFK
GPIAKEVAER-WPAVAKIASMIV---------------------------
--------------------------------------------------
--------------------------------------------------
-------------YSRKRNK--TSRK-GRLVVRFTNKRVIAQLVTPKGDK
VLVGVDSSVLQYSCKNLPAAYLTGFLLGKKAAEKKYKELVFDTGFSPLHQ
KYYAFLKGVLDAGVN----AAKALNLPVSTKHCIEICDSLRYKDLSYAKK
YLEEVPTKAASEILKLMKSVEANAHFKGLNTSSLKITKLVANRAP-----
NPFGGGRH-RTGTKRTHVEVEV--AMQVRKGDKVKVLRGKFRKQEGKVER
VELKRERVFVTGMDYT----KK-------NG-TKVPVPLRPSNLMIVVLD
MSDKRRKGKK--LSK-----------------------------------
-------------NLIQQRRGKG-TPRYRAPSFRYYALQTSGMVTDIIHC
AGHSAPLIEVSYLTGERGLAFAPDGIRVGDEIAVGDVKIGNVLPLRDIPE
GTLIHNIELQPLDGGKLVRASGSSARVISKTEEAVRVQLPSKKEKLFQPD
CRASVGVLAGSGRLDKPFLKAGFKYHKMRYPIVCGVSMNAVDHPFGGKCS
-HIKGRPTQSPRDAP-PGRKAGKAPRRT-----GRRK--GFVGYKAGMTH
IQVDNEVSVASTIIDCPPMTVAGICFYNKHLNGVRKAGCVENLSKHLGKK
IQKKKAKFFDNFTVGKDLGVEVFEAGTSLDIHGITKAKGFQGTVKRFGVP
I--RQHKAEKTKRGIGTLGPWH-PNRVRYSVAQSGKMGFHLRTEYNKQLL
KIVVKNNYLLIRGSVSGVKKRPVVLTK--MKLPIVNSGNKKTGDMNM-PS
QFKEEFRPDLIKRAVHSLWSKARQAYGSDPLAG-LRHSSRKYRGCYGFGI
SRVGTTFSPQTVGGRRSHPPKAEKVLERKINKKENRKAIRSAMSATLLKE
VVFVVNGVS--ISKTKEAEKLLLDLKKKGVLIVTSGDCLLNAAKNVPGVD
AVEVKALNAELLAAGRVTLWTEKAVQKVAD--------------------
---ANNVMKGIRIEKITLNIGAGK---NEDLLKKGLKLLHKITSTKPVET
KTKKRIPGWGLRPGLAIGCKVTVR-KDCEKLLKRLV-----AAKD-NALD
QRNFDNQGNFSFGIPEYIDIAGLEYDEL-QIIGLEAAVTLELISKEEAIS
FVQKLGVEV------LKREIELKPGVTAHLVGNLLTIKGPKGEVNRNFLH
PKISVDGNKVVLAAKTKREKTIMGSFESHIVNMVKGVQELFIYKLRICSG
HFPMNVAGHEIKNFLGEAVPRKVEIVKGAEVKVNGEEIVVSSADIEVAGQ
TAANIETARI--TNRDRRIFQDGCYITNKADKS-----ELLTGKVVKKDT
NKSATIEWNRSSYIPKYERFALRRSRLRVHNPPCDAQVGQQVLVARTRPL
SKTKHHVIIQILE---RRSLKRGLTAQKSLMLRIEA---GENNVKTHCRD
MIILPVMVGKTLRVYNGKEYLPITIIVSMLGHYLGEFSPTRKGVAHSAAG
IGATRSSK--------------------------RTFVAQRTREYYIRKY
VEKTLGNVGISTISLKKIPLGEKIVIHTSRPSLIVGSRGANIRSLTKALK
EKIEISEVSNPFLNANIVAERIVSSLERSARFKGVGHKMMENVINAGALG
IEIIISGKIPG-ARAKSWRFYTGYLKKGDVALSVRVAKKSALLKSGIIGV
KVAIMP----MFNDPLAAALTKILNAEKVGKREVLIPASSIIKRVFTLMN
EQGYVGSFEEDDGKGGVLKVHLLG----NINKCGVI-KPRFSTAKHEFEK
WRYLPAFGMIVVSTPQGLVTHNLAKDKQTGGRLIAYCY
>S_p1_S3_coassembly_Woesearchaeota-I_44_80
--PSQARMIACDNSGAKILKLISVIGHKTVRAAGVGDLILASVKKGKLE-
--MRKTVVPAIIVRQKKEYRRPNGMRVAFEDNAAVVLKDMKGNPKGTIFK
GPIAKEVAER-WPAVAKVASMIL---------------KVNRYRGHGGGA
RKRRGAGSRGGRGMAGS-------------HGFRPSVSYTPENVERLVQA
GKAVREGQLISINLTE-LYTKLLGTGKTTQKLKITVASCSRRAAEKIKAV
GGSV-------RRKREVRTNTKRSGK-PRLVVRLTNTQVLAQVVTLTGDK
TIAAATGSDLKYSTKNMPAAYLTGFLIGKRAIKKGCTESVLDTGNSPIHK
RFYAFLKGALDAGFQ---ASARSLSIPVSTKHSIEIAKAVRYKTTTYAKK
FLEDVPQKAAQQFLKLLHSVEANAQFRGLNVDDLKIVKLTANLAS-----
IPMGGGRQRH-KTKRTHLEIVV---IQLRKGDKVKVLRGEFKTKDGKVEH
VRLKKNRAYVIGLDRL----KA-------DG-SKVPVPIHPSNLMIMELD
LGDRKRKAKN----------------------------------------
-------GK----RLIQQRRGRG-SKTYTSPSFRFPSADAEGTVVDLVHC
GGHSAPLMLVSYLAGQKQQQLASEGVSVGDRVAVGEVKNGHVLPLQQIPE
GTLIHNIELRPGDGGKLVRSSGSFAKVIARSEKDVRVLLPSRKEKLFSPD
CRASIGTIAGSGRTEKPFLKAGTRYLKMRRPHVCGISMNAVDHPFGGKCS
-HIKGRPTQSPRNAP-PGRKVGKAPRRT-----------GFIGFKAGMTH
LHVDNRPFVPSTIVECPPMTVAGIAFYVQTGLRKVNSVMAEKLDKELGRR
IQKDKTPGYDDLRIGKEISIDVFAAGASVDVHGVSKGKGFQGTVKRFGVP
I--RQHKAEKTKRGIGNLGSWK-PKHVQFTVAQSGKMGYHSRTEYNKQIL
KVLLHQNYLLLRGSVVGPKKREIVLT---MKLTTYSLQKQKRPDTEL-PV
QFAEAYRPDLIKRSVHALQSAARQAYGASTEAG-YRHSSRISKRRRGFGI
SRVGTRFSPQTVGGRRAHPPKQISKMEKLINKKENQKAIRSAMAATLNKD
LVFIVESLE-QAQKTKDVEEALIKLKKKGLLIVTGSDCLAKAARNLSGID
VVKAQDLNAELLAPGRATIWTEHALEIVKKE------------------K
TKTDGNPMRNIHVAKVTLNIGAGK---DENVLKKGITLLQKITPLKPVKT
MTKKRIPGWSLRPGLEIGTKVTVR-KNADVLLKRLL-----VAKE-NTLA
SSNFDERGNFAFGIPEYIEIEGLDYDEL-KIMGLEAAVTLEQITKEEAVA
FIRAFGVEVQ-------REVVLGAGVSAVLDGEMLTVKGPKGEVSRLFRS
PSITTDQGKIILLVKTKREKTMIGTFEAHITNMIKGVQEHHTYRLKICSS
HFPMNVVGKEIKNFLGEAVPRKAEIASGVVVKVDGNEILITSPDRELAGM
MASRIENLRI--TNRDRRIFQDGCYITHKVGKA----RELLRGKVIKKDV
SRSATIEWSRPFFVPKYERYEVRRYRLRTHNPSCSATIGDEVLVAKTRPL
SKTKHHVILQVLS---RRTLSRGTDFQKKLLKRLEA---GENNVKTHCRD
LVVLPLMIGRTLKIYNGKEYIPVLIASDMVGHYLGEFAHTRKSVSHSAAG
IGATRSSK--------------------------RQFVSQKTKEYYIQKY
IEGRLRGVGISQIRLKKIPLGEKIIISASRPSLIVGSKGANIRDLTRVLK
TEIEIAEVRNIFLDANVVAQRIAGSLERSARFKSVGHKIMENVVNSGALG
VEIIISGKIPS-ARAKNWRFYQGYLKKDIAISGVRKAQATALLKSGIVGI
KVAIMP----MLNDPLAAALAKIMNAEKVGKREVVIPASKMLKVILRLMN
EQNYLGMFEEDDGKGGQLKVHLLG----NINHCGVI-KPRFSTKYQNVQK
WRYLPAFGVIFITTPKGITTHLDAKEKQTGGRLLAYVY
>S_p1_S3_coassembly_Woesearchaeota-I_45_28
--PSQAYVPTCDNSGAKVIKIVSVIGHKTVRAAGVADLVLASVKKGKLE-
--MRKTVVPAIIVRQKKEFRRADGTRIAFEDNAAVVLKDMKGNPKGTIFK
GPIAKEVAER-WPAVAKVASMIV---------------------------
--------------------------------------------------
--------------------------------------------------
--------------------------------------------------
--------------------------------------------------
------------------ASARFLNIPVSTKQSIEIAKAIRYKSTGYAKQ
FLEEVPQKAARQFIKLVNSAEANAQFKGLNVDDLKIVKLTANLAS-----
IPLRGGR-QRHKTKRTHLEIVV---TQVRKNDKVRICRGEFKGKEGKVER
VQLKYGRVYVSGMNRL----KA-------DG-SKIPVWFHPSNLLVVEFD
LSDVKRK-------------------------------------------
-------GK----RIIQQRRGRG-TKTYTSPGFRFPSLDSSGVVVDLVHC
GGHSAPLMEVAYAGGETHLAFAPEGITVGNSVTAGEIKNGNVLPLQMIPE
GTLIYNIELRPGDGGKLVRTSGVFAKVIAKTDKDVRVLLPSRKEKLLAPE
CRASVGVIAGSGRTEKPFLRAGTRYMKMRVPHVCGISMNAVDHPFGGKCS
-HIKGRPTQSPRSAP-PGRKVGKAPRRT-----------GFIGFKAGMTH
LQVDNRPFVPSTIIECPPMTVAGIVFYKQTPKGMRKLWSIEKPDKELARR
VQAKKPQNLSEKDMGREIAVSTFGSGASVDVHGVSKGKGFQGTVKRFGVP
I--RQHKAEKTKRGIATLGPWQ-PKRVQFMVAQSGKMGYHARTEYNKQIL
KILVNNHFILLRGSVVGPKKREVVLT---MKVPLYTAQKQKKNDVEL-PH
QFHEAYRPDLIRRAVHVLQSAGRQLIGASSEAG-FRHSSRVSKRRRGFGI
SRVGTRFSPQTVGGRRAHPPKVMKVLEKLLNTKENQKAIRSAMAATVDKH
LVFIIDSFK--MQKTQEVVDALSKLRKKGILVVTSGDCLMNAARNLAGVD
VAKAESLNAELLAPGRVTLWTEGAIDAIKSK-----------------TK
TTTKTHLMREVRVAKVTLNIGAGK---DEAILKKGLKLLQKIAPLTPVKT
STKKRIPGWSLRPGLEIGAKVTVRKDKAVALLRRLL-----VAKE-NTLQ
LRNFDDRGNFAFGVPEYIDIQGLEYDEL-KIMGLEVAVTLEQVTRDDAVA
FVRELGVTV-----------------------------------------
--------------------------------------------------
--------------------------------------------------
--------------------------------------ELFKGTLIKKDV
SRSATIEWFRPFYVPKYERYEVRRYHLRVHNPGCNAGIGDEVLVAKTRPL
SKTKHHVILHV-----RRTLERGFTDYQKFLKRLEA---GENNVKTHCRD
LVILPMMVGKTIRVHNGKEYVSLIIAPDMLGHYLGEFAHTRKNVTHSAAG
IGATRSSK--------------------------RQFVAQKTKEYYIQKY
IEKRLQGVGISNIKLKKIPLGEKIIITASKPSLIVGSKGANIRELTRVLK
TEIEIAEIKNIFLDANVVAQRIASSLERSARFKSIGHKIMENVINSGALG
VEIIVSGKIPS-ARAKSWRFYQGYLKKDIAISGVRKAQATALLKSGIVGI
KVAIM---------------------------------------------
--------------------------------------------------
--------------------------------------
>S_p1_S3_coassembly_Woesearchaeota-I_45_30
-IPFGAVLATCDNSGAKAVRVFSVKSHHRIQAAGVGDMVLASVKRGKPE-
--MRKQVVFGIIVRQKKEYRRVDGMRVKFEDNALVVLKDEDGNPKGTLIK
GPIAKEAADR-WPAVARLASIIV---------------------------
------------------------WKRVAN-DLERTRQRRIVNIYKL---
------DKYAKDGVV--VPGKVLGMGDLNRKLTVAAFTFSQQAVDKIKDA
GGEV----------------------------------------------
--------------------------------------------------
------------------AKAVGRDLPISIKNSVEVCRFIRGKSVLMAKG
ILRDTPIKTSSGILQVLESAEANAQFKGMNTARLFVAHIAAHKAS-----
APMRGGRKRGQSAKRAHIEVIL-----VRTGDKVKILRGQFKKKEGKIER
IDRKKERLYINGIESL----KK-------EG-TKVLMPIHPSNVIVIDLD
MSDKKRKQ------------------------------------------
-------GK----NLIQQKRGKG-SSRYIAHSHRWSMSEAHGRIVDFIDC
AGHSAPLAKVLYNDGEECLVVAVEGLRVGDEVSSGSEMPGSTMGLKHIPE
GTMICNIERQPGDGGKFVRAGGTFAKIVAKTPEGVTVRLPSKKEKIFYPE
CRATIGIVAGGGRVEKPFLKAGTRHFAMKWPQVSGVSMNAVDHPFGGTAS
-HHKGR-PTAPRNAP-PGRKVGKRPRRT-----GRR---GFLGYKAGMCH
VIADNRPALPATIIECPAMKVAAVNFYRYNAGSS-QLVSTSDI-KDLSGV
LTK-KARKMEEINKGKEITIEVFKEGNQVDVHAITKGKGFQGPVKRHGVM
M--RHHKS-EKARRANVRGSWTG--PKMWTVPHSGGMGYNQRVDRNKLII
KIVVRNQFLLVKGSLPGARKRVVTLTQ--MKVNKLNTNGEMKGQVEL-PM
QFTEPIRPDLIRRAVSALRSRRRQRYGAHMNAGKVSRRRRDYKGSYGHGI
SRVGSRFAPGMVKGRRSHPPKSSKIWGEKINKRENRKAIRSAIAATLVKE
MVFIVDAIE-SASKTNEVFHILERCRKKSLLIIVGNDCLIRSAPNIPGVE
VVKVNELNAEMLAPGRAALWSESALERLTKE-------------------
--NIINPMRKIRIEKITLNVGAGK---DEDKLKKGMKLLKRIAGIEPLKT
FTSKRIPTWALRPGLAIGCKLTLRGKKAESLLKNLL-----EARD-NLLS
AKQFDGQGNFSFGIAEYINIPYVDYDEI-KVMGLEVAVTLEIK-ASEAMQ
FMKEFGTKI------LKEELSIPENVEVKIHE-NIVIKGKKGEISYQFRD
PRITIEEGKIVLKCPTKRDKKRLYTFVAHIKNMLKGVTEVHHYELKVCAA
HFPMNVVGNEIKNFLGENAPRKLTIPGDVKTKVEGDIVVVESHNKESAGR
TASQIELLTR-VRHRDRRIFQDGIFITNKCGKT------EYIGKIIKKDL
SRSATIEWSRQHYIPKYERYEQRRSRLRVHNPDCSAEVGDVVQVMKTRPL
SKTKNFVIVQKIS-------------EKTLLKNIEM-N--VARIRTHCRD
MIIIPQMIGKTIHVFNGKEFVQVQINYEMLGHRLGEFALTRKAVTHSAPG
IGATRSS---------------------------REFITQKIKEFQIQEF
VDQSLGNVGHSHTIMKKTPLGEKIVVYASRPGLVVGRRGANIKDLTKQLK
RKIEISEVENVFLDPNIVAEKIVSSLERTTRFKGIGHKMMEKVMEAGARG
VEVIISGKIPG-ARARSWRFYQGYVKKDAAQAAVRKATRCAQLKPGTVGV
RISIM------LNDTLSIALSKIGNAERVGKRNCTIPVSKVIKNVLRIMS
DQKYIGTYEED-RRGGLLNVQLAG----NINKCGTI-KPRFSALLSEFEK
WRYLPAFGILIISTPKGIMTHEEAKQKRIGGKLLAYCY
>S_p1_S3_coassembly_Woesearchaeota-II_29_154
-LQKDSRVEVCDNSGAKIIKITLVKGWKRRRTAGVGDLVLGSVVSGRPD-
--MRKQVVPAVIVRQRKEYRRKDGIRICFEDNAAVVLKDDKGNPKGTIIK
GPIAKEVVER-WSPIGKIASIVV-------------RKKREKMRGHGFAK
KKHRGRGSKGGSGMAGY-G-----GEYFGKVGFSSKIKEVPINIRDLD--
QNEIDLTKL---GY-----TKLLGKGEVSRPVKIIVKKASKSAVEKIKNA
KGDV-------------RLKLKS--KKTRVTIRRSNRYLQLQFSDPKGDK
ILLTISSKALNHSCKNIPAAYLTGLYASKLAKEKKIQEAVLDTGLSIVKG
VLFAALKGIVDGGLKV--ARAIGLNVAVSTKDSIEIADFIRRRGLDTVKR
LLERVPIKAVKEFLMLLESAEANAKFKNMDVANLYVANVQVNKGS--RRF
K---GGRQRRRLNKSTNLEVIL----RVRKGDTVKVVVGDFKKKIGKISR
VNLRKSVVYIEGIERM----KR-------DG-TKVLPGINPSNLVIQELN
L-------------------------------------------------
-------GK----RIVQRRKGTG-TNSYRALSFKFSDHAMKGEVVEILDT
RAHHAPLARIAFENGEKAVIPAPFRIKIGDNVESGSLNIGNNLALKNIPD
GTFLSSIETYPGSGPKLCRSSGSFARLLSKTPDGIIIELPSKKQKTLNIE
CRAVIGIVSGSGRTEKPFVKAGRKVRGNVYPRVSGVAMNALNHPFGSGRG
RH-AG-KPKTPPRNAPAGRNVGARARRT-----------GFIGYKVGMTH
IVINDEITWPITVIECPPLKAISLRFYKNFKHGSNLVGEINKINNEAKRN
YNK-QKKETNDFDKNSEIKIDVFKENQLVDLHGVTKGKGVQGPVKRFGVA
I--LSHKANKTKRGVAGLGPWT-PSKVSYRRPVAGKMGYHSRTEYNKHLI
KIKVKSDYILIKGSVIGARKRAIILT--MVKANYFSIEGKFEKQIEL-PE
QFSEDIRKDLIIRAVLAIRANKRQPYGTYERAGKVSISKRKDYKSYGKGI
SRVAKKFAPNTVGGRRAFPPKANKIWNQKINKKERRLAIRSALSASVNEN
LVIAPGNLEA-ISKTKNLIKLLQKIRKKPLFVVS-QDCLIKAASNIKGVD
IVVVNRLNTELLAPGRLTIYTEKAIERLKKE-------------------
-------MKKIYVEKVTLNIGTGK---PGDELEKAVKLLKAMSNRLPVKT
EAKKRIPTWGLRPGLQIGTKVTLRDKEAEELLRRLL-----QAKK-NELK
RSNFDDNGNLSFGIHEYLDIPGVKYDSI-GIIGLEVAITLSIK-KEDAID
FMVKYGVNIK-------LEIAIPKGVEVNVVNSSVTVKGPKGTLQKEFFH
PKISIKKNLIKIEGKNSKEKIIVTTFNSLIENGLIGVSNPYVYELKICSG
HFPMKVNGFVIKNLLGEKNPRIVDVPKDVKVNISGDKVVVESSDKELAGQ
TAADIEKTTL-RPGFDKRVFQDGIYIVKKAG--------IFFGDVIKTDL
HKTATVEFKRQFFIQKYERKEVRFSKIKSHNPSCNAKIGDKVKIMETRPL
SKTKNFVILGVME---RRALKRGFTVQKKFLLKIDKKLKYKKNLKTHCRE
MIVLPKMIDLEIHIHNGKAFTPVKIMPEMIGHRLGEFVLTRKMVKHNAPG
VGATKSS---------------------------KKFVAQKLNEFQVQQF
LKKELTNTGLSRIEIKRTPLGEKVIVYTSRPGLVVGRKGETIKRLTIILK
RKLEVGDIENPSLDPASIAEKIAYALERSKRFKSISYQCLQEMLDAGALG
AEIVISGKVPS-SRAKSWRFKAGYLKKSISLSKIKRNTVQALLKSGVIGI
KVSIMTPD---QHDPFAAAFSKIMNAEKVAKTEVLIPISKLLKKTLDMLK
QYNYIKGYEEQDGKGGILKVGLTG----KINKCFAI-KPRFPIELEDYEK
FLIAKDFGFLIVSTSKGLMTNKEAKEKGLGGKLIAYVY
>S_p1_S3_coassembly_Woesearchaeota-II_31_108
--PVESIVESCDNSGAKAIKIFAVMGGKRKPACGIGDLVTGTVVKGRPD-
--MRHTIVFAIVVRQKKEYRRPDGTRVKFEDNAVVILKDDKGNPKGTIFK
GPIAKEAVSR-WPGIAKLAGIVV--------------RKVTRYRGHGAGT
KKRRGAGNRGGRGMAGRADQKKPTILKLYGNGFSRKKKIKTINIEELKFK
---VDNINLKELGYD-----KLLGKGNLNRKVKVSVDHASKGAIEKIKKL
GGEV-------------QGK--TS-GKVRLVIRITNRNIIAQAVYPKGDK
ILAGVDSRALNSSKKNMPAAYLTGYLLGKKI-NGKIKEAILDTGLQNAKK
RVYSALKGSIDAGLKI-SAKASGRDLGISTKDSVVICDFIRGKNLDKAKK
ILIDAPVKSCKEILKLLISAEANAKNKNLDLNSLRVKEIIANKAS-----
RPFHYGRFRGRKMRRTHIDITL----TLRKGDKVMVMRGKFRKHVGEVIR
INVKRTRVFVEGVENI----RK-------DG-TKIFYPLQPSNLQLTELN
LGDKLRKKIE-RK-------------------------------------
-------GK----RIISQRRGRG-TFTYKAHSHRHKNDNVKGEVIDIIHN
PGHNAPCALVKYEN-EVLLIPAHEKMKVGNVIEANEITEGNLVALKDIPE
GTSVYNIEGSYGK-PMFCRSAGTFAKVVNKINDKVTILLPSKKEKTLDGN
LRAIIGIIAGGGRKEKPFVKAGTMFYLKKYPRTSGVAMNAVDHPFGSGRG
RH-VG-KPKSRFAPP--GRKVGSRAKRTG----------GFAGYKVGMSH
VGINE-VSYPVTIIECPPLRVFGIRFYKLNPKIAIADLYNKDIDKELSRK
TRKKETNDF---DLGKEIKVDVFQKGKFVDVHAVSKGKGFQGTVKRFGVA
I--RQHKAEKTKRGIGTLGSWT-PKRVQYSVPQSGKMGYHLRTEFNKLII
EILIKNDYLLLKGSVVGSKKRLIIIT---MKANILNLEGKKVKQIDL-PI
QFNEEIRTDLIRRAFLSFRANTMQQYGAKPEAGKVSRRRRDYRGSYGHGI
SRVG-ALAPGTVKGRRAHPPKSEQDRSKKINIKERRKAIRAAISATINNE
FVLIVEDFDI--SKTSDLVKVFESLRKKPLVIVSDDCKLINAAKNIIGLD
VAKVNSLNVDLLAPGRLCVWSNKAIEKLDKE-------------------
-------MKDVKIEKMTLNIGTGE---PGVKLDNSVLLLQKITGKKPIQT
LAKKRIPTWKIRPGLPIGCKVTLRGKEAGELLGRLL-----ESKS-KNLD
MKNFTD-GSLCFGIKEYIEIPGVEYDKI-GIIGFDVAITFKIK-KEEIVA
FMQKYGVN--------NEEILIPNNVEVSLDGKKIKAKGEKGQLEIEFYH
PKIKVKNNKIRFNATATKEKRLIGTFKAHIKNIINGVNDGYEYRLKVCSS
HFPMNLQGSNIKNFLGEKIPRKAKILDNVSAVLESDQIILNGLSKEKVGQ
TAANIENACKVS--KRDRRRFEGIYITLKGGKK-----RSFVGNVIKVNV
HKTAKVEWSRPFYISKYERYAIRRTRLNVHKPDCDVQVGDKVKITESRPI
SKTKNFVIVEVIK---RRTLSRGSEIQQDFLNKVKALKQRKKPVKTHLRD
MIVLPEMVGVTIHIHKGKEFVLVVINEKMLGHYLGEFALTRKRVEHSAPG
IGATKSS---------------------------RKFIAQNIKEKLVQNF
VAAQLERSGHSKIEIKRTALGEKIIIYTNRPGLIVGRKGENIKRLTLILK
KKIEVAEINQPYLDPNSVADNIITTFERPKRFKYIGYDTLSKIMKAGAIG
AEILISGRGVPGARAKRWRFSAGYLKKSVSETGVLKSLAVANLRTGSVGV
QIKIM-------MDNLNNALSKMMNAERIGRDKCIIVSSKITKDVLIIMK
NNGYIGDFKEKDGKGGKIIVNLIG----KINNVGVI-KPRFSVKMNQYEK
YRFMPAFGFIVVSTSNGMMTHIEAKEKNLGGRLISFVY
>S_p1_S3_coassembly_Woesearchaeota-II_33_315
--NLEAKVPVCDNSGAKIIKIFSVKGLKTRKAAGIGDMVNASIVKGKPG-
--MKSQVVQAIIVRQRREYRRLNGERIKFEDNAAVVLKDDKGNPKGTIVK
GAIAKEVAER-WPGIAKIASIVV---------------KAVRYRGHGGGA
KKRRGSGNRGGFGMAGG-------NAYYGKSGFRPKVKKHAINVFDLEKK
LDFVAKN-LVKKDIIDSDGNKVLGAGLVTKALDIKVSLFSKRAKEKIEKA
GGSL--------------GK--TS-KKIRFVIRKKSNVVIAQLIVPEGDR
VIVSATTADLGYHTNNLPSSYLLGYLLGYKAHTHKIKAAILDIGLSSLKG
SLYATLKGAIDAGLEI-------INLPISRKKSVEVCNLLRNKTTKTAKI
ILKRVPVKTSQEFLRLIESAEANAQHKG-LSSNLVIDHISAHKAP-----
LQWHYGRKRRQKQKGAHVKLIV----PVRKGDTVKVLRGQFKGKSGKIEK
VFVKKTRVWIEGVNRT----KR-------DG-SKSFYPVHPSNLLISELN
LSDERRKKAK----------------------------------------
-------GK----NLIQQRRGRG-TPRYKAPSHRYSDEALTGEIVDIVHD
QARSSPVAIVKLNNTELFCIPAPENVKVGEVVTCGPIKSGNIMTLVSIPE
GTSIYNIEKLPGNVTGFCRTAGSSAKIISRTKEYVLVQLPSKKQKKFNPL
CRAVIGVIAGSGRLEKPIVKAGKHHHMMKYPIVSGVAMNAVDHPFGSGRG
RH-MGKPATAPRNAP-PGRKVGLRARRT------------FPAYKVGMTH
ALKNDLFSIPVTILECPSIKPFSLRFYKKTPYGLKAISEIKNLDKDLARK
LVKKQIKEYDEVRFDKEINISVFKGNQLVDVHGVTKGKGFQGTIKRFGLS
L--KAKKSEKKKRSTGNLGPVT-PSKVLYTVPQAGKMGYHLRTEVNKQIL
KIMIKNAYLILKGSVFGPRKRLLTLT-----MNIYNLKAEKVGSVNT-PM
QFSEEYHPDVIRRAVLAIQSHKRQRYGADPLAGKISKRRREYRTSYGHGI
SRVG-AYAPGTKGGRKAHPPKSEKVWELKINIKERRKAIRSALAATLDKE
LVFIVDSINI--NKTKDVERALESLKRKGLLLVSGT-CLLKAAKNIEGID
ITVVDKLNAEVLAAGRLTLFTDKAIERLEKE-------------------
-----NLMQEIQIEKVTLNIGVGG---TGDKLEKATRLLTTITKTKPVKT
RTMKRIPTWGVRPKLEIATKVTLRGKIAENVLRRLL-----AAAN-NTLA
ESKFDKFGNFSFGIPEYIDIPEVEYNEI-GIIGLEAAVTLKMVSREDAMM
FIKNFNVT---MAKTPEKKISIPENVDVGIDARTIKVVGPIGENILTIRN
AVIGIKNSSIILFSKTKREKRLINTNAAHIRNMIKGTLKPYEYKLKICSG
HFPMNVEKNSVKNFLGEKVPRKARIVEGSTVVIKGDEVTVTSVNKEIAGQ
TAANIEQCTRI-TDKDRRVFQDGIYIVSKGGKS-----RLMQVEVIKKNI
SKTATVSFYHFHYISKYERYEKRQSKLKVHNPPCDAGIGDIVLIGETKPI
SKTKHFVILEVVK---TRSLKRGIPEDKALMKKIDKALAYKKIIKTQNRD
TIVLPKMVGLMIHVHAGNRYVPVMIEPEMIGMYLGELVLTRNRVKHSAPG
VGATRSS---------------------------KQILNKKIKEYLLQEH
IAKELPSGSYSKLELKKTPLGEKIIIYTSRPGLVVGAKGANINRLNRALK
SEVEIAEIESPNLDPTSVAERIVSSFERPKRFKSAGYRTLQDIIDAGALG
AEIVISGRGVPSSRAKTWRFLAGHLKKSVSENLVKRGIAVAHLKSGSVGV
KVSILT----SMNDPLANVLSKIHNCDKVGKKDCIVPMSKTVKAVLSIMQ
DNGYLGESKIEDGKSKIIHIDLLG----RINKCGVI-KPRFSFKKESIEK
YRYLPAFGIIIVSTPKGIMTHSESKEKGYGGRLLSYVY
>S_p1_S3_coassembly_Woesearchaeota-II_46_22
---LGANVDACDNSGAKTVKIFGVIGGKTTKSAGIGDIVNCSVVKGRPD-
--MRKQVVQAVIVRQKKEYKRPDGTRVKFEDNAVVVLKDDKGNPKGTLFK
GPIAKEVTER-WPAIAKVASIVV---------------------------
--------------------------------------------------
--------------------------------------------------
-----------MQFRRKRGK--TSSRMPRLVVRTSLKNVSVQVIDPDGDK
VITSAHSRELKGYSRNLPACYLVGLLCGIRA-NKKVKKAILDTGLRVAHG
AIYSAMKGFIDAGVA-----------------------------------
--------------------------------------------------
-------------------------IRVRKGDTVQVMRGQYKKKNGLVKE
VSLKEMKVYLEGLEHT----KK-------DG-SKAFYPFQPSNLMIKELN
LEDKERVKSE-R--------------------------------------
--------K----RIITQRRGKG-SNTYKAASHRYKTDSVYGKIVDLVHS
VGHSAPLAKVKYQDGSEVLVPAPLNVKVGDIVAAGQVQAGNVLPLRQIPE
GTLIYQLEVNPGDGGKLVRSAGSFARVLAHVGENTIVKLPSKKDKTLNGS
CRATIGVIAGGGRKDKPIVKAGKMMHMMRYPRTSGVAMNSVDHPFGSGRG
R-HIG-KPRTPPRYAPAGRNVGLH---------------GFLGYKAGMTH
LLMKDTNSTAVTVIECPPLRVYGIRFYKNTEYGTKLAGEVKKNEKELSRK
TRK-EADHFDDVRLDKEIRVSVLKAGQLVDIHSVTKGKGFQGTVKRFGVP
I--RQHKAEKTKRGIGTLGSWT-PKRVQYTVAQPGKMGNHLRTEFNKLNL
KVVVKNDYVLIKGSVPGSTKKLITLTE--MKADVLNLEGKKVKSIEL-PE
QFDEPYHPDLIKRAVLAVQSNKRQAYGAKDHAG-MRQSAKLSRRRRGKAI
SRVGA-VAPGTVGGRRAHPPKAEKVWSQKINIKENKKAIRSAIAATALQD
VVFVVESLE--VKQTKDLRGAMEKLRKKGLLFVVSKRCLSEVAKNL-GSD
VAIVDSLNAELLAPGRLTIWTDGAVDRLAKE-------------------
-----NPMREISVEKITLNIGVGK---PGAELDKAKKLLEMLSGAKPVET
RATKRIPTWGIRPGLAIGTKVTLRGEKAAELLKKLL-----SSVD-YKVD
QRKFDKQGNFAFGIREYIDIPGVNYNDL-GILGLEVAVTLQAISKEEAVA
FAKALGVKME------TNEVEIPQGVDVTLGK-EVIVKGAKGTVKKELSY
PNIALKGNKIVLKPLT-KQKRMINTFTAHLNNMIRGVQHGYEYQLKVCFS
HFPITVKD-QIKNFLGEKVPRKAHILPGAKVEVKGEMVIVTGPDREITGQ
TAANIEHATR----------------------------RVFTGKVIKADY
SRTINVEWTRMHYLKKYERYEKRRSRVKAHNPLCNAKVGDIVQIAECRPI
SKTKSFVAIQR------RKAQRGFEAEKKFLLKVEKVKSSKKAIKTHCRA
MVVLPKMVGLKIHIHNGKAFVPIDI-------------------------
--------------------------------------------------
--------------------------------LIVGKQGENIKSFTHILK
TRIEVAEVSNPHLDAQTMADYVVNTLERPKRFKSVGYKALQMIMDAGAKG
AELHIGGRGVPSSRAHTWRFYSGYLKKDIATSHVPKAYGTANLKSGTVGI
KVAIML-----MNDTLAAAMNDILNAEKIGRGECYVPNSKLTRAVLDIMK
SNAFIAGYEIPNGRGDLIKVQLNG----NINKCAVI-KPRFSMTTEEFEK
FRFLPAFGFLILSTSKGIMTHLAAKEKSIGGKLLAYVY
>S_p2_S4_coassembly_Aenigmarchaeota_40_40
-IQLKTRLLCVDNSGAKELELVSVKTYKGRQKAGIGDVIICSVKKGKEK-
--MRHEIVYAVIVRQRYPYIRPDGTRVKFQDNAAVLVNPKNFEPQGTEIR
SVIAKEVVER-FSPIGKIASIVL-------------RKKNRRMRGHGWGT
KKHRGSGSRGGAGWGGK----TFIYSYEPEFGFFSHKKLKYINIEDLKVE
R--SEAQSASKQADIDTSYDKLLSRGKINRAITVTVSSSSAKAKEKIEKA
GGKV------------------TS-RTARIVIRKSLNNIHIQVISTTGDK
TVINVFSKKLKYHGGSMPSAYLIGFLAGNMALSKGIKTAYLDIGLTSTKG
VLYAAALGAKDSGLNV---------YPISEKSASVVCRAIKKKPLVRAKR
LLEDLYSKAVKYMLEALNSCEKNAYALGLDSGRLIVH-ASAHLGAATRRR
RKSAWG------------------SMPVRVGDEVMIMRGEYLKKTGKVSM
VDLKKLKLEIEGIKRK----KVS------GQ--EVSVLVDPSNVKIIKIA
-DEARRKKFKA------------------------------------KTF
LRKKGGMGK----NLVQQRRGRG-TPRYRVPSHRWPLEGANGKIVKVVHS
PGKLSPFAGVELKK-SFFYIPATEGMYVGQEIP--------IKRISEIPE
GSKICNIELRPGDGGLMCKSSGAFATLISKEGSKAVLLMPSKQKKIISTN
CKAIQGTIASAGRMEKPFIKAGTRHFKQVRPITSGVAKNAVNHPFGGQTR
---PG-KPKSVSRHMPPGKKVGSSPRR------------GFAAWKVGMTH
IQYNNQKFMPVTILDAPSLFVLASRFYKTSI-TASSVIADKNISKELKKH
VEKKTKKDVTPSDVGKEIPIDIFKPGEYINVSAVTKGHGFTGTVKRFGIR
IHNRKEKQ--MQRHVGSIGSVT-PRKVDWRVPFPGQYGLFTRTETNKRIV
MIGNIKNYVVIEGSVPGPAKRLVRLRK---KSKLYSLEGKSEKEIEL-PA
VFGTPYRPDVIKRAVLAQQSNERQPYGADKTSAHYHGSRHYRWSMMNKSM
SRHGARFAPHAVKGRPAHPPKAEKIWSQKINAKEKILAIRSALAASANIN
AVIIFSNFEI--KKSKDVVSLFAKLRKIPLVIVSQN-CVIRSAKNIAGVD
VVPYNKLNAELLAAGRLVVMSEAAMHKLGEK-------------------
RSGSQHVMRNIRIEKITLNMGCGT----NVKTDDAKFIIETLSSRKAVIT
RTRKRT-TFNVPKNKDIGAKVTIR-EGCEDFLKRIL-----EARE-MRLP
QSCFDITGNVSFGIKEYIEIPGMEYEKI-GILGFDVCVTLEIT-RDEAVK
YIKEFGVDV-------EKKISIVDKADVKVDGRKLIVKGPLGELRKNFDD
PRVKMDNNQFIVSCGKNRKNAMVGTIAAHARNMMKGVTEGYAYELRIIFK
HFPINIKDNEIKNFLGEKSVRTAQILGKTDVKIDKESVIVKGINKEDVGQ
TAANIELACKL-RNRDRRIFQDGIFIFN----------RLFEGTIVSTRG
LDTVVVTWNYYKYIPKYERYERRKTRISAHNPKCQTKLGDVVRIGECRPI
SKTKKFVVFEKI----RRSLKRGTRVEKKLLEKIRKHKGKDKLLRTHARE
MLIIPEMIGAKIGIYTGREYKSVILTESMIGHVLGEFALTRNRVQHSAPG
IGATRSSK-------------------------ERIFVQKSKEQSNLEEF
VRALFNTARCGEIEVQHTPVVTRIIIHTTTPGLIIGSGGDRIKEAADLVK
QKIDVQKIDNPDLDSNIIAQAIGAALESGMNFKRVGNQYSERIMDAGATG
CEIVMSGVVTG-ARGRTERFAAGYIKKNTAERFVQKGFTTARPKRGSIGI
TVKIMQ------HDPLADVFYIVFNTEKVGHEACLVPSSDLVKNVLMVMQ
KAGFIGGFEQEDGRGGKIRIELIG----KVNYAKII-KPRFAVGVDSFEK
WRYLPAAGVIILSTPKGIMTHLEAKEQRIGGRLLGYIY
>S_p2_S4_coassembly_Aenigmarchaeota_44_80
-IPLKARLVCVDNSGAKELELINVKGYKGKPKAGIGDVIICSVKKGKEK-
--IRHEVVYAVVVRQKQEYKRSDGTRVKFEDNAAVLVNPKTFEPQGTEIR
SVIAREVVER-FTPIGKIASIVL--------------KQKRKGRGSGTGY
GKHRGKGSRGGKGFAGW----SWVVSKAPQHGFSRRKKEKAINVGDVKIT
DNRIDLKTL---GY-----GKLLSRGNVQSALTVKVAKFTERAKEKIEKA
GGRIE--------KRRLQKK--TS-GKPRLVVRRSGNSFHLQIVHPKGDK
TVAEIASNALKGHCGNTSAAYLSGLLIGKDAKKKGIDEVVPDLGMMSIRG
SLFACLVGAKDAGLKI--AKASGTNMRISTKSAEVICRVIRKKPLKRAKR
LLNDLYSKTVKQILELLESCEKNAEFLGLENNRLFV-HASAHQGTSIRRR
RKAAFGSAM------------------LRKGDEVKVLRGEFKGLYGKVEK
IDLQKLKVKVENIKRR----KA-------SG-EEVAVSIDPSNLLVMKLD
LNDKKRF-------------------------------------------
-------GK----NLRQQRRGRG-TPRYRSPAHRFPEQMTVGKVVEIIHA
PGRSTPVAVVDF-DGQKQYIIPYSGMKIGQRVGSDSAEEGNIVQLRDIPE
GSKIFNLELLPGDGGRLCRSSGSFATMVTRGQDKCVVLLPSKEKKVLSGL
CRATVGTAASSGRVEAPFMRAGKMFYAMRWPRTSGVHMNPVDHPFGGQTR
---PGKKTVSRHMPP--GKKVGSSPRRT-----------GFAGWKAGMTH
VQYADTNSKAVTIIDAPSLFVAALRFYKKTGAGKKVVSEK-WVKNPKELE
IKKTMPKKEENIEVGKTLAAKVFKAGEFVDVSAVTKGHGYTGAVKRYGIR
IQTRKDK--QMHRHVGSLGSTV-PRKVDWRVPQAGQYGFFTRTEFGKRIV
AIGNVRSYLLIEGSVPGPVKRLVRMRK--MKAQMFDVAGNKAGEVEL-PA
FFETPYRPDVIRRAVLVQQSKSRQRYGSDPLAG-KRTSASRHYRGKGAGM
YAMRARFAPHAVKGRRAHPPKAEKIWARDVNQKEKLLAIRSALAAAAQLE
LVILVDEFNL--AKTKDVLAAFAKIRKRGPLVIASNCKMIKAARNIQGVD
AVSAANINAELLAAGRLVIATKSALGKLEEKF------------------
-----NDMKKLRIEKITLNIGCGT----KTNVEHAKKILEMFSNKKVVIT
KTKKR-STFNVPKNKPIGCKVTIR-DDAEKVLRTLL-----EAKE-NKLL
IHSFDSTGNFSFGIREYIDIPGMDYDKI-GILGMDVCVTLELITQQEAVD
FVREFGVAI-------QKEIVIPDNVETKIEGKSVAVKGPKGEIAKDFND
PEIEIQERKIIVKTYEKRKQAMVGTIAAHLKNMFVGVSDGYSYELKIVYS
HFPITVDGVEVKNFLGEKGVRKVDIFGTCGVHIEKDIIKVTGINVEDVGQ
TAANIERAR-----------------------------RIFKGVVKSAKA
FDSAVVEWSYYHYLHKYERYERRRTRVLAHNPRCSAAVGDTVHIGECRPL
SKAKRFVIFQK-----RRNLKRGLTKEKKLLETIRA-NKRDKFIRTHVRD
MIILPEMIGAKIGIHNGKEFKPVVIEDAMIGHYLGEFSQTRQKVKHSAPG
LGATRSSK--------------------------RIFIRKAKEHVQLEEF
IRKQFGQAKCGIIEVQYTPVVTRIIIHTTTPGLVIGSGGERIKETVDLLK
EIIDVQKIANPDIDPYIIAQTIAAAIETGVNYKRLGNYYVEKIMAAGAVG
CELVFAGKISG-QRSRVERFTDGYIKKDPAEKDVIKAFALANPKLGNIGI
TVKIMLK----RHDLLADTLYVINNAEKIGRRMCIVPASSLIKEVLTVIQ
KAGYIGDFEFDDSKSGHFKIDLVG----RINKSRAI-KPRFAVKKDGFEK
WRHLPAFGILVVSTPKGVMSQKEAIEQKIGGRLLAYVY
>S_p2_S4_coassembly_Aenigmarchaeota_45_36
-INVDSTINCADNSGAKTLSVIAVKTKRKKPAAAIGDLIVCSVVKGDVK-
--KRHEVVLAVLIRQKKEYKRANGMRIKFEDNAAVVVND-RGEPVGTEIK
GPVAREAVER-FSAIGKIASQIV---------------------------
--------------------------------------------------
--------------------------------------------------
-----------MQFRRRREK-KTSGK-TRLVVRKTLRHYLVQLATGQGDK
TIAASNSIELALPTGNLPAAYLTGFLCGLKAK-GKVKDAVLDIGLNSTKG
TIYAVLKGVIDAGIA---AKAYGRALRISTRHSIEICRAIRGKNLQKAKS
MLQRIYTNAVAEMLSLLESAESNAKAKGLDVNKLIVL-ASATKGFTFTR-
-PRSRRKLSGQTGRMTNVQIML----GIRKGDEVRIIKGKFKNTQGTVTK
VDLKKMKVYIDTAVVK----KK------SGG--QVQVPISTAKLRITKLI
TTDKSRQK------------------------------------------
-------GK----RQIVRARGKG-SMSYTAPSHNWESTQTQATIMELIHD
PGRNAPLAKIKFNDGEEMLVIAPEGIQVGNTISCGPVVPGNVLTLSEIPE
RTLIYGIESKPGSGPKFCRSSGSFGIIAAHDTGKVFVQMPSGEIKEFKPL
CRATIGVPAGGGRKDKPFVKGGAKLYLMRAPRSKGVVMNATDHPYGGKTR
---PG-HPKTVSRSAPPGQKIGYAARRT-----------GFAGYKAGMTH
VMADKRANLPVTIIDCPPLFVLGIRAYSHD-YNGLKPSKDKTFQKDLFRK
IKK-NFTKLKEFDMGKEISIKTFKNGDWVDVVSVTTGKGFQGTIKRHGVK
MLDHKEG--KNRRGIGSMGQKR-PGKLRWTVPLPGQLGFHTRTELNKRII
LVVVPNDYLAVQGSVAGPRKRLIRLR--MVKINVYDMSGKIKNQVET-PN
VFSRDVRKDLIQRAFLAVMSNSRRKHSRDFMAG-KRTSARSVFRITGQGY
LNMRLRFAPHAVKGRLAHPPTEQRIFAEKINDKERRLAILSAIAATANRE
FVIIIDDLK--VSKTADVEKLLFSLKKTPLIIVSKNEGVAEAAKNMGGVD
VVELSNINAKLLAPGRLALWTESAIKKLSE--------------------
-----NPMLNISIDKITLNMGAGG---PGEKLEKSKKLLEKVSGEKSVIT
KAHKR-STFGVAKGRQIGVKVIIRGTKAEDLLKRVL-----EASE-NKIQ
ASQFDDHGNFSIGVHEYIDVPGIKYDAI-GIMGFDVAVTLKLITREQAVE
WIKEMGTE-----------LEIPKEANIEIKDNEITVKGKLGTIKKKIAM
ENVEIKADTITINPKKRREKAMAGTVSSHIDNMFVGVTKGWTYTLKILYL
HFPMTVKDKVITNFLGERTPRTTGIVGESKVEVKGDQIIVTGADIEDVSR
TASNIERATRIKFYDR-RVFQDGIFITSK---------RVFEGKVISSKA
SRTVVVKWGYNKFIPKYQRYERRNTTVRAHSPECSAKMGDTVKIAECRPL
SKTKSFVVVENIS---RRALKRGLTAQEKLLENIRK--EPGKFHKTHCRE
MVILPEMVGKKFGVHNGKEFFSIMVTEEMLGCRLGEFSHTTKEVKHSAPG
IGATKSSK---------------------------KFIKEGIRSVFIEEY
LKSQFQRADYSHIEVSKTPLGTRIIIFANRPGIVIGRGGEKIKAITEYLR
EHLDVKEVRDPDLDAQIISRQIASSLERGLNYKRVANMTIKRVMDSGAVG
IQIRISGKLGG-EKSRTDKFMQGYLQHETADRLVSKGKAEALLKPGKVGI
QVKIMNI-----QDLLNEALVVIKNAENSGKMECITPASELIKNVLLVMQ
KNGYIGNFELDDKKSGKFRVELIM----KLNNCGAI-SPRFSIGLKEMEK
QVYLPAFGILIFSTSKGVMDQKEAKSKKIGGKLIS---
>S_p2_S4_coassembly_Aenigmarchaeota_49_229
-INVDSVIGCADNSGAKTLNVVAVKKKRKKPAAAIGDLIVCSVVKGDVK-
--KRHEVVLAVVIRQKKEYRRASGMRIKFEDNAAVLVND-RGEPVGTEIK
GPVAKEAVER-FSAIGKIASQIV---------------------------
--------------------------------------------------
--------------------------------------------------
-------------FRRRREK-RTSGK-TRLVVRKTLKHCLAQLVTPQGDK
VVAAASSLELTLPTGNLPAAYLTGFLCGLKAK-GKVKDAILDIGLDSTKG
TVYAVLKGVVDAGIQV--AKVYGRALRISTRHSIEICRALRGKNLQKAKA
MLQDIYTNAVREMISLLHSAEANAKSKGLDVNKLIVM-ASATKGFTFSR-
-PRSRRKLAGQTGRMTNVQIML----RIRKGDEVKIIKGKFRNTQGTITR
VDVKDTKIYIDTAVIK----KK------SGG--QVQVPVPAANMRITKLT
TADKGRQ-------------------------------------------
----------------VRARGKG-SPSYTAPSHNWIKNVTQATITELIHD
PGRNAPLAKIKFSDGEEMLVIAPEGVQVGGTISCGPIMPGNVLTLSEIPE
RTLVYGIESKPGSGPKFCRSSGSFGIIAAHDAGKVFVQMPSGEIKEFKPL
CRATIGVPAGGGRKDKPFVKGGSKLYLMRAPRSKGVVMNATDHPYGGKTR
---PG-HPKTVSRNAPPGQKIGYAARRT-----------GFAGYKAGMTH
VMADKRTQIPVTIIDCPPLFVFGVRAYSHDH-NGLKPAKDKTFQKNLSRK
IKKYDFSKLKEFEAGKEISAKIFKNGDWVDAVSVTTGKGFAGSIKRHGVK
MLDHKEG--KNRRGIGSMGQKR-PGKLRWTVPLPGQLGFHTRTELNKRII
LVVVPNDYIALQGSVAGPRKRLIRLR----MTNVYGTDGKVKNQIKL-PD
VFSKDVRKDLVLRAYLAMMSSSRRKHSRDPMAG-KRTSGRRSVFQANKEM
ARGPRRFAPHAVKGRLAHPPTEQKIFEEKINKKERRLAIISGIAATGNKN
LVIIIDDLKI--NRTNDVEKLFISLKKTPLIIISKNEGVAEAAKNIVGVD
VVELANVNAKLLAPGRLTLWAESAIKKLSER-------------------
--------LNISIDKITLNMGAGG---PGEKLEKSKKLLEKVSGEKSVIT
KALKR-STFGVAKGRQIGVKVIIRGAKAEELLKRIL-----EASG-NKVK
LSQFDDHGNLSIGVHEYIDVPGMKYDTI-GIMGFDVAVTLKLITREQAVE
WAKTMGAE-----------LQIPKDVNIDVNGNEIIVKGKLGTIKKSIAM
GSVEIKDSNISISPKERRKKAMAGTVSSHIDNMFIGVTKGWTYVLKILYL
HFPMTVK-NKISNFLGERTPRTADITGECKVEVKGDQIIVTGANIEDVSR
TASNIERATRIKFYDR-RVFQDGIFITSK---------RVFEGKVISNRA
SRTVVVKWGYSKFIPKYQRYERRNTTVRAHSPECQARMGDTVKIAECRPL
SKTKSFVVVEKL----RRALKRGLTEQEKLLGNIRR--EPAKFHKTHCRE
MVILPEMVGKKFGVHNGKEFFSIVVTEEMLGHRLGEFSHTTREVKHSAPG
IGATKSSK---------------------------KFIKEGIRLVFIEEY
LKSQFQRADYSHIEVSKTPLGTRILIYANRPGIVIGRGGEKIKAITEYLR
DHLDVKEVRDADLDAQIIARQIASSLERGLNYKRVANMAIKRVMESGAVG
IQIRVSGKLGG-EKSRTEKFMQGYLQHETADRLVSKGKAEALLKPGKAGI
QVKIMTV-----QDLLNEALTVIRNAGSAGKSECSVPVSELIKDVLLVMQ
KNGYIGNFESGSGKSAKFRIELIM----KLNDCGAI-SPRFSIGVKEMEK
HEIIRLFGILILSTSKGVMDHKEARSKKIGGKLISFVY
>S_p2_S4_coassembly_Aenigmarchaeota_49_73
---LGARLACADNSGAKELEIIAVKGYHGRPRAGVGDVVVCAVKKGKEK-
--VRHTVVHAVIIRQKKEYMRYDGTRVSFSDNAAVVVNPKTFEPTGTEVR
SVIAKEVVER-FTAIGKIASMVL---------------------------
--------------------------------------------------
--------------------------------------------------
--------------------------------------------------
--------------------------------------------------
------------------ARAFGTGMRISQKSASLVCRAIKNKPLTRAKR
LLEDLYSKAVKAMLSLLNSCEKNAEFKGLDADRLFVH-ASAHKGANIRRR
RKGAFGS-------------------PVRKGDEVRVMTGEFRGVRGKVSR
VDLKSLKIYVENAKVK----KVS------GQ--EVEAPIDPSNVMITKLE
FEDKKRRKFIAR--------------------------------------
-------GK----NLRQQRRGKG-SPRYRVPAHNYGKDAIDGTVMDIIHS
PGRRTPAAVVDFRQTDKALMLPAEGVFVGQKIS-GASENGNVAPLKNIAE
GTKIFNIELNPGDGGRLCRASGSFATVISKDPTNCTLLMPSREKKVLSLD
CRATVGIGASSGRTEKPFMKAGTKHFSMKYPHVSGVSMNAVNHPFGGQTR
---PG-RPKTVSRHMPPGKKVGSSPRRT-----------GFAGWKAGMTH
VQLDQNSVKPVTVIDAPSLFVAGLRFYKTIASSSNAVGEKAKLPKDMKLK
LKK-SPKDYDDIHLGKEISAKAFKPGEFVDVSAVTKAFGFTGPVKRFGIR
IQTRKDK--QMHRHVGSIGSTV-PRHIDWRVPAAGQHGFHTRTEFSKKVI
MIGLPKSVILIEGSVPGPRKRLIRLRK--MKAKVYDLEGKEAGEAEL-PC
VFSTPYRPDVIKRAVLAQQSAGRQRYGTDPLAG-LRSSGSRHYRFKMSRM
PRHGKRVAPQAVKGRRAHPPKAEKIWIQKINQSEKQLAMMSALAASTDVE
LLIFTDDFNV--KSTKIVYALLEKIRKKPLVLLAK-NCAIKACRNIPGFD
ATSISSMNVELLAAGRLIVTTKSTLSELQKKF------------------
-------MRDIRIEKITLNIGCGT----KTPVETARTVLKNVSGGKVVVT
KTKKR-STFNVPKNKAIGCKITLRR-NTKSFLKRLL-----EAKE-NRLK
KSSFDSTGNFSFGVREYIDVPNMEYDKI-GVLGFDVCVTLEIK-KEDAIQ
FAIDFGIEIE------QKTVKVPDNVDVKLEGMNIIVKGPLGELSKDFDD
PRFNKKGNEIKVASTDVKKNAVAGAIAAHVRNMMLGTTIGFKYEMKVMYT
HFPITVSDSNIKNFFGEKGARTAKVVGKTE--------------------
--------------------------------------RTFRGTVVSAKA
LNTAIVQWDYYTLIPKYERYERRKTRIAAHNPKCSAKAGDIVRIGECRPL
SKSKAFVIFEKV----RRALKRGPKQQKKLLEKIRKQKGKDKLIRTHSRE
MLVLPEMIGAKLGIHNGHEFVMVIIDASMLGHRLGEFSQTRKKVTHSAPG
LGATRSSK--------------------------RLFIQKSKEHVKLEEF
IRKQFSQAKCGSIEVQYTPVVTRIILHTTTPGLIIGSGGERIKETVELIK
KEIDVQRIDDPDLDPVIIAQTLATSIESGVNFKKLGNFYLQRIMEAGAIG
CEIVLSGKLSG-QRGRRERFVAGYLKKEPSKRDVDKGFAVANPKLGNIGV
TVKIMRR----RHDLLTDVLYVINNAESIGRKSVVVPASKLVKDVLIVVQ
RSGYIGSFEFDDRKSGKFNIELIG----KINKSRAV-RPRFPIAKDEFEK
WRYLPAFGILILSTSKGVMSQKEAAEPGVGGRLLGYVY
>S_p2_S4_coassembly_Aenigmarchaeota_52_24
-LQTGSILTCADNSGVKEFMIIGVRGYKGRRSAGVGSLVICRVYKGEEK-
--VRHEVFKAVVIRQRKEYRRPNGMRLSFEDNAAVAVDD-KMDPKGTLIK
GPVAKEVVER-FPTIGKLAGIVV---------------------------
--------------------------------------------------
--------------------------------------------------
--------------------------------------------------
--------------------------------------------------
--------------------------------------------------
--------------------------------------------------
---------------------------LRKGDEVEVLRGEFRKFRGNVER
VDMQKSRIYIEGVKIK----KA-------DG-SEVLRSLDPSNVRETYLD
LIDKDRQMMKVK---------------------------EAKKMEPKKKT
ADETKQAGRS----------------------------------------
--------------------------------------------------
--------------------------------------------------
--------------------------------------------------
----------------------------------------FAGYKVGMTQ
VAFVDGRVQPATVLNCPSLSVAGIVLYGNAYQGSVSSGVIK----DLERK
TRKHETKGIQEAEKGKEIKADVFKEGEFVDVRAVTKGKGFQGPVKRFGVK
V--RIRKAKKKRRHIGNLGPRQW-ARVRPGKPMPGQLGFQTRTEYNKRIL
KIELDGSYMIVHGSIPGPRKRLVMLRK--MKIPVYGLKGEEKGDI--TSH
AFSNTVRKDLIIKAYLAEISKKRQAYGSDPLAG-GRTSARRMKRIVGMGY
LNMTARFVPQAVKGRKAHPPKAEKDWSLKINKKERMKAILSAVAASGSKE
MVLVVDDLDL--KKTGQLMETLQQLRKKPLIIVRE-SNIIPAGKNIEGVD
VVTLRELSVEMLAPGRLCIWTRSAVEDLEN--------------------
---ALNPMRMIRLAKVTLNMGAGE---AGPKLDKAKKIMAAIAQRKIVVT
TTHKRN-TFGGAKNKPIGAMVTLRGKDAHEMLTRML-----KAAE-NRLR
PSQFDKSGNFSFGVAEYIDIPGVRYDDV-GIMGLDIAVTLEIT-KEEAIE
WVRECGVTV-----------------------------------------
--------------------------------------------------
--------------------------------------------------
--------------------------------------RVFEGVVRSTKP
RNTAIVGWDYHRFITKYERYERKKSRVTAYNPPCHAKEGDNVVIAECRPL
SKTKTFVVVQR---------------------------------------
--------------------------------------------------
--------------------------------------------------
---------------------IKIIIYTNKPGRIIGRGGKNINEITESLK
KKVDVKSIQNPNLDAKIVAKQIASAIEMGYNYKKIGNLTMKRVMDSGAIG
AEIVIAGKMGG-NKGMTAKFLDGYLKHNPAKELVDKGFEEANTKPGKVGV
QVKIMR-----KHDPLADTFATIKNAESIGKKHCQVQATGLVKGVLKVIE
ENRFIEGFELNDGKGGKFKVRLKG----EINDCNVI-RPRFSITKGDMIK
WKYLPSLGILIMTTPKGIVSQKEAVRLNTGGKLLGFVY
>S_p2_S4_coassembly_Diapherotrites_52_80
--THGTICTCADNSGAKEVKIITVYGYKGRRKGGIADMVNVVVKKGKPE-
--IRKKVEKAVVIRVRKEYKRPDGTRVKFEDNAVVLVDE-KGMPKGSEVK
GVVAKEVGER-YPKIAGISAGV--------------RRKKNKQRGHGGGG
TKRRGSGSRGGVGRAGF--G----VK----RMFKAKAKEPAINLEQVSGR
LAEANGKARNEAGIL-DGGGKVLGKGSISEKVRFVNARISAKAASKIEAA
GGTAE------MKFKRRREL-STS-GKARLVVRKSNNSATVEAVRKEGDI
VKASFASPSLKGHGGNLPSAYLAGYACAKKALKQGVKEAVLDMGLSPVHG
IPFAALKGAIDAGLT--TAKAMMKNKPVSLKYSLEIMSNIKGMRVDKAIT
WLNRIPIRCLKAFVELLNSVKANADYKGLDSENLLIAHMFASQGFGRRSY
QPQGRISGKARSSKSTHLEVVV----EARKGDTAKVLRGSKAGRQGKITE
VMTGKRMVLIEGIVRK----KI-------DG-TEKQVPFRPSNLLLVAID
EKDERRLSKKNR--------------------------------------
-------------PIYAATKNGAA--EARYVNYQSAEAAIKGEVVELMND
PARSAVLARVVYDNGQEEHRIAAEGEYVGQRVQHGVIQIGNVLAIGECIE
GCPIFNIERTPGDGGSLVRSSGMYALIMTKDNDSVYVKMPSGQIIQLQAE
SRATIGCSGAGGRKDKPFVKAGKRHFAKKYPYPRAIAMNAVNHPFGGANH
--HPGKKSTSRHAAP--GRKVGDASSRT-----GRR----FYGYKAGMAH
VFGRNEVMIPATVIECPPAKVIGVRLYKQTHYGLKALAETKHL-RERIKA
FKGKKKKAKEEAKKGKELRISVFSQNQLLDVKAVDKGKGFVGVVKRAGVK
VHRPKA---KKHRYVGSIGPWH-PATVMWTVARPGQLGYQTRTEYNKRVL
AIMVKGDYVLLTGSVPGPAKRIVALR---MKAQVISIEGKKVSEIEL-PR
QFSADINEGLIRRAVLAIQSARVQPHYPTPHSGRYNTGKPTMHRTINVGH
ARKPRLKIPGVVGGPKAHPPKLNKVWAEKINEKEKRTATASAISATADAK
LVIVVEAFEL--DRTKRVADAFRAIRRKSVLVVAATAKINMGARNLEGVD
VIAAKSLNANVLAPGRLTIWTEGAIKELAKN------------------K
RAGNENAMRKIRIEKVTVNIGVGK---TGEELDKASKILQSITSAKPVLT
QCKVKQPTWGIREGLTIGTKVTLRGEGAERFLKDAL-----AAKD-NRIS
MKSFDKQGNFGFGVKEYIDLPRVKYDKL-GIRGFDVLVTLEIG-PEDAAD
FMRQFGVE---------DTLEIPQGTSVELNGADIKVRASGKENYRNFRS
TEIYLQGQSIEVWARSRRNLAEGHAIASHVRNLITGVQKQYEARLEVIFS
HFPMNVKGNHILNLAGAKHPKKARIIGESKVEIKGKEITVKGTNKEHVGQ
TAANMEQVTRV-KGKDNRVFQDRIYVTKKAGQ-------VFSGIVVSAKA
PKTVTVQRILTKYIRKYERYKKTKSKVKAHNPEQNAREGDTVMIGETRKL
SKTKNFVVMEIIKK--RRTIKRTLVEMKKFLKKAKKAHEFAKPVRTHNRD
LIVVPGMIGVTVAIYNGKEFVNAEIKERMLGHYLGEFVLTRKKLTHGKAG
IGATKSS---------------------------KVFVKQGLNKVELDNY
LAKELDKAGFTKSEIVKTPLVTRIVVNVTRPGLAIGKSGSNIAQLTETIG
KKIEIKEIEKQEIDAQAVANRFKALIERGFSWRSVVFRGLQDMQRAGAQG
AEIIVGGKLSGKGRKKSVRIAWGYMKKVGEQKLVDYGHAAAYPKVGAIGI
KVKIVK------TDPIADALTNLKNHEDAAKAEVALPASRLLKEILRIMQ
DKGYIGGFEEGDTRGGTIKVKLVG----RINQAKAI-KPRYAVKKDEFEK
FKYLPAVGTIIVSTPKGVLTHIEAKEKNLGGRLLAYVY
>S_p2_S4_coassembly_Micrarchaeota_40_33
--KIGSRLVCDDNSGAKIVQIIGILGWKARHRAGIGDIIIAAVKKGAPQ-
--MKKKIERCVITRQVKEFRRPNGLRIGFEDNSCVLIDE-QGLPKGTEIK
GAIAREVAER-FPKVAAIAASVI------ARRHRK-ASRKYLGSRWGAGN
IKRRGKGSKGGKGYGGGQTTKWSWIVRYEPHGFTRNKKVKTINLFEL---
------NILVEKGKIETDKGKILGTGTIKYPLKIKAASFSKKAKERIEQA
GGEI---------FRRRRSNT-NS-NLVRIVIRKTSKNILIQFISEKGDK
TLISTRSTELWHATNNTPTAYLTGLLAGNKALRAGIKEAILDIGLAPSKG
CVFSGLKGIIDSGVK-----SQSFDLDASFKDLTQVCRNIRKKKVKQALK
MLEDFPKKSAKFVLQALNNALANAKFKNLNEDKLVV-HAAANKQTKFPRL
--ASKGRRFRSDYTTTRIEIVL----KIRKGDKVKIMCGSKKGFIGKVAE
VDLRSLKILVEGTTTR----KA-------KG-TEVLLPVDPSNLLLLDGD
FEKN-RK-------------------------------------------
---------------IQQRRGKG-SRAYKRPSHRFKNSKLRGQVIEFVDD
PARDAILMNVKFENGESCLFIAPEGIGIGDVVELGRIGIGNVLPLTKIPE
GTPIYNLETVTGDRGKLIHSAGTCGFIVSRETNHVLVKLPSKHIKSFDAT
CRAQIGVISGGGKLENPFLKAGTRFHAMKWPNVRGVAMNAVSHPFGGKEH
--HRGRSSCTP---P--GRKVGHAARST-----G-----GFAGYKVGMTH
LTMDDSTSVPVTVLEVPPLTVFAIRAYT-KGYVDKKTFTDT--NEKILKH
LGK-N-DGLKKIELGKEVKVKVFKEGEFVDATSVTKGKGWQGPVKRFGVA
TQRRKST--GKVRHVGTLGPWH-PSRVMYTVPQAGQMGYHKRTELNKRIL
KILVKNDYLLIKGSIGGPSKRLIRLRK-MMKTPLFSLKGEKIKEIEL-PE
IFDEDIRNELIIRGFLAEQSLTYQPKGVFKTSAEYRGRKEAYGSIKNRGI
SRPGKVRVPFSVKGRRAHPPQPDKVLVEKINNKEYNKSMRSAIAATAKQD
YVIVIENFEI--KKTKDVVNVLNSLDKKSALIVVGDKGIIRSARNIAGVD
AVVANNVKINLLAPGRLVIFTENAISKLN---------------------
----DNKMKEISIEKITVNIGVGE---AGQKLENARILLERLTNRKVVTT
KAKIRNPVFKIKKGDPIGAKVTLRKQDAREFLKKAL-----DAVD-SKIS
ERYFDKLGNFSFGVPEYIDFPGAKYDKI-GIIGFDVCVTLKLLSRDEAIQ
FVKNFKIE------------------------------------------
--------------------------------------------------
-FPISIKDKKIKNFLGEKQPRSAKIVGTTKIEVKGQEVTISGTSKDDVGQ
TVANLVNA-------------------------------VLEGTVVSDKG
KKTVVVERHFAKYISKYERLERRNSKIAAHNPECKAKLHDSVRMAECRRI
SKTKAWVIVEVLKR--RRSLKRATVRFRKLLEKIKKGKANGKIIKTHVRD
AVILPDWVGLKFGIHNGKEFKTIEIKEDMVGRRLGEMSHTTGRVLHSGPG
VGATRGS---------------------------RKFIEDAIERYKIATF
LETELDKAGFSKLDIQRTPMVTRITVEVTKPGKVIGKKGKGINDVTKILQ
EEISIAEVKSPSLEPRLMAKKVCKLIEMGKNIRRILHSLLKEIMDAGALG
AEIVASGKLVAKGRSKSLRVSAGYMPKAEPTRLVKEHLQVASPKSGSIGV
LVRIV---------------------------------------------
--------------------------------------------------
--------------------------------------
>S_p2_S4_coassembly_Micrarchaeota_56_85
-IITGTRLWCDDNSGAKIVQVIGVKGFRARPRAGVGDIVFVSVKKGKPD-
IIKKK--EKAVIIRQRREFRRGT-QRVKFEDNACILIDD-AGLPKGTEIK
GCVAREIADR-FPKVVGIASSVV-------------RKRHRGNRTHGGGN
TKRRGKGNKGGVGRAGFEGS----TKRDKGHGFTNKKVYATISLDQLQ--
-DAIGKFPQNDQGVYQVIQTKVLSGGQLSAKAHVKAYGFSAKAKEKIEKA
GGTT---------FRRRRGR--TS-GKPRLVVRKTNRYVIVQLVSPQGDR
VIASATSKDLT-GKCNTPSAYLTGLLVGTRAKAKGVKDFVLDIGLAPTQG
LVFAGLKGAVDAGLT----KAQGHDWDASYKDLTQVCRAIRGLPVKKAFH
VMQDAPKKECRLMTKLLRNAVNNAVQNGLDESSLVVKHASANKQNVFRRY
RQ-------------------------LNKGDLVEITGGPFKGEKAKVVR
IDNDKEEVTVELVEV-----------------------------------
--------------------------------------------------
-------------RLIPQRRGKG-GPTFRTPKHRFTPETLNGEVIGLLSS
PAHSAVMADVLLENGGRMAYLAPEGLRKGALVSVGKIQVGNVLPIGQIPE
GVYVFNVELMPGDGGRMTRASGSSALVVGHDEDQTVVRLSSKRLKTLSPE
CRATIGVSSAGGRKEKPFQKAGNHFYAMKWPIVRGTAKSAYDHPHGGRSF
GKSSSVARNTP---P--GRKVGHASRRT----------QGFAGYKAGMAH
VVMEQDVAKPVTLLVTPPLFIYAVVAYKMTPYGWKVVGEVKQVARPVAKK
TQ----KKLDDYKVGKEVPVKVFNAGELLDAISVTKGHGWQGVVKRFGVA
LNP--HKATQARRHGGALGGET-QAKVMYTIPRAGQTGFHRRTDRNKRIV
AVLAQGACLVLEGSIPGPAKRLVRLRK--MKAQLRTLKGDVSGEVAL-PE
QFLEPYRPDLIRRAYHAYRTQFLQPKGTYPLAGLQTTGRRHAWRQTNTGR
SRPGNVRVPHSNKGRRAHPPKPWKVIQERINRKENNKAIRSALHASLEKT
LVIVVSQFQV--KRVSDAVDVLTALRPKSVLIVAKDQGIHKAARNLPGVD
VVSVKELNAELLAAGRLIVWTQDALDELQQ--------------------
-------MKHVHLEKVTVNIGVGQ---GGQALENARELLTRLTQRKPANT
LSRTRNPTFGLRKGEAIGAKVTLRGKPAAEFIKKAL-----TARE-QTIK
ATSFDSTGNVSFGVPEYIDFPGMKYDAI-GIIGFDVCVTLSV-TRDEAIA
FMKDFSVNF-----------KLPDGVNVSVDQGTISVKGPKGQLSRVFDP
QRIIVQGTDVTVSPNKTREKSLAGTFQSHIANMAQGVVHGFEVKLQLVYS
HFPVSLKGQTIKNFLGEKNPRHAKVVGSTQVDVKSQSITVSGIDKEAVGQ
TAANLISATDERVFQD-GIYY------------------IVEGVVVSTRP
KKTAIIQIAYTKSVPKYERLEKRKSRIAVHVPDMNVQVGQRVQAGETRKI
SKTKSFLLIKVL----KRTMKRMGMQAKRFLKSFRKKSKKKAPIKTHFRD
MVVLPEMVGHRFQVYNGKQYVDVSVELAMLGHRLGEFSNPVQMVKHSGPG
IGATRGSK-------------------------EKKFIQQALADLQIKTL
LNKELDKAGVSEILIQKTPIATRITVRVRRPGLVVGKKGKAIKELCELLE
RRFEVIEVAQPSLDARLMAEKIGRRLEMRPNAKPIMRMALREIMDAGALG
AELQAAGKIVGKGKAKTLRMRAGYLKKSEPTKWVRKGHFVAYLKAGAVGI
SVKIV-------MDLLANALNQIKIAERKGLRTVRIPTNKLVRDVLNVLK
SAGYIADAEFDDARGGRFVVTLNG----AINECGVI-KPRFPVGKKTWEK
FRFLPSIGVLIVTTPQGVVTHNAAKEKLVGGRLLAY--
>S_p2_S4_coassembly_Woesearchaeota_34_95
--PHGAILTVCDNSGAKLLKVVTVMGLKTSKAAAIGDLIMGSVKTGKPD-
--VRKKMVLAVIVRQKKEYRRQDGTRIKFEDNACVVLKDDKGNPQGTMFK
GPIAKEACYR-WPSVAKLASIIV---------------------------
--------------------------------------------------
--------------------------------------------------
--------------------------------------------------
--------------------------------------------------
------------------ARAVGNSLPISVKESAEICTFIRHKPVGRAKK
MLQDVPKSASTEILSVIESAEANAQFKGLNPGNMVIRHICAHKAS-----
TPYHFGRHRGRKMKRTHVEVVL---LRIRKGDKVIILRGDHRKHAGRVEL
VNVKKSYVFVEKVEQT----RK-------DG-STSLRQLEPSNLMIIELD
TSDKKRMKKKEQ--------------------------------------
-------GK----RIIAQRRGKG-STTYRCPSFNFVQEPIKGTVIDIIHC
PAHSAPLVKVEYENGESSLMIAPENICVNQTIENGNLDVGNTLALKDIPE
GTLIYNIENVPGDGGKFVRSSGTFARIISQVGNQTLILLPSKKQKAFNVN
CRATIGIVAGSGRPEKPFLKAGTMFFKMKYPRTASCAMNAVDHPFGNKRT
SRK-SKARVAPKNAP-PGRKVGMRARRT-----G-----GFAGYKVGMTH
TIIDNKKTCPVTVVECPPLKILSVRFYKYDV-NKLVLKKEKE----LGRK
LSAQESEKLNSIAHGKEIRVNIFKPGQLLDVHGVTKGKGYQGPVKRFGVM
I--RQHKAEKTKRGPGSLGAWRGQGHMMYRVAHAGRMGFHTRTEYNKWLL
KILVKSDYILIKGSLSGHKKRLLRF----MELPVYSITKTSVSKKKL-PV
QFSELIRPDLVERAVFSIWSNKRQPYGAFTEAG-KRQSARRHWYKTGHGI
SRPG-AVAPGTVGGRRSHPPKADKQWNLKINIKERQKAIRSALAATLIPQ
LVFIVENLDI--TKTQDLKNILETLKRKPLLVVS--KECGLSKLNLPGVD
VVEVSKLNAELLAMGRLTLFTEGAIEKLDKE-------------------
--GKMNQNRNIKIEKLTLNIGAGK---EQAVLEKGVKLLEYITGITPVKT
VTQKRIPTWGLRPGLPIGCKLTLRGKDKLDLIKRLL-----KAKS-NQLK
KNNFDKEGNISFGILEYIDVPGVKYNDI-GLTGFQVCITLCIT-QDEAIE
FVKKFGVVVE------HETIEVPEGITVSLEKGMLTVKGKKGELKRNLFS
PKIKMEGNNISFSVHSKKEKTILGSTISHIKNMFTGVTQGFVYKLKICSG
HFPMTVKNREVKNFIGEKIPRLLTLNPDVKVTVEGEVITVEANDVEIAGQ
TAGLIEKVGSRTGYD-KRVFQQGIFITQKP--------RSFTGKVIKITF
QKNALVEWERRVFIPKYERSEKRRTRIWAHNPLCGVKINDNVQIMETKKL
SKTKNFVII-------RRSLLKGFTAQKSFLKKLEK---KSNNVKTHCRN
MIVIPQLLDRNIMVYSGKEFVPLTITAEMLGHYLGEFIMTRKKVSHSAPG
IGATKSS----------------------------KIVDQQLKEFEIQEY
VCESLKRVGLSGVKLQMTPMGEKIIISASRPGMIVGRKGQSIRRLTSTLK
RKIEINEIQDVNVDANIIAERIANSLEKPMRFKAIGHKAMEDVMNAGALG
IEILISGKIPS-SRAKKWRFYQGYLKKSVATEGVKTAYRAAQLKSGTVGI
QVRIM-------NDTLASIYSQILIYERLGRKVCKFPISKMIKANLSILQ
KEGYIGEFKEPNNKGGVLEINLLS----NINKCGVI-KPRYPVAKSEIDK
FRFLPSMGILIISTSKGLVTHTEAKKKGTGGKLVAYCY
>S_p2_S4_coassembly_Woesearchaeota_39_97
---VYSKVETCDNSGAKLLKIFTVMGLKTVKSCGVADLVMASVVRGRPD-
--MRKQVVYAVIVRQRKEYRRADGSRIKFEDNAAVVLKDDKGNPKGTIFK
GAIAKEACER-WPGIAKIASIVV----KRK---KNVRQRGSKTHGWGAK-
KKHRGKGHQGGAGMAGK---KPSIWKDVHYFGFSKKTKIIPVNISYIEER
LDKLSQKLIQKENSV--EKNKLLGDGKVSVKFRINAPYASKSAIEKVKKA
GGEV--------TKKRLRIL--MSGK-YRLVVRKSLNNIYTSIVNPKGDK
VLVTVGSNSLKGGTGNVPSAYLTGLMAGRKSIEKGVKEAVLDMGFNSVKG
RLYAALAGAIDSGLKI-MARATGVALPVSLKQSVEICNFIKNRKIGVAKK
MLQGVPEKASKTFIKLIEGAEANAQFKGLNTSNLVISHISAHNAS--K--
-AWHYGRNGRRRMKRTNIEIFV-----LRKGDKVKVMRGNFKKQEGKVER
IELKNTRVMVSGIEYT----KK-------DG-TKKMRAFHPSNLMITELN
LDDK----------------------------------------------
-------------SLIQQKRGKG-SPRYRAPSFRYLSKGMTAEIINLVHS
SGHSAPLMELQYGNGEGGFLQAPEGIKIGDRLI-GEIKSGNILPLKNIPE
GTSIYNIESNPGDGGKFVRTSGAFARIITKSDDGIVVELPSSKRRTFLPE
CKAVIGVIAGSGRTEKPFLKAGSHMFNKMWPHVSGTSMNSVSHPFGGRSS
HA-KGITQSSRNSP--PGRKVGKAPKRT-----------GFAGYKAGMTH
LLIDNRQHCPVTVVECPPVKTASIHFYKN-TINGPKIVSEENITKDMARK
TTKKTKKYTDDFDKGEEIFITVFKEGQQLDAHSITKGKGFQGAVRKFGVT
L--RHHKSEKSRRNPGSLGAWRAQGHIMWRTAHAGKMGYHLRTEYNKLLV
KIIIKNQFILVKGSLSGASGRLIRFT---MKVAVLNELNNKVGELEL-PN
QFEEEQRQDIIRRAVLVIQSHKRQPYSASSESG-KRSSARKIVSRRGTRM
NWVGA-FAPGTVGGRRAHPPKAEKIWSQKINKKERLKAIRSAITFTMQID
SVFILDGFE--MTRTKAILQSLVSLKSRGILIVSKNSKFSKAAANIPGID
VADVKNLNAELLAPGRLTLWTSPAIDILKKE-------------------
-----NIMKNIKIEKITLNIGAGK---DQSRLDRGIALLHSIANSTPIKT
VTSKRIQEWGLRPGLPIGCKLTLRKFKAISLLPMLL-----EAVD-NKLA
QSQFDDNGNIAFGIHEYIEIPGVKYDKI-GIMGLQVCVTLEIS-KKEAID
FMSKFKVSV------------MPNGVTASLSGQFLLIKGPAGEVKRSLTQ
QKVKIENGRILFEAKATKKKKLLGSLRAHVKNMVRGSVQAHTYILKICAG
HFPVTASGNKVKNFFGEKVPRILQLKEGANVKIEGSMIYVTSPNKEIAGQ
VSADIEQLRRP-GFD-LRVFQDGIYIINKDGKE-----RHLTGTVLSTKM
RKTAVVEFERLHFLPKYERYEKRRTKLKVHNPECNAKNGDRVRIIECRPL
SKTKNFVIVQIL----RRTLKRGFTDQQKLLKKIRA---NQKNIETHCRD
MLILPEMVGSTIKVHSGKEFVPVVIESDMLGHCLGEFVFTRRKVEHSAPG
IGATRSS---------------------------RKFVAQKIKEFQIEEY
IKQTLENVGHSQTKMIKTPLGEKITIYTSRPGLIVGRKGQNIKQLTKTLK
KKIEISEVSNPSLDASIIVEKIVDALERSEKFKAIGHKIMTEVMRAGALG
IEIVISGKVPS-ARAKSWRFYQGYLKKGDISNSVRKADSQAHLKTGVIGV
KVSIM-----MLNDPLADAMSLILNNETLGRSECILPVSKILKQFIAVMK
DNDYVVDFKEEDSRGNYIKMKLNG----NINKCGVI-KPRYNVKNKEFEK
FRFLPAFGILIISTSKGIMTHYDAKSKKLGGKLLGYCY
>S_p2_S4_coassembly_Woesearchaeota_45_88
-LTQGSMVETCDNSGAKIIRIFGVKRSKKGRSCGIADMVLASVRRGKPE-
--MRKQVVFAVIVRQRKEFRRPDGTRVKFEDNAAVVLKDDKGNPKGTMLK
GAIAKEVVDR-YPAIAKIASIVV---------KKNSRARGQWSHGWGAK-
KKHRGSGHRGGKGNAGS--KKPSIWKDVKYFGFVYRKEENCINVSDVDGH
AQKIAEKKAAEKGAID-LSTKLLGTGKAKRKYIITVNSASRKAIDAISAA
GGKV--------TNYRQRIK-LLSSRKPRLVVRKALKNIVAQIVEPVGDR
VIASASSAELRITCGNIPSAYLVGLLLGKKAKKNNVVDAVLDIGLKSVKG
RLYAVLKGVVDAGIN---AKVFGSSLPISPKKAMEICSLLRNKRLSIAKE
RMQQAPIKTASEVLKLLNSLEANAQFKGLDTNSLVIVKMVANRAPKTWR-
----YGRQRRRVMKRAHVEI-------LRKGDKVKIMRGSSRGKSGKIMD
VNLKKLKVSIDGMQVS----KI-------DG-TKANIMFEPSNLMITELN
LDDKERKKS-----------------------------------------
-------GK----NLIQQRRGKG-SSTFRVRSFTSSKETKSGEVVDIVHS
HMHSAPLAKVRYDDQ-VMLMQAPDGLKVGTILETGQIEIGNTVPLKDIPE
GTDVYNIEGSPGDGGKFVRSAGSSAKITSKFQDRIVIMLPSKKERSFSPE
CRASIGIISGAGRLEKPLLKAGKSYHKMKYPQVEGVSMNAVAHPFGSKGS
RTK-GR-PTSRNAP--PGRKVGKAPRRT-----------GFAGFKAGMTH
IIIKDNRSVPVTIVECPPLRAFAVNFYKNSAYGKSIS-SQSNADKELART
LPK---KEARKFEIGKEIAISVFKEGDQVDIHSITKGKGFQGPVKRFGVS
I--RQHKSEKTKRGPGTLGPWRGQGKVMYRVAHAGQMGYHLRTEFNKWVI
KIVVKNPFVLLKGSVGGPKKRMVRMN----KADIVTIEGKSAKKVDL-PR
QFSEEVRTDLITRAVLAIQNNKRQPYGAKPTAGEVSRRRRDYRGSYGIGI
SRVGA-FAPGTVKGRKAHPPKGSKIWDQKINKKERRKAIRSAIAATVLRE
YVIIVEGKSESLEKTRDVAAMFGKLKKRPLVVVSG-ECLLRSARNIPGVD
AVIVQNLNAELLAPGRLTVWTENAIEKMGK--------------------
-----NPMREIRIEKVTVNIGAGK---DPAVLEKGISLIKNLTGINPVKT
FTNKRIPTWGLRPGLPIGCKLTLRNSSAVDLLKRVL-----EAHG-RKLA
EGHFDDEGNIAFGIKEYIDIPGIKYDAI-GIMGLQVCVTLSIS-RKESID
FMRKFNI------KMLKEEIGLVKGVTASYDGSTFSMKGPKGEASKIIRS
KMATIEGGKVIIAGKTKREKTEIGSITAHIKNLQRGVTEGHIYRLKICSG
HFPMNVKGEIIKNFLGEKFPRVLKIKQGANVKIDGQEIIVEGTSKETCGH
VAADIEKLTDLRVFQ------DGIYITEKDGKM-----RVFTGTVVSDRM
ARTVTVEWTEMKKLTKYERFEKRRIKLKAHNPACNAREGDMVKIGECRPL
SKTKHFAVIENF----RRSLKRGVSLAKKVMKKINL---GDKNLKTHARD
VIIMPAMVGASLKIHNGKEYVPLIITEEMIGHFLGEFALTRKRVAHSAPG
IGATKSS-----------------------------------KEFDIEEH
ISENLRGVGHSKTKMVRTPLGEKIVVYVSRPGLIVGKKGQNIKQLTKTLK
KNIEISEVESPHLDAAIVAETIADSLERTTKFKAIGHKAMMDAMNAGAMG
IEIIVGGKIPS-SRAKSWRFYQGYLKKDVALTGVRTAHRTAHLKTGAIGV
KVKIMP-----MNDTLAAAMSKIMNAEKLGRPACSVPSSSIIKNVLSLMR
DKMYIGEWSEYESRGGLLTVNLLG----KINKCGAV-KPRFSVKKGQYEK
FRYLPAFGYLVVSTSQGLLTHAEAKKKNLGGRLIAYFY
>S_p2_S4_coassembly_Woesearchaeota_48_40
---VGANIEACDNSGAKVIKIFSVFGQKRIQSAAIGDMVMAAVKKGKPD-
--MRKQVVFAIIVRQKKEFRRRDGMRVGFEDNAAVVLKDEKGNPKGTLIK
GPIAKEVAVR-WPAVAKIARL----------A-KNSRHRGSKTHGWGDK-
KKHRGSGHRGGTGNAGP------RFWKDPYFGFRQNTTVRDVNLQTLETR
A-QLSNQRIEEKDVA--DKDKLLSKGLVTRKWHITARSASASAKKKVEEA
GGSV-----------RKR----LKGNVLRAVVRKSLKHIVIQIVDARGDK
VVLCADSKALKAGGGNIPAAYLTGYLLGVLAKKKHIEEAILDIGLTSSKG
RIYAALKGMVDGGLQI--ARAVGRSLPISTKFSVEICNHLRHRKLEDAKK
ILERVPVKACKNILELLDSVEANAQFKGLNTSLLQIVHICAHKAS-----
IPMHGGRRGGRKNKRTHLEVVV----PVRKGDKVKVLRGQFKGKIGAVQQ
VNTKRRLVFIEGVDFT----RK-------NG-SKVQYGVHPSKVIITELH
EDKR-RLKHK----KE----------------------------------
-------------SLVQQARGRG-GPTYRAPSFNYAPQVLVGKVVDLVHC
AGHSAPLVSVMYENRETGLLIAPEGVKVGDMIKIGEPTLGNALMLKDIPE
GTLICNIESRPGDGGKFVRASGVFAKLLSKTGDMVTVMLPSRKQRLFLAS
CRATIGTVAGGGRVEKPFMRAGTKYYKMKWPKTSGTSQNAVDHPFGGKRS
-SRKGRATVAPRFAP-PGRNVGKHPRKTGRFKMK------IGGYKAGMTH
IVIDKRATIPATIVECPPMVIWGVRFYKNDGKRAVQLTMDKKRKLPKKQK
TT------W---DKGREVDVKVFKNGQLVDVHGITTGKGYAGVVKKHGVA
I--RSHKSEKSIRAAVMA-PEG-IAKVQPTAPMPGRIGYHLRTLYNLQVL
LIQVKKSFVLIKGSLPGPTKRFVLFT---MKATIVDGQGKEAGQVDL-PV
QFNEEYRPDLISRAVLCIESNNRQPYGADPMAG-KRAAAKLSKRRRGHGI
SRVGA-FAPGMVKGRKAHPPKAEKDWTKKINKQERRKALRSALHAVADKE
LVLILDTLKI--AKTRDVESTFEKLKKTPLIVVGEGTCLRKAAQNIEGID
VVVVNQLNAKCLAPGRMTLFTKNALDRLVK--------------------
-----NPMRSIKIEKVTLNFGAGK---ENVKLEKGVKLLRKLTGIEPVKT
VTMKRIPTWGLRPGLPIGCKLTLRGAPAQEMLNRVL-----TARG-HKLR
DTQFDENGNIAFGIPEYIDVPGIKYDEL-GILGFEVCVTLIIT-KEEAQT
FMTQYKVQ---------MDVEIPDGVTVDIPDHVITIKGKKGEVKRTFHA
IGITVEGNTVVFSAKATKKKTMIGTFRAHLKNMVTGVVNGHQYKMKICSG
HFPMTVKGNEIKNFLGEKVPRIARLLDGVSVKVEGSDVSIDSPDLEKAGI
VASRIELAT-----------------------------RVFLGTVTSDKM
QKTVTVQWDRRVFVPKYERYLKAWSRIKAHNPPCNAKVGDYVRIRECRPL
SKTKNFVVVGVMK---RRSIKRGFNYQKALLKKIKS---GDKNIKTHCHD
ILVLPEMFGQIVKVYNGKEWQVVSITPDMIGHYLGEFILTRKPIKHNAPG
IGATRSS---------------------------RKFVQQNMKELQIQEY
IEKNLGKVGHSFTKLRKTPLGEKVSIYAFRTGLIVGKGGAAIKKLTKVLK
SYVEINEVENINLDAKIVAERIANSLERSNRFKGIMHKTMTDVMNSGARG
VEIILSGKIPG-ARAKSWRVYQGYLKKDIAVSHVRTAKTEARLKSGIIGI
QIRIM------MNDPLAAALSKIENAERIGRKTCTIPVSKVIKTILSMMM
DYHYIGEYKEEDGRGNFIELQLLG----KINKCGAI-KPRSPVKKEDIEK
FRYLPAFGVIILSTQKGMMSNHETKKQGLGGKLVAYCY
>S_p2_S4_coassembly_Woesearchaeota_48_44
-INQGSLIQTCDNSGAKLIRIVSIMGSKRKPSCGVGDLVLASVRRGNPD-
--MRKQVVFAVLVRQKKEYRRPDGMRIKFEDNAAVVLKDDKGNPKGTIFK
GPVAKEAADK-WPGVSKVASVIV----K---RKKVSRQRASHTHGWGSMK
-KHRGSGHKGGAGMSGF------WKERYFGRGFRVSDDVKAINISDIEER
LPAVAREE----NDIGK-KGKLLGSGRVARKMVITAGSASKGAVRSVKEA
GGEV-------RTDYRKRTKLM-S-DLPRVVVRRTLKRIIIQVTEPKGDR
VMLSVDSNELWKVGLNISTAYLTGLIAGKRALAKGVSGGVADLGNSRVNG
RIYAALKGMVDSGLAI-----VGMALPISHKKSVEVCRLIRGKSLGKSIE
LLGKVPVKTCAEIIKILKDAQANAQSRGLQAGKLVISHISAQKAA-----
KTFHYGRKSRRVMKKTHIEVVV---VQLRKGDTVRVMRGRFRGKAGKVEV
VDLKRFEVYISGIDVK----KR-------DG-TSASSPVHPSNLQVTELN
TEDKRR--------------------------------------------
-------GK----NLIQQKRGKG-SPTYRSPSFRFGGSKAVGTVMDVLHS
SGHTAPVAKVVFGS-EEALLIASHGLKTGDVVEHGSVRGGNILKLKDIPD
GTAVFNIESNPGDGGKFVRASGGFAKVMSRTGNTVQVMLPSQKLRDFHPH
CRASVGIAAGSGRTEKPFLKAGNKFFKMRYPVVSALAMNAVDHPFGGSRT
-SKKGKVTIARRNAP-PGAKVGLRPRRT-----------GFAGYKAGMTH
VIADNRQMMPVTVIECPPLKVASVRFYKKTPYG-LRLSAEK-A-DKELGR
KAPKKTADIKDFESGMEIRAQVLKEGQQVDVYAVTKGKGFQGAVKRFGVT
L--RSHKSEKGVRGPGNVGPWT--GNRSWTVAHAGQMGYHNRMERNKWIL
KVVLRNSYVIVKGSVQGPRKRLVRL---MMKLSIYDSERRQAGTADL-PG
QFDEPVNSDLIKRAVLAVQANKRQPYGASPVAG-KRQSAKNYKGSYGMGI
SRVGRRFAPGTVGGRRAHPPKAFKVFGRKINKEENRKAIRSALSASMDAS
LVFILSGASF--SKTKQVLKALTVLRKKPLFVVSG-SCLVKSARNLTGVE
VVEVSRLNAELLAPGRSTIFTSKAIERMSR--------------------
-------MKGIRIEKLVLNIGTGK---NPDSIEKAMKLLKSITGREPVKT
ITKKRIPEWGLRPGLAIGCKVTLRKALAKDTIARLL-----QARD-NKLS
PRLFDDTGNLAFGIPEYIDIPGVSYDQI-GVIGLQATITLEIT-KQEAVE
FMQRFD---------YDEVIEMPQGVSVSYSDDVLSLRGVKGQVTKRVYG
QGVGIDGSRVTISYFKGRKKKNAGTVKAHLRNMLRGVTEGFSYRLKICSG
HFPMNVSGDEVKNFFGEKYARKLRIAQGVKVRVDGQELFVESSDRDAASQ
CAASIEQLTRRSKFDR-RVFMDGIYITSK---------RAFSGVISSAKM
RKTASFSVERRYYVPKYQRYEKRLTRLKVHNPECSAKEGDRVSIMECRPL
SKTKKFVIVRK-----RRSLRKGSEVHKKLLADVKS---NRQNIRTHLRD
MIVFPVMVNRTIRIHNGKEFVPITISAEMLGHYFGEFILTRKRVQHHAPG
IGATRSS---------------------------REFVAQRIKEFRIHEF
VVESLKNAGISETKMLRTPLGEKILIATSKPGLVVGKKGQNISKLTRSLK
KRVELTEVDSPELNANIVAERIASSLERSKRFKAVMHKAMEDAINAGAVG
VEIRLSGKVPS-ARARSWRVYSGYIKKDVAVEKVRRSYFVAKLKSGVIGI
KVSIM-----MMNDTLSNALSKVMNAERSRKEVCEIPGSGIILKVFGIMS
SNGYLGAVSEAR-DTKGIKTTASL--MGSINKCGSI-KPRFQVKKDGYER
FTYLPAYGIIIVSTSQGIMTHTDAKSRGLGGKLLAYCY
>S_p2_S4_coassembly_Woesearchaeota_49_28
-LQVQSRIEAADNSGAKIVKLISVVNYKRKPSAGVGDMCWASVVKGKPD-
--IRKTVVPVVIVRQKMPYRRADGMRISFEDNAVVVLKDEAGNPKGTLFK
GPMAKEVGER-WPMVSKIARIIV----------KNSRQRGSHTHGWGAK-
KKHRGAGNRGGRGNSGF-----------GKKGFKKTIEHRTITIKTLE-S
AKRGTAKTSGETTSINSEGTKLLGTGQATRTWKITIPYAVPQAVQKIKEA
GGSVE------MRRKRCRTT--NVGKQPRLVVRKSLHYISAQLIKGEGDV
VALSAHTKELKASPKNICAAYLLGLLLATKARKAGIKTAVLDCGLPNIHG
KIYATLKGAIDGGISI--AKAVGRALAISPKHSQEICRMLRGMPYAHAKK
TLERVPLLATKEILAIINSAAANAQHQGMSIANLRITHIIAQQGPKVRRR
LG------------------------PVRTGDTVKVLRGSHKGKSGTVHR
VDRKTLRIYVNGVTST----KR-------DG-SAPLLPIQTSNVTIITLA
VDKR-RIE------------------------------------------
-------GK----NLIQQARGRG-GPTYRSPSFRFPTETITGTIAELLKC
PGHSAPLMRVLYADGICTLQSAPEGVRVGEQVAIGDIKPGNTLTLSYIPE
GTLIYNIENQPGDGGRFCRAGGTFARVISRTDKNVTILLPSKKQKILLAN
CRATVGIIAGAGREEKPLLRAGSAYWKHRYPRIAGNAQNAVDHPFGKGRS
-HKKG-RPTAPANAP-PGANVGKRPRRT-----------GFAGYKAGMGH
AIVDNRPSIPFTIIECPPLRVAGIALYSKDGYGLHKAGQIEKLDKELGRK
VTKKKHTTI---TFGKDITIKVFAEGHQIDVHAITKGHGIQGPVKRFGVS
L--RSHKSEKTKRGPGNVGPWA--GNRSWTVSHAGQMGYHQRFQHNSLVL
RIVVSQNYLLVKGSVGCPTKRLIKLT------PII-KNGTTHGKATL-PA
QFSEPIRIDLIKRAFLAIQSHQRQSYGAKVGAGQRQVGKRKYKGSYGKGI
SRVGSQMAPGTVGGREAHPPKAWKDWNQKLNKNENRKATRSAMAASLDK-
TLFIVSDITI--KSTQDLLALLTKMRAVGPLIVSA-PCAQAAAHNIPGVD
TITINKLNAHILAAGRLTLYTDKAIEKLST--------------------
--------NDIRIEKITLNIGAGK---EQARLDKGVLLLTELSMRTPVKT
ITQKRIATWGLRPGLPIGCKVTLRKLEAKTMLKRLL-----YAKD-NKLK
KTNFDENGNLAFGIPEYIDIEGAKYNQI-GIMGLEVAVTLQIK-KDEAIA
YIQQFNT---------TESISLPQGTAATYSGGVLIIKGPKGENKRTMNV
PTVHIKDNQITLNSPTKREKALLYSALAHVKNMIRGVQEPYVYELKVCSG
HFPMNVQGNTVKNFLGEKVPRTATIPSGVKAAITGDKITLESTDIELAGR
CASDIEHIRI--SNRDRRIFQDGIYIIKKCGE------RRFTGIVLNSKA
QKTATIEWTRRRYTPKFERYEVRRSRITAHNPQCDAQPGDVVELGETRKI
SKTKSFVILKKV----RRKIKRGTAIEKKLYEAITK---GKNGMRTHARS
MIILPAMFGKTIKIYNGKEFIPVEIQEEMLGHYLGEFAMTTKRVQHSAPG
IGASRSS---------------------------RKFIAENIKEFEIGEY
ISQTLKNVGHSHTKLQRTPLGEKIIIFASRPGLIVGRKGENIKKLTNTLK
KRIEISEVANIGLEPQIIAERIASTMERSDRFKGIGHKTMEEVMNSGARG
IEINISGKIPG-ARAKSWRFYRGYLKKDIAVHGVRTAYAYAQLKTGTVGV
KVSIM-----MLNDTLANTLSNVLTNEQLGRKECIIPASSLIKRVLTTLA
KHRYVGSYEETPSKGGYLRVNLIG----TINNIGVI-KPRFAVSVHEYEK
FRFLPAMGVLLVSTSKGIMTHLEAKKQNIGGKLLAYCY
>S_p2_S4_coassembly_Woesearchaeota_52_30
MLPHTANVVAADNSGAKILRLISFKTSKRTPAGGVGDMAQASVIQGKPD-
--MRKQVVWAVIVRQRKEYRRGDGTRVKFTDNAAVVCKDDIGNPKGTMIK
GPIAKEAADR-WPAVAKIAGLI--------------RKRVTRLRGRNHGW
GRHRNSGQRGGAGNAGRADAKKPSYRAFGKHGFKQTSASECITLRDIEDR
ATHVASKQAKTEQAIN-LGTKLLATGKLTKPFLLTISSAAPAAVEKVKAA
GGDV------------TRGR--TKTQQPRLVVRKSIKHVLAQVVYDNGDK
VIASAHTRELDAPTGNLPAAYLCGALLAKKA---KVKTAILDSGFAHVPG
RIYAVVKGCVENGLQV--AKAVAKAAPVSTKHAMETCNLIRGQNLAKAKQ
TLQDVPVTVCKHLLAVLESAEANAQFK-GMGANLIVKHASAQTGPTTKRY
G-RHIGR----EAKCTHLEVVL--AMRVRKGDKVKITRGEFRGKTGAVES
VDTTSRKVYVTGVDQP----KR-------DG-SKALYPLACSNLIITELQ
PDK-----------------------------------------------
-------GK----NLIQQARGKG-GPTYRAASFRYTAETVTGLVQDIIKC
QGHLAPLAKVRYADGQECLLPAPEGIAVGDHVAVGESATGNTMKLADIPE
GALVSNLEIIPGDGGKFCRTTGTAARIITKTATHAIVELPSKKQREFRLD
CRATIGMIAGSGRTEKPFLKAGTKHWFKRWPNPSGAAQNAVDHPFGNKRT
-SRKGKRATTHNAPP--GKKVGKSPRRT----------------------
--------------------------------------------------
--------------------------------------------------
--------------------------------------------------
--------------------------------------------------
--------------------------------------------------
--------------------------------------------------
--------------------------------------------------
--------------------------------------------------
-----NPMQQVRIEKLTLNIGAGK---EQTKLDKGVALIKHITGIDPVKT
VTQKRIAAWGLRPGLPIGCKLTIRGKKAAELLGRLL-----QARD-MKLA
PTQIDDSGNLSFGIPEYIDIPGVAYDKI-GVMGMEACVTFARVTREETIT
FLKDYNVSV-------DEHIPLPQGVQATAIGDSLHVKGPKGELTRRFAS
KTIHIEQGGVHVSTKTKREKTMIYAIIAHVKRMLQGVQKPYAYTMKVCSG
HFPMNVSGKAVKNFLGEKVPRTMKVKENVTVKITGDQIIVESVDGDLAGQ
TAACIEKLRDLRVFQD------GIYITRK---------RTFTGTVIASRM
QRTATIEWPRTRYITKFERYGPARTRIKAHNPACNAKNGDVVEIAECRPL
SKTKKFTITQVI-----------TEAEQKFLARVQT---GNSTIKTHCRD
MIILPAMVGKVIGVHSGKEFVPVTITADLLGHRLGEFAMTRKKVAHSAPG
IGATKSS---------------------------RKFVAEKLKERLLQEY
ISETLKNVGHSHTKMSRTPLGEKITIYTSRPGLVVGRKGENIKKLTITLK
KKIEIGEVENPNLDAQIVAERIASTMERLQKFKAIGHKTMQDCMDSGALG
IEIGISGKVPS-SRAKSWRFWRGYMKKGDVARGVRRAQASAQLKTGTIGI
KVAIMP----MLNDPLATVLSCIQSHENIGRHEVLVPASKTIRKVLDIMN
KAGYVGAAEETPGRGGVLKVNLLG----AINKCGVI-KPRYAVKTDDYEK
FRYLPAVGIIIVSTSSGVMTHDEAKQRNMGGRLVAYCY
>S_p2_S4_coassembly_Woesearchaeota-II_39_41
---VGASMVCCDNSGAKEVKLITVKGYKRRRSATVGDLINVAVVKGRPD-
--MRKQVVPAIVVRQKKEYRRPDGTRIKFADNAVIILKDDKGNPKGTIFK
GPIAKEVTER-WPAVAKVASIVI------------VKQRGSHTHGYGSM-
-KHRGAGNRGGRGMAGK----KYGLSYFGKRGFTSNKFDRVMNLNDLSQK
INNILKDKIKEKNVIDKDGDKLLGSGKVDKKLKVNVQSASSSAIKKIEEA
GGEV---------YRRKRGK--TS-EKPRLIIRRSLRNVTVQVIRPNGDE
TVFSASAKQLTFDGRNLPSAYLTGLLCGVKAKKENFKELIVDFGLKSTPR
LLYAAVKGAIDAGLNV--AKARGLDLPISFKMAIEMGRYLAGRKTKQAKR
ILENVPMKASQYILALLESAEANAQNKGLDAENLIIKNFISNKGTTQWR-
----SGRKRRRQMKRTHVDVVV----RVRAGDKVKVVRGQFKSKTGKITK
VSLQKSRVYVEGAEQI----KK-------DG-TKALYPIHPSNLIVMDLK
----KRKK------------------------------------------
-------GK----RLIIQRRGRG-TMTYRSPSFKFEKSGVYGRVVDLVHC
SGHSAPLAEIEYENKERTLIAAPETIKVNDSVASGPAQKGNTLPLSNIPE
GTLIFNIESMPGDGGKFARTAGTFGKILVK-GEKVSVILPSKKIRLFDGE
CRATIGVVAGGGMKEKPFMKAGKRMHAMRYPKTSGVAMNAVDHPFGCGRG
RHP-G-KPKAPRFAP-SGRNVG------------------FPGYKAGMTH
VMMKESNACPVTVIECPPVKVFALRFYQSDGTKLISQIFSTKLDERKIGH
LPKKEPEQFSDLRQDKEIRVSVFTEGQFVDSHSITKGKGFQGTVKRYGVK
I--RQHKAEKTKRGIGTLGSWH-PNRVEYTVAQPGKMGNHQRTEFNKRIL
KILVKNDYILIKGSVGGPTKRLITLA---MKIALLNLEGEKVGTINL-PK
QFEEEYRPDIIKKAVLVIQSRNRQPYGAYVEAGEISKRRRKYRGCYGKGI
SRVG-AFAPGTVGGRRAHPPKAEKDWEEHINTKERRKALRSALAASAIKA
LVIVVEAIDL--KKTKEAIAVFKKLKKKPLIVVSK-KCLMEAARNLHGTD
IVAVESLNTELLAAGRLCIFTDKALKLMEEK-------------------
-----NPMRQLRIEKLTLNIGTGK---PGPELEKAKKLLQILGGAKAIET
KTNKRIPGWSLRPGLSIGCKVTLRRQKAENLLRTLL-----KAKA-DTLD
PRQIADEGNFAFGIKEYLDVPGIAYDEI-GVIGFEAAVTLMIS-REETMQ
FLQEFGVKF--------KKIAIPQNVKIELGE-DLLVSGPKGALRKNFAH
PA-TLEGNELVLSPKSSKKKRMINTFRAHIKNMILGVTEGFNYKLKICSS
HFPMSVEGVVIKNFFGEKIPRKAKILSGVKVDIKGDIINVDGLDVASVSQ
TAANIETATRRTGFDR-RVFNDGIWMTEKAGKK-----RRFTGTVIKGDA
HHTVTVEWPRIFYVSKYERYEKRRSRLKAHNPPCNVKMGDKVEIMECRPI
SKTKSFVVINK-----RRTLTRGTDMQKKMITQIDRFKARKKPIRTHCRD
MVIVPSMVGLMIYVHNGKMFSPISIISDMIGHYLGEFSLTRQPVKHSAPG
IGATKSS---------------------------KKFVMEKLKEFEIGRF
ITKQIGTGKFSFFEIKKTPLGEKIVIHTARPGLIVGKKGETIKLLTAVLK
DKIEVVEVTTPDLDAQSVAEHIVGILERAKRFKSLGYQSLQRIMDAGALG
AEIVIGGRGVPSERAKSWRFYNGYLKKEVAVSQVNRGFCVANLKSGSVGV
KVKIMP------NDTLSNALSNILNAEKIGRSFCLIPSSGLTKIILNIMK
THGFIKDYEVEDGKGGLIKVHLLG----SINKCGAI-KPRFPVEKIGFEK
FRFLPAFGLIIVSTSKGVMTHKEAIEKNLGGKLLAFVY
>SR1-18-Bp1_QB3_181220_Woesearchaeota_47_4
--------------------------------------------------
--MRKQVVFAVIVRQKKAYRRPDGMRIKFEDNAAVVLKDDKGNPKGTIFK
GPICKEAAAR-WPGVAKVASIIV----------RNSRRRGSHTHGWG--A
MKHRGAGNRGGRGNAGF-----------GKHGFSKRAPKNAINLRTIDDS
LPAVAAGLANQNNHI--DKNKLLGSGALHKKCSITVDFSSEQAIQRCASL
GSTV-----------RKRGR--TKSEQPRLVVRKSLKHITAQLVHPDGDR
IVASANSHDLKGYTANTSAAYLVGLLIGKRAVQKKIKNAVLDIGLAAKGS
KIFAAAKGAVDGGLDI-MARAIGRDLDVSPKQAIEICNRLRRKSLTRAKQ
ILQDAPIKASQTILALLESAEVNAQSKGLNTSNLAIIHLCAHRAN-----
EPFHPGRQRRSQMKRAHIEVV------VIKGDKVKVMRGQYAGKEGKVER
VDLKESKVFLTGIERL----KK-------DG-SKSLYPITASNVLIMDLN
LSDQRRKGALSRG-------------------------------------
-------GK----NLIQQARGTG-SPTYRAPSFRYTQDTVQGTIIDLVHC
QGHSAPLAKVEFADGEIVLLLAPEGVKVGDMVKNGEPSLGNTLPLAHIPE
GTLVHNIEGVPGDGGKFVRASGTFAKVVTKLKEGIVVQLPSKKSKQFHAN
CRASIGVIAGGGRLEKPFLKAGQAYYKHWYPHISGAAQNAVDHPFGNKRT
LRKSKARPTSRNAPP--GRKVGMAARRT-----------GFAGYKVGMTH
LIIDNRKSWPATIIECPPLKVAGIRFY-KKGYYGNQVATEKERKKPNEQK
--------LQSLKQGKELSIKVFAEGTQVDVQAVSKGKGFQGPVKRFGVK
I--RQHKSEKTKRGPGSLGGWSKQGHVMYRVAFAGQMGYHQRIDYNKLIL
KVIVKNPCILVKGSVVGTSNRLIRL----MKLKILTLSNTEKGFKEL-PA
IFHENVRPDVIKRAVEVQQSHRRQPYGTDPMAGQKQKGKRRDWKSYGHGI
SRQRKIMSPGTVGGRKAHPPKASKQWAKNINVRERRLAIRSAIAATLQTE
LVFIIDNVEA-LAKTKDVEKALFELRRIPLFVVSGPCKLLSAAKNIPGVD
VCEFSKLNVEVLAAGRLALFSEAAIDACSK--------------------
-----NPMKNIRIEKVTLNIGAGK---SQDKLEKGVKLLSTISHATPVKT
VTQKRIAQWGLRPGLPIGCKVTLRGEEANKLLVVLL-----GAKD-QKLS
SRQFDNEGNVAFGIHEYIDIPGSKYDAI-GVMGLQVCITLEIK-RQEAID
FMKEFKVL------------KIPVGITITVNGYSVTAKGPQGEVTKVLPH
KMIKIADGMLTLFCATKREVKMVYTFNAHLKNMIAGVQNGHRYKLKVCSG
HFPMSVSGDTVKNFLGEKIPRTLRIKKGAQVKVEGNDISVESPDKELAGQ
VAADIEQLTRV-TNRDNRIFQDGIYITNKSGK------KTFVGTVTSSKM
QRSAIVEWEGRRLIPKFERYKRTRTKIAVHNPDCNAREGDLVTVAECRPL
SKTKSFVIIEVK----RRCIKKGFNEQQKIFLHN--LRKGSKNLKTHCRD
LVVLPEMVSRQIKIHNGREFVIVDIQPEMIGHYLGEFALTRKKVNHSAPG
IGATRSS----------------------------QIVASNVKEYRIQEY
ISHTLRNLGHSHVKLQKTPLGEKIIIYASRPGLIVGRKGQNIKKLTTELK
ENIEIQEVENINLDAQIVAERVASSLEKTQRFKGIGHNVMSDVMASGAFG
VEILISGKIPS-SRAKRWRFYQGYLKKDIALTGVRKAYSAAQLKTGTIGI
IVRIM-----MLNDPLSNAMSKIRNAEAIGRRECTIPASKTIKALLTLLN
AEGYIGQFEEADGRGGHLKVNLMG----LINKCGSI-KPRHAVGYQNYQK
FRYLPAFGVLVVSTASGLFTHQQAKQKKIGGKLIAYCY
>SR2-17_Biohub_180515_DPANN_32_43
-INLGTVLQCADNTGAKEMELISVLKYKRRRLAGVADVIICAVKKGKEK-
--MRHQIVHAVIVRQKKEYRRHDGIRIKFSDNAAVLVNPKTYEPVGTEIR
SVIAKEVVEK-YSAIGKIAYMIV-------------RKKLRRQRGHGYGA
KKHRGKGSHGGRGYAGH-KHKWSYINKYEPDHFKKNKKGKEINIDQLK--
LAETKEIDLGKHGF-----TKLLGRGKVSHSVNVKVDYCSTRAKEKITAA
GGSVQ-------RKKR------TSGE-HRVVVRKSLNNIHIQIIDTKGDR
TVLENTSNNLKAHCGSIPAAYLVGYQTGKKILSSGIKKVIPDIGLTTSKE
SLYAVFKGLKDSGVDI-HARAYGNNLRVSMKKSAKLSKFMRGKKLTVVKR
FLNDLYTKTAEAFISLLNSCEKNADNLGLEKGRLFFHSS-AHMGSNFRRR
RRKA---NFGSQMKTTNLEII-----PVRKGDEVLVMRGSHRGKSGKITK
VNLKTLVVYIDNVKIK----KVS------GQ--EVTDPIDPSNVKIIKLN
LDDKNRMKFK-R--K-----------------------------------
-------GK----NLRQQRRGKG-NTKYLSPSHRFLNENKEGKIVDIVHS
SGKHTPVAIAEFQ-GKQELVIPSEGTFVGQKITYGDVQNGNIVNIGAVPE
GTRIFNIELRPGDGGKLCRAPGSAATLAIKGVDKCVVELPSRKQVTINSN
CRATVGIPAGYGRQEKPFMKAGNKYTAMKYPTVRAVAKNAVDHPFGGKTR
---PGKKNVSRHTPP--GRKVGMAAKRSG---------------------
------VSKPVTVVESPSLFVLGTRFYKKDAYGVKTLGEKDNIPKDLSLD
KKATKKEKIHDIRVGKEISIKIFKQGEYIDVSGITKGHGFTGPVKRYGIR
IQTRKDK--QMHRHTGSIGSTV-PRKVDWRVPLPGQYGFHTRTEINKRVI
LINVKSVYALIEGSVPGVTKRFLILRK--MRVNVYDVDGKSVGEVDL-PS
VFKTPYRPDLIKRAVLSLQSSRRQPYGTNLLAG-KRTSGKRHYRN--KEM
ARHGARFVPQATKGRRAHPPKATKVWLQEINKKELFLSLKSAIAATSDQN
LVIIIDNVE-SVSKTKDMFNLLEKIKKKGILFVLSKANALKAAKNIAGAD
VISVDELNTELLAAGRLTIFSKNSLQKLNE--------------------
---EQNKMKEIRIEKVVLNVGCGV----TTNIDNAKKVLEQLSGRKIKIS
KTKKR-STFNVPKGKPMGCVVTIR-EGTHDLIKRLL-----KAKN-NSLN
ASSFDNKGNFAFGIPEYIDVPGMEYDKI-GIIGFDVCITLEVITKEESQK
FAQEFGIK--------KKVLEIPENVNIELKDRKVVVNGPKGQIQRDFND
PRYNREGSAIVIQSPEKRKKAMVGTINAHINNMCKGVVEGVEYRMKIFYS
HFPITVKGKVIKNFLGEKSIRIGKIVGKTKVDVKKDEVILTGINIEEVGL
TASNIERAR-----------------------------KMFQGTVVSDRA
VNTAVVEWNYYKKIQKYERYERRRTKISVHNPSCNAKRGDSVSIAECKPL
SKSKHFVIIEK-----RRTMKRGLSAQKKLLEKIRQRKDGDKLIRTKNRE
MIVLPEIVGTKIGIYDGKEYKAVTLTQEMIGHVLGEFALTRRKVQHGSPG
FGATRAS---------------------------RLFIKKMKEQVFMKEF
IREYFADSRCGEIEIQYTPIGTRIIVFTTSPGLVIGAGGERIRELSEKLT
KDIDVQKIQEPDLDPHIVANGIAGGLENRVNFKRLGKYYLERIMNAGAIG
VEIIIKGKLGG-EKARKERFVAGYIKKSPKEKDVVFGRSIARPALGAVAV
NVSIM-------HNLLADAMITIKNAENVGKSECLVPNSELIKNVLDTMK
KAGYIDGYRLN---KRDISVVLSG----KINSCRSISPRHSCKYTEFEKF
ERYLPTMGIIILTTSSGVVDHREAKEKKLGGKLLAFVY
>SR2-17_Biohub_180515_DPANN_33_39
--NLGALVHVADNSGARIARIIGVKRGKSRAACGIADWVKISVRKGLPE-
--MKGQIFDAVIIRQRKSYRRLTGDRISFEDNAVALLKDEKGNPKGTQIR
GPVAREVNER-WPQVAKIATIVI---------------------KHKGGK
GEHGGRGMAGSGKRAGITWIQRYHLNYFGKRGFHSKKKNKVINLDEIEER
MHKIAKKT--SKG-IEKLDYKILGRGELKEKLIIEAAAFSKEATEKIKKA
GGEL---------YKRRRNK--TS-KLPRIVIRKTNRYIIIQLVKEAQDY
VIQTTTSKDLAGSLKSIPAAYLTGFLLAKRL--KDIKRAIIDLGLRSTKG
RLYATIKGLIDGGVQI----VNGKHLPISNRQSIEICKFLKGKKIDEALK
LLSEVPKNAAMQFIKLIKSLSANALRKNLDVTQLKIYG-SANTAP-----
RPVRGGRFRKKFKR-THITLI-----SLRKGDTVKVLSGKFKNRTGKIVG
FN-KKLRVLVDGIQRI----KR-------DG-TKINLPLYPSKLQIIELN
LDDKERMAA-----------------------------------------
------MGK----RIIVQARGHG-SLTYRVRDQYRPKSTGKGIVLKIVNS
PGHTAPLCKIKI-GKEIFFNAAVINLAEGQEIEIGSISPGNILPLGRIPL
GTDVCSIEIIPYNGPKLIRTSGASARVAKELKEGIVVSLPSGEEKVFSRN
ARATIGVIAGAGRTEKPIIRAGKMYKMMRWPRTSAVKMNVIDHPFGSGRG
KRIKSKIA-KRNAPP--GAKVGTWPKRT-----GRR--------------
--------------------------------------------------
--------------------------------------------------
--------------------------------------------------
-----------------------------MKTQILDIKGESKGDIEL-PS
CFNEPVREDLILKVYLATLKNTKHRYAQHSASGKIRHQRRKWKTAYGYGI
SRVGSRTISSARGGREAHPPKV-NINETKINKKEMKKALYSAISATSSSQ
VIIIFDSI--LKLKTKEIMKLLKGIKDKKILFIIGEKEKMKS----KIIE
ITTAKKLNILQLAPGRLVVYTEHAIKELG---------------------
-------MRDIRLKAIVLNCGVG------EKLDRSIRLLKLISGAEPIKT
TSTRRIPGFGVRPGLEVGCKVTISEPKATALLKRLL-----ESINFE-AS
EKQFGN-GTFTFGIEEYLTIPGFQFQDI-GIMGLDVAVNLTI-TREETIK
FMQEFNIKLK---KVKSREVEIPKGAQVEINGHSLIVSGEKGKLSRTFK-
--VKMKDDKIIIEVKNKREKKNVSSIVAHIKNMLQGVQAYYEYKLQICPV
HFPIKVSGKKIQNFLGEVKERKAKIFENVNVEVKGDIITILSTDKEAAGQ
TAANIETATKIKS-RDRRIFQDGIFIIEKAGKK-----REFKGTIIRLK-
PKRIAIEFERFIYIPKYERYMKKKTRIHAHLPDCHVKIGSYVKVAECRPL
SKIIHHVVTEVLKE--RRSLLRQFAKIENFLMRTEKKIKRGKQIKTHARD
FIIVPKVVGLSILVHNGKEFVPVNITAEMLGHRLGEFVATRKRVQHSAPG
IGATRSS---------------------------RKFIQLKKDEFAIKEF
VKEKLGKGRISGVKIEYTPVGEKIIVYTTKPGLIIGRRGERINELSEVLK
KKIEIAEITKPEFNAGAIADEIALALERPLKFKIIAYKTLQKIKDAGALG
AEIRLGGKLPS-ERARSWRFAFGYLKKTDTAKVVDKAESVAQTIPGIIGI
KVAIM------MADIISNALNNIMNSKRARKSFSLVTGSKLLINLINIAK
KHGYVKDFKIQDEKTMKMKIELGK-----LNECKAI-KPRFYVTKKEIEK
YRYLPSFGILIVSTNKGLLTHEEAIEKNIGGSLIAYF-
>SR2-17_Biohub_180515_DPANN_37_25
----GAEVPTCDNSGAKVVKIISVKGHKTVRSAGVGDLIKASVIKGKPE-
--MRKQVVSAIVVRQKKEYRRPNGTRIKFEDNAVIVLKDDKGTPKGTIFK
GAVAKEAAER-WPGISKVSSAVV------------TKGRGSMTHGWGSKK
-KHRGKGSHGGKGMAGRADTKKPTIINLYGSYFRHAKAYKAINLKDVAL-
---AEKNALKEINLE--DYQKLLATGNIHSALKITVAMASESAIEKVKNA
GGQV-----------RKRGN--TS-GKIRVVVRRTLRNILVQAVEKDGDK
TLFSTTSKDLKGYGRNTPAAYLVGYLFGTKAKQHKVAEAILDQGLYATRQ
ITFAVLKGVVDAGLQV--ATARGTNLGISWKFAVEVAKFIQGRKLTNAKK
ILGEVPMKAAEEILSLLNSAEMNANNKGLDQDSLFVLSAMANKGSTQMR-
AGRHRGRHAK----------------TLRKGDQVKILAGQFRKKTGKVNK
VLIKNQKVYIEGIETI----KK-------DG-SKAFVPIHPSNLMITELD
LDKRRKVKGKAK--KEK---------------------------------
--------------LIIQRRGRG-TSTYRAPSHRYRNAVTYGKIVDLLAC
PGHIAPLAQVKYESQEEVLLSAPLKLKVGDIVASGPVQIGNVLPLKNIPE
GTEIYNLECHPGDGGKLVRTAGVFARVIGKMGEGVLVRLPSKKQKLFVGD
CRATIGVIAGDGRMEKPFLKAGKRMHAMRAPQTSGVAMNAVDHPFGSGRG
RH-AG-KPKTAPRWAPSGRNVGLRARRT-----------GFLGYKVGMTH
VLLKEDVFTPVTVIECPPLKTYSVRYYTQNENGDLALTSEKKTDKELTRK
LKSKKDKAPEQFDLDKEIKISVFKDGQFLDVHSVTKGKGFSGTNKKFGVK
S--LQHKSEKGTRGIGTLGPWH-PNRVAYTVAQAGKWGYHLRTEYNKVAV
KIFVKSDFILVKGSLPGATKRPVGL----MKAALVQLDGKKGKELTL-PR
QFSEEFRPDLIKKAVLVVRSHNIQAYGTSPNAGKRQSSRRKAYKTTGRGQ
SRTGMNFAPNTVGGRVAHPSKAERIWDRKMNIQERRKAIRSALAATMNPG
LVFVVESVD--IKKAKEVYTFLMNAKKKPLLVVSKNCALLQSAANLQGVD
ICAVKDLNAELLAAGRLTIWSDKALEIMEKQ-------------------
-----NKMKEIEVEKLTMNIGTGK---PGPELEKAKILLNKLTGLKPSET
ITKKRIPTWGLRPNLVIGCKATLRGEKANQMLTILL-----AAKD-KSLA
ARSFDNYGNFSFGIKEYLDVSTLNYIEV-GIIGFEVAVTLQAISKQEAID
FAKKLGINV------LRKEIIIPQGVEVELAE-NFTVKKNKNEISKRLFH
PTVELKEGKIVIHPKTKREKKIINTFRSHIRNMFKGVQEPYEYKLKICAS
HFPMTVEGKNVKNFLGEKVPRTAVILPNAEVKIEGDVILITSPDKEIAGQ
TAANFEQCTRI-TNKDRRIFQDGIWIIKKGDK------KTFVGRIIKKNP
HKTVNVEWARIVFLPKFERYTKKRSRVKAHNPSCDANIGDEVTIIETRPI
SKTKNFVVVGI-----RRSLTRGSEMQKRLLLKIKKTKEYKKPIKTHCRD
MLIIPEMLGVNIHVHSGKAYLQIEIIPEMLGRYLGEMVLTRTRVAHSAPG
IGATKSS---------------------------RKFVAEKMKEYLVNQY
LYKELGPGKYSSFEIKRTPLGERIIIYTARPGLIVGKGGENIKDL-TRVF
KMIEVAEIGNPSLDAQTMAEQIVTVLERPKRFKSVGYKTLQRIIDAGAMG
SEIVIGGRLPG-ARAKSWRFYAGYLKKSISMSKVAYGEATANLNSGSVGV
KVKIL------MNDTLAAALSNILNAEKVGKPSCIVPISKITKAVFDIMK
ENHYIGEYTIDDGKGGYFEINLIG----GINKCGAI-KPRFSARMEEYDK
FRFLLSFGLMIVSTSQGIMTQIQAKEKNIGGKLLAYIY
>SR2-17_Biohub_180515_DPANN_40_9
-LQKGSYIPTCDNSGAKELRVISFRGGKRNMSGGVGDFITASVSVGSPE-
--MRKKVVNAIIVRQHKEYRRSDGIRICFEDNAAVVLKDDKGNPKGTLIK
GALAKEVIGR-WPAVAKLAKIVV---------------------------
--------------------------------------------------
--------------------------------------------------
------------TDYTTRRKLGS--DLPRFVFRKSLSNIQVQLVDPKGDK
TLLTVNSRHLKGHRGNLPAAYLTGYLCGLRAKQLGVQKAILDLGLRAVPK
SAFAAVKGAQEAGL------LRVHNLPISTKMAIEICGRIRNQPLAKAQR
MLQDVPLKAASTFLDLLHSVKANAEHRGLHPERLLICFAKADKGP--KRY
HPGRQLRTKM-----------------LRKGDTVKICNGSFKDMKGKIEH
VYIRKSRVSVENVTRTKKD-------------------------------
--------------------------------------------------
-------GK----RIISQRRGQA-GPRFLSPSHRYDDKIHFGKVVELVHS
TGHTAPLMRVQYDDGEVVLLPAFERVAVGDVISVGTINQGNTLPLASIPE
GTFVYNLESTPGDGGKFVRSAGIFAKVVSKLGKTVTVQLPSKKERTFSDQ
CRATIGSIAGGGRMEKPLMKAGAR-WHNRRPVVSAVAMNAMEHPFGSGRG
RH-MG-KPSAPRHAP-PGRKVGQRARRT----------QGFAGYKVGMTH
LQFKDTRSWPVTIIECPPLRVYGFRFYQKTPYGATVLKDFPKLEKNLGRT
LDAEKLTGLTQLDEDKEIHVDVFKAGIKVDVHAVTKGKGFKGAVQRFGVS
L--RGHKSE-KKRRANVLGPLR-PAKVSWGMILPGQHGYHTRTEYNKDLV
LVFVKQDYVLIRGSIPGATKRLIRFT---MAADLYSVDGKKVKTVEL-PE
QFSEAYDLDLIQRAYRANRLHQFQSSGAYINAGQLSRRRRDYKGSYGLGI
SRTGA-LAPGTVGGRRSHPPKSEATYLIKINKKENQKAIRSTLAGLAQAN
HVLLAENISL--QKAKDVLKFLSAVKALPVFIVSK-DCLRTAARNLPGTE
VHVVNHLNVGVFMHFRQTVWSQEALQLLQNK-------------------
-----NTMQSIKVEKITLNIGVGS---PGDKLEKAMKLLKSITKAQPVHA
ITMKRIPTWGVRPKLAIACKVTLRGKSAEAVLDRLL-----RAVD-NTLP
ASKFDISGNFSFGIKEYIDIPDVPYDSI-GIIGLEAAVTLQIS-KDDAIA
FMKEFHL----------TDIVVPDNVKASVYDNTVHLEGPKGTLSRTFIH
PRFTLETPRIFIKSTKNRAKMLINTCRAHIRNLIKGTQEGYHAELKVCSG
HFPITVEGSMVKNFLGEKYPRKTSLYPGVKVVVSGETITVDGLDIEAVGQ
TAACIEQSTRI-TNRDRRIFQDGCYITKK---------RQFVCTITRMNA
QKTAVVQWERLHYIPKYERYERRFSRLQVHNPSCNCKVGDTVRILECRPI
SKTKSFVIIEKVQ---RRSFKHGFTAQKKLLARLELARALKKPVKTHCRD
MIVLPSMINLLLQIYNGKEYTSIQITSEMVGHYLGEFALTRKKVAHSAPG
IGATKSS----------------------------QIINQRLKEKQIEEF
VFSFLGRQSCSHIHIQRTPLGEKIIVQTAKPGLIVGKKGANIKSLTNTLR
TKIEVEEIRNPYLDAASVARNLMSGFERPKRFKAMAYRAFEDTMKAGAVG
IEIVISGRGVPGERAKSWRFSAGYLKKSISESFMDRAAEACNLRSGTVGV
KVSILHPD---LNDPLSNVLSHILNNEKVGKNDCVIPGSKTVRAVLDVFR
DNRYIGAYETDAERGGFLKISLLG----NINKCGVV-KPRFSLTKKNYET
YRFLPAFGILVVSTSKGIMVHTLALQQGLGGRLLAYCY
>SR2-17_Biohub_180515_DPANN_41_29
-LTTGSMIPCSDNSGAKMIYVIGAVRGTRARYVGIGDIVICSVKKGKPD-
--MIKKVVKALIVRQKKEYRRANGSRLFFEDNACVLIND-DLLPVGTEIK
GVVAREIAER-FPKVAAISAGV--------------------HRSHGRGN
VKRRGSGNRGGRGMAGW-----AMVNDKHHFGFRPN-KAPEMKVAHL-FE
IDQARLEKLEKKGGKFHFDGKILATGTIKSPVEITAAAWSKNVEKKLKEC
GGSIT--------FRRRRGK--TS-GKTRMVVRRSNKTVLIQFIEPKGDK
TLLTVNGQHLWPSKRNVWTAYLTGLLAGKMAHKKGVKEFVFDMGMPSSKG
VLYAALKGVADSGLK-----ARLEGVNASYKDLSEVCGRIQGKKSAWAMQ
FLELAPHKAATFVLNALKSAIANGGVKGL-GVEYTILSACANKTQALPRM
--ASKGRSARSYLELSKIEVVL----KIHKSDKVKILRGPGMGKEGRVTR
VNTNRRKIYTDAVLVK----NA-------RG-KEVPVALEPSNLLLIELE
PTDL-RKEIK----------------------------------------
------------------HRFVT-NLMYRSYDDEEKTGVLNAKVVALVDD
PARSAMLMKVVYENNESGYLLAPEGVSVGDQITVGKLSPGSVLPLYRVPD
GAYIYNLERNPGDGGKMVHACGSYASVVAKEGKIVYIKMPSKKTITLSNE
CRVQIGVIAGGGHLEKPMLKAGNQYHKMKWPVPRGVHQSAYNHPHGGKQH
--HVG-KPTTVARSTPPGGKVGHAARST-----G-----GFAGYKVGMAH
MSYDDSEVSSTTVIEVPPLTVYGIRCYDDKNSIGDILSPDEKLKKPADKK
IDE---TKVTDVRVGKELKISVFKHGEFVDVVCVTKGKGWQGAVKRFGIS
IQRRKAT--GKRRHVGTLGQWH-PAYVLYTVPQAGQTGYHQRTEMNKRIM
KIFVKNDYVLLKGSVPGPAKRLVKLR---MKASVYSTEGKVLRQIDL-PA
VFDSAPRDDLVKRAVLSEESVLYQPKGSYRFAG-LDTSARYRGRKEDYGA
IKKGQKRVPHAVKGRRAHPPKSQKILAELINKKEHLRALASALAMSADRK
LVIVMDKFSL--KKTKEVLKVFEALKSKPL-IVVSNEYKAKAANNLSGVD
VVRASDVRVKDLAGGRLTIFCESAISELVKRF------------------
ANTKENSMKEIFIEKITVNIGVGS---PGERLEHAKNLISKLTGRKPLET
LARKRDPVFKLRKGLPIGVKVTIRGKDTKGFVEKAL-----TARR-RPLG
QSNFDKEGNISFGVPEYIDFPGAKYDTI-GMFGFDVCVTLAI-TKEEGMD
FMVKFNA-----------MVEITDGVNVQVNGTTVTAKGPGGEVKKILS-
PLVSVEGKKIEISSA-D--KALANTVEAILTNMVHGAKSGYKKNLKLLYA
HFPITIKGKDVKNFLGEKMARKTVIIGNTKVEAKGQNVTISGPDKEAVGQ
TLANIRTAR-------------------------------LGGKVVSTKG
KRTVVVERSITDFFTKYQKWARGTSRIAAHNPACNAKVNDFVVLSETRKL
SKTKAWTVVEIVQ--------------KQFMEEVRKVKKPKKMIKTHLRD
AVIVPEWVGLTFGVYNGKEYKRVEIGADKLGRRLGEFSHSTGRVLHSGPG
VGATRGS------------------------------IEEPFSKYQVMKF
LEVELDRAGLANVDIQRTPLVTRITLEVTNPARIIGKRGRLINDLTETIK
RNISVVEVRQPFLEPRMVAKKAAKYIEMGKKVRAVMHFLIREIIRAGALG
VEIKASGKIGAKGKAKSLRVMAGYIPTAGEPALVRVAHLNANTKSGVIGV
LVRIV------MTDHLADALNTIKTHEIVGQNSCTIKATSLIGEILKVLK
DHKYLKEYKKDNGRGGFFEIQLDG----RINDCGVI-KPRMPVKRHDWAK
KQFIPGVGLLIVSTPSGIMTNQDAEKKRIGGRLLCYVY
>SR2-17_Biohub_180515_DPANN_42_19
--TRGTRLRCDDNSGAKIVMIINVIGIKARRYAGVGNVVRVSVKTGKPD-
MLKKKEL--CLIVRQKKEYKRGN-QRVKFEDNACVMIDD-QNLPKGTEIK
GAVAREIAER-FPKVVAIASAVV---------------------------
--------------------------------------------------
--------------------------------------------------
---------------RRRTEGRTS-RKYRMVVRKTNKYIIVEFADLKGDQ
VVTSSTSRALYPGKSNTPSAYLVGLLCAKNAMKKGVTEAVLDIGLPATKG
LIFAALKGAIDAGIKI--ARAQAYDLDASYKDLANIFKAIKGKTIAQGKK
ILEECPKKEAKIVLVLLKSAEANANYKGLDPKTLVIRQGASYKQNSMRRY
RH-------------------------AKKGDKVRILRGEFKKREGKIVE
VDYKDAKIFVEGIIYK----KQ-------GG-KEKQFPIQPSNCVLLEWA
--KGKK--------------------------------------------
--------------IISQKRGKG-GPIYRTPTHRYQGDMMRAQVIELVHD
PSKDVLLAKLLADNKKEIYLLAAEGMKVGQTIEYGALEIGNITTLENVPD
SAMVFDVELTPNDGGRLARTSGAFVSVISHDEGTVEIKLASKRTMSLSKE
CRATFGIASGAGRTEKPLKKAGTAHYKWHWPVVRGTAMSAYDHPHGGKSM
GKSSMRKRGTPPGKY-VGHRA-----------------QGFLGYKAGMGQ
VLMEDSDTKAVTVLETPPIFVYAITAYQNTNQGLKKIAEIKDLTVAKKSK
MKD-DHHKLADVREGKELKISVFADGEVLDTVAITKGKGWQGVVKRFGVA
LGPHKAT--QRRRRGGSIGPET-QGKVMYTIPRAGQMGYFRRTDSNKRIL
KITLKSDYIVVEGSIPGPQKRVIMLRR--MEAIILETNGKEGRKVHL-PI
QFQTEFREDLIRRAFLSERSYLLQPKGAYPRAGLENTGRRHSWRQTNTGK
SRVPRERVPHATKGRRAHPPKPQKRIIERINLKEKNFAIRSAIAATMNKL
LIFIADNLEG-VKKAKEAKSILQKMKPKSVLIVVGDKGIWKAARNLAGVD
VCQVDKLKVEMLAAGRFTIWTESAIHKLEKE-------------------
-------MQSVRLEKVTLNIGAGE---PGERLENAKVLLEKITGKKAILT
KAKDRNPTFKIRKGDNIGSKVTLRGEIASEILKKSL-----DVRE-NILM
DSNFDKFGNVSFGVKEYIDFPGMKYDKI-GMMGFDVSVTLTVS-PTEAKK
FMIEFGVKV---------EVKIPEKTTVEIAVDSLKIKSGSHETTLKFNS
RKMKIKDGTIHIAPLKRRENAMINSVGRNIMNVFKGAAEPFSKKLQVVYA
HFPVSIKGKVIKNFLGEKVPREANIVGKTQVVISGQDISVKGDSKEDVGQ
TAANIIQA------------------------------RIFEGKVVSTKA
LKTAVVEIQNLRKVQKYERYEKRRSKLHVHIPNNKVKEGDIIKFMECRKI
SKTKAFVIID------RRSMKRMATKMRKFIEKLRKT-DPKKIMKTHLRE
MVIVPEMLDRRIQVYNGKDWVDVVIVPQMLGRRLGEYSNTIKMVKHSGPG
IGATRGSK-------------------------EKKFLAKSMKDLLIKRY
LDLELRNAGVSTISIQKTPLATRIAIRVKKPSMVIGKKGATVKIITEKLE
KDLDIIEVENPNLDAKLVAHKIARQIEIEGNIKQIMRVNLKDVKEAGAIG
VEIIVSGKVVGKGKAKAIRVRSGYLKKSDLLKLIDMGKATAYLKAGAIGV
TAKIVHP----MVDTLADALNQIFVSETKGRATCQIKGSKLLSQVLGIFK
TEGYIEEYSADEGLSGAMTVKLLG----KVNKCKAI-KPRFSVKAGEWEK
WRFLPALGVLVVSTSSGMMTHTKAKELKIGGRLIALVY
>SR2-17_Biohub_180515_DPANN_42_76
-LTTGTMMTCSDNSGAKVVYVIGAMRGTRSKYVGIGDIVIASVKKGKPD-
--MVKKVVKALIIRQKKEFRRANGMRVCFEDNAAILIND-DYLPVGTEIK
GVVAREIAER-FPKVAAISAGV----------------------------
----------------------------DKHGFRPSVDVDTINLYYIN--
-QRAMLNQLEKKNKLYFEDGKILAVGNLSVPVVIRASAWSKGVEAKVKTA
GGEL---------FRRRRGK--TS-GLPRMVVRRSNKNLLVQFVDPKGDK
TLLSFDGFHLWISKRNVWTAYLVGLAAGKMAQKKGVKDFVFDMGLTPSKG
VVFAALKGAVDSGLT---AKARVEGVNASYKDLAAVCGVIRNKRATWAMT
FLERAPEKAAGIVLKVLKSALANATVKGMDNSNLTVAHASANKKMTYPRM
AP--KGRTARSNLETARVEIIL----KVHKNDRVKILRGPETGKEVKVVR
VNINARKVYLEGVVVK-----N-----S-KG-KEVLIPIEPSNLLLVGLE
-STPERKEIKKEVKK-----------------------------------
-------------RLKQQKRGSG-SPRYLAPSHRYEKTGLSGTVVSIVDD
PARTGPLIEVKYENNERGFLLAPEGIAVGAKIQVGTLSLGSVLPLYRIPD
GAYIYNLERNPGDGGKMVKASGSYANVVAKDGNIVYIKLPSKKTIELSNE
CRVQLGVIAGGGRLEKPMLKAGNQYYKKTWPVPRGVHQSPYNHPHGGKQH
--HVG-KPTTVARSTPPGGKVGHAARST-----G-----GFAGYKVGMTH
VSYDDEVVSSATVIEVPPMAVYGVRCYHG-GNSLGDILVTEKL-KEVGIH
KKKVDESKVTDVRLGKELKFSVFKLGEFVDVVSISRGKGWQGAVKRFGIA
IQRRKAT--GKRRHVGTLGQWH-PAYVLYTVPQAGQTGYHQRTELNKRIL
KLIVRNDYVLVKGSVPGPAKRLVKLRT--MKATVYSLEGKVMKQIDL-PE
VFHSSDRSDLVKRAVLSEESELYQPKGSYRFAG-LETSARYRGRKEDYGT
VKKGVKRVPHAVKGRRAHPPKITKKIVELINKKEHLKALSCALSMSCNSK
LVLVLENFKL--SKTRDVLKVLTALKKKPL-IVVS-DGVTKAAANLAGVN
VVRAADLKVKDLAAGRLTIFSENALPEIARR-------------------
----DNPMRKILIDKVTVNIGVGS---PGDRLENAKTLLSKLSGATPVET
KARKRDPVFKLRKGLPIGAKITLRGAPAKTFLEKAL-----AAKR-RTLK
ESNFDRRGNFAFGVHEYIDFPGAKYDTI-GMFGFDICVTLRLITPHEARE
FIKNFNVKFE---------ISVPDGVQVKVDGRTVWAKGPMGEVQKILP-
KEVAIKGKNISVSSL-D--KSLVGTSEAIVTNVLFGVSSGYKKSFKLLHA
HFPISVKGKDIKNFLGEKQPRKTVVVGNTKVDAKGQNVTLSGPDKEALGQ
TLANLRTAM-------------------------------LFGKVVSAKS
KKTVVVERSAVKFFPKYAKWARGRSRIAAHNPSCSAKVGDMVHLAECRKL
SKTKAWTVVEID---------------KQFVEEVRATKKPKKAIKTHIRD
AVILPEWFGLTFMVHNGKEFKRVDITLDKIGRRLGEYAHTVGRVLHSGPG
VGATRGS-----------------------------LIEEPFSKFQVMKF
LEKELDRAGLASVDIQRTPLVTRITLEVTNPARIIGKKGRLINELTETIK
REISVVEVRNPFLEPRMVAKKAAKYIEMGKKVRAVLHFMLREIIRSGALG
AEIVASGKIGAKAKAKTLRVGAGHIPKSEPSRLVKVAHLHANTQSGVIGV
LVRL-------MSDHLADALNILKTHELAGLSTCNLKASKVVGEILRVLA
ENKYLKSYEMEDGRGGYYQVVLDG----RINDCGVI-KPRAPVKRAHWAK
KQYIPGVGLLIVTTPNGIMTNSEADKQHVGGRLLAYVY
>SR2-17_Biohub_180515_DPANN_44_10
-IPIKARMVCADNSGAKILEVINVKGYKKRRYCGVGDVVICSVKKGKEK-
--LVGTVVYAVVVRQRKEYRRADGSRVKFIDNAAILVNPKTTEPLGTEIR
SVIAKEVVER-FSPIGKIASIVL---------------------------
--------------------------------------------------
--------------------------------------------------
--------------------------------------------------
--------------------------------------------------
-----------------TAKAMNLNAPVSPKAAMVLCRAIRKKTLTRGKR
LLIDLYTKAAEEMLRLLESCEKNAEFLGLDKGKLFIHG-SATRGVHMRRR
R-RKSGFG-----------------LQVKKGDEVVVMRGKYKKQRGKVLE
VQLHDLKIFVEGIKTK----KIT------G--EEVQVALEPSNLKIVKIG
MDDLKRKKFK-RK-------------------------------------
-------GK----NLRQQRRGKG-PPGYRSPGFRYV-PQQEGKVLDIIHA
PGRRNPVALVEYADKKTEYMIPAQGVASGETLHFGTLQNGSVTDIGKIPE
GTKIFNIEIVPGDGGRLCRTSGVSAMVISHDGNKTVVLLPSKKTKELLSA
CKATVGIASAGGRTDKPFRTAGHKFHLMHYPHVRGVAQNAVNHPFGGKTR
---PGKKSVSRSAPP--GRKVGNAARRTG----------GFAGFKAGMTH
IQTDNNSTRPVTVIDAPSLFVCALRFYKKSPSLHVVSETWDNIPKSLELD
RKAKKAEHFDDVRVGKELSAKIFKPGEYVDVTAITKGYGYMGSVKRYGIR
IQGRKDKQ--MHRHVGALGSTT-PRKVDWRVPQAGQYGFFTRTEVSKRII
LLIVPQSFVLIEGSVPGTTKRLVFMRK--MKAHVYDNAGTRVKEITL-PS
VFATAKKPLVIKRAVLAMQANKRQPYGSDPLAG-KRTSARRRYRGKGAGH
YAYVARFAPHAVKGRKAHPPKAEKIWALKVNVKERQLAVKSALAYAADLA
AVIFLNEFTL--AKTKDVMELLEKIKKKGPLIITGVCNVQKAAKNIPGVD
AVSYDELNAELLAPGRLIIVTESALQKLAEKF------------------
--------------------------------------------------
--------------------------------------------------
--------------------------------------------------
--------------------------------------------------
--------------------------------------------------
--------------------------------------------------
--------------------------------------RLLKGKVVSDKA
SQTCIIEWSYFQYVPKYERYERRKKRIAAHNPTCGAQTGDMVRVGECRPL
SKSKRFIVFEKLE---RRSLQRGLTQQKKLLEAIRAKRGQQKPIRTHVRD
MVILPEMIGATLAIYTGKEFVNVTLDEAMLGHVLGEFALTRHRVKHSSPG
LGATRSSK-------------------------ERVFIQKAKEQISLEEF
LRKQFRDAKCGEIEVQHTPVVTRIIIHTTTPGIVIGAGGERISETVQKLK
DQIDVQKIADPDIDPYIVAQNLVAAIENGMNLNKLGNYYMARIMQAGAIG
CELVLSGKLSG-QRSRRERFTTGYLKKEPAERDVLKAFSIALVKLGKIGV
SVKIMT--------------------------------------------
--------------------------------------------------
--------------------------------------
>SR2-17_Biohub_180515_DPANN_46_10
---------CADNSGAKIVEIIGVLGGKGRPKAGVGDVVTVAVKKGKPE-
--MLKKKEKAVIIRQKKEFRRVKE-RVKFEDNACVLIDD-QNLPKGTEIK
GCVAREIAER-FPKVVAIAAAVV-------------KKKSRKYLGWGAGN
IKRRGKGNRGGKGRAGL-----WAIKYEPPRGF-PKKKKKVLSLDELNKQ
IEKWKPDELFKIDLS-SQDIKILGSGNPSYKVDVKANAFSKKAREKIEKA
GGM----------------------RKIRLAVRKTNKYVITQFVSTKGDE
TIATANSKELE-GKCNTPSAYLTGLLCAKRAKEKGVDEFILDIGMSATKG
LVFAVLKGALDAGLK---ARAQCIDLNASYKDLANVCSAIKGKAVGEARA
ILEDAPKKECRLMLELLKSAESNAEYKGLDKGKLVVKHVAAFKQNVYPRY
RR-----------------------ERLKKGDKVKIIRGRFKGRSGKVVK
VSLSRGKIFVEGIVQK----KQ-------SG-KEESHPINASNVVILEME
KREA-RK-------------------------------------------
--------------LRQQIRGKG-TPAYRAPSHRFREGAIRGQVVEFIDD
PARSVLIAKILLEDGRTVYNLAVECIGIGDFIWIGPPKVGCIMPLKTIPD
GLPIYNIESLPGDGGKTARTTGACAYVVAHDEGLVKVRLPSKEVISLSPE
CRATIGVAAGGGRTEKPFMKAGAKMLAMARPIVRGTAMSAYDHPHGGKSL
GKPSTVSRHTP---P--GRKVGHVAAA------------GFAGYKVGMTH
VLVDDREVRPVTVVEVPPVFVYSIVALEKTPYGL-KVFTEP---RELRKV
FTAKKPKMVTDLELGKEVSVSVLSEGEFVDVIAVTKGKGWQGVVKRFGVA
L--NIHKATKARRHGGALGPEK-QGKVMYTVPRAGQTGFHRRTEVGKRVV
KLVTKSDFLLLTGSIPGPAKRFMILRK---KASVIDLSGNAVGEMSLPPQ
-FSEPLRPDLIRRACHAERSLALQPKGSFLLAG-MQNSAEYYGRRRGTGR
SRREKIQVPQAVKGRRAHPPKPWKKIVEKINHKERNAAIRSAISATKEIS
LVLIVDAFEI--KRVKDLKGALEKLGPKSILIVVGDKGIWKAARNLPGVD
VIGVDKLSSELLAAARLTIWTEDALKKMEDE-------------------
------KMQEVRLDKVTLNIGAGG---AGEKLENAKSLLERITGKKAVVT
FAKTRNPTFKIKKGDEIGVKVTLRGMAAEELLKKSL-----DAVD-SKLV
RGSFSREGGFSFGVREYIDFPGIKYDKI-GMIGFDVSVSLKVS-TEEAVE
FMKNYGVEI------------IPDGISVELTGESIRVKGPLGTLEKRFNS
RLLKVQGNEVIVSSDKTRELSSVKTTEAHIRNMFEGVQKGYEKKLVCIFA
HFPVSLKGSEIKNFLGERVPRKAKIMDGVKVEAKGSELIVSGPGKEDVGQ
TARNIINATK-----------------------------VRTGVVVSTKA
KKTAVVEIHYLRKVPKFERLEKRKSKIHAHVPDCKVREGETVRIGECRKI
SKTKSHVVIK------RRTLKRMSYRIRKFLEKLRHAAAKGKVLKTHERE
MIVIPEMLGMRIRVHQGNGFVDLTILSEMLGRRLGEFAFTTKLVKHSGPG
VGATRGSK-------------------------ERKIIKKALEDFVVKEV
LMSRLKKAGVSNIIIQKTPLATRITLYVRRPGIVVGKGGQSIRELCELLQ
NKLDVIEVENPDLDAFLMAEKIGRQIEMRGFAKQLSRVCLNDIMNAGAIG
AEIRVAGKIVGKGKAKVLKIRKGYLKKSDLMKQVRVGRYTAYPKAGAIGI
TVKIV-------MDTVGDALNAIKVSEMKGKPQARIPASKIIREVLAILQ
REGYVGEFEFDDGKSGSFVVNLVG----KINQCGVV-KPRFSVKAGDWEK
HRFLPAVGLLVVSTPKGIMTHQQAKEQALGGRLLAFVY
>SR2-17_Biohub_180515_DPANN_47_56
-LQVGSRMLCDDNSGAKIVQIIGLIRAKARRSAGIGSIIIVAVKKGTPQ-
--MVKKVERAVIVRQRKEFMRPNGLRVQFEDNAVILIDE-DGLPKGTEIK
GAIAREVAER-FPKVAAIAAAVV-------------RKRSRKYLGHGGGN
AKRRGKGSKGGKGFGGH---KWSRMVKLDHFGFAPNKEHEVLNLGDIT--
-RKIENGKIKEKEGK--YEGKILGSGKISEPVVVKAKAFSKNAVEKIKQA
GGEA-----------RRRKGL-TS-AGVRMVVRKSLKHVRVQFAEEKGDS
VLATATSEELWKMNKNTPTAYLTGLLAGLKAKKKGIGKAVLDVGLTPSKG
LVFAALKGALDAGVDI-TARAQAYNLDASYKDLSQVCANIKGKMIDDALE
LLESAPWKAAKMVLKVVQNAQANASFKG-LYEALKIVHASANKQATYPRM
Q--SKGRQSRAYYETARVEVVV---LAVRKGDTVKVMRGKNKGKNGKVSR
VSLNDLKVFIEGIVVK----KA-------KG-EEQLIPVDASNLLLVEAD
MNDKERKQVLERAAK-----------------------------------
-----RSGKGSPAYARPSHRFKV-ELEYREYDEIEKNSKLRGEVVGFVDD
PARSGLLMDVRFENNEKRLLLAPEGMKVGDVIEVGDLGKGNVLPLSAIPD
GAPIYGLECTPGDGGKLVRASGSCAFVVGREGDMVRVKLPSRSVKELDSR
CRAQIGVVSGGGRGELPFATAGKKHYAMRWPDVRGVAMNAVSHPFGGKEH
--HRGRSSCVARGTP-PGRKVGHAARST------------IAGYKAGMTH
ILMDDSDAVPVTVLEVPPVTVYGVRAYR-KAYGGRQVSVDEKLK--KLGV
KKG--IEKI---KVGKELKADVFKEGEFVDACSVTRGKGWQGAVKRFGVN
MQRRK--ASGKRRHVGTLGPWH-PAKVMYTVPMAGQMGYHVRTEINKRVM
KILVKNPYIIVKGSVGGPVKRIVRLRK--MNAIVFDLNGGVVGSVEL-PK
QFDEEYRKDLIRRAVVAEQTRTKQPKSCYRWAG-LQTSARYRGRKKNHGI
SRPRTRRIPFAVGGRRTHPPKVDKVLIEKINAKEWAKAVRSAISATVRLD
LVLIVENLEG-LKKTEEVLKALNALRRKSVLIIVGEDNILKSAKNICGVD
VALAEKITAELLAAGRLTVWSKNALGKLK---------------------
---NGNKMREIRVEKVTVNLGVGQ---SGQPLENARELLKVLTGRKPVTT
FSRMRNPVFRIKKGDPIGVKVTMRGKLAEEFLRKAL-----EAAD-NKVS
RRSFDERGNFSFGVKEYIDFPGAKYNKI-GVLGFDVCVTLSVA-REEGIA
LAEQF--------------IEVPNGVTVSVDGNSVQVKGKLGSASRVFPA
KGLKLKEAGIEVTAP---TESIATTVTSVIKSLLKGVSEGYTKKMTVIYS
HFPISVKGKVVKNFLGEKKPRESKIIGETKVQAKGAEITITGVDKEHVSQ
TIANMKTAT------------------------------VIEGKVVSDKG
KRTVVIERQLVRKVPKYERYSRTTSRISAHNPDCHAQTGDEVQIAECRKI
SKTKAWTVVKILK---RRALKRANPNYKKLLRIVKKVKDKDKVIKTHYRN
AVILPDWVGLKFGIHNGKEFKVVQLKEEMVGKRLGEFSHTTGRVAHSGPG
VGATRGS--------------------------EKKFIEDAIARYRVATF
LEHELDRAGFSKVDIQRTPMVTRIAVEVTTPGKVIGRKGKTIRDLTDAVQ
KEISVVDVRNADLEPRLVAKKVVKLIEMGKNVRRMLHASLKTVMDAGAMG
AEIVASGKIAAKGRSKSLRVVAGYIPKAGEPALVRRSHVTAYPKSGAIGV
LVRIV-----MANDPLSDALNTIKTHKLVGQNKCTVPASKLIREVLNLFQ
ANSYIGEFEYD---DGKSGFFLKE--LGAINSCGVV-KPRFNVKASEWAK
WRFIPSYGMLVVSTSQGVMTNSEAKKRKIGGRLLAFIY
>SR2-17_Biohub_180515_DPANN_50_9
-ITKGTRMVCDDNSGAKIVEVIGVLGARPRRKAGISDVCIVAVKKGKPE-
--MVKKIERALVIRQKKEFRRGK-ERVRFEDNACVLIDD-KLLPKATEIK
GCVAREISDR-YAKVVAIATAVV---------------------------
--------------------------------------------------
--------------------------------------------------
--------------RRRRGV--TS-KKHRLVLRKSNKQVFAQVIALDGDK
TVASAASADLS-GKCNTPSAFLTGLLAGKKAVLKGVKTVVLDLGRTAVKG
VLFAAAAGARLSGLD----PAQAYDLNCSYKDLTQVARAVKNKPVRIARK
ILQNAPIKEAKMALKLLNSAVSNALNKGFDEKNLFVKTAAAYKQNTIPRY
K------------------------VRIHSGDGVKIIRGSFKGVSGKVTE
VDLKKSIVFVDNCKRK----KA-------SG-KEFLAPLALSKLVVVELS
KQSAAKQQVK----------------------------------------
-------GK----RLINQKRGRGHP-RYVTPSHRFT-QTQIGQITDFVDD
PAHSPILAEITFSDNTKQYLIAAEGLALGDKIEVGKPMLGSVMPLGRIPD
GTIVFNVELKPGDGGKIARTTGAGALISSHDENYVSVTLASKAKKILDPN
CFATIGVACGGGRLEKPFMKAGHKFYYMRRPIVRGSAMNAYDHPHGGKSM
GKPTTRSRNTPPGGNMGARRTGRKSRT-----------------------
--------------------------------------------------
--------------------------------------------------
--------------------------------------------------
--------------------------------------------------
--------------------------------------------------
--------------------------------------------------
-------------------------GPKSVLIVAGEDKIWKACRNIPGVD
FSKVGELNIELLAAGRLTVWTQDALDKMEKE-------------------
----MNKFTAVKLEKITLNVGVGE---AGQKLANAKDLLSKVTGEKPVIT
HARKRNPSFKVRKGDEIGVKVTLRGKTAFDVLKRGI-----ESVD-NVLK
ERSFASGGNVSFGIKEYIDFPGMKYDKI-GMMGFDICVTLSV-SRTEAME
FFKALGVKL-----------KIPSGIQVSVDANVLSVSGPKGKLAKKFDS
NTVSVVSGEVDFDSKKVRKLACVNSVEAHFRNMVKGVQEGFEKKMQVIYS
HFPVTVKGKEIKNFLGEKSPRVAKVIGETKVTAKGADISISGPDKEDVGQ
TAANLSKIRDVRVFQD-GIYYE-----------------TFQGVVVSTKA
TKMAVVERQFTTKVRKYERFEKRNTKIHAHVVDGTVKDGDIVEVSEFRKI
SKTKSHVVTKVL----RRTLKRMSGKFKKFIEKFRKAKLKKKIVKTHLRE
MVIIPEMLETKIAVHNGKAFQEIFITPKMLGHRLGEFAITTKLVKHSAAG
VGATRGSK-------------------------EKKFIAKALIDYDVATF
LEKQLEKAGVSSVSIQKTPIATRILIDVRKPGMVVGKKGASIKELNELLT
--------------------------------------------------
--------------------------------------------------
--------------------------------VVTRPYSSFLNRLLAVMK
DAGYIGEFEKEDGQGSQIKISLVG----KVNDCGSI-RPRHPVKAPSIEA
YRFLPAVGLIIISTPNGIVSHIEAKEKKIGGRLLAYVY
>SR2-17_Biohub_180515_DPANN_52_7
-LTHHTRCTCADNSGAKEVDIITVYNFKGRKKAGIGDMVRVVIKKGKPE-
--MRKKVEKAVVIRTRKEIRRLNGERIKFEDNAVVLVDD-KGLPKGSEIK
GVVAREAAER-YPKLAGLASGVV-------------RKKKEKLRGHGKGD
TKRRGAGSRGGRGRAGF-----SLYWKDFVKGH-KKSSEKTISLEQL---
-QEILPRLLAQKKAVQGSLTKVLSTGTVQVPLQLTNIRVTPKAKEKIKAA
GGSV---------FKRRRQK--TKNSQPRLVVRKSNQHFVAEIMRPSGDQ
VKAFAHSQELNKPTGNLPAAYLTGYLCAKKAMAHHCTQAILDIGLTPVHG
RVFAALKGALDAGMQI--AKAMAKNQSVSLKYSIEIIRAIKGMPLSKAKT
FLEDVPERTAQVFLSLLQTVKANADYRKMNSENLLIHNMFASQGV--ARI
SHQAQGRISRRKRKSAHLEIVV----KVRKGDQVKVMRGQFRGKTGKVTG
VDRKRFKLHIEKIVRK----KA-------KG-NEIFIPIAVSNVMIMERT
--------------------------------------------------
-----------------------------------KENTVRGEVVELLID
PARTSVLAEVILEDQTRVHLVAPEGSHVGQQIQIGEVNVGNVLPLSVLAE
GTPIFNIEATPGDGGQFARASGGYALIVTKNAGKVLVKLSSGKVREFNPD
CRATIGIAAAGGRTEKPFIKAGARYHLMKYPRVRGVAMNALDHPFGGSQH
--HPGKSKSTARGAP-PGRKVGAASSRT-----GRR---NFLGYKAGMTH
VFGNQSKMIPCSVIECPPLTVFGIRGYFPAPHGLLAAGDVKELE-KKIPS
FKSKKTSKKTNFSMGKEIKVSVVAEKALVDVKAVSKGKGFQGVVKRAGVK
IHR---PKSKKHRSIGSIGAWH-PPIVMWTVPRPGQMGYHNRTEYNKKVI
KVTLRSAFLLLTGSVPGALRRPIGIR---MKASVSSLEGQKVREMEL-PK
VFESPVNEALIKRAVLSIQSQRIQPNGPNPRAGRESRGKPQQYRIINTEH
ARRLKNRVSQAVSGPRAHKLNPLKVTEEKINRKEKRRALESAVAATADAH
LVIVVEDFSL--QKTSQVCTALKALKKKSILIVAASGKIYRAARNLEGVD
IVSVKNLNAEMLAPGRLTVWTEKAIQQI----------------------
---KESIMKQVGLEKVTVNMGVGQ---GGEELEKAVTILTQITGAKPLKT
LSKIRQPTWGIREGLPIGAKVTLRKKKAADFLKKAL-----QAKE-NRLS
AKSFDRSGNFGFGIREYIELPGAKYDPALGIRGLDVLVTLAIL-KEDAIR
FARELGV-------------------------------------------
--------------------------------------------------
-------------------PRIARIVGGTKVSVKGKELVISSSNKEDAGQ
TAANIENATR---VKGKDIRVDGVYITAKPGK-------EFVGTVISAKA
PKTVKVQRMVTHYVPKYERYKKVRSTVAAHNPPENAREGDIVRIGETRKI
SKTKSFIVLEIVQK---------PQFDERIALANRESEKEPRAIRTHLRE
TIIDPRMVGLTFGVYNGHEFTPVRVTLKMLGHRLGEFALTRKRLSHGKAG
IGATKSS---------------------------KVFVAQAIKRVQLEKY
LQKELEKAGFTRSDVVKTPLVTRIVVNVTRPGLAIGKAGQNIKQITSTIQ
QKLEIKEIEKPDLDAQAVSKKIEFLIEAGYSWRSVVYRALKDIMDNGAQG
VEIVIAGKLAG-KKGRKKRIGQGYMKKVDQAKLVDYGQAAAYPKVGAIGI
KVKIIKPN----IDPLADALISIRNHENAAKKTCVIPASKVLGAVLEVMK
AHEFIDSYELSDGREGQYKIQLRG----KINSCKAI-KPRYAVKKDEYEK
FRYLPAMGLLIVSTPHGMKTH-----------------
>SR2-17_Biohub_180515_DPANN_53_26
--TIGTTLLCDDNSGAKMVAIIGVKGYRARPKAGIGDIVIVAVKKGKPD-
MVKKKE--KAVIIRQCKEFRRGS-RRVKFEDNACVLIDD-AGLPKGTEIK
GCVAREIAER-YPKVVGIASSVV-------------RKKHRGNRTHGGGN
TKRRGKGNRGGVGRAGLRTIKTEGTNKKDKTGFNPRKIYATMDLEELTHA
INRVEAGKIQKNDL-VSLKTKILSGGTLGHKAAIKAYAFSAKAKEKLEKA
GCT----------FRRRRGR--TS-HKPRLVVRKTLRSVIAQVVSEKGDL
VLARADSKELFAGKRNTHSAYLTGLLVGKKAAMAGVKDFVLDIGLAPTKG
LLFACCKGAVDAGLN----KAQAHDLDASYKDLTQVLRAITGLSVEKAFA
KLDAAPKKECKMVYATLKNAAANAVNLGLDEKSLVVMHGSANKQNTFRRY
RTFW--------------------SMPLHKGDTVKVMTGKYRGLSGKVID
VSLTRRIVAIEGVNVK----KQ-------SG-KEIPANLDPSNVMITVLS
ER------------------------------------------------
-------------RLIPQRRGKG-GPAFKSPSHRYIPGTMRGQVIQILTD
PAHSTVMADILLENGTTMTYLAAEGLKTGDLIQVGTLNTGNVMPLEKVPE
GVSVFNVELRPGDGGRVSRASGSSSLIVGHDEDKVSVRLSSKRVRRLSPL
CWVTIGVASGGGRLEKPLQKAGNSFYAMKWPVVRGTAKSAYDHPHGGRSF
GKSSSVSRNAP---P--GQKVGHASSRT----------QGFAGYKVGMAH
IVMNEYKAKAVTFVLTPPMYVYSIVAYNLTPYGWKIVGEVKEL------R
LRAKKTKTIESIQVGKDVSMKVYKEGEATDVVAVTKGHGWQGVVKRFGVA
L--NTHKSTGARRHGGALGGET-QAKVMFTVPRAGQMGFHRRTERNKRIL
VINLKGTFAMIEGSLPGPSKRLIRFRK--MKVKVFALDGKQNGEVDL-PD
QFSEPYRPDLIRRAYHAYKTQFYQPKGAYPLAGLQTTGRRHAWRQMNTGQ
SRSGHVRVPHSNKGRRAHPPKPWKILRERINLKEKFKAIRSALNASLEKM
LVIVVNGFE--VKRVQDARKVLDALGPKSILIVAKDKGLQKAVRNLPGVD
AIDVKNLNAELLAAGRLIVWTQDALAEMNQE-------------------
------DMNQVVLEKVTVNIGVGQ---GGQPLENAKKLLEQLTGAKAIHT
LSRTRNPTFNLKKGEPIGVKVTLRGTPAIEFVKKAL-----VARE-NKIL
SRNFDRTGNVAFGVPEYIDFPGMKYIEI-GILGFDVCLTLQRVNQAEAEA
YMKKFAV-------------QLPQGVSISLEPGLIKVSGPKGEVQKKFDV
KTIGVDGTEVTVSTVKTKPKAALGAVESHIRNMVHGVQHGYDVKLALVYS
HFPVTVKGETIKNFLGEKTPRVVKVKGKVKVSIAGQEITVSGINKEEVGQ
VASSLIEATDERVFQD-GIYY------------------IVEGTVVSTRP
KKTAIIQIAYVKKVPKYERLEKRRSRLAIHVPDGTVQVGQKVRAGETRKI
SKTKSFVLMEVL----RRTMMRNGVQTKRFLKSFHRRMKKNKPIKTHFRE
MVIIPEMLGFRFQVYNGKQYIDFTADIAMIGNRLGEFSNPVQMVRHSGPG
IGATRGSK--------------------------SKMIQKALADLTVKLF
LYKDLAKAGVSDIQIQRTPIATRITARVRKPGMVVGKKGNTIKEVCDELS
RRFEVVEVTQPALDAKLMAEKIGQRIEMRPNIKPIMRMALREIMEAGALG
AELQVAGKVVGKGKAKALRVRDGYLRKSEPMKQVRKGHYVAYLKAGAIGV
SVKIV-------MDTLANALNSMKVAETKGRSSSRVPTSRLIKEVLQVLQ
DNGYITGCEYQTDAQGFFTVTLNG----KINDCGTI-KPRFSVTALTWEK
FRFLPSTGILIVSTPQGVMTHLQAKEKKTGGRLIAYT-
>SR2-17_Biohub_180515_DPANN_56_48
-LNVGTVVNCADNTGAKTAQIISVGGYHRQPACGVASLIKVVVKEGDLK-
--SRHQMFNAVIVRQKAEYRRKDGMRVTFEDNACVITDE-KGDPKGTEIK
GAVAKEAVER-FSGIGKISTIVV-------------EKKRRRFRGHRTEH
GAHRGGGNRGGRGLAGH---KWSYVVKYDKRGFTRA-KAVSITLSQIDSM
LDNVQMKFAEKQGL--T-KDKVLGNGSIKSPLEIHAKMFSKQAEAKIQEA
GGKA---------KKRLRLL--ES-RKPRLVVRRSLQFIQAQIIEKGGDR
TLVSSSSKFLNFACDNTSAAYLVGFAIGKVALKNNIQEAILDSGLRSTKG
RIYAVVKGARDAGLNI----ATFVGERISFKHSQIVADAIRNKSLAKAKS
LLTDVFPKSSKAFLTLLNSAEANAKQKNIDTEKMFVKVAKADRAHKYIRG
RSLAKYRGQ--RAKVTHISVVL--SMSLRKGDEVKIIRGEHFGKVGEIVD
IDLKKYMIFVNGVTIK----RT-------VG-TEKQVAIEPSNVVITSMK
LDDNMRQRIE----------------------------------------
---------------------------------------MKGKIVDIVRD
AIHSAPMAVVKGDNGKQILQVAAEGVMMGDTITYGELKTGNVVELSKVPE
GARIFAIETYPGSGPKLCRSSGVFAFVTSKTGGRVNIQFTNGRIVDFDER
CRATVGIAAGGGRPDKPWVSVGKKFHAKIYPRSAGVNMTPADHPYGGKSK
RPRPS-RTVSRHAPP--GKKVGSAARR------------AFAGYKAGMTH
AMIDNKKQMPCTIIECPPLKVISIRAYHRTAK-GDQPMCEKELDKISVGK
FKK-----LAQIELGKEIVASVMKEGEVVDTIAVTIGKGTEGPVKRFHIR
IQDRHAKQ--KRRHVGAISQQV-PRKVRWQAPTAGQLGFQRRTEMNKRVM
KIVLKSSFVLLKGSVAGPKKRLIMMR---MKADVFDLQGKKKEQVSL-PK
VFSEPVRADLIKRAVISAQSNERQAYGPKKTSAHYHGYRRHRYTMMNREM
ARHGKTFVPHAIGGRAAHAPLPEKVWEQKINDKERQKAVRSAIAATAVKD
LVIIVEDFQ-SMKKTKDVASFLTSMRKKGPLFVIADDKIGKAARNIPGVN
VCRVGNLSAEYLAPGRLTIFTKSALEKLG---------------------
----ANPMREIRIDKVTLNIGCGD---DKARIEKAKRLLEMLTGGKPVIT
RSKRR-STFGVIKDKPIGVKVTLRRKPAEDFMVKSI-----GALE-KKLR
MGQIDTDGNLNIGIKEYIDLPGVKYAEV-GMLGLGVCVTLEL--------
----------------SKEINVLKDVTLDISGNEVTARGPQGEVKKAV-P
KNVKIEENKVRVSSDERRSKAIVGAISAHIKNVMEGATKGYTYKLRVIYS
HFPVTVENDKVNNFLGERVPRIAKILGGVKVKIDQQDITVTGASLDDVSQ
TAANIEQTCRIVGFDK-KVFQDGIYITSKN---------IVKGRVVSARA
TKSVVIEKNYFHWVQKYQRYERRHSRISAYNPECAAKEGDFVTIAECRPL
SKTKAFVVVEK-----RRTIKRGFSQEKKLIENIRR--DPAKFHKTHVRN
LIILPEMVGTRLGIFTGKEWFQLTVEPHMVGHRTGEFSIPVKRVKHSAPG
IGASRGS---------------------------KLFVKEGIRDSQLEEY
LGDMFDKAGYSHTEMQRTPMGTRIIIFAHRPGLIIGKSGRRIQELTEAIK
VRLDVKEVDEPLLDPAIVAKRIARSLEKGINFKKVCNFYLEEVTKGGAIG
ITIRVAGKLAGVERSRFAKFRRGFVAHSYAETLVRNGFTRAAMKPGMVGI
QVKIMM----MIQDTLADVLSVLKNADRVGKRDCITRASRLVKDVLTVLH
EKGYIGSFDFDDGKSGKYKVELKG----KIIDCNVI-KPRFSVKTTEFEG
WRFLPAFGFLIVTTPNGIMDHKTAKETKSGGKLVAFVY
>SR2-17_Biohub_180515_DPANN_58_43
-IMSGTQLVCDDNSGAKIVEVIEVLGRRRQPSAGVADIVIVAVKKGKPE-
MVKKK--ERAVIIRQKREFARGK-ERVRFTENACAIIDE-KGLPKSTEIK
GCVAREIADK-FPKVIGLASSVV-------------------NRTFGGGN
AKRRGKGNKGGKGRAGHKWLQT-IVRGEHKRGFHSRTHSQTVTLDQLN--
-RMIATAAPEAKELV-LKNMRVVAKGRISAAMTIKAEGFSAGARKAIESA
GGKA------------------TKGRLPRLVVRRTGRHVIAQVVAGDGDK
TVASASSKDKKFSKCNAPSAYLAGRLAARRAVKKGVKKAVLDLGRDATKG
ILFAAAKGANDGGVEV------GYDIDASYKDLAQACKAMEGRSVSAARK
LLEEAPRKECRLLLKILANAYSNALSNGVEGKDAVVLHAIAYKQNAFPRY
R------------------------ARVRKGDRVKVLSGGHRGAVGTVSR
VFAQEGKVALEGAVAR----KQ-------AG-REVPASIPASSLVITQLA
EK------------------------------------------------
--------------LINQRRGKG-SSTFRRPDHRFSPAGIVGQVTAILDD
IARSTPVVEVALEDGRRFLSLACEGIAIGDKLPIGRPALGAILPLGAIPD
GTPVFDVEFSPRDGGKIARTSGTSALVIAHEEEAVMMQLSSKKTVSLSPN
CFATVGVAAGGGRLEKPLLKAGNARARGRYPIVRGTAMSAYDHPHGGRSF
GKSTTIARTSP---P--GQKVGLAARTS-----------GFAGYKAGMAS
VLMDDQVVSPVTVIEVPPLYIYSIEAFAPTPVGLKKVGELTAPNAPKQLH
RSAKKPKTLPDVFVGKEIPASVLKAGDFIDAVAVTIGRGWQGVVKRRGVS
L--STHKSTGARRHGGSIGGER-QAKVFYTIPRAGQHGFHRRTDANKRVL
LTTLKSAFIAVRGSVPGPAKRFICLRK---NASVLDFSGKSEGQVALPP-
QFDEPVRPDLISRAAHAQFTLTLQPKGAFPLAGEYFGRRHEPRQTINTGR
SRPGRRQVPHSVTGRRAHPPKPYTVLVEKINFKEKMKAIRSAIAATADDG
TVIVVDSFSI--KKSGESRNALEGLRSTSVLIVGKDSGVWRATRNIPGVD
AVAVEKLDVGLLAPGRLTVWTRGAIEKLGKE---------------EVKK
EKSGGNPMLGVRVEKVTLNIGVGE---GGDKLQNAKLLLERLSGAKAVLT
KAHNRAPEFKIRQGDPIGTKVTLRHAAAVEFLRNAL-----DAVDFRILP
-RSIDSSGNVSFGVKEYIDFPNAKYDKI-GMLGFDVCVTLSVS-AQEAKA
FMESLGANL-----------KIASGVSVSVSGRAIAVSGPKGAVFRQFNP
VDVVVSGDEVDVRMPEDRRKAMVNAIAAHVRNMMEGVQKGYEKKLTLVYA
HFPVTVKGITVKNFFGEKSPRTTRVVKETKVKVDKQEVTISGIDKEAVAQ
TAANLMSA-------------------------------VRNGAVESLKA
RKTAVIKLSYIRKVPKYERTEKRRGKIHAHVPECHLKVGDAVEFAECRKL
SKTKAHVVTKVL----RRTMRRMPMQVRKFIEKFRDDRKKGKQFKTTIRE
MVILPEMVDSHVFVYNGNSYVDVFVTPDMLGKRLGEFSHTTKMVRHSGPG
IGATRGSK-------------------------EKKFIQKAFADFGIKEF
LGKYLDRAGVSKVTVAKTPIATRITIEVQRPGIVVGKGGESITRVSRELK
VRIEVVEVPVPSLDAKLVAERIGRQIELRGNVKQALRIALREIMDAGAVG
AEIRVAGKIVGKGKAKALTVRQGYLKKSDTIKLVREGRYTAYPKAGAIGV
SVKIL-------MDTLSGALNSLKMAEFRGKSQCKIPASKVIREVLLILQ
SNGYVGEFEFDDGKGGYFIVNLTG----RINDCGVV-KPRFAVKKSEWEK
YRFLPAVGLLIASTPQGITTHGSAKERGAGGRLLCF--
>SR2-17_Biohub_180515_Woesearchaeota_32_11
-LQHGSYVDTCDNSGAKIVKIVSVFGQKTVKTAGIGDLVMAAVKKGKPD-
--MRKKVVFAVIVRQRKEFRRPDGMRVKFEDNAAVVLKDDKGNPQGTMLK
GPIAKEACER-WPSVAKLASIIV---------------KMSRHRGHGYGA
MKHRGSGNKGGKGRAGRADSKKPSIWKNKDFGFVNRNEQKTLNIRDIEER
LDRIAEQKTVAKNIYTDLGDKLLGTGKATHSFMITVAAASEQAIEKIEAA
GGKV---------KRRRRGR--TG-KTPRIIIRLSTNNVVVQLANEKGDA
ILATVNSCVLKFKKNNLPACYLAGLSLGKKAKEQGITHAIADIGLTSIKG
KIYAVVKGLLDAGLS-------GVSLPVSSKVGYELCNHLRGKKIKQAYD
ILEKVPEKAAGFVLKLLKSAESNAQYKGLSVSDLVIVHICCHKAS-----
SPWRAGRQKRRKAKRAHFEIVV---LRVRTGDKVKIMRGNYKGAVGKILT
VNVKNSFVTVEKTDRT----RK-------DG-TKSYYPFDASKVQIISLY
TDDKQRAAYK----------------------------------------
-------GK----NLISQRRGKG-SMRYRKPVHNYQKNALVGKVVDILHC
PSHSAPLAKVVYEDGSESLLIAPETIAVNQSVAANEVANGNSLHLRDIAD
GTAIYNIEGVPGDGGKYVRSSGVFARIMVHQDNKVVVLLPSRKQKTFDGK
CRATIGVVAGGGRLDKPFLTAGRKFFKMRWPRSSGAKMNAVDHPFGNKRS
SRK-SKARVAPKNAP-PGRKAGMRARRT-----------GFAGYKVGMTH
VLVDNKKSIPVTIIECPPIKIHSIRFYKKEGT-CIYVKKEKKVRVPKKTN
-------SLDNLQNDKEIQVSIFKEGQLLDFHAVTKGKGYQGPVKRFGVR
L--RSHKAEKTKRGPGSLGAWCGQGHMMYRVAHAGQMGYHTRTEYNKWLI
KIVVRNPFILVKGSVGGNKKRLVRF----MKVHLFDMQQKQLGLVEL-PK
QFSEEIRFDLVQRAIMSLWNNKRQPYGSYVDAG-DRHSV-KISKQRGFGI
SRVGAAQAPGTVGGRRAHPPKATKNWEEKLNKKERRKAIRSAMAAVMQKE
LVFIIETFSL--SKTKEVVAVLHKLKKKILLVVSGDCKLQQSAKNIPGVD
VVAVNTINAELLAMGRITLFTQAAIERVQKE-------------------
-----NVMKNIKIEKITLNVGAGK---DQAVLEKGLKLIKHITGVDPIKT
FTNKRIPTWGLRPGLPIGCKLTLRGAAAEELLGRML-----KAKN-NKLS
NNHFDHQGNVSFGVHEYIEIPLVKYLEL-GLMGLQVCATLEIK-PQESIE
FMKAYGISVE------TEQLEVPEGITVTYHDGTLIVKGKNGELQRKLSS
KRINIVDKSVVN-FSMAKEKMMLGTFKSHLKNMIEGAQKNYVYKLKICSG
HFPMNVNNQVVKNFIGEKKPRILSLTKGVSVKIDGEVITVEGNDIEAVGM
TAAAVERLASRTGFD-KRVFQQGIYITEKP--------RTFVGTVVRIRL
QKNALVSFERRVLIPKYERYERRYTRIMSHNPLCGVKENDKVKIMETRKL
SKTKNFVIIEVLN---RRSLLREPTAAQQFYKRLEK---KGNNIKTHNRD
LIIIPALVGKMVLIYQGKEYVATPITEEMIGHYLGEFALTRKKVSHSAPG
IGATRSS-----------------------------ILAQHIKEFEIKEY
IKNNLKRVGYSSAKLMLTPLGEKIVISASRPGLIVGKRGQSIKQLTNTLK
KKIEISEVTNPNLDPIIIGERVVNSMEKSARFKGIGHKAMEDVMGAGALG
VEILISGKIPS-SRAKRWRFYQGYLKKSIAVNGVRVAYTAAELKSGTVGI
QVRIM------FNDPLANMYSNILNSEKIGKKECIIPASAFMKENLRLLK
EKGYIEDYQED-NKGNLLTIKLNG----RINKCNVI-KPRFSVKVDNYEK
FRFLPAFGILLVSTPRGLVVHETAKEQRTGGRLVAYCY
>SR2-17_Biohub_180515_Woesearchaeota_32_19
-IPHRGSFTAADNSGARIVRLISVKGHKTVRAAGVGDLVRVVVVDGRPD-
--MRKQVVPAVVVRQKQVYRRLDGMRIKFEDNAVVVLKDDQGNPKGTMIK
GPIAKEASDR-WSPLSKIAKMIV------------KHKKSRKKRGRTQGW
GLHRGSGQKGGVGRAGF--GPDN----LGRHGFKRSNNYKVISIKDLSER
LENVEEKLAEKKGH--IDKGKLLSQGEVNKKLEIKVERASAKTKQKIEGK
GGKL-----------RKRGK--TSSYACRVVVRKTNKHIITQAVTPKGDA
VILTITTKDLKGNTKNISASYLCGLLFGKKLKEKGTKKAIADLGMTTVKG
KIFAVLKGVKDAGID---AKAVGIDLPISSKQSIEICNYLRNRKLAVAKK
LLEEVPVKACAKILTIVKSAESNAQNKGLNSNNLVLTHISANTGTRIQRY
KRK-----GSRKAKMTHIEVIL---ARVRKGDKIKIMRGTHKGKSGEVDR
VDVTKQKVYVQGAEAT----KK-------DG-SKILQPIHPSNIMIQEMK
MDDKKRLKR-----------------------------------------
-------------TLIQQARGKG-GPRYRAPSFNYNNQLQKGTITDIISC
PGHNAPLIQIEYEKGETIFISAPEEVKVGDQVTSGEVKTGNILTLKEIPE
GIPIFNVESQPGDGGKLCRSPGTCARIVAKAENHIIIKLPSKKEKSLNIN
CRAVVGMIAAGGIKEKPFLKAGRKHHAMKRPRTTACAMNAVDHPFGNKRS
SRKAHQIATTHDAP--PGRKVGKSPRRT--------------GFKAGMTQ
ATVDNGPIIPSTVIECPPISVFGATFYKNTPYGLKTFTTTPQFNKTLSRS
ISK-KHKKIEEVNVGKEISVEVIKTGELVDAHAVTKGKGIQGPVKRFGVA
I--RHHKSEKTKRGPGSLGPWHGPQ--TWRVAHAGQMGYHQRTDYNKRVL
GIIVRNNYLIIKGSLPGPKKRTVILVK-MTKLKVIGKDGEK-GSIDL-PK
QFEEPIRKDLIKRAVLSAQSNQRQPHGTNPLAG-KRPSARECRGSYGKGI
SRVGSQFAPGTVGGRRAHPPKAEKILIRKINDKERKKAIRSALHATTLKE
LVFVIDDFKI--NKTSELVELLEKLKKKPLFVVSQ-KCLQRAAENLPGVD
AVSVESLNAELLAVGRLTLYTQSAIKKLEKE-------------------
--NITNVMQKVRIEKITLNIGSGK---EQSRLEKGIKLIKKITGIEPVKT
VTKKRIPNWGLRPGLPIGCKLTLRKEKAREILKRLL-----AAKE-NKLK
AEQFDVHGNLAFGIHEYIEIPNLDYDEI-GSLGLEVCVTLETVTKEEAMN
FVKEFNVEV----QDLKDQIIIPEKVQVVLEKDGFLVKGPKGEVKRILHH
PLVKVKEKEINLEAKATKKKALLNTFSAHLRNLIKGVQEPYVYKLRICAS
HFPAQVKDSIVKNFLGEKIPRELKLNKEVKVVVKDIDIIVESPDVEVAGR
TASEIELLRI--SGKDRRVFQDGIYIVEK---------RTFRGIVVSAKM
QKTATVQWTRLKYIPKYERYMMKKAKVKAHNPEENAQEGDEVIIKECRPL
SKTKTFIITKKLE---RRTLLKGTSEHKKILEKIRE---GKNKIKTHCRD
MIIIPEMVGSFIQIHHGNGWTPVNILEDMVGHRLGEFTLTRKRLKHSAPG
IGATRSS---------------------------RKFVSEKVREFQIQEF
ISQTLKNIGHSTTTVQRTPLGEKIVIKAARPGLVVGRKGENIKKLTLTLK
KRIEIEEVEKPLLDAQIVAERIASSIERIQRFKGIAHKTLQEVTDAGGRG
IEIKISGKVPS-KRAKSWRFSKGYLKKSANITGIKKAHATSLLKSGIVGI
QVRIMS----MLNDPLSNALETIKQKDAKGVKECLIPSSKVIKKVLDILK
ENKYLGEYKSETESKGILKVNLLG----NINKCAAI-KPKFSVKHDNYEK
FRFLPAMGIIVVSTSKGVMTHNQAKEQNLGGRLLAYCY
>SR2-17_Biohub_180515_Woesearchaeota_45_12
---LEARVIPCDNSGAKELKIFTVMGLKNTRAAAVGDLIMATVKKGRPD-
--MRKKVVLAVIVRQKKEYRRPDGTRIAFEDNAAVVLKDEKGNPKGTIFK
GPIAKEVAER-WPAVAKVATMIV-------------------THGWGAK-
KKHRGAGNRGGKGNAGRADAKKPTYDMIPNRGK-HSKEVKTINIATIEEQ
FQKISEKSIEQKEVMDSQYDKLLGSGHPTRKYKITVPSASSGAVEKITSA
GGSVT---------RRKRGK--TS-GKPRLVVRRALRNIVVQLIQAKGDM
VVLGGNSSQLWKFGLNTSTAYLTGFMIASKAKAKGINHAVLDSGLVSRKG
LIYAALKGAIDGGLEI--ARVVGRDLSISTRQSVEVCHFIRGRNLQWAKQ
YLQDVPQNCSTAILALLNSVEANAQEKGLNTANLVIKHSCAHMAS-----
RPFHTGRFRGRKMKRSHVEVVV---ATVRVGDKVKIMRGQFKGKSGKVTR
IDTKMTKVYVDGVELL----KK-------DG-AKAFPSTDPSNLLITELK
MDDKTRLKTK-R--------------------------------------
-------GK----NIIAQARGKG-GPRYRAPSFRYHENSLNGKVVDLIHS
SGHSSPLMEVAYENGETVLQVAPEGIRVGEALAAGELKIGNVLPLRSIPE
GASVYNIEGIPGDGGKFVRASGTFAKVKSHMQEGVQVILPSKKQKTFHPE
CRATIGVTSGGGRTEKPFVKAGRRAKNKIYPVTSASKMNAVDHPFGNKRS
LRKSKARPASRNAPP--GRKVGMAARRS-----G-----GFAGYKVGMTH
LIIDNYSHMPVTVVECPPIKILSARFYKTTPYGTHVVTEIQKAEKELARK
LCAKNVKKLEDIKHDKEITIDVFKEGALVDIHAVTKGKGFQGPVKRFGVK
I--RSHKSEKTKRGPGSLGAWCGQGGMMYRVAHAGKMGFHERTEYNKWLV
KIQVKSNYVLIKGSLPGPAKRLLRLN---MKLSIYGIDGTEKGKKQL-PV
QFTEPVRYDIVERAVLAIHSHGRQPYGADPMAG-MKVSARKVLSRKGTRM
NWVGA-EAPGTVGGRRAHPPKSSKDWTQKINKKERRKAIRSAMSAVVQTE
TVFILENFSL--AKTKDVATAFGKLRKIPLVVVSK-PCFGRAVNNIPGFD
AVVVKDLNANVLALGRITLFTEAAIEVLEKE-------------------
---NEHPMRKIRIEKITLNIGAGK---EQARLEKAVKLLKAITGIEPVKT
TTMKRIQAWGLRPGLPIGCKLTVRGKKAESLFKRLL-----QARD-NLLS
EKQFDMNGNLTFGIPEYIDIPDAKYDDI-GIMGLMVCVTLAKVTKGDAIT
FMKKLGVQIQ---RKYKEVVIIPEGVQIGVQDKTLTVKGKKGELKREMAY
PGVVFQDNKMVVQTETSKRKRMVGTFAAHLTNMTKGVSKGHVYKLKVCSS
HFPMTVSGDTVKNFMGGKVPRTTKIKKGVKVEIKGNDIIVEGPNKELAGQ
VAADIETLRR--PNFDPRIFQDGLYITEKDGK------RTFTGRVTSAKM
HKTVVVEWSRRHYLPKYERYEKRKTKIKAHNPTSNAKENDIVQIAECRPL
SKTKHFVVVAIV----RRNIKRGFTEEQKLLKKLRA---GKDLIETHCRD
MVILPLMIGKKLKVHRGNSFEMVDIQTHMLGHRLGEFVLTRKKLAHSAPG
VGATKSS----------------------------EIIKKKMNEFSVKEY
ISENLKRIGHSDTKVQRTPLGEKIIISASRPGLVVGRKGQSIKKLTLDLK
KHVELAEVDNVSLDPHIIAEKIQTSMESIARFKGLGHKIMTEVMGAGAKG
IEILISGKVPS-ARAKRWRFYQGYLKKSVAMTKVRVAYAAAQLKSGTVGI
QVRIMP-----LNDTLSNAMSVILNAERTTKSDCSVPSSKLIQNVLSILT
DNHFVGEVRQDD-GKGLLKVNLLG----KINKCGTI-RPRYSVTLDDYEK
FRYLPAFGILVVSTSKGLMTHKEAKQKGLGGRLLIYCY
>SR2-17_Biohub_180515_Woesearchaeota_45_49
-LSHGSIVETCDNSGAKWVKVTNVKGLKRKPSCGIGDLIQVAVKKGTPQ-
--MRKQVMFAVIVRQKKAFRRPNGMRVAFEDNAIVVLKDDKGNPKGTILK
GPIAKEACER-WPGIGKIATVVV-------------RKKSVRYRGHGCGS
MKRRGSGNKGGKGNAGRADSKKPSYQTIKDYGFSRSKKVVPVNLEYFE--
---LHKESLPKQDVVDKSYTKLLGKGSLTGKFKFTVEQIAKKAKEKLDKE
GSVV-------MTFRRRRGK--TS-GKTRLVVRKTLHQIIIQFIYQEKGD
VVKSATSSKLWTLGPNTPTAYLTGFLAAKQAKKKNIGEAILDLGMPPIKG
NVYAALEGVIDGGVS--MARAAGKDLSISTKDSIEIGNVIRYMDVDKAKA
YLEKVPVNAAKDMLAVLKSAEANAKD--KGLSHLYITHVAANRAA-----
GGYHHGRQRGVTFKRSHLEIVV----RLRKDDKVKVMRGSYAGKEGKVVG
INTKDQRVSVENVERI----KR-------DG-SKALVGIHVSNLMITQLH
EEKK-R--------------------------------------------
-------GK----NLIQQARGKG-GPRYRSPSFRFD-RMLSLMVKDIVHC
PGHYAPLLAVEYEDGTQGYVIAPDGMRSGEKLSMGTMSAGNILPLKAIPE
GTAVYNIESNPGDGGKFVRCPGTFAKIKARFDDKVVIELPSKKEKDFHPE
CRASIGEVAGFGRKDKPFFKAGNMFYRKRWPKVCGVSMNAVDHPFGGKSS
-HVKGRPTQAPRSAP-PGRKVGKAPKRT-----------GFAGYKVGMTR
VTIDNEVAMPVTILECPPLKILSAMFYKIHPAGTQAVGAVSRGDKELARK
LTKDTFDKM---TQGKELKVEVFKAGSFIDIHAVSKGKGFQGPVKRFGVS
I--RQHKSEKVKRGPGTLGGWKSQQHFMYRVAHAGQMGYHQRTDFNKLVM
AILVRGTYLIVKGSLTGSRKRLLRLT------------------------
--------------------------------------------------
------FAPNTVGGRRAHPPKVEKIWSLKINHQERRKAIRSALAATVHKE
LVIAAEQLQ-EEAKTKAIVTALEHMRKKSILIVSKACNLLKAGRNIPGVE
VAQVQSLNVELLALGRITLFTKAAIERLEKE-------------------
-----NPNKTIKVGKLTLNIGTGK---EPAKLEKGLKLLQKISGAKPVKT
FTTKRIQAWGVRPGLPIGCKVTLRGATVLPLIKRLL-----QSKE-NMLS
ESNVDLNGNVSFGIPEYIDIPGMEYDDI-KIMGLEASITLVIG-QKEAIE
FLKQFSVRFE-MKNSIEETIALPEGCKATYAHGLLTIHGGKATVSRKVVD
PKVTLEHDTIVLAYKSKREKTRLFTQKAHIKNLIKGSMEGHEYKLKICAS
HFPMNVTGNEVKNFFGEKVPRKVKFDPSVKVQVAGEIITCNGANKEVVAQ
TAAAIEQLTRRSSF-DKRVFQDGIYITDKDGK-------QFTGTVLSASA
QKTVTVSWERKYFVKKYDRYQRRYTKVLAHNPKCNAQLGDIVRIAETRPL
SKGKHFVVIEVT----RRKIRRGFTDAEKLFLKSFR--AHKGDIKTHCRD
MLVLPEMVGASIKVYSGREFVHLPIVAEMIGHRFGEFVLTRKRVQHNAPG
IGATRSS-----------------------------ILAQKIKEFEVEEF
ITMNLPKIGHSHTKLQRTPLGDKVIITASRPGLVVGKKGQSIKKLTIDLK
KRIEIADVQNQNLDPKILAEKLETSLEKINRFKALGHKIMMDAMNAGALG
IEVLISGKVPS-SRAKVWRFYQGYLKKDVAETQVKKAYAAAKLKSGVVGI
QVRIMP----SMNDPLSQALSKIMNAERTTKSKVTIPTSKTIMKVLELMQ
QNGYIATIEVGNEKKSGLTVTLSG----TLNECKVI-KPRFDVTKQEIEK
FRFLPAFGSLIISTSKGVMTHQQAREQGLGGKLLAYVY
>SR2-18-Sp2_coassembly_DPANN_36_3
-IQLGTRLKCADNTGAKELELITVKKGVKRRLAGVADIIICTVKKGNEK-
--MRHQIVHAVIVRQKKEYRRFDGVRIKFSDNAAVLVNPKTSDPVGTEIR
SVIAKEVIEK-FTAIGKIAYMVV-------------RKKIRRQRGHGYGS
KKHRGKGSRGGRGYGGH--KYSYIIKYEPDHGFRSKKKDKEINIDTVKMA
GKDI---DLGEHGF-----TKLLSKGEISKPIAVKVAKSSAAAKEKIEKA
GGSVE--------QKRTD----YS-GLHRIVIRKSINDIRVQVVDRKGDI
TRLEASSLKKKGHCANMPAAYLIGYKIGKKMLASGIKQAVADLGLTTTKG
SLFAAIKGVKDAGVDI-HAKASAENLRVSTKDSIVLSRAIRGKKLTTAKR
LLNDLHSKAVGEFIELLNSCEKNADNTGLERSRLFLHCSATHGSKSRRRR
RKSKFGSQ----M-------------PIRSGDEVVVMRGTHKGTMGKITK
VNLKHMSVYVDNVKVK----KVS------GQ--EVNAKIDPSNLKIIKLN
LDDKKRMKFKK---------------------------------------
-------GK----NLKQQRRGKG-NTRYLAPSHRYELGEREGVVIDIVHS
TGKHTPVAVAEF-NGKHELMIPASGTAVGQKIRYGELTNGNVVPINSVPE
GTRIFNIELRPGDGGKMCRAPGCFATMSVRGDNQCVIELPSRRQVSINAN
CRATIGIPAGYGRQEKPFMKAGNKYFAMKYPIVRGAAQNAVDHPFGGKTS
---PGKKTVSRSAPP--GRKVGMAAKRTG---------------------
--------------------------------------------------
--------------------------------------------------
--------------------------------------------------
--------------------------------------------------
--------------------------------------------------
--------------------------------------------------
--------------------------------------------------
--------------------------------------------------
-------MRDIKIEKIVFNVGCGV----TTPIENAKKVLEDLTGRTVVIV
KTAKR-STFNVPKGKKIGCMVTVRR-DFDSLLKRLL-----SAKE-NRIK
ASSFDGVGNFAFGIKEYIDVPGMEYDKI-GIIGFDVCVTLTVITNEESMK
FISEYGVKV-----IIRKEFVIPEKVNIEVKDMEIIVKGPKGELRKTFDD
PRYNKKDGKMVISCEEKRKRAMVGTIASHARNMSIGVTNGFEQKMKIFYS
HFPITAKGNVIKNFLGEKSIRSANIAGKTKVDVKKDDVILSGIDKEGVGE
TASNIERARL--SKRDRRIFFDGIYI------------RIFHGVVASARA
ANSVVVEWNYYQKIQKYERYERRKTRITAHNPSCNAKRGDSVTIAECRPL
SKSKHFVVIEK-----RRLFKRGTGVQKKLVERIKTYKNSDKLIRTKARD
MIILPGMIGAKLGIYDGKEYKPVIVTGEMLGHYIGEFAQTRKKVQHGSPG
FGATRAS----------------------------------KDQVFIKEY
IKKYFADTRCGDVEIQYTPLGTRIIIYTTSPGLVIGTGGDRIREVTDKLK
NEIDVQKIQEPDLDPHIVASSIASGLENRINFKRLGKYHLERVMRAGAIG
CEIIIKGKISG-EKARKERFVAGYIKKSPRERDVIFGRVVANPPLGNIAV
NVSIM--------SLLADTMIILKNAEMVGKNKCIVPRSDLVKSVLAVLE
KDGYISKMKI---SKNDITVSLNG----KINNTRAI-VPRMSCKYTDFEK
FRYLPTIGSIVISTSKGVMSHREAKESKIGGKLLAFVY
>SR2-18-Sp2_coassembly_DPANN_39_12
---LEAYVIACDNSGAKVLKIIAVKGHKRNPAAGIGDFVMCAVKKGKPE-
--MRKTVVPAVVVRQKKEYRRADGIRIKFEDNAVVVLKDDKGNPKGTIYK
GPIAKEAAER-WPAVSKVASMIV---------------------------
--------------------------------------------------
----------------------V---------------------------
---------KKRTYRRRRQK--TS-RKLRLVVRFTNQRVISQLIEEKGDK
VVAGADSAALDYSGKNFPAAYLTGLLIAKAAVKKGFTEAILDAGLSPLKK
KTYAFLKGALDGGLNV--AKASTKNAPVSTKHCIELCRWLRYKNTSEAKK
MLEEVPQKAAKEMLKLVTSIEANAQGKGLDISNLKIIRILANRAPT----
-P-FTGSRHRHGTKRTHIELE----IQVRKNDKVKVVRGQFAKRDGKVER
VDLKRETVSLTGIESL----KK-------DG-TKMLAKFHPSNLMIIELN
LDDKNRKQK-----------------------------------------
--------------LIQQRRGRG-TLTFRSPGHRFTGVMAQGKVTDLVHC
PGHSAPLMEVSYSTGDKGLAFAPEGIKVGDNISIGAATDGNVLCLRDIPE
GMPIHNIEIIPGDGGKLVRTGGSFAKIIAKSETAVKVKLPSNKEKDLLPS
CRAAIGTIAGSGRLEKPFLKAGTRFHKMHRPIVCGISMNAVDHPFGGKCS
-HIKGRPTQSPRSAP-PGRKVGKAPRRT-----------GFIGYKAGMTH
LQVENQVFMPATIIECPPIIVFGAAFYKKELFGMRKIASVPKMDKELDRQ
FDKKTTDDIKDFDQGKEVKISVFAQGNYIDVHGITQGKGFQGTVKRYGVP
I--RQHKAEKTKRGIATLGSWT-PKRIEFYVAVPGKMGYHLRTEYNKQIL
KVALRNPYLLVKGSVIGPKKRAIVLT---MKLPLLDGNKNKTGEQEL-PI
QFNEEFRPDLIARAVHALQSAARQAYGADQEAG-LRHSSKLSKERKGFGI
SRNGTRFSPQTRGGHQAHPPKAWKLWEQKINNKENQKAIRSALAATVNKE
LVFIIDSIE-KCTKTQDLTQQLIGLRKKSLLIVVGVSPLVKAAQNLPGID
VITVKALNAELLAAGRATLWTKNAIETLAK--------------------
-AKPVNPMREIRIAKLTLNIGAGK---DEDHLKKGLKLLQKLTGVAPVKT
VTQKRIPGWGLRPGLVVGCKITLR-NGAEEMLKRLL-----VAKE-NVLS
RRCFDAQGNFSFGIPEYIDIKGMDYDEL-KILGLEAAVTLKAITPEEAIE
FVKKFGVEVK---EGIRKEIVLGEKVTAQLHQGTLKIKGPKGEVERNFAH
PIVALDNGKVVLVAKSTKQKMILNTFASHIKNMVDGVKEPYVYKMKVCSG
HFPITVSGHEIKNFFGETVPRKTTLPKAAEVKINGADITITSSDLEAAGL
AASKIETAR-----------------------------ELFTGVVIKKDI
NHSATIEWFVSHYVKKYERYALKRSRLRVHNPACNAEVGYEVLVAKTRPL
SKTKHHVILKVLK---RRTLKRGFTYEKTLLAKVVK---GKDNIRTHCRG
MTIVPQMLGKTFIVYAGKEWNMIKITSDMLGCSLGEFSYTRKPVKHSAAG
IGATRSSK--------------------------RDFIAQKTKEYYITEY
VKKRLKVGSISSIKLKKIPLGEKIIIYSSKPSLIVGSRGSNIRDLTKELK
KEIEITEVRDLYLDAALVAEKVVNSLERSARFKSIGHKVMENVIKSGALG
VELVISGKIPS-ARAKSWRFYQGYLKKDISIEGVKKAQASALLKTGIIGV
KVAIM-----MFNDPLAAALSKIMNAERVGKREVLIPASKLLKEVLNILN
EHNYLGTFEEDDEKGGVLKVNILG----NVNKCGAI-KPRFSTKHNNFEK
WRYLPAFGLLIVSTPLGIMAHNIAKEKKTGGKLLAYCY
>SR2-18-Sp2_coassembly_DPANN_41_3
-IQLKTRLECADNTGAKELEVIAVRAGVRRRKAGVGDVVICSVKKGKEK-
--LRHTIVYAVVVRQKKEYRRFDGTRVKFTDNAAVIVNPKTFEPQGTEIR
SVIAREVVER-FSTIGKIASIVL---VKRK---KNSRAKGKRTHGWGSKK
-KRRGGGSRGGSGHSGV-----EEQSHLGKKGFYSKKHERTINICELD--
RNEIN---LKEMGYE-----KLLGRGTIKKAVIVKAGKCSKKAMEKIEKA
GGKV---------DYRLRLRLKS-GK-PRIVARKSLNRIVAQIIEPKGDI
VVAEKTSVDLNGHKGNIPAAYLTGLLIGLEGAKNSIEEAVLDFGMRVTKG
ALLAFSKGVKDSGMKI--ARASGIGLGISAKDAMVVCSVIRKKPLKRSRR
LLDDLYTNAAESIRELLASCEKNAEFKGLD-SDLLFVHASAHKGMNIRR-
RRRKAGFGSRMKRTNVEII--------VRKGDDVKIMRGEFRGKTGKVSR
TDTKKMKIYIENIKVK----KAN-------Q-QEVPAPIDPSNVMIMKLN
LDDKMRKKA-----------------------------------------
-------------NLIQQRRGKG-TPVYRSPGHRFYKEGVKGVIIDIVDA
PGRTAPLASVDF-SGTKDYVIASKGMEVGNQFY--------VRKVKDVPE
GSKIYNIELMPGDGGKLCRTSGSFAILVSAGEKKSTILLPSKKKKVISSD
CRVSIGSVAGSGRKEKPFMKAGRNFYAKRYPRVSGVSMNPVDHPFGGSAK
---PGKKTVSRHAPP--GRKVGSAAKRM----------------------
-------SKPVTILDAPSLLVCGLRFYKKIPSG-MAVAGEAKVSKHLSRK
VGSDDPSSVREVKMGKEINPEVFATGEWLDVKAVTKGHGFTGPVKRFGIK
IQTRK--DQQHHRHAGSIGGVI-PRKVDWRVPLPGQHGFHVRTEYCKRLM
KIGVVNNYMIIEGSVPGPGKRLVILKK--MKATIMKTDGTKKGKIEL-PA
AFSTAYRPDLIQLAVYVMQSQKRQPYGTDPLAGKRSYHGSRHYRNKESRI
PRHGTRVAPHAVKGRKAHPPKAEKKWEKKMNKKQMLLAIQSALAATADAK
IVVVVESFER-VAKTAEAEKILKKLRKKPLIVVS-EECLLRSARNIAGVD
ILTVKDIEIEMLAAGRLTVITENAVRLLQN--------------------
-------MREIRIEKVVLNMGVGS---KEEALKNATKLLKKVSGIEPLVT
KSKKR-STFNVPKGKPIGCKVTVR-KGAEKLLKSLL-----EANE-NKLQ
ESNFDSTGNVSFGISEYINIPEIEYDSI-EIVGFDIAVRLEIK-KEEAIE
FMKKFNVDV-------EKKIEIPKDVNIIVEGMRITVKGKKGETTRNFSD
PRYNHKGSTIIVSSEGRKKKAMIGTIISHIKNMIDGASKGHTYIIKINST
HFPMNIKGTVIKNFIGERGIRKSAIRKNVRVEVQKDNIIIKGVDKEDVAQ
TAANIEMA-------------------------------VFTGEVKSIKP
ADTAIVRWNYYRKIAKYERYERRRTVVAAHKPKCDLKVGDGVKIAECRPI
SKTKKFVVVEKI----KRSLKRGITQQKKLLKNIRM-RKQDKVIRTHARD
MIILPEMVGMKIGIHNGHEFITVEITSGMLGHRLGEFVLTRARVRHSSPG
LGATRSS---------------------------RLFIRKAKSQIGLEEF
IKSNFQLAKFGDIEVQNTPVGTRIIIYTVTPGLVIGSGGERIRELSDEIK
EKIDVQKILNPDINPSIIAKNIALAIENNVNYKRLGNHYVSRIMKAGAVG
CEIVLSGKFSG-QRGRTERFIAGYLKKEPSERDVLKGFAVANPKLGNVGI
SVKIM------RHDMLADVMSKINNAEREGKSYCIVPSSKMIKNVLNVMQ
KNSYIGKMHEKDVRGNRIKIELLG----RVNCSKVI-RPRFAVKASEFEK
WRYLPAFGILIFSTSKGVMSQKDTLEKNIGGRLLAFVY
>SR2-18-Sp2_coassembly_DPANN_43_3
-IQLGTRLNCIDNTGAKEMEVIAVLGYKGVRKAGIGDIVVCAVKKGKEK-
--MRKQVVRAVIVRQRKEYRRNDGTRVKFTDNAAVLVNEKTFEPIGTEIR
SVIAKEVVER-FSAIGKIASIVL---------------------------
--------------------------------------------------
--------------------------------------------------
--------------------------------------------------
--------------------------------------------------
------------------AKAFGSNLRISSKSAVKICSVIRGKKLSIAKR
LLEDLYTKTVSEILRILKSCEKNAEFKNMEKGKIFV-HASAHHGTIFRR-
RRRKSGFGSRMKSTNL--------SMSVRKGDEVAVMRGKYAGKSGKIIR
VDLKKLKIYAENIKMK----KP-------SG-AEVDAALDASNVRLIKLN
MEDVKRRKFK----------------------------------------
--------K----NLRQQRRGKG-TPRYISPGHRFPSEIKDGTVVGLKHA
SGRTSPVAVVDF-EGKRELMLPAEGTHVGQKVEFKKAGEGNVTTIGSVPE
GSKIFNIELNPGDGGKLCRSSGAFAILVTQGKDKCVVLLPSKKKKVLSSR
CRATIGSVAGSGRVEKPFVKAGARFYKMMHARVSGVAMNPVDHPFGGSAK
---PGKKSVSRDAPP--GRKVGSSPART----------------------
--------------------------------------------------
--------------------------------------------------
--------------------------------------------------
--------------------------------------------------
--------------------------------------------------
--------------------------------------------------
--------------------------------------LLKAARNIAGID
AVVCDKLDARLLAAGRLAVFTKASLEKIEEHY------------------
-FMNDNKMREIRIAKIVLNAGCGV----KTPLDKAKIIIEKVSGRKAVIT
KTRRRT-TFNVPKNKPIGCMVTVRS-GTTDFLKKLL-----QARE-NKLR
ASNFDDNGNFSFGIPEYIDVPGMEYEKI-GMLGFDVAVALEAISTAEAME
FVRKFGVKIE------EKRVNIPNDVSVEVKGKIITVKGSKGHLERDFSD
PKISIKGDEIVVSGPDDRKKAMIGTIISHIKNMAAGAEHMHTYKMKIIYT
HFPVTVDGKVVRNFLGERGVRVAKIIGKTEVKVSKDDITISSISKEDAGQ
TAANIEKSC-----------------------------RVLQGKVVSDKG
SDTAVVEWNYYNYIPKYERYERRKTRMPVHSPTCGARTGDIVTIGECRPL
SKTKRFVIIEK-----RRTLKRGLTKQKKLLERVRKFKGQDKLIRARCRD
MIILPEMMGAKIGIYNGQEYKPVIITHEMVGHYLGEFSQTRKRVQHSAPG
FGATRSSK--------------------------RIFIKKAKEHIGLEEF
IRSQFVLARTGRIDIQYTPLGTRIIIHTMTPGLVIGAGGERIREIVERLK
EDIDVQKVTDPDLDPNVVAQNIASSLERGVNYKRLGNFFLDKIMNAGAIG
CEIVISGKLGS-EKARSERFIAGYIKKEPAQRDVVRGFATANPKQGVIGV
LVKIM------RHDLLSDAMSIITNSENIGKTYCIVPRSDLVRNILLVAE
KDGFLGGIELE---EKTIRVELLG----RINKAGSI-RPRFSVRKNEYEK
FRFLPSLGLLFISTPKGVMSHTEAKQANLGGKLLAYIY
>SR2-18-Sp2_coassembly_DPANN_48_2
-LNHRAKLVCIDNSGAKILRMYAVIGYKRQSKAGVGDIVMCAVFKGDPK-
--IRDETPLAVIVRQRKEWRRPNGIRIKFEDNAAVLINES-NEPRGTMIK
GAIAKEIVDR-FPTIGKIASIIV--------------KKSRSFRGHGWGA
KKHRGAGSKGGKGFAGF-YVQMNFPGHIGKKGFRPKKEENGINVLNLAMD
GKEFDLAT---MGY-----NKLLGKGKIGKAITVKVKYASEQAIAKIEGA
GGKV---------------------GKPRLVVRKTANYIKADVVDGIGDK
VLATCSSKELKGGSKNISAAYLTGLLLSKKA---GGKDVIVDIGLTSSKG
KLYALTKGAHDGGM-----KAAGIGLPISYKSSKIVCRKIAGMKFDKAQR
FLNGLFTKSAKYILEVLESAKNNADVKG-IDGELRVRLAVADKGP---RR
MRGKRRRDFGTEMKNTHVKIIL---LAVRKGDKVKVMRGEFFGLMGNVKD
VDLKNYKVRIEKIARK----KV-------DG-TEVLVPFHPSNLQIIEAN
MEDKERQAIK-R--------------------------------------
----------------TRSRVKGHSRRFRFPSHRSEYWEGTAKVMDIIHS
PERTTPLALVREKNGNEKWIIPPEGVKTGQWVKADPIKQGNIFSLSDIPE
GIPIFNIEGFPGDNGKFIRASGNFGFIVNKDANRCIVMLPSKKTRAFNPL
CKAMIGTAAGGGRTDKPFVKASKKW-FDMRPASSGSRMNAYDHPFGGKNR
---PG-WPKTVKRTAPPGAKVGSAARRT------------FAGYKAGMLT
AILKDNRAKAVTVIDCPPIFVIGARGYNDDPVTTIFCSEDK-VPKDLKGR
VSK-GKEKIKEIRKGKEITIKIFKEGEYIDAIAVTKGKGFTGSVKRFGVK
ILTR--KKKRGHRKVGAIGSEG-IGRLLFSVNFPGQHGYHRRTEFNKAII
KIEVNSDYCIIDGSLPGPKKRLVVLR----KANIIDMAGKNNGTIEL-PV
VFKTPYRPDLIRRAVLAFQANERQAYGTDWMAGKRSSGSRHMMNREMARM
ARHGARTVPQAVKGRRAHPPKPEAIWTQKINSKESKFALMSAIAATANID
AVIIVDGIKL--QKTKDMLAFLEKIKTKGPLFVKNTETVLKAAGNILGAH
VSDVKSLNAEILSGARLTIWSKEAIEELKNHF------------------
----ENPMRNIRIAKVTVNIGIGE---PGDKLKKAHQLLETMTGRKAVFT
KTMKR-STFGTPKGREIGTKITLRGEIAKAFLKRAL-----ASKE-NKVK
STSVSD-GNFALGIKEHIEIPGTKYDKI-GIFGMDVCVTLEIT-REETSQ
FIKTLG-----------TAITVPGGVKVGFTGRTLTITGKLGKVEREID-
DSIHVALETITLKIDKGRQKALLGSYSAHINNMIKGVTAGMEKKLKIVFL
HFPINAEGNEIKNFLGEKSVRKAKIREGVKVEVKGDEIIVTGPDIERVGQ
TAANIEKASKYLKRKDKRVFQDGIYIMR----------RIHTGNVVS-QS
QATARVRWDYYRFLPKYERYMRQHSKVSAHVPPCDIKKGDFVRIAECRPI
SKTKSFVVIEKM----RRSIKRGLTEQQKKLMECM--RSGEDFIKTHCRD
MIIIPEMVGKKFGVYNGKEFIVVDVTPEMLGHYLGEFSMTRRDIKHSAPG
FGATKSS---------------------------MKFLKKMIRMSEVEGF
LGEEFKRAGYSHSTIRRTPMGMRILVFASKPGLIIGRGGSKIKEMTTKLE
KQLDVQQVESPDLDANIVAGEIARALEMNISHKRIGNVMVKRIMESGAVG
VEILMSGKMGS-AKARRDRFTEGYLKHDIAQEMVDSAQATANMKAGTIGI
KVKIMKE----QHDRLADCLSAIKNAESSGKDECVTPASSLIKDVLLTMQ
SHKYIDQFEFDNGRSGEFKIRLLR----SINDCGAI-KPRFSVGYREIEK
FRFLPAFGLLIMSTSTGVIDHKAAKEKMVGGKLVAFIY
>SR2-18-Sp2_coassembly_Woesearchaeota_39_5
---FSSRLDVVDNSGAKIVRIYTVYKIKRRASAGVSDLINTNVIKGKPE-
--MKKKSVLAVVIRQKKEFRRRDGTRVQFEDNAAVVVKDNKGNPQGTLIK
GPVAKEVCER-WPAIAKIATIIV-------------RKKNSRQRGHSWGA
MKHRGAGNRGGRGNAGRSDCKKPSVWAIPNYGFTPRKEVCACNIESLER-
----NHHKLLKEGIIKEKTDKLLSKGQPTKKWSITAKYASANAVEKIKEK
GGNV----------RRRRDK--TIGEKPRLVIRKSLKNMVIQLVDAKGDK
VITSANTKELTFTGGNLPSAYLIGLLVGKKAVQQKHEEAIVDLGLSPIKG
RLYAALKGAVDAGMSI--ARAVGRDLSISKKQSVEICKWIRYKSTSRAKR
ILEDAPIKASTEILALIKSAEANAQLKGLNTGNLHIVHINAQKAP-----
TPHHYGRQRGTKMKRTHIEVVL---ISLRKDDKVKIMNGDFKGKEGKVSE
IDMKSGRVFVEGIDRV----KK-------DG-SKARIPLQVSNLMITALG
-KEDKRIKKK-KAKK-----------------------------------
-------GK----RLTVQRRGKG-SPVFLSPSHKYMKTAGKGKVTNLLHC
AGHTAPLMTVKWDNGEEQLTIAPEGVRVNQTIECGNTETGATLALKNIPE
GTLVYNIEGIPGDGGKFARSGGVFAKVLARQGTSISIMLPSKKEKMFNEN
CRASVGIVAGGGRMEKPLLKAGTRYFKSRWPVVSGQSQNAVEHPHGGARS
SKK-N-KPDRRFAPP--GAKIGKRPRRT-----------GFAGYKAGMTH
VMIDNRAAVPVTVIECPPIKIASARFY-KDTLKGFQVVKEK-AEKELKRK
LPKNSKAELESIKNGKEIKASIFKAGQIVDTIAVTRGKGFQGPVKRFGVS
I--RRHKSEKTKRGPGSLGGWIAQAHFMYRVAHAGQMGYHNRTEYNKWII
KINVKNEYLLVKGSVQGPAKRLIRF----MKISVYSLQKTEVSKKDL-PA
CFQAEVRPDVVKKAVLAIRANKRQPYGADPTAGMKQVSKRDYQTSYGHGI
SRSGTRFAAGTVGGKAAHPPKVEKNWDQKINKNENRIAIKSGLTAAMKKD
LVFLVETFDL--AKTKDVVAALEKLKAKPLIVVSGACKAQKAAGGIPGVD
VVNVKYLNAEILAPGRLTIFTEAAIEKIAK--------------------
-----NIMKTIKIEKMTLNVGAGK---DPKKLEKGVLLLKHITGIDPVKT
VTEKRIPTWGLRPGLPIGCKITIRDKE---LIQKLL-PGFLKAKG-SNLM
ESQFDENGNVAFGIHEYIDIPGIQYSEV-GIMGFQVCITLTIS-KPEAME
FMKKFNV----------EEMEIPAGTNAKFEGSILVISKGKAMIKREFHD
PRLQLEGNKIVLEAPT-RKKMQIGTFIAHIKNMLKGVNEPYVYKLRICSG
HFPMNITGKAVKNFVGEKIPRVLTFKEGVEVKIEGQDIIVSSPDKELAGM
TAGAIELIRRP-GF-DPRIFQQGIYIIEKCGK------RTLVGKISSAKV
KRNATMEIERRVPLPKYERFEKRRTKIMVHNPECSAKEGDTVKVMETRKI
SKMKCFVIVEK-----RRKINAGFTEQEKILEKLQS---KQKKVKTHCRD
MIVLPVMVGRTVGIHAGKEFKDVEIIADMIGHRLGEFALTRSRVAHNAPG
IGATKSS---------------------------KKIVEQKIKEFQIQEF
IGTNLKQVGLSSSKLQMTPLGEKIVVNAARPGLIVGKKGQSIKRLTNQLK
KKIEINEIENPNLDAQIIAERISTSMERSQRFKAIGHKVLEDVMNAGALG
IEVVVSGKVPS-ARAKRWRFYQGYLKKSIAISGVRKAYSTAELKSGTVGI
QVRIM------LNDPLANVFSNIMNCEKIGKGEVTIPASKLIKQMLTLLQ
DKRYVGATEEKDGKGNMLNIKLLG----AINNCGVI-KPRYAVQLDNYTK
YRYLPAFGILIVSTTKGIMDHESAKEQKLGGRLVAYCY
>UBA431
----GAEIEVVDNSGAKLVKLISVKGYKKLECAGVGDLITAHVIKGKPD-
--VKHTVVKCVVVRQKQEFRRPNGTTIKFEGNGAVVLDEKSASPKGTLIK
GAIAKEVGER-FPAVARIATIIV---------------------------
--------------------------------------------------
--------------------------------------------------
----------KRYNRRIQQK--TS-KLVRVVVRRSNNNVTVQFVAEKGDA
IIASARSVDLTLHTGNIVAAHLTGMLAAKRFLKKSQEDCVVDMGLIKYGS
RLFAAVKGCVDGGAN-----AHATNLKISLKKTVETTKAIRGRRLSAAQS
FLEEVPVNVAKEVLRLLQAVEKNASEKD-LSGELRIEAISAREGT--GRF
H---TGRYPGRNMKVTHLEVVV-----VRKGDSVKIMIGSFKNFTGRVTK
VSLAREFAHVEGAAVT----RS-------DG-TKSLYPLNPSNLLITKLD
TSDKKRVQKKTEAKK-----------------------------------
-------GK----RLIQQRRGRG-TSTYRAHSFHFNKDSVKGKIMEFIHS
RGHSAPLMKVIYEDGREALMPAYEKAVVGANLINQDIKVGSAYLLKNIPE
GTSIYNIELTPGDSGKLVRSGGSFATVVGHLKGMTKIQLPSKKEKLVNSN
SRAFVGAIGGGARLEKPFLKAGAKFMQMKKPRVSGVAMSAVDHPHGGTRS
-LRKGR-PTAPHNAP-PGRKVGMRPKHT-------------PAYKVGMTS
VLTGTEINVPVTVLECPPVRVLSLKLLAYDEYENLQIVKEAAVKKHLAKK
IDAKKKPGLEEVQKGTEIKVSVFQGGELVDSHGVTTGKGFQGAVKRFGVK
L--TSHKSEKKRRHAGNVGAWT-PSRVSHTIPLPGQHGYHERTEWNKWII
KVEVRSEYLLVKGSIQGPRKRMVTL-------------------------
----------------IHLSKRRRKFRTTYGRGGSRTPKKVMWAR-GRQ-
LRVGA-FAPNTVGGRKAHPPKAEKKIYGNINNKEWERALRVGLAACFDKE
LVLVLDDLEA-LSKTKEVEEALVKLKKRPLVVVSKEEALIKAVKNVKGFE
VLTPELLMVSDFGPGRALLFTKSALAEFKEV-------------------
KEAKINPMKVLLLDKVTINVCVGN---DKQGMDRAEKLLRKLTNKTPVTN
RAKKRLATWQIRPGLPIGYKVTLRGDDAKNFLKWIL-----ESKG-KKFK
SSSLDINNNFSIGFHEYLDLNGIKYDEI-GIMGFEIMVTFTKVSREEVLS
YVKNFGVSI--------VKVPLSSGVSAAYDGKILTVKGPKGEVSKRLKY
PYVSLEGNEVIIFSEGKREKKIIFTFQAHTTNLVKGVSEGFEYKLAVVYA
KFPITAKGQEVKNLLGEKVPRTVMLPADVKVSVNGKDILVSGIDKEKVGQ
AAASLEQLTRI-THMDRRVIQDGIYITEKPH-------KVFEGVVSSDSM
QKTVKVEWENTTKSTKYNRYLKTRTCVAAHNPDSKAQKGDKVLIGETRPI
SKTKHFVVIKVLER--RRKIKRGFTQEQKLLDKIKS---HEKNIKTHCRE
MIVLPNMVGEKLGIYNGKEFVSIVLTDEMIGLRLGELAPTRKIVKHSGAA
AKKVEK-------------------------------INYKFLEFKVGSY
IRKKLNDVPIQKITVEKNPMGERITIYTSTPGLVIGREGSNIKELTRNLK
AEVKIGEVDNIFLSAAIVAKRIANDLSNSQRFKLTAFKAVSGVMQAGALG
VEIKISGKLPS-ARAKSWRFVKGYLKKTGYVSDIDKAQESVTLKTGVIGI
KVAIM-------NDSLSDALSKINNAVKALNRSITLPKTKLLLQVLEVLK
KNGYVGSFELEDGKQGFVKVELLG----TINSCSSI-KPRYPVSASQIES
YRFLPAFGIILISTNKGLLTQKEAKEQHLGGVLVAYC-
>UBA73
-LNIGSIVLASDNSGAQIVRITGVIRGKRQQYAKLGDWVKVSVRKGKPD-
[truncated: 1,038,434 more chars]
