# Supplementary material for: Genome-resolved metagenomics reveals site-specific diversity of episymbiotic CPR bacteria and DPANN archaea in groundwater ecosystems
Source: Nat Microbiol. 2021 Jan 25;6(3):354–65. doi: 10.1038/s41564-020-00840-5 (PMC7906910; doi:10.1038/s41564-020-00840-5)
Supplement: Supplementary file 5 — Newick tree of concatenated ribosomal proteins from CPR genomes. [file 41564_2020_840_MOESM5_ESM.txt]

(GD18-Feb_Sp1_Woesearchaeota-II_31_13:0.3213679101,((((((((((((((((((((GD18-Feb_Sp1_Woesearchaeota_Maxbin2_028_sub:0.2414383923,((Genasci_Feb2018_S35_SO-1_Woesearchaeota_40_20:0.1466016244,ggkbase_RIFCSPLOWO2_01_FULL_Archaea_Woesearchaeota_38_10:0.1368130101)96:0.0312623175,S_p2_S4_coassembly_Woesearchaeota_39_97:0.1758303325)100:0.0718798392)94:0.0220837489,(GD2017-2_S1_QB3_180125_Woesearchaeota_41_17:0.0353025645,ggkbase_RIFCSPHIGHO2_02_FULL_Archaea_Woesearchaeota_40_54:0.0119568967)100:0.1635605705)89:0.0220416797,(Genasci_Feb2018_S34_3B_Woesearchaeota_38_40:0.1518234634,(Archaea_DPANN_Woesearchaeota_AR11_gwa2_scaffold_3980:0.0085589245,ggkbase_RIFCSPHIGHO2_01_FULL_Archaea_Woesearchaeota_38_11:0.0000023114)100:0.1668961895)99:0.0327323597)89:0.0116588049,Genasci_Feb2018_S35_SO-1_Woesearchaeota_37_18:0.1814504402)61:0.0125465399,((Genasci_Feb2018_S35_SO-1_Woesearchaeota_34_16:0.1188513833,Genasci_Feb2018_S35_SO-1_Woesearchaeota_42_26:0.1714441965)97:0.0159416743,((Genasci_Feb2018_S35_SO-1_Woesearchaeota_38_11:0.1275305956,Genasci_Feb2018_S36_SO-2_Woesearchaeota_37_15:0.1960418362)100:0.0231048714,(((Genasci_Feb2018_S35_SO-1_Woesearchaeota_39_10:0.0866333315,(Genasci_Feb2018_S35_SO-1_Woesearchaeota_39_8:0.0553412355,ggkbase_RIFCSPLOWO2_01_FULL_Archaea_Woesearchaeota_38_40:0.0427515764)100:0.0447062132)100:0.0202113497,ggkbase_RIFCSPLOWO2_01_FULL_Archaea_Woesearchaeota_35_20:0.0860896205)100:0.0555408505,Genasci_Feb2018_S36_SO-2_Woesearchaeota_38_8:0.1809110089)80:0.0160610355)97:0.0156045980)100:0.0210179626)61:0.0189691383,(GD2018-4_B1_QB3_180703_Woesearchaeota_40_22:0.1668202242,(Genasci_Feb2018_S35_SO-1_Woesearchaeota_40_64:0.0662076791,S_p1_S3_coassembly_Woesearchaeota_42_60:0.0903624354)100:0.0830028346)100:0.0741581723)89:0.0259669982,Genasci_Feb2018_S35_SO-1_Woesearchaeota_32_6:0.2358833678)100:0.1156974210,((GD2017-2_S1_QB3_180125_Woesearchaeota_44_9:0.0000026516,(GD2017-2_S2_QB3_180125_Woesearchaeota_44_16:0.0005583846,Genasci_Feb2018_S35_SO-1_Woesearchaeota_44_9:0.0006038321)100:0.0016755533)100:0.3370890401,ggkbase_RIFCSPHIGHO2_01_FULL_Archaea_Woesearchaeota_57_88:0.4587342007)91:0.0823558952)91:0.0589426732,(((GD2017-2_S2_QB3_180125_Woesearchaeota_40_15:0.0935601155,GD2017-3_B1_QB3_180125_Woesearchaeota_38_13:0.0602516054)100:0.1016517337,GCA_002686855_1_Candidatus_Woesearchaeota:0.1598536230)100:0.0585887779,(((Genasci_Feb2018_S34_3B_Woesearchaeota_36_15:0.1880493013,ggkbase_RIFCSPHIGHO2_02_FULL_Archaea_Woesearchaeota_35_18:0.1384728743)96:0.0300955636,(Genasci_Feb2018_S35_SO-1_Woesearchaeota_36_10:0.2217401482,GCA_002730625_1_Candidatus_Woesearchaeota:0.1495420811)100:0.0266665300)100:0.0451931879,GCA_002688925_1_unclassified_Archaea_miscellaneous:0.1918018259)100:0.0278615821)100:0.1200776755)91:0.0293536366,(ggkbase_RIFCSPLOWO2_12_FULL_Archaea_Woesearchaeota_38_19:0.2207965049,ggkbase_RIFCSPHIGHO2_02_FULL_Archaea_Woesearchaeota_44_15:0.3078348094)100:0.0663983973)91:0.0465442382,ggkbase_RIFCSPHIGHO2_02_FULL_Archaea_Woesearchaeota_36_13:0.3092593274)91:0.0413854288,ggkbase_RIFCSPLOWO2_01_FULL_Archaea_Woesearchaeota_50_16:0.4090340490)74:0.0377734689,((GD2017-2_S2_QB3_180125_Woesearchaeota_45_7:0.2593885107,GD2017-2_S2_QB3_180125_Woesearchaeota_46_18:0.2523324540)100:0.3244832972,(S_p2_S4_coassembly_Woesearchaeota_45_88:0.4282610402,(ggkbase_RIFCSPLOWO2_01_FULL_Archaea_Woesearchaeota_53_31:0.4173209961,ggkbase_RIFCSPHIGHO2_02_FULL_Archaea_Woesearchaeota_41_15:0.3224882204)100:0.2075305400)99:0.0506096278)81:0.0514092970)91:0.0460710669,((GD2017-2_S2_QB3_180125_Woesearchaeota_38_10:0.4754424243,(GD2018-4_B1_QB3_180703_Woesearchaeota_44_11:0.4035013606,ggkbase_RIFOXYB1_FULL_Woesearchaeota_37_19:0.5283467396)96:0.1162819603)56:0.0395372485,(Archaea_CP_DHVE_6_WOR_bin_DG_71:0.3618450932,((Archaea_CP_DHVE_6_WOR_bin_DG_71_5:0.1089160096,Archaea_CP_DHVE_6_WOR_bin_SMTZ_69:0.1056958657)100:0.1833650277,Archaea_CP_DHVE_6_WOR_bin_SMTZ_00:0.3013821613)100:0.1261356125)100:0.0877352596)53:0.0177712825)89:0.0299376344,(((((((CG06_land_8_20_14_3_00_150_Woesearchaeota_33_13_curated:0.0083739494,ggkbase_CG1_02_FULL_Woesearchaeota_33_12_curated:0.0000028674)52:0.0000024384,CG1_02_FULL_Woesearchaeota_33_12_curated:0.0000028674)98:0.0000010145,CG10_big_fil_rev_8_21_14_0_10_Woesearchaeota_33_12_curated:0.0000022468)98:0.0015912301,CG1_02_FULL_Woesearchaeota_33_12_curated_cg1_0_2_scaffold_4810:0.0036239591)100:0.0714577876,((BrettBaker_AB_3033_bin_101:0.0734614501,BrettBaker_AB_1215_Bin_111:0.0363877840)98:0.0192635435,BrettBaker_Meg22_1012_Bin_199:0.0767856907)99:0.0276582388)100:0.3121876148,(Archaea_DPANN_Woesearchaeota_AR3_gwa2_scaffold_210:0.0024153530,ggkbase_RIFCSPLOWO2_01_FULL_Archaea_Woesearchaeota_46_24:0.0062338594)100:0.4517485993)95:0.0605945947,(BrettBaker_AB_1215_Bin_51:0.4493021901,GCA_002687795_1_Candidatus_Woesearchaeota:0.4198649809)95:0.0798851981)88:0.0396563324)68:0.0190573593,(((((((((((GD2017-1_S_p1_S3_Biohub_170907_Woesearchaeota_44_44:0.2510980467,GD2017-2_S2_QB3_180125_Woesearchaeota_50_10:0.2342551948)100:0.2187531513,(S_p1_S3_coassembly_Woesearchaeota_45_29:0.2796393747,Archaea_DPANN_Woesearchaeota_AR16_gwa2_scaffold_1808:0.4217885015)93:0.0471889930)100:0.0581020016,(CG10_big_fil_rev_8_21_14_0_10_Woesearchaeota_44_13_curated:0.0000027738,ggkbase_CG10_big_fil_rev_8_21_14_0_10_Woesearchaeota_44_13_curated:0.0000028226)100:0.4049421143)85:0.0505103727,GD2017-1_S_p1_S3_Biohub_170907_Woesearchaeota_45_28:0.4406178806)94:0.0338482049,((SR1-18-Bp1_QB3_181220_Woesearchaeota_47_4:0.0454434302,SR2-17_Biohub_180515_Woesearchaeota_47_8:0.0423620367)100:0.3799371765,GCA_002867475_1_Candidatus_Woesearchaeota:0.4860350144)61:0.0365492492)88:0.0342830795,((GD2017-2_S2_QB3_180125_Woesearchaeota_36_8:0.0352572119,ggkbase_RIFCSPHIGHO2_02_FULL_Archaea_Woesearchaeota_37_9:0.0423305883)100:0.3952935556,SR2-17_Biohub_180515_Woesearchaeota_45_12:0.4269942969)94:0.0756323204)78:0.0337783147,(((((((GD2018-4_B1_QB3_180703_Woesearchaeota_31_17:0.3398153275,(SR2-17_Biohub_180515_Woesearchaeota_32_19:0.2295751152,(CG10_big_fil_rev_8_21_14_0_10_Woesearchaeota_30_7_curated:0.0000028674,ggkbase_CG10_big_fil_rev_8_21_14_0_10_Woesearchaeota_30_7_curated:0.0000028674)100:0.2064989021)100:0.1589443585)100:0.1233316511,S_p1_S3_coassembly_Woesearchaeota_37_158:0.6583086828)100:0.0400876898,(S_p1_S3_coassembly_Woesearchaeota_39_91:0.2686454321,GCA_002687275_1_Candidatus_Woesearchaeota:0.2951768430)100:0.3137212066)96:0.0321537237,(((((Genasci_Feb2018_S35_SO-1_Woesearchaeota_41_8:0.0000028674,S_p1_S3_coassembly_Aenigma_Micrachaeota_41_83:0.0000024769)100:0.1965198696,S_p1_S3_coassembly_Woesearchaeota_49_30:0.2125975151)100:0.2151615719,(S_p1_S3_coassembly_Woesearchaeota_37_38:0.1135683879,S_p1_S3_coassembly_Woesearchaeota_39_34:0.1229811348)100:0.2472819404)100:0.0923857404,((S_p1_S3_coassembly_Woesearchaeota_55_21:0.1825288390,S_p1_S3_coassembly_Woesearchaeota_57_86:0.1530711247)100:0.2188072399,S_p2_S4_coassembly_Woesearchaeota_52_30:0.3423962862)100:0.1002964344)92:0.0339620302,(((S_p1_S3_coassembly_Woesearchaeota_45_47:0.2029342550,(ggkbase_RIFCSPLOWO2_12_FULL_Archaea_Woesearchaeota_46_25:0.1803107668,ggkbase_RIFCSPLOWO2_01_FULL_Archaea_Woesearchaeota_45_21:0.2169879119)75:0.0403427036)100:0.1190339625,(CG10_big_fil_rev_8_21_14_0_10_Woesearchaeota_37_12_curated:0.0000028674,ggkbase_CG10_big_fil_rev_8_21_14_0_10_Woesearchaeota_37_12_curated:0.0000028674)100:0.2886663363)100:0.1092675787,BrettBaker_Meg19_1012_Bin_77:0.4719784269)99:0.0592763715)98:0.0441985992)100:0.0551856955,S_p2_S4_coassembly_Woesearchaeota_49_28:0.5554357309)100:0.0369252574,(ggkbase_RIFCSPHIGHO2_02_FULL_Archaea_Woesearchaeota_39_9:0.2678443868,ggkbase_RIFCSPHIGHO2_02_FULL_Archaea_Woesearchaeota_36_9:0.2539684680)100:0.2055591935)89:0.0373820373,(BrettBaker_AB_1215_Bin_11:0.4472497025,ggkbase_RIFCSPHIGHO2_01_FULL_Archaea_Woesearchaeota_47_16:0.4639567758)88:0.0694427332)84:0.0366176415)77:0.0137382797,((Genasci_Feb2018_S36_SO-2_Woesearchaeota_34_19:0.3620713331,((S_p2_S4_coassembly_Woesearchaeota_34_95:0.0405144700,ggkbase_RIFCSPHIGHO2_02_FULL_Archaea_Woesearchaeota_33_21:0.0475500338)100:0.3044315432,(SR2-17_Biohub_180515_Woesearchaeota_32_11:0.0559615024,ggkbase_RIFCSPHIGHO2_02_FULL_Archaea_Woesearchaeota_32_12:0.0621161588)100:0.3566972213)100:0.0727963937)100:0.0751677059,(SR2-18-Sp2_coassembly_Woesearchaeota_39_5:0.1673592145,SR2-17_Biohub_180515_Woesearchaeota_39_8:0.1449035196)100:0.2987197496)100:0.1219420662)93:0.0228121267,(((S_p2_S4_coassembly_Woesearchaeota_48_40:0.4259976865,ggkbase_RIFCSPHIGHO2_02_FULL_Archaea_Woesearchaeota_32_17:0.4302577784)100:0.1419983669,((((((UBA153:0.0000028055,ggkbase_UBA153:0.0000024320)100:0.4449071954,(UBA525:0.0000023027,ggkbase_UBA525:0.0000021838)100:0.4513510262)99:0.1009695885,((CG10_big_fil_rev_8_21_14_0_10_Woesearchaeota_32_9_curated:0.0000028451,ggkbase_CG10_big_fil_rev_8_21_14_0_10_Woesearchaeota_32_9_curated:0.0000025704)100:0.4028401991,(Archaea_CP_DHVE_6_WOR_bin_SMTZ_78:0.0558829191,GCA_001595785_1_unclassified_Euryarchaeota:0.0109622662)100:0.4055680050)98:0.0488449276)97:0.0317818799,GCA_002685855_1_Candidatus_Woesearchaeota:0.4508109243)99:0.0348186709,ggkbase_RIFOXYA2_FULL_Woesearchaeota_33_15:0.5185052396)100:0.0502971471,(Archaea_DPANN_Woesearchaeota_AR15_gwa2_scaffold_65:0.0361319395,ggkbase_RIFCSPLOWO2_01_FULL_Archaea_Woesearchaeota_42_17:0.0050800756)100:0.5319478499)100:0.0382781714)99:0.0313150300,(((((UBA94:0.0000000000,ggkbase_UBA94:0.0000000000):0.0000028674,CG1_02_FULL_Woesearchaeota_57_44_curated:0.0000028674)97:0.0000021171,CG1_02_FULL_Woesearchaeota_57_44_curated_cg1_0_2_scaffold_1351:0.0000022931)97:0.0000024817,CG_4_10_14_0_2_um_filter_Woesearchaeota_57_5_curated:0.0000020474)100:0.5261333649,(Archaea_DPANN_Woesearchaeota_AR4_gwa2_scaffold_135:0.0005836295,ggkbase_RIFCSPHIGHO2_02_FULL_Archaea_Woesearchaeota_45_17:0.0000020290)100:0.5412604853)99:0.1230108765)87:0.0276203374)87:0.0240720776,(((((((GD2017-2_S2_QB3_180125_Woesearchaeota_45_10:0.2152257304,(Genasci_Feb2018_S36_SO-2_Woesearchaeota_46_11:0.2300503935,Genasci_Feb2018_S36_SO-2_Woesearchaeota_49_29:0.2851658551)89:0.0498312250)89:0.0338293538,(GD2017-2_S2_QB3_180125_Woesearchaeota_48_12:0.0996224781,GD2018-4_B1_QB3_180703_Woesearchaeota_47_10:0.1133926291)100:0.1541717994)99:0.0528899323,S_p2_S4_coassembly_Woesearchaeota_48_44:0.3132575609)100:0.1711360122,((GD2017-2_S2_QB3_180125_Woesearchaeota_45_11:0.3506484204,(Genasci_Feb2018_S35_SO-1_Woesearchaeota_46_13:0.2455109505,((UBA142:0.0000028674,(UBA492:0.0000028674,ggkbase_UBA492:0.0000028674)94:0.0000023755)100:0.1869269323,ggkbase_RIFCSPHIGHO2_02_FULL_Woesearchaeota_45_15:0.1590549124)100:0.0594129932)100:0.0859362617)100:0.1987939252,(((GD2017-2_S2_QB3_180125_Woesearchaeota_49_15:0.0942633171,GD2018-4_B1_QB3_180703_Woesearchaeota_48_22:0.0617210058)100:0.1000233876,((GD2017-2_S2_QB3_180125_Woesearchaeota_49_8:0.2150411499,ggkbase_RIFCSPLOWO2_01_FULL_Archaea_Woesearchaeota_50_15:0.2120180033)99:0.0294846653,((GD2017-2_S2_QB3_180125_Woesearchaeota_50_8:0.0940923408,GD2017-2_S65_QB3_180125_Woesearchaeota_48_59:0.1054959999)100:0.0612562545,(GD2018-4_B1_QB3_180703_Woesearchaeota_47_15:0.0401663900,Genasci_Feb2018_S36_SO-2_Woesearchaeota_48_19:0.0239454904)100:0.1163475109)100:0.0314494186)100:0.0465110765)100:0.0383092066,GD2017-2_S2_QB3_180125_Woesearchaeota_49_32:0.2201795075)100:0.2554367625)100:0.0863250701)100:0.0477393020,((CG1_02_FULL_Woesearchaeota_47_18_curated:0.0005371384,CG1_02_FULL_Woesearchaeota_47_18_curated_cg1_0_2_scaffold_3534:0.0005957466)100:0.4364227609,ggkbase_RIFCSPHIGHO2_01_FULL_Archaea_Woesearchaeota_49_8:0.4557728153)100:0.0865461650)100:0.0947256004,(((Candidatus_Woesearchaeota_archaeon_RBG_13_36_6:0.0000020306,ggkbase_Candidatus_Woesearchaeota_archaeon_RBG_13_36_6:0.0000022872)100:0.4609991841,(BrettBaker_Meg22_46_Bin_5:0.2782524914,ggkbase_RIFCSPHIGHO2_02_FULL_Archaea_Woesearchaeota_62_20:0.3128664721)100:0.2524272628)100:0.0693607752,((CG11_big_fil_rev_8_21_14_0_20_Woesearchaeota_43_8_curated:0.0000028803,ggkbase_CG11_big_fil_rev_8_21_14_0_20_Woesearchaeota_43_8_curated:0.0000023459)100:0.4881685025,BrettBaker_AB_69_bin_160:0.6230803220)91:0.0804664513)91:0.0275412228)91:0.0180428060,(Genasci_Feb2018_S34_3B_Woesearchaeota_40_14:0.3883345191,S_p1_S3_coassembly_Woesearchaeota_52_42:0.5365246069)93:0.1039920514)83:0.0243326216)85:0.0240049589,(((((((((((GD2017-1_S_p1_S3_Biohub_170907_Woesearchaeota-I_49_29:0.3330510272,Genasci_Feb2018_S35_SO-1_Woesearchaeota-I_35_31:0.2733734070)90:0.0459340445,((CG10_big_fil_rev_8_21_14_0_10_Woesearchaeota_32_24_curated:0.0000023049,ggkbase_CG10_big_fil_rev_8_21_14_0_10_Woesearchaeota_32_24_curated:0.0000021060)100:0.3138301106,(CG10_big_fil_rev_8_21_14_0_10_Woesearchaeota_36_11_curated:0.0000021776,ggkbase_CG10_big_fil_rev_8_21_14_0_10_Woesearchaeota_36_11_curated:0.0000024182)100:0.2765751578)94:0.0508936086)28:0.0247000148,(((((GD2017-2_S2_QB3_180125_Woesearchaeota_39_12:0.0000020661,GD2018-4_B1_QB3_180703_Woesearchaeota-I_39_9:0.0005508864)100:0.1321099679,S_p1_S3_coassembly_Woesearchaeota-I_38_69:0.1528919348)100:0.1455891933,ggkbase_RIFCSPHIGHO2_02_FULL_Woesearchaeota_38_13:0.3209512365)94:0.0285945645,ggkbase_RIFCSPLOWO2_01_FULL_Woesearchaeota_35_30:0.3187272334)81:0.0149857136,(ggkbase_RIFOXYD1_FULL_Archaea_Woesearchaeota_40_14:0.2191275833,ggkbase_RIFCSPHIGHO2_02_FULL_Archaea_Woesearchaeota_39_16:0.3379826010)90:0.0557499411)82:0.0219224374)86:0.0197260432,(((GD2017-2_S1_QB3_180125_Woesearchaeota-I_42_19:0.1009949209,S_p1_S3_coassembly_Woesearchaeota-I_45_28:0.1568940024)94:0.0334232387,(S_p1_S3_coassembly_Woesearchaeota-I_44_80:0.0465624120,ggkbase_RIFCSPLOWO2_01_FULL_Woesearchaeota_44_20:0.0298834747)100:0.1321217252)100:0.1895277000,((CG_4_10_14_0_2_um_filter_Woesearchaeota_33_13_curated:0.0000022529,ggkbase_CG_4_10_14_0_2_um_filter_Woesearchaeota_33_13_curated:0.0000022689)100:0.2733157046,(Archaea_DPANN_Woesearchaeota_AR9_gwa2_scaffold_1018:0.0005655028,ggkbase_RIFCSPLOWO2_01_FULL_Woesearchaeota_Archaea_41_17:0.0000024596)100:0.3024289896)96:0.0332799180)90:0.0319722377)94:0.0285325711,((((GD2017-2_S1_QB3_180125_Woesearchaeota_36_6:0.2882019591,(GD2017-2_S2_QB3_180125_Woesearchaeota-I_35_6:0.0565402344,ggkbase_RIFCSPHIGHO2_01_FULL_Archaea_Woesearchaeota_33_11:0.0651662628)100:0.2462237767)96:0.0536659676,Genasci_Feb2018_S35_SO-1_Woesearchaeota-I_37_7:0.3751862667)100:0.0349982309,(Genasci_Feb2018_S35_SO-1_Woesearchaeota-I_36_6:0.1562755470,SR2-18-Sp2_coassembly_DPANN_39_12:0.2179422990)100:0.1424331537)99:0.0364171718,(GD2017-2_S2_QB3_180125_Woesearchaeota-I_44_14:0.2893910109,Genasci_Feb2018_S35_SO-1_Woesearchaeota-I_44_11:0.3927976504)40:0.0444433335)45:0.0211713219)47:0.0337719857,(GD2018-4_B1_QB3_180703_Woesearchaeota-I_39_47:0.3270741416,((CG10_big_fil_rev_8_21_14_0_10_Woesearchaeota_45_16_curated:0.0000022495,ggkbase_CG10_big_fil_rev_8_21_14_0_10_Woesearchaeota_45_16_curated:0.0000020403)100:0.2358514124,GCA_002686315_1_unclassified_Archaea_miscellaneous:0.2509782305)97:0.0579329955)91:0.0453355279)92:0.0539478548,(Archaea_Euryarchaeota_Euryarchaeota_archaeon_SCGC_AAA008_E08:0.3471016766,GCA_002688265_1_unclassified_Archaea_miscellaneous:0.4021203897)100:0.1393569312)100:0.0756486210,GCA_002687775_1_Nanoarchaeota:0.4710347137)100:0.0766265265,ggkbase_RIFOXYD1_FULL_Woesearchaeota_39_9_8:0.5782903921)100:0.0876503108,(S_p1_S3_coassembly_Woesearchaeota-I_45_30:0.2920695025,ggkbase_RIFCSPLOWO2_01_FULL_Archaea_Woesearchaeota_41_36:0.3245509903)100:0.1961389491)100:0.1106728229,(SR2-17_Biohub_180515_Woesearchaeota_45_49:0.5775969834,((UBA119:0.0000029899,ggkbase_UBA119:0.0000021793)100:0.6444893837,(CG07_land_8_20_14_0_80_Woesearchaeota_44_23_curated:0.0000023494,ggkbase_CG07_land_8_20_14_0_80_Woesearchaeota_44_23_curated:0.0000028674)100:0.4946803322)100:0.0980476898)98:0.0637819897)88:0.0414192248)16:0.0166117078)94:0.0404702687,BrettBaker_Meg22_1012_Bin_284:0.3813014948)100:0.0873240054,(((((((((((((GD2017-1_S_p2_S4_Biohub_170907_Aenigmarchaeota_49_52:0.0938100066,(GD2017-2_S2_QB3_180125_Aenigmarchaeota_44_11:0.1131067898,S_p2_S4_coassembly_Aenigmarchaeota_49_229:0.0837279323)100:0.0238883051)59:0.0090738924,(Montesol18_Sp2_coassembly_Archaea_46_27:0.1280498928,S_p2_S4_coassembly_Aenigmarchaeota_45_36:0.0719568824)100:0.0173365193)100:0.5179446766,(((S_p1_S3_coassembly_Aenigmarchaeota_53_31:0.2013890000,S_p2_S4_coassembly_Aenigmarchaeota_52_24:0.1948995283)100:0.1870371773,BrettBaker_Meg22_1214_Bin_103:0.3493046599)100:0.0761426623,S_p1_S3_coassembly_Aenigmarchaeota_63_48:0.5068716644)100:0.2507024914)59:0.0563824306,((((((((GD2017-2_B1_QB3_180125_Aenigmarchaeota_41_10:0.1438335116,GD2017-2_S1_QB3_180125_Aenigmarchaeota_38_6:0.1402767203)100:0.0264054498,Genasci_Feb2018_S35_SO-1_Aenigmarchaeota_40_10:0.2311003681)100:0.0484724681,Genasci_Feb2018_S35_SO-1_Aenigmarchaeota_38_10:0.2938679170)87:0.0238611729,GD2017-2_S2_QB3_180125_Aenigmarchaeota_43_16:0.1948972057)100:0.0426946510,Genasci_Feb2018_S35_SO-1_Aenigmarchaeota_40_17:0.2109653187)100:0.1679116777,(S_p1_S3_coassembly_Aenigmarchaeota_37_102:0.2882802689,SR2-17_Biohub_180515_DPANN_56_48:0.4212451217)100:0.0726861506)99:0.0465802502,ggkbase_RIFCSPLOWO2_01_FULL_Aenigmarchaeota_39_12:0.3438693095)100:0.1695222930,((((((CG_4_10_14_0_8_um_filter_cor_Aenigmarchaeota_37_24_curated:0.0016753919,((((CG_4_10_14_3_um_filter_Aenigmarchaeota_37_21_curated:0.0000000000,CG15_BIG_FIL_POST_REV_8_21_14_020_Aenigmarchaeota_37_27_curated:0.0000000000):0.0000000000,ggkbase_CG15_BIG_FIL_POST_REV_8_21_14_020_Aenigmarchaeota_37_27_curated:0.0000000000):0.0000028674,CG_4_8_14_3_um_filter_Aenigmarchaeota_37_24_curated:0.0000028674)70:0.0000028444,CG1_02_FULL_Aenigmarchaeota_38_14_curated_cg1_0_2_scaffold_927:0.0000024193)84:0.0000029913)97:0.0008283813,CG_4_9_14_3_um_filter_150_Aenigmarchaeota_37_18_curated:0.0000024184)100:0.2015644834,BrettBaker_AB_3033_bin_19:0.1918907730)100:0.1409694300,((Candidatus_Micrarchaeota_archaeon_RBG_16_49_10:0.0000028674,ggkbase_Candidatus_Micrarchaeota_archaeon_RBG_16_49_10:0.0000028674)89:0.0000029293,Archaea_Micrarchaeota_RBG_16_Micrarchaeota_49_10:0.0000020460)100:0.3569659566)100:0.0894967612,(((Archaea_CP_Micrarchaeota_WOR_bin_SMTZ_76:0.0883270814,Archaea_CP_Micrarchaeota_WOR_bin_SMTZ_76_1:0.0743522609)100:0.0950996891,Archaea_CP_Micrarchaeota_WOR_bin_STMZ1_77:0.1814527600)100:0.1495487066,BrettBaker_Meg22_1214_Bin_346:0.3260588489)98:0.0336699627)98:0.0438380401,ggkbase_RIFCSPHIGHO2_02_FULL_Aenigmarchaeota_35_12:0.3700326795)100:0.1266706212)100:0.1125139702)59:0.0331761365,(((GD2017-2_S1_QB3_180125_Aenigmarchaeota_56_17:0.2072946581,S_p1_S3_coassembly_Aenigmarchaeota_53_25:0.1840517219)100:0.4036071965,SR2-18-Sp2_coassembly_DPANN_48_2:0.5179988054)100:0.2249385496,((((Candidatus_Micrarchaeota_archaeon_RBG_16_36_9:0.0000028674,ggkbase_Candidatus_Micrarchaeota_archaeon_RBG_16_36_9:0.0000028674)83:0.0000025178,Archaea_Micrarchaeota_RBG_16_Micrarchaeota_36_9:0.0000020210)100:0.2431355519,BrettBaker_Meg_22_1618_bin_66:0.0724140163)100:0.1105285965,Archaea_CP_Micrarchaeota_WOR_bin_DG_71_2:0.2585939255)100:0.2468802357)99:0.0731886672)100:0.0553321414,((((((((GD2017-2_S2_QB3_180125_Aenigmarchaeota_45_12:0.2907615539,Genasci_Feb2018_S36_SO-2_Aenigmarchaeota_53_36:0.3211220377)100:0.0668791677,(GD2018-4_B1_QB3_180703_Aenigmarchaeota_45_55:0.0182379439,ggkbase_RIFCSPHIGHO2_01_FULL_Archaea_Aenigmarchaeota_AR5_44_11:0.0121284848)100:0.3422465493)91:0.0563666407,(((((GD2017-2_S2_QB3_180125_Aenigmarchaeota_50_12:0.1499981217,Genasci_Feb2018_S35_SO-1_Aenigmarchaeota_50_8:0.1412080848)100:0.1978913905,(S_p2_S4_coassembly_Aenigmarchaeota_49_73:0.0958335310,((Archaea_DPANN_Aenigmarchaeota_AR5_gwa2_scaffold_521:0.0000022110,ggkbase_AR5_curated_draft:0.0000022895)100:0.0601090205,ggkbase_RIFCSPLOWO2_01_FULL_Aenigmarchaeota_48_10:0.0729916559)100:0.0611868347)100:0.2027490930)34:0.0603282895,(S_p2_S4_coassembly_Aenigmarchaeota_44_80:0.3029788279,SR2-17_Biohub_180515_DPANN_44_10:0.4260658593)100:0.0602175327)34:0.0338420784,(Genasci_Feb2018_S35_SO-1_Aenigmarchaeota_47_21:0.1444143156,S_p1_S3_coassembly_Aenigmarchaeota_53_80:0.1908514472)100:0.1900929163)33:0.0409913529,S_p2_S4_coassembly_Aenigmarchaeota_40_40:0.5171885323)86:0.0146179312)99:0.0468840912,((S_p1_S3_coassembly_Aenigmarchaeota_45_568:0.0545761351,ggkbase_RIFCSPHIGHO2_02_FULL_Aenigmarchaeota_49_46:0.0538098437)100:0.2072239915,S_p1_S3_coassembly_Aenigmarchaeota_51_28:0.3016210765)100:0.2838752132)100:0.0427644835,((Genasci_Feb2018_S35_SO-1_Aenigmarchaeota_46_11:0.5348337099,(SR2-17_Biohub_180515_DPANN_32_43:0.2299435689,SR2-18-Sp2_coassembly_DPANN_36_3:0.2586987980)100:0.1993678120)100:0.0785898240,SR2-18-Sp2_coassembly_DPANN_43_3:0.3815248013)100:0.0742347607)100:0.0567576485,(SR2-18-Sp2_coassembly_DPANN_41_3:0.3860655432,ggkbase_RIFCSPHIGHO2_02_FULL_Aenigmarchaeota_36_49:0.4832562281)100:0.1071996225)99:0.0466578949,GCA_002688965_1_unclassified_Archaea_miscellaneous:0.6555159128)100:0.0576470967,GCA_002255055_1_Candidatus_Aenigmarchaeota:0.4644590930)100:0.1485607636)100:0.0789933383,((((GD2017-1_S_p2_S4_Biohub_170907_Micrarchaeota_55_27:0.4978543571,ggkbase_RIFCSPHIGHO2_02_FULL_Archaea_Diapherotrites_47_15:0.5463039089)100:0.2453723986,((((((((GD2018-4_B1_QB3_180703_Micrarchaeota_58_13:0.0618168961,SR2-17_Biohub_180515_DPANN_53_26:0.1156056673)100:0.1654775869,S_p2_S4_coassembly_Micrarchaeota_56_85:0.2329610727)100:0.2198679696,((((UBA93:0.0000021410,((CG_4_10_14_0_8_um_filter_cor_Micrarchaeota_60_7_curated:0.0009629645,CG1_02_FULL_Micrarchaeota_60_51_curated_cg1_0_2_scaffold_1216:0.0000028674)97:0.0000022944,CG1_02_FULL_Micrarchaeota_60_51_curated:0.0000026086)87:0.0000021519)23:0.0000020587,ggkbase_UBA93:0.0000029923)53:0.0000021384,(CG_4_10_14_0_2_um_filter_Micrarchaeota_60_11_curated:0.0000021494,(CG09_land_8_20_14_0_10_Micrarchaeota_60_16_curated:0.0000028674,CG10_big_fil_rev_8_21_14_0_10_Micrarchaeota_60_32_curated:0.0000028674)88:0.0000027187)97:0.0005856259)100:0.3568787719,(((UBA95:0.0000028674,ggkbase_UBA95:0.0000020361)87:0.0000020108,((CG_4_10_14_0_2_um_filter_Micrarchaeota_55_9_curated:0.0038574367,CG1_02_FULL_Micrarchaeota_55_41_curated:0.0143649702)95:0.0001323123,CG1_02_FULL_Micrarchaeota_55_41_curated_cg1_0_2_scaffold_609:0.0005923248)49:0.0000023071)96:0.0005788995,(CG09_land_8_20_14_0_10_Micrarchaeota_55_25_curated:0.0000020695,CG10_big_fil_rev_8_21_14_0_10_Micrarchaeota_54_18_curated:0.0000021469)86:0.0000026303)100:0.4275214528)100:0.1286612141)81:0.0360566406,((CG08_land_8_20_14_0_20_Micraarchaeota_59_11_curated:0.0000026896,ggkbase_CG08_land_8_20_14_0_20_Micraarchaeota_59_11_curated:0.0000027522)100:0.3677495718,ggkbase_RIFCSPHIGHO2_12_FULL_Micrarchaeota_52_14:0.4187844945)77:0.0584456158)97:0.0544347843,(SR2-17_Biohub_180515_DPANN_42_19:0.5279143638,((CG1_02_FULL_Micrarchaeota_51_15_curated:0.0000028674,ggkbase_CG1_02_FULL_Micrarchaeota_51_15_curated:0.0000028674)100:0.0011637770,CG1_02_FULL_Micrarchaeota_51_15_curated_cg1_0_2_scaffold_1319:0.0000021442)100:0.3982859003)95:0.0884871131)98:0.0397800081,(SR2-17_Biohub_180515_DPANN_50_9:0.4788393750,(SR2-17_Biohub_180515_DPANN_58_43:0.3883308096,(((UBA97:0.0000025734,ggkbase_UBA97:0.0000028674)100:0.0011536851,CG1_02_FULL_Micrarchaeota_55_22_curated:0.0000024660)100:0.0017888634,CG1_02_FULL_Micrarchaeota_55_22_curated_cg1_0_2_scaffold_1469:0.0000026414)100:0.3732962312)100:0.1167270262)93:0.0810247220)91:0.0387226677,SR2-17_Biohub_180515_DPANN_46_10:0.3944209941)100:0.2515514338,(((S_p2_S4_coassembly_Micrarchaeota_40_33:0.3714433066,SR2-17_Biohub_180515_DPANN_47_56:0.3784564598)100:0.0952820469,((((SR2-17_Biohub_180515_DPANN_41_29:0.2299382849,SR2-17_Biohub_180515_DPANN_42_76:0.2109645389)100:0.1075877983,Parvarchaeota_Ga0191635_Parvarchaeota_archaeum_JGI_MDM2_ZSSED05_1_B8:0.3356468489)100:0.0622714419,ggkbase_RIFCSPLOWO2_12_FULL_Micrarchaeota_37_11:0.2793548991)100:0.2507599548,((CG1_02_FULL_Micrarchaeota_47_40_curated:0.0000022895,CG1_02_FULL_Micrarchaeota_47_40_curated_cg1_0_2_scaffold_268:0.0000029204)100:0.4057741766,((CG10_big_fil_rev_8_21_14_0_10_Micrarchaeota_45_29_curated:0.0000025263,ggkbase_CG10_big_fil_rev_8_21_14_0_10_Micrarchaeota_45_29_curated:0.0000022040)100:0.4245477792,ggkbase_RIFCSPHIGHO2_02_FULL_Archaea_Micrarchaeota_50_12:0.3591294523)100:0.0751192114)100:0.1451769358)100:0.0666524736)100:0.1085850810,(Candidatus_Micrarchaeota_archaeon_Mia14:0.3588595911,Archaea_Parvarchaeota_ARMAN_Candidatus_Micrarchaeum_acidiphilum_ARMAN2:0.3442374250)100:0.5828398977)100:0.0813684147)100:0.1331126516)100:0.0966897271,((((((Genasci_Feb2018_S34_3B_Diapherotrites_46_10:0.0321847542,ggkbase_RIFCSPHIGHO2_01_FULL_Archaea_Diapherotrites_AR10_44_11:0.0189577390)100:0.4627356221,ggkbase_RIFCSPLOWO2_01_FULL_Archaea_Diapherotrites_AR10_48_17:0.5150519550)82:0.0944996127,(((CG08_land_8_20_14_0_20_Diapherotrites_34_12_curated:0.0000026443,ggkbase_CG08_land_8_20_14_0_20_Diapherotrites_34_12_curated:0.0000025959)100:0.5864973937,(BrettBaker_Meg22_1012_Bin_224:0.3197045563,BrettBaker_Meg22_1214_Bin_231:0.3627617845)99:0.0761655184)99:0.0594528655,((((BrettBaker_AB_1215_Bin_59:0.0673806294,BrettBaker_AB_3033_bin_170:0.0661606232)100:0.1147320101,BrettBaker_AB_1215_Bin_64:0.1706814287)100:0.2460325948,((BrettBaker_Meg19_1012_Bin_199:0.1819128807,GCA_002688035_1_Candidatus_Diapherotrites:0.2041899393)100:0.0609432436,BrettBaker_AB_3033_bin_60:0.1980499675)100:0.1625646617)100:0.0681018703,BrettBaker_Meg19_1012_Bin_161:0.4106179286)99:0.0463651287)99:0.0494842052)82:0.0392006962,(((Genasci_Feb2018_S35_SO-1_Diapherotrites_40_6:0.3503798382,(Archaea_DPANN_Diapherotrites_AR10_gwc2_scaffold_150:0.0034069540,ggkbase_RIFCSPHIGHO2_01_FULL_Archaea_Diapherotrites_GW2011_AR10_43_9:0.0000024024)100:0.2926604859)100:0.1076622244,(S_p2_S4_coassembly_Diapherotrites_52_80:0.3147536890,(((UBA493:0.0000026261,ggkbase_UBA493:0.0000024304)100:0.2337546948,(CG11_big_fil_rev_8_21_14_0_20_Diapherotrites_37_9_curated:0.0000023711,ggkbase_CG11_big_fil_rev_8_21_14_0_20_Diapherotrites_37_9_curated:0.0000020907)100:0.2517525182)99:0.0569365886,(Archaea_CP_DUSEL3_candidate_division_DUSEL3_archaeon_SCGC_AAA011_E11_DUSEL_001_206:0.0000028356,ggkbase_DUSEL3_archaeon_SCGC_AAA011_E11:0.0000025758)100:0.2306995649)99:0.0362512662)100:0.1889154622)86:0.0350180720,(SR2-17_Biohub_180515_DPANN_52_7:0.4862376897,ggkbase_RIFCSPLOWO2_01_FULL_Archaea_Diapherotrites_58_19:0.4052101767)87:0.0548288754)97:0.0758132440)73:0.0409329899,((CG10_big_fil_rev_8_21_14_0_10_Diapherotrites_31_34_curated:0.1650974674,BrettBaker_Meg19_1012_Bin_505:0.1651072737)100:0.2715348771,(Archaea_DPANN_Diapherotrites_AR21_gwc2_scaffold_17919:0.0090693365,ggkbase_RIFCSPLOWO2_01_FULL_Diapherotrites_43_13:0.0026636503)100:0.4487278212)74:0.0527996002)100:0.1306290729,(((CG08_land_8_20_14_0_20_Diapherotrites_30_16_curated:0.0000020120,ggkbase_CG08_land_8_20_14_0_20_Diapherotrites_30_16_curated:0.0000029846)100:0.6104903685,(CG09_land_8_20_14_0_10_Diapherotrites_32_12_curated:0.0000021472,ggkbase_CG09_land_8_20_14_0_10_Diapherotrites_32_12_curated:0.0000020323)100:0.5364430184)100:0.3314009591,BrettBaker_Meg22_1416_Bin_175:0.7114830726)100:0.1027311669)100:0.1945036060)100:0.0624244440,(((((Archaea_Candidatus_Altiarchaeales_archaeon_ex4484_2:0.0000021500,GCA_002254565_1_unclassified_Euryarchaeota:0.0000026443)100:0.3711142513,(Archaea_Candidatus_Altiarchaeales_archaeon_ex4484_43:0.0634425769,Archaea_Unknown_DPANN_WOR_bin_SMTZ1_59:0.1145240005)100:0.1993244680)100:0.0707700222,(Archaea_Candidatus_Altiarchaeales_archaeon_WOR_SM1_SCG:0.3270558074,Archaea_Euryarchaeota_Altiarchaeales_Altiarchaeum_IMC4:0.3507400821)100:0.0724501698)100:0.0761650457,Archaea_Candidatus_Altiarchaeales_archaeon_WOR_SM1_86_2:0.3745986041)100:0.1351240855,(((Archaea_Candidatus_Altiarchaeales_archaeon_A3:0.0000021792,GCA_002083985_1_unclassified_Euryarchaeota:0.0000022581)100:0.0725722277,((Archaea_Candidatus_Altiarchaeum_sp_CG2_30_32_3053:0.0007104931,ggkbase_CG_4_9_14_0_8_um_filter_Altiarchaeum_SM1_32_206_curated:0.0010295920)100:0.0000028095,Archaea_Euryarchaeota_Altiarchaeales_Altiarchaeum_hamiconexum:0.0000027012)100:0.0756203993)100:0.0988229110,(Archaea_Euryarchaeota_Altiarchaeales_Altiarchaeum_BJP_IG2157_Altiarchaeum_SM1_33_3500:0.0000020988,GCA_002841105_1_unclassified_Euryarchaeota:0.0000022719)100:0.0892869892)100:0.7147882299)100:0.1545757567)100:0.0639942999)94:0.0367943211,(((((((Archaea_Nanohaloarchaeota_Nanohaloarchaea_SW_4_Nanohaloarchaea_44_8:0.0000022331,GCA_003009815_1_Candidatus_Nanohaloarchaeota:0.0000027047)100:0.0180631010,(Archaea_Nanohaloarchaeota_Nanohaloarchaea_SW_7_Nanohaloarchaea_43_15:0.0000026519,GCA_003009795_1_Candidatus_Nanohaloarchaeota:0.0000024817)100:0.0292811678)100:0.1703294000,GCA_001564195_1_Candidatus_Nanohaloarchaeota:0.1734317263)100:0.0725943869,(((Archaea_Nanohaloarchaeota_Nanohaloarchaea_Candidatus_Haloredivivus_sp_G17:0.1272676306,GCA_001564145_1_Candidatus_Nanohaloarchaeota:0.1335445744)100:0.0703863054,GCA_001564035_1_Candidatus_Nanohaloarchaeota:0.1497642568)100:0.0835558668,GCA_001761425_1_Candidatus_Nanohaloarchaeota:0.2235519431)100:0.0672684238)100:0.0579833875,(Archaea_Nanohaloarchaeota_Nanohaloarchaea_uncultured_halophilic_archaeon_J0756AB_J07NFR56:0.0000029642,ggkbase_Nanosalinarum:0.0005811672)100:0.3687435898)100:0.4156534932,BrettBaker_AB_1215_Bin_137:0.6005692041)100:0.1515610138,(BrettBaker_AB_1215_Bin_123:0.0183978875,BrettBaker_AB_03_bin_175:0.0397823544)100:0.6442095079)100:0.1152676641)100:0.0823270215,((((BrettBaker_Meg22_1214_Bin_175:0.0993441500,BrettBaker_Meg22_1214_Bin_73:0.1312236452)100:0.4273525397,BrettBaker_Meg22_46_Bin_205:0.6260828668)55:0.0800428833,(BrettBaker_Meg19_1012_Bin_507:0.5923533454,GCA_002763265_1_unclassified_Archaea_miscellaneous:0.6535179667)66:0.0920644750)31:0.0461712104,BrettBaker_Meg_22_1618_bin_99:0.6671232534)99:0.0985715099)96:0.0330272305,(((((((((((((UBA264:0.0000000000,UBA506:0.0000000000):0.0000000000,ggkbase_UBA614:0.0000000000):0.0000000000,UBA515:0.0000000000):0.0000000000,UBA614:0.0000000000):0.0000000000,UBA575:0.0000000000):0.0000028674,UBA446:0.0000028674)100:0.0014894574,Parvarchaeota_Ga0137757_Parvarchaeota_archaeon_ARMAN_5:0.0015028189)100:0.1506314477,(((((UBA265:0.0000000000,ggkbase_UBA573:0.0000000000):0.0000000000,UBA573:0.0000000000):0.0000028674,UBA519:0.0000028674)57:0.0000021569,(UBA449:0.0000025046,UBA569:0.0192596125)100:0.0007810354)100:0.0979833925,Parvarchaeota_Ga0137754_Parvarchaeota_archaeon_LR_AMD_B_bin_3:0.1054069882)94:0.0244167929)94:0.0378739941,((((Parvarchaeota_Ga0137742_Parvarchaeota_archaeon_FK_AMD_2010_bin_5:0.0238452753,Parvarchaeota_Ga0137755_Parvarchaeota_archaeon_FK_AMD_2014_bin_10:0.0293984765)99:0.0072822770,Parvarchaeota_Ga0137744_Parvarchaeota_archaeon_FK_AMD_2014_bin_2:0.0284142220)99:0.0116404613,(Parvarchaeota_Ga0137743_Parvarchaeota_archaeon_FK_AMD_2010_bin_6:0.0006560598,Parvarchaeota_Ga0137747_Parvarchaeota_archaeon_FK_AMD_2014_bin_17:0.0006968069)100:0.0170023602)100:0.0282295179,Parvarchaeota_Ga0137753_Parvarchaeota_archaeon_TC_Endo_bin_47:0.0613301293)100:0.0471135253)98:0.0277390985,Parvarchaeota_Ga0137751_Parvarchaeota_archaeon_TC_Endo_bin_23:0.1178280353)100:0.1609617326,Parvarchaeota_Ga0137752_Parvarchaeota_archaeon_TC_Endo_bin_24:0.2912382358)100:0.0797412991,(Parvarchaeota_Ga0137748_Parvarchaeota_archaeon_FK_AMD_2014_bin_27:0.1040786076,Parvarchaeota_Ga0137749_Parvarchaeota_archaeon_FK_AMD_2014_bin_57:0.1137727110)100:0.1101188105)100:0.7601454274,(Archaea_unclassified_Candidatus_Nanobsidianus_stetteri_Final_anotation_based_on_arCOG:0.8446136996,Archaea_Nanoarchaeota_Nanoarchaeum_equitans_Kin4_M:0.5012516085)100:0.2215588291)98:0.1125368079)100:0.0332442832,((((GD2017-2_S1_QB3_180125_Mamarchaeota_45_10:0.0667476289,S_p1_S3_coassembly_Mamarchaeota_44_133:0.0685317508)100:0.4171062923,((ggkbase_RIFOXYA1_FULL_Archea_Novel_Lineage_33_17:0.1246418727,ggkbase_RIFOXYA1_FULL_Archaea_Novel_lineage_35_35_partial:0.1463411256)100:0.0364781678,ggkbase_RIFCSPLOWO2_12_FULL_Novel_Lineage_Archaea_36_25:0.1077706883)100:0.3435854028)100:0.1586297414,(((Archaea_Euryarchaeota_Euryarchaeota_archaeon_SCGC_AC_312_F18:0.5677254534,BrettBaker_Meg22_46_Bin_231:0.4646289767)93:0.0645500552,BrettBaker_Meg22_46_Bin_225:0.4326262342)93:0.0572873726,BrettBaker_Meg22_810_Bin_147:0.5020118817)65:0.0526999725)94:0.0584284061,BrettBaker_Meg22_810_Bin_162:0.5527683477)100:0.2070431579)99:0.0298699038,UBA431:0.9992949661)99:0.0379162780,(((((((((((((((((((((GD2017-2_B1_QB3_180125_Pacearchaeota_31_18:0.0010113761,GD2017-2_S2_QB3_180125_Pacearchaeota_31_26:0.0067410910)100:0.1451606860,(Archaea_DPANN_Pacearchaeota_AR19_gwa2_scaffold_250:0.0015078871,ggkbase_GW2011_AR19:0.0000024443)100:0.1209720313)100:0.1656470386,BrettBaker_Meg22_1012_Bin_152:0.3007112240)100:0.0640648849,((((((((((CG_4_10_14_0_2_um_filter_Pacearchaeota_30_11_curated:0.0000028674,CG_4_9_14_3_um_filter_150_Pacearchaeota_30_11_curated:0.0000028674)95:0.0005599655,CG11_big_fil_rev_8_21_14_0_20_Pacearchaeota_30_13_curated:0.0000020934)94:0.0005538970,CG1_02_FULL_Pacearchaeota_30_18_curated:0.0000028445)87:0.0000020778,CG1_02_FULL_Pacearchaeota_30_18_curated_cg1_0_2_scaffold_360:0.0185256550)95:0.0011039859,CG09_land_8_20_14_0_10_Pacearchaeota_30_9_curated:0.0000024153)99:0.0053862607,(Archaea_DPANN_Pacearchaeota_AR1_gwc2_scaffold_2477:0.0012300259,ggkbase_RIFOXYA1_FULL_Pacearchaeota_30_12:0.0000023578)100:0.0007565671)100:0.1819089344,ggkbase_CG10_big_fil_rev_8_21_14_0_10_Pacearchaeota_32_42_curated:0.2114985496)100:0.0511214634,ggkbase_RIFOXYB1_FULL_Pacearchaeota_34_12:0.1843466641)100:0.1636474812,(Archaea_Candidatus_Pacearchaeota_archaeon_ex4484_71:0.0000025167,GCA_002254395_1_Candidatus_Pacearchaeota:0.0000026104)100:0.3065878570)100:0.0635531221,(BrettBaker_Meg22_1012_Bin_201:0.2332912342,ggkbase_RIFOXYC1_FULL_Pacearchaeota_33_130:0.2431641322)100:0.0528204133)100:0.0432865462)85:0.0257700783,((GD2017-2_S1_QB3_180125_Pacearchaeota_34_9:0.2865320527,Montesol18_Sp2_coassembly_Archaea_34_31:0.2757482278)100:0.0932063673,(BrettBaker_Meg22_1214_Bin_270:0.1574978105,BrettBaker_Meg19_1012_Bin_412:0.2265042990)100:0.1025842873)45:0.0256448721)54:0.0306982361,(((Archaea_DPANN_Pacearchaeota_AR13_gwb2_scaffold_657:0.2740783168,BrettBaker_Meg19_1012_Bin_405:0.1525462210)100:0.0609628415,BrettBaker_Meg19_1012_Bin_43:0.2065571091)97:0.0418285262,((GCA_002731115_1_Candidatus_Pacearchaeota:0.0765101046,GCA_002688755_1_Candidatus_Pacearchaeota:0.0509111873)100:0.0715447492,GCA_002689985_1_Candidatus_Pacearchaeota:0.1053805883)100:0.1032838506)90:0.0348102409)92:0.0337004294,(((((Candidatus_Pacearchaeota_archaeon_RBG_13_33_26:0.0000000000,ggkbase_Candidatus_Pacearchaeota_archaeon_RBG_19FT_COMBO_34_9:0.0000000000):0.0000027325,Candidatus_Pacearchaeota_archaeon_RBG_19FT_COMBO_34_9:0.0000023039)88:0.0000028569,Archaea_DPANN_Pacearchaeota_RBG_13_Pacearchaeota_33_26:0.0006710640)100:0.2730865544,(((Candidatus_Pacearchaeota_archaeon_RBG_16_35_8:0.0000028674,ggkbase_Candidatus_Pacearchaeota_archaeon_RBG_16_35_8:0.0000028674)71:0.0000022405,Archaea_DPANN_Pacearchaeota_RBG_16_Pacearchaeota_35_8:0.0000020720)100:0.2902678948,ggkbase_RIFOXYB1_FULL_Pacearchaeota_32_8_8:0.3558640318)88:0.0574763028)85:0.0276307473,((ggkbase_RIFCSPHIGHO2_12_FULL_Pacearchaeota_34_15:0.2471631295,BrettBaker_AB_1215_Bin_163:0.2248931061)100:0.0836941426,BrettBaker_Meg22_1012_Bin_276:0.2811288087)94:0.0329255444)84:0.0191999501)88:0.0235194505,((((GD2017-2_S1_QB3_180125_Pacearchaeota_35_7:0.1746132041,S_p1_S3_coassembly_Pacearchaeota_34_115:0.1970625454)100:0.0898581180,ggkbase_RIFCSPHIGHO2_02_FULL_Archaea_Pacearchaeota_33_14:0.2510295338)100:0.0799966105,(GD2017-2_S1_QB3_180125_Pacearchaeota_36_11_b:0.1929707762,S_p1_S3_coassembly_Pacearchaeota_38_135:0.1963087190)100:0.1186646458)95:0.0279806144,(CG10_big_fil_rev_8_21_14_0_10_Pacearchaeota_34_12_curated:0.0000021355,ggkbase_CG10_big_fil_rev_8_21_14_0_10_Pacearchaeota_34_12_curated:0.0000023949)100:0.3332776546)94:0.0282541014)99:0.0389172752,((CG10_big_fil_rev_8_21_14_0_10_Pacearchaeota_32_14_curated:0.0000020340,ggkbase_CG10_big_fil_rev_8_21_14_0_10_Pacearchaeota_32_14_curated:0.0000028674)100:0.4047633634,BrettBaker_Meg22_1214_Bin_100:0.2049877882)90:0.0492309422)91:0.0315724900,ggkbase_RIFCSPLOWO2_01_FULL_Archaea_Pacearchaeota_32_35:0.3106838262)100:0.0638477545,BrettBaker_Meg22_1012_Bin_191:0.4615134943)100:0.1197186910,(BrettBaker_Meg22_1012_Bin_115:0.3251746936,((ggkbase_rifoxya1_full_Pacearchaeota_37_41:0.3641308366,GCA_002688415_1_Candidatus_Pacearchaeota:0.2791810417)100:0.1126363242,GCA_002690445_1_Candidatus_Pacearchaeota:0.2757484026)100:0.0934831575)100:0.2573862423)88:0.0415340481,(((((((GD2018-4_B1_QB3_180703_Pacearchaeota_34_21:0.3063461202,S_p1_S3_coassembly_Pacearchaeota_38_79:0.2965313224)99:0.0500735510,(((UBA73:0.0000028674,ggkbase_UBA73:0.0000028674)100:0.1542092371,ggkbase_RIFCSPHIGHO2_01_FULL_Archaea_Pacearchaeota_39_44:0.1305920572)100:0.1750023553,ggkbase_RIFCSPLOWO2_01_FULL_Archaea_Pacearchaeota_36_21:0.3007772682)100:0.0654293916)97:0.0400283665,((ggkbase_RIFOXYC1_FULL_Pacearchaeota_38_15:0.1478662131,BrettBaker_Meg19_1012_Bin_188:0.1357729237)100:0.1450037517,GCA_002687255_1_Candidatus_Pacearchaeota:0.4293672694)47:0.0325968497)66:0.0381760994,(((Genasci_Feb2018_S35_SO-1_Pacearchaeota_31_8:0.3071562016,ggkbase_RIFCSPHIGHO2_01_FULL_Archaea_Pacearchaeota_35_25:0.2965641183)99:0.0710564989,(((CG10_big_fil_rev_8_21_14_0_10_Pacearchaeota_31_24_curated:0.0000028674,ggkbase_CG10_big_fil_rev_8_21_14_0_10_Pacearchaeota_31_24_curated:0.0000028674)100:0.2807559970,ggkbase_RIFCSPHIGHO2_12_FULL_Archaea_Pacearchaeota_36_23:0.2693944788)100:0.0787210361,ggkbase_RIFCSPLOWO2_01_FULL_Archaea_Woesearchaeota_35_26:0.3344392950)97:0.0325583054)100:0.0404427130,((GCA_002688015_1_Candidatus_Pacearchaeota:0.3178624533,GCA_002686195_1_Candidatus_Pacearchaeota:0.2628538800)100:0.0591325891,ggkbase_RIFCSPLOWO2_01_FULL_Pacearchaeota_32_14:0.3092030822)99:0.0446446570)91:0.0409291174)98:0.0472809076,((((((UBA92:0.0000000000,ggkbase_UBA92:0.0000000000):0.0000028674,CG1_02_SUB10_Pacearchaeota_32_132_curated:0.0000024741)100:0.0088141328,CG1_02_FULL_novel_Archaea_34_218_curated_cg1_0_2_scaffold_1873:0.0138548824)100:0.2646263311,(((CG_4_9_14_0_2_um_filter_Pacearchaeota_39_13_curated:0.0000027986,ggkbase_CG1_02_FULL_Pacearchaeota_39_14_curated:0.0000028674)47:0.0000025899,CG1_02_FULL_Pacearchaeota_39_14_curated:0.0000028674)98:0.0021692123,CG1_02_FULL_Pacearchaeota_39_14_curated_cg1_0_2_scaffold_8532:0.0018721123)100:0.2456750034)25:0.0374035023,((CG_4_10_14_0_2_um_filter_Pacearchaeota_35_33_curated:0.0000021782,CG10_big_fil_rev_8_21_14_0_10_Pacearchaeota_35_219_curated:0.0000020094)63:0.0000023809,((CG_4_10_14_0_8_um_filter_cor_Pacearchaeota_35_169_curated:0.0000000000,CG_4_9_14_3_um_filter_150_Pacearchaeota_35_19_curated:0.0000000000):0.0000022150,(CG_4_9_14_0_8_um_filter_Pacearchaeota_35_24_curated:0.0000021574,((CG1_02_FULL_Pacearchaeota_35_32_curated:0.0000021657,CG1_02_FULL_Pacearchaeota_35_32_curated_cg1_0_2_scaffold_13:0.0025239568)52:0.0000021837,ggkbase_CG1_02_FULL_Pacearchaeota_35_32_curated:0.0000021814)100:0.0005938065)44:0.0000021601)100:0.0011922931)100:0.3383829533)100:0.0984439895,(((CG10_big_fil_rev_8_21_14_0_10_Pacearchaeota_34_76_curated:0.0000028674,ggkbase_CG10_big_fil_rev_8_21_14_0_10_Pacearchaeota_34_76_curated:0.0000028674)100:0.3032684477,ggkbase_RIFCSPLOWO2_01_FULL_Pacearchaeota_43_30:0.4215412814)91:0.0447570915,(ggkbase_RIFCSPLOWO2_01_FULL_Archaea_Pacearchaeota_33_25:0.1207423945,ggkbase_RIFCSPHIGHO2_01_FULL_Archaea_Pacearchaeota_34_23:0.1239504410)100:0.3588309248)99:0.0413338982)100:0.0801908041)100:0.1832561113,BrettBaker_Meg19_1012_Bin_451:0.4168224493)90:0.0387949331,((((Genasci_Feb2018_S35_SO-1_Pacearchaeota_30_12:0.0479283598,ggkbase_RIFCSPHIGHO2_02_FULL_Archaea_Pacearchaeota_31_29:0.0786323325)100:0.2658239323,ggkbase_RIFOXYB1_FULL_Pacearchaeota_32_14:0.3288554204)99:0.0532875695,(((CG_4_10_14_0_2_um_filter_Pacearchaeota_05_32_18_curated:0.0019761674,CG1_02_FULL_Pacearchaeota_32_21_curated_cg1_0_2_scaffold_418:0.0006808813)100:0.0053662877,CG1_02_FULL_Pacearchaeota_32_21_curated:0.0000021620)100:0.0915158711,(ggkbase_RIFCSPHIGHO2_01_FULL_Archaea_Pacearchaeota_29_23:0.0901635222,ggkbase_RIFOXYB1_FULL_Pacearchaeota_31_12:0.0913545482)100:0.0385275850)100:0.2507891255)99:0.0472036335,((CG10_big_fil_rev_8_21_14_0_10_Pacearchaeota_30_48_curated:0.0000028401,ggkbase_CG10_big_fil_rev_8_21_14_0_10_Pacearchaeota_30_48_curated:0.0000022037)100:0.2933615437,(GCA_002687975_1_Candidatus_Pacearchaeota:0.2250140494,BrettBaker_Meg19_1012_Bin_278:0.2277675032)100:0.1321263101)100:0.0483643989)100:0.1762564128)98:0.0414519790)93:0.0353134506,(((((Candidatus_Pacearchaeota_archaeon_RBG_13_36_9:0.0000028674,ggkbase_Candidatus_Pacearchaeota_archaeon_RBG_13_36_9:0.0000028674)80:0.0000021225,Archaea_DPANN_Pacearchaeota_RBG_13_Pacearchaeota_36_9:0.0000025493)100:0.2384718496,(BrettBaker_Meg22_810_Bin_156:0.0938308634,BrettBaker_Meg19_1012_Bin_33:0.1135980118)100:0.1488519624)100:0.0861943540,BrettBaker_Meg22_1214_Bin_14:0.2136542114)100:0.1256877759,(((BrettBaker_Meg22_46_Bin_36:0.2475063192,(((BrettBaker_AB_1215_Bin_135:0.1802623695,BrettBaker_Meg19_1012_Bin_460:0.1797007240)100:0.0787127174,(BrettBaker_Meg19_1012_Bin_465:0.1534392912,(BrettBaker_Meg19_1012_Bin_253:0.0805270404,BrettBaker_Meg19_1012_Bin_410:0.1155305568)100:0.0598670483)100:0.0729094666)97:0.0409363933,BrettBaker_Meg22_810_Bin_212:0.2438173559)100:0.0277392476)83:0.0387029421,((ggkbase_RIFCSPHIGHO2_01_FULL_Archaea_Pacearchaeota_33_47:0.3055615925,ggkbase_RIFCSPLOWO2_02_FULL_Archaea_Pacearchaeota_30_10:0.2187459578)100:0.1088257667,((GCA_002688335_1_Candidatus_Pacearchaeota:0.2002704299,GCA_002688875_1_Candidatus_Pacearchaeota:0.1925607789)100:0.0779177353,GCA_002688165_1_Candidatus_Pacearchaeota:0.2832428680)100:0.0609235079)100:0.0765697185)88:0.0375685380,(ggkbase_RIFOXYC1_FULL_Pacearchaeota_30_12:0.2538357863,ggkbase_RIFOXYB1_FULL_Pacearchaeota_29_20:0.2922556241)100:0.0752526813)100:0.2688536887)100:0.0791586652)93:0.0296811664,((GD2018-4_B1_QB3_180703_Pacearchaeota_33_12:0.4854290779,(Genasci_Feb2018_S35_SO-1_Pacearchaeota_33_10_a:0.4208613588,(BrettBaker_Meg22_1012_Bin_148:0.2529164280,BrettBaker_Meg22_1012_Bin_283:0.1891227509)100:0.1131104355)100:0.0693922172)100:0.0359847589,((CG10_big_fil_rev_8_21_14_0_10_Pacearchaeota_35_13_curated:0.0000028674,ggkbase_CG10_big_fil_rev_8_21_14_0_10_Pacearchaeota_35_13_curated:0.0000023526)100:0.3959256646,ggkbase_RIFCSPHIGHO2_01_FULL_Archaea_Pacearchaeota_37_14:0.3830939642)100:0.1846288047)99:0.0464299665)94:0.0417463474,(GD2017-2_S1_QB3_180125_Pacearchaeota_37_8:0.1888888416,GD2017-2_S2_QB3_180125_Pacearchaeota_40_6:0.2639322027)100:0.2921307612)100:0.1057270709,(SR2-17_Biohub_180515_DPANN_33_39:0.3747806819,ggkbase_RIFCSPLOWO2_01_FULL_Archaea_Pacearchaeota_38_24_seed:0.4287989744)100:0.1339262238)100:0.0654303530,((((UBA284:0.0000028674,ggkbase_UBA284:0.0000028674)100:0.2942589140,ggkbase_RIFOXYC1_FULL_Pacearchaeota_30_8:0.2970627917)100:0.2822270640,(Archaea_Candidatus_Pacearchaeota_archaeon_ex4484_31:0.0000028335,GCA_002254805_1_Candidatus_Pacearchaeota:0.0000020436)100:0.4173002633)95:0.0511319946,((CG1_02_FULL_Pacearchaeota_31_27_curated:0.0000027022,CG1_02_FULL_Pacearchaeota_31_27_curated_cg1_0_2_scaffold_84:0.0000020526)63:0.0000022501,CG10_big_fil_rev_8_21_14_0_10_Pacearchaeota_31_59_curated:0.0000024975)100:0.5789551447)100:0.0989485553)69:0.0351563475,(CG06_land_8_20_14_3_00_150_Pacearchaeota_35_12_curated:0.0000028674,ggkbase_CG06_land_8_20_14_3_00_150_Pacearchaeota_35_12_curated:0.0000028674)100:0.6001398742)100:0.0776010384,((Archaea_Candidatus_Pacearchaeota_archaeon_ex4484_26:0.0020468433,GCA_002254495_1_Candidatus_Pacearchaeota:0.0012690195)100:0.2697764306,(ggkbase_RIFCSPLOWO2_01_FULL_Archaea_Pacearchaeota_43_24:0.0000023591,Archaea_DPANN_Pacearchaeota_AR6_gwa2_scaffold_10207:0.0010512350)100:0.3226027432)100:0.3151164633)100:0.1820472050,SR2-18-Sp2_coassembly_DPANN_38_3:0.6757497015)100:0.1248850131)100:0.1053067731)82:0.0343116492,((((((GD2017-2_S1_QB3_180125_Woesearchaeota-II_32_61:0.2406546645,(GD2018-4_B1_QB3_180703_Woesearchaeota-II_35_15:0.1366896134,ggkbase_RIFCSPLOWO2_01_FULL_Woesearchaeota_35_31:0.1663602682)100:0.0730832441)100:0.0538056828,GCA_002688095_1_Nanoarchaeota:0.2517163193)100:0.1737810914,(ggkbase_RIFOXYB1_FULL_Woesearchaeota_31_12:0.1669266249,(GCA_002688395_1_Nanoarchaeota:0.1475195195,GCA_002687825_1_Nanoarchaeota:0.1637700153)100:0.0751045779)100:0.2075758038)100:0.0700959226,(Archaea_CP_DUSEL4_candidate_division_DUSEL4_archaeon_SCGC_AAA011_G17_DUSEL_001_198:0.0000023364,(Archaea_CP_DUSEL4_candidate_division_DUSEL4_archaeon_SCGC_AAA011_L22_Combined_Assembly_DUSEL4_1_DUSEL4:0.0000028674,ggkbase_DUSEL4_archaeon_sp_SCGC_AAA011_L22:0.0000022035)93:0.0000025380)100:0.3450078176)100:0.0551945833,ggkbase_RIFCSPLOWO2_01_FULL_Woesearchaeota_Archaea_29_12:0.5733799925)100:0.0739182738,GCA_002688325_1_unclassified_Archaea_miscellaneous:0.5116777374)91:0.0482741733)86:0.0242552811,((((((((GD2017-1_S_p1_S3_Biohub_170907_Woesearchaeota-II_41_78:0.1052578748,ggkbase_RIFCSPHIGHO2_02_FULL_Woesearchaeota_36_21:0.1358349015)100:0.2465818695,(UBA489:0.0000028674,(UBA544:0.0000028674,ggkbase_UBA544:0.0000028674)79:0.0000028674)100:0.3265943815)100:0.1309469803,GD2017-2_S1_QB3_180125_Woesearchaeota-II_35_14:0.4659245417)100:0.0520879287,(GD2018-4_B1_QB3_180703_Woesearchaeota-II_30_18:0.3898791016,(Genasci_Feb2018_S35_SO-1_Woesearchaeota-II_31_11:0.2935193958,ggkbase_RIFCSPHIGHO2_02_FULL_Archaea_Woesearchaeota_29_19:0.2751804100)100:0.1750954390)100:0.1070683629)85:0.0326692154,S_p1_S3_coassembly_Woesearchaeota-II_29_154:0.6234359768)91:0.0283514953,GCA_002687815_1_unclassified_Archaea_miscellaneous:0.4463426252)72:0.0332591454,(((((((Genasci_Feb2018_S35_SO-1_Woesearchaeota-II_30_27:0.1749070627,Genasci_Feb2018_S35_SO-1_Woesearchaeota-II_31_12:0.1514029032)100:0.1648043860,ggkbase_RIFCSPHIGHO2_01_FULL_Archaea_Woesearchaeota_39_22:0.5290377873)42:0.0510792794,Genasci_Feb2018_S35_SO-1_Woesearchaeota-II_33_7:0.3769546413)37:0.0291170792,(BrettBaker_Meg19_1012_Bin_325:0.2660704873,BrettBaker_Meg22_1012_Bin_105:0.2777704623)100:0.1229246116)33:0.0234562115,(S_p1_S3_coassembly_Woesearchaeota-II_31_108:0.4441097411,(ggkbase_RIFCSPHIGHO2_01_FULL_Archaea_Woesearchaeota_38_8:0.2600461925,ggkbase_RIFCSPLOWO2_01_FULL_Woesearchaeota_Archaea_34_35:0.2392373356)100:0.2022099895)93:0.0729591175)98:0.0409995770,ggkbase_RIFOXYB1_FULL_Woesearchaeota_34_13:0.7384375798)98:0.0340036271,((S_p1_S3_coassembly_Woesearchaeota-II_46_22:0.3945135686,(((SR2-17_Biohub_180515_DPANN_37_25:0.1983698399,(Archaea_DPANN_Woesearchaeota_AR17_gwa2_scaffold_2520:0.0005723721,ggkbase_RIFOXYD2_FULL_Archaea_Woesearchaeota_34_17:0.0000027049)100:0.1689400562)100:0.0560967628,(ggkbase_RIFOXYB1_FULL_Woesearchaeota_31_16:0.0779866608,ggkbase_RIFOXYA1_FULL_Woesearchaeota_29_14:0.0537277670)100:0.1761458540)100:0.1355582315,GCA_002688745_1_unclassified_Archaea_miscellaneous:0.3171784319)100:0.1247728106)100:0.0525210745,(S_p2_S4_coassembly_Woesearchaeota-II_39_41:0.3984556523,BrettBaker_Meg_22_1618_bin_98:0.3385287903)100:0.0706601498)100:0.0897338489)99:0.0422691276)74:0.0340857205,(((((GD2017-2_S1_QB3_180125_Nano_Woesearchaeota_33_6:0.4287525846,(ggkbase_RIFCSPHIGHO2_01_FULL_Archaea_Woesearchaeota_29_27:0.1717156504,ggkbase_RIFCSPLOWO2_02_FULL_Archaea_Woesearchaeota_30_14:0.1689658149)100:0.2727949777)37:0.0359686038,((Genasci_Feb2018_S35_SO-1_Woesearchaeota-II_32_8:0.3093249804,Archaea_CP_DUSEL4_candidate_division_DUSEL4_archaeon_SCGC_AAA011_L15_DUSEL_001_208:0.4160715179)84:0.0492309783,ggkbase_RIFCSPLOWO2_01_FULL_Archaea_Woesearchaeota_29_14:0.3589268812)67:0.0588467048)81:0.0437422239,ggkbase_RIFOXYA1_FULL_Woesearchaeota_30_10:0.5506423615)99:0.0800300190,((((((((GD2017-2_S2_QB3_180125_Woesearchaeota-II_29_9:0.1533397564,ggkbase_RIFCSPHIGHO2_02_FULL_Archaea_Woesearchaeota_30_43:0.1727328838)100:0.0839805148,ggkbase_RIFCSPHIGHO2_02_FULL_Archaea_Woesearchaeota_29_10:0.2753386721)100:0.0767233694,(Archaea_DPANN_Woesearchaeota_AR18_gwa2_scaffold_1772:0.0000023501,ggkbase_RIFCSPHIGHO2_02_FULL_Archaea_Woesearchaeota_30_12:0.0018409188)100:0.3567033960)100:0.0419015921,(ggkbase_RIFCSPLOWO2_01_FULL_Archaea_Woesearchaeota_28_39:0.3136971155,ggkbase_RIFCSPLOWO2_01_FULL_Archaea_Woesearchaeota_28_8:0.2513148221)100:0.0745406597)100:0.0783359072,SR2-17_Biohub_180515_DPANN_40_9:0.4747153919)100:0.0802313160,ggkbase_RIFCSPHIGHO2_12_FULL_Archaea_Woesearchaeota_30_20:0.5205643015)100:0.0554000487,ggkbase_RIFCSPHIGHO2_02_FULL_Archaea_Woesearchaeota_28_36:0.5416233308)100:0.0876511439,(BrettBaker_Meg22_1012_Bin_171:0.3661706119,(ggkbase_RIFCSPLOWO2_01_FULL_Archaea_Woeserachaeota_30_9:0.2431301897,ggkbase_RIFCSPLOWO2_01_FULL_Woesearchaeota_33_9b:0.2509842608)100:0.1535945311)100:0.1313466738)100:0.0415657512)84:0.0298718702,((((((GD2017-2_S1_QB3_180125_Woesearchaeota-II_32_9:0.0748619366,S_p1_S3_coassembly_Woesearchaeota-II_33_315:0.0763368364)100:0.1210765496,(ggkbase_RIFCSPLOWO2_02_FULL_Woesearchaeota_34_11:0.1337823117,ggkbase_RIFCSPLOWO2_02_FULL_Woesearchaeota_32_17:0.1321582440)100:0.0612307068)100:0.1879237503,ggkbase_RIFOXYB1_FULL_Woesearchaeota_29_12:0.5179301608)99:0.0620365702,(ggkbase_RIFCSPLOWO2_01_FULL_Woesearchaeota_37_43:0.2878446019,(ggkbase_RIFCSPLOWO2_01_FULL_Archaea_Woesearchaeota_32_21:0.1329221009,ggkbase_RIFCSPHIGHO2_01_FULL_Archaea_Woesearchaeota_34_12:0.1496006237)100:0.1001400011)100:0.1783665310)98:0.0491865609,((Archaea_DPANN_Woesearchaeota_AR20_gwa2_scaffold_32:0.0000020213,ggkbase_RIFCSPLOWO2_12_FULL_Archaea_Woesearchaeota_33_15:0.0000022808)100:0.3701764882,(GCA_002688355_1_unclassified_Archaea_miscellaneous:0.2234011675,ggkbase_RIFCSPHIGHO2_02_FULL_Archaea_Woesearchaeota_32_10:0.1927638120)100:0.2588434251)93:0.0505147269)100:0.0621075569,GCA_002687185_1_unclassified_Archaea_miscellaneous:0.7539219887)100:0.0753057033)100:0.0376925550)77:0.0302218570)100:0.1802676895,ggkbase_RIFOXYD1_FULL_Woesearchaeota_32_9:0.3582710120)OROOT;
