# Supplementary material for: Genome-resolved metagenomics reveals site-specific diversity of episymbiotic CPR bacteria and DPANN archaea in groundwater ecosystems
Source: Nat Microbiol. 2021 Jan 25;6(3):354–65. doi: 10.1038/s41564-020-00840-5 (PMC7906910; doi:10.1038/s41564-020-00840-5)
Supplement: Supplementary file 7 — Sequencing, assembly, and genome summary statistics. [file 41564_2020_840_MOESM7_ESM.xlsx]

## Sheet: Sheet1
Site	Dates sampled	Sequencing Platform	Serial size filtration	Reads (Gbp)	Assembled reads (Gbp)	Binned reads (Gbp)	Total genomes	High quality dereplicated genomes	No. CPR genomes	No. DPANN genomes	Median genome completeness	Reads mapping to genome set
Ag	03/17*, 09/17, 11/17, 02/18, 06/18	HiSeq 4000, NovaSeq 6000	all time points	1512	26.5	7.2	4142	1103	378	167	0.9	0.45
Pr7	11/18	NovaSeq 6000	11/18	30	0.83	0.26	92	63	11	0	0.93	0.18
Pr1	12/18	NovaSeq 6000	12/18	85	2.8	0.95	373	248	51	4	0.93	0.26
Pr4	09/18	NovaSeq 6000	09/18	23	1	0.47	170	79	7	1	0.98	0.31
Pr3	11/17, 09/18	NovaSeq 6000	09/18	179	5.1	2.4	867	439	88	34	0.95	0.58
Pr5	5/19	NovaSeq 6000		17	0.48	0.19	64	47	1	0	0.95	0.2
Pr6	5/19	NovaSeq 6000		12	0.36	0.21	26	20	1	0	0.91	0.06
Pr2	5/19	NovaSeq 6000		18	0.13	0.019	13	8	3	0	0.91	0.009
				1876	37.2	11.699	5747	2007	540	206
*Ag groundwater sampled on 03/17 was sequenced to 150 Gbp on the NovaSeq 6000
