# Supplementary material for: Genome-resolved metagenomics reveals site-specific diversity of episymbiotic CPR bacteria and DPANN archaea in groundwater ecosystems
Source: Nat Microbiol. 2021 Jan 25;6(3):354–65. doi: 10.1038/s41564-020-00840-5 (PMC7906910; doi:10.1038/s41564-020-00840-5)
Supplement: Supplementary file 9 — Relative abundance (coverage) of rpS3 marker genes. [file 41564_2020_840_MOESM9_ESM.xlsx]

## Sheet: Sheet1
SI TABLE 3: rpS3 abundances
orf	bin	site	kingdom	phylum	superphylum	cpr_dpann	coverage	covtotal	relcov
alan_book_18_scaffold_23708_9	alan_book_18_Acidobacteria_61_10	alanbook	b	acidobacteria			11.1001	1943.17	0.571235
alan_book_18_scaffold_264554_31	alan_book_18_Acidobacteria_61_13	alanbook	b	acidobacteria			13.2368	1943.17	0.681196
alan_book_18_scaffold_576475_9	alan_book_18_Acidobacteria_61_21	alanbook	b	acidobacteria			21.2017	1943.17	1.09109
alan_book_18_scaffold_561931_139	alan_book_18_Acidobacteria_64_19	alanbook	b	acidobacteria			18.8489	1943.17	0.97001
alan_book_18_scaffold_120353_19	alan_book_18_Acidobacteria_66_12	alanbook	b	acidobacteria			9.73791	1943.17	0.501136
alan_book_18_scaffold_521883_47	alan_book_18_Actinobacteria_63_15	alanbook	b	actinobacteria			14.4413	1943.17	0.743182
alan_book_18_scaffold_55226_24	alan_book_18_Actinobacteria_67_19	alanbook	b	actinobacteria			19.5014	1943.17	1.00359
alan_book_18_scaffold_20614_159	alan_book_18_Actinobacteria_67_24	alanbook	b	actinobacteria			23.1833	1943.17	1.19307
alan_book_18_scaffold_41835_35	alan_book_18_Actinobacteria_68_12	alanbook	b	actinobacteria			13.0007	1943.17	0.669046
alan_book_18_scaffold_388258_34	alan_book_18_Actinobacteria_70_11	alanbook	b	actinobacteria			11.1058	1943.17	0.571532
alan_book_18_scaffold_185476_4	alan_book_18_Actinobacteria_73_18	alanbook	b	actinobacteria			18.5596	1943.17	0.95512
alan_book_18_scaffold_351074_30	alan_book_18_Alphaproteobacteria_44_23	alanbook	b	alphaproteobacteria	proteobacteria		23.4592	1943.17	1.20727
alan_book_18_scaffold_627760_47	alan_book_18_Alphaproteobacteria_64_17	alanbook	b	alphaproteobacteria	proteobacteria		16.2329	1943.17	0.835382
alan_book_18_scaffold_19578_133	alan_book_18_Alphaproteobacteria_64_27	alanbook	b	alphaproteobacteria	proteobacteria		27.3678	1943.17	1.40841
alan_book_18_scaffold_95871_3	alan_book_18_Alphaproteobacteria_66_106	alanbook	b	alphaproteobacteria	proteobacteria		118.131	1943.17	6.07928
alan_book_18_scaffold_153158_21	alan_book_18_Bacteroidetes_36_15	alanbook	b	bacteroidetes			15.3883	1943.17	0.791919
alan_book_18_scaffold_152869_45	alan_book_18_Bacteroidetes_38_44	alanbook	b	bacteroidetes			41.6743	1943.17	2.14466
alan_book_18_scaffold_300474_19	alan_book_18_Bdellovibrio_47_8	alanbook	b	oligoflexia			8.86378	1943.17	0.456151
alan_book_18_scaffold_53160_9	alan_book_18_Betaproteobacteria_59_23	alanbook	b	betaproteobacteria	proteobacteria		23.705	1943.17	1.21992
alan_book_18_scaffold_140099_11	alan_book_18_Betaproteobacteria_61_12	alanbook	b	betaproteobacteria	proteobacteria		12.1984	1943.17	0.62776
alan_book_18_scaffold_226685_1	alan_book_18_Betaproteobacteria_64_12	alanbook	b	betaproteobacteria	proteobacteria		13.6098	1943.17	0.700392
alan_book_18_scaffold_327657_7	alan_book_18_Betaproteobacteria_64_8	alanbook	b	betaproteobacteria	proteobacteria		8.74531	1943.17	0.450055
alan_book_18_scaffold_681915_6	alan_book_18_Betaproteobacteria_65_11	alanbook	b	betaproteobacteria	proteobacteria		11.3374	1943.17	0.58345
alan_book_18_scaffold_18660_180	alan_book_18_Betaproteobacteria_65_17	alanbook	b	betaproteobacteria	proteobacteria		17.2313	1943.17	0.886766
alan_book_18_scaffold_151700_20	alan_book_18_Betaproteobacteria_66_11	alanbook	b	betaproteobacteria	proteobacteria		11.7311	1943.17	0.60371
alan_book_18_scaffold_650892_9	alan_book_18_Betaproteobacteria_66_30	alanbook	b	betaproteobacteria	proteobacteria		29.8847	1943.17	1.53794
alan_book_18_scaffold_459752_83	alan_book_18_Chlamydiae_49_25	alanbook	b	chlamydiae			25.8211	1943.17	1.32881
alan_book_18_scaffold_237401_9	alan_book_18_Chloroflexi_53_26	alanbook	b	chloroflexi			26.5794	1943.17	1.36784
alan_book_18_scaffold_423291_13	alan_book_18_Chloroflexi_67_12	alanbook	b	chloroflexi			12.2918	1943.17	0.632564
alan_book_18_scaffold_66034_47	alan_book_18_Chloroflexi_67_13	alanbook	b	chloroflexi			13.2857	1943.17	0.683712
alan_book_18_scaffold_97128_52	alan_book_18_Chloroflexi_67_89	alanbook	b	chloroflexi			86.3086	1943.17	4.44165
alan_book_18_scaffold_308168_28	alan_book_18_Chloroflexi_68_17	alanbook	b	chloroflexi			17.2972	1943.17	0.890155
alan_book_18_scaffold_268124_369	alan_book_18_Chloroflexi_68_33	alanbook	b	chloroflexi			33.3162	1943.17	1.71453
alan_book_18_scaffold_181008_23	alan_book_18_Chloroflexi_69_11	alanbook	b	chloroflexi			12.1768	1943.17	0.626647
alan_book_18_scaffold_76121_35	alan_book_18_Chloroflexi_70_22	alanbook	b	chloroflexi			22.819	1943.17	1.17432
alan_book_18_scaffold_625739_9	alan_book_18_Chloroflexi_70_26	alanbook	b	chloroflexi			25.0459	1943.17	1.28892
alan_book_18_scaffold_200944_36	alan_book_18_Chloroflexi_70_41	alanbook	b	chloroflexi			35.529	1943.17	1.82841
alan_book_18_scaffold_389473_49	alan_book_18_Chloroflexi_72_18	alanbook	b	chloroflexi			17.9083	1943.17	0.921605
alan_book_18_scaffold_247875_228	alan_book_18_Dependentiae_39_18	alanbook	b	dependentiae			18.1067	1943.17	0.931814
alan_book_18_scaffold_24152_9	alan_book_18_Elusimicrobia_68_12	alanbook	b	elusimicrobia			15.4022	1943.17	0.792636
alan_book_18_scaffold_152294_9	alan_book_18_Gammaproteobacteria_36_7	alanbook	b	gammaproteobacteria	proteobacteria		7.94371	1943.17	0.408802
alan_book_18_scaffold_364798_46	alan_book_18_Gammaproteobacteria_38_33	alanbook	b	gammaproteobacteria	proteobacteria		33.4492	1943.17	1.72138
alan_book_18_scaffold_114626_9	alan_book_18_Gammaproteobacteria_57_15	alanbook	b	gammaproteobacteria	proteobacteria		14.1929	1943.17	0.730403
alan_book_18_scaffold_39503_9	alan_book_18_Gammaproteobacteria_58_24	alanbook	b	gammaproteobacteria	proteobacteria		27.0248	1943.17	1.39076
alan_book_18_scaffold_257868_10	alan_book_18_Gammaproteobacteria_64_11	alanbook	b	gammaproteobacteria	proteobacteria		10.7919	1943.17	0.555377
alan_book_18_scaffold_576621_95	alan_book_18_Gemmatimonadetes_72_35	alanbook	b	gemmatimonadetes			34.5768	1943.17	1.7794
alan_book_18_scaffold_109231_50	alan_book_18_Ignavibacteria_48_51	alanbook	b	ignavibacteria			50.7869	1943.17	2.61361
alan_book_18_scaffold_345736_14	alan_book_18_Melainabacteria_49_7	alanbook	b	melainabacteria			7.20936	1943.17	0.371011
alan_book_18_scaffold_628575_41	alan_book_18_Planctomycetes_61_30	alanbook	b	planctomycetes			29.9216	1943.17	1.53984
alan_book_18_scaffold_212712_33	alan_book_18_Planctomycetes_65_48	alanbook	b	planctomycetes			47.7707	1943.17	2.45839
alan_book_18_scaffold_243507_29	alan_book_18_Planctomycetes_68_91	alanbook	b	planctomycetes			86.1359	1943.17	4.43276
alan_book_18_scaffold_557467_114	alan_book_18_Planctomycetes_69_18	alanbook	b	planctomycetes			18.8806	1943.17	0.971639
alan_book_18_scaffold_41204_23	alan_book_18_Planctomycetes_71_20	alanbook	b	planctomycetes			20.946	1943.17	1.07793
alan_book_18_scaffold_127525_11	alan_book_18_Saccharibacteria-like_48_71	alanbook	b	saccharibacteria		cpr	68.6685	1943.17	3.53384
alan_book_18_scaffold_222055_1	alan_book_18_UNK	alanbook	b	acidobacteria			8.41852	1943.17	0.433237
alan_book_18_scaffold_603224_2	alan_book_18_UNK	alanbook	b	acidobacteria			3.7064	1943.17	0.19074
alan_book_18_scaffold_169068_14	alan_book_18_UNK	alanbook	b	actinobacteria			5.99846	1943.17	0.308695
alan_book_18_scaffold_198870_1	alan_book_18_UNK	alanbook	b	actinobacteria			6.10897	1943.17	0.314382
alan_book_18_scaffold_290055_4	alan_book_18_UNK	alanbook	b	actinobacteria			6.1086	1943.17	0.314363
alan_book_18_scaffold_296129_9	alan_book_18_UNK	alanbook	b	actinobacteria			6.07467	1943.17	0.312617
alan_book_18_scaffold_297837_8	alan_book_18_UNK	alanbook	b	actinobacteria			9.75762	1943.17	0.50215
alan_book_18_scaffold_346847_3	alan_book_18_UNK	alanbook	b	actinobacteria			7.56522	1943.17	0.389324
alan_book_18_scaffold_483748_3	alan_book_18_UNK	alanbook	b	adlerbacteria	parcubacteria	cpr	4.14365	1943.17	0.213242
alan_book_18_scaffold_203108_1	alan_book_18_UNK	alanbook	b	alphaproteobacteria	proteobacteria		18.9029	1943.17	0.972788
alan_book_18_scaffold_266635_13	alan_book_18_UNK	alanbook	b	alphaproteobacteria	proteobacteria		15.4071	1943.17	0.792888
alan_book_18_scaffold_286796_9	alan_book_18_UNK	alanbook	b	alphaproteobacteria	proteobacteria		13.289	1943.17	0.683883
alan_book_18_scaffold_440285_3	alan_book_18_UNK	alanbook	b	alphaproteobacteria	proteobacteria		6.91667	1943.17	0.355948
alan_book_18_scaffold_77556_10	alan_book_18_UNK	alanbook	b	alphaproteobacteria	proteobacteria		66.8364	1943.17	3.43956
alan_book_18_scaffold_84153_53	alan_book_18_UNK	alanbook	b	alphaproteobacteria	proteobacteria		11.5937	1943.17	0.596638
alan_book_18_scaffold_36899_3	alan_book_18_UNK	alanbook	b	betaproteobacteria	proteobacteria		6.9063	1943.17	0.355415
alan_book_18_scaffold_442387_18	alan_book_18_UNK	alanbook	b	chlamydiae			7.69765	1943.17	0.39614
alan_book_18_scaffold_584258_1	alan_book_18_UNK	alanbook	b	chlamydiae			3.66886	1943.17	0.188808
alan_book_18_scaffold_559914_3	alan_book_18_UNK	alanbook	b	chloroflexi			8.01935	1943.17	0.412695
alan_book_18_scaffold_560512_2	alan_book_18_UNK	alanbook	b	deltaproteobacteria	proteobacteria		4.23846	1943.17	0.218121
alan_book_18_scaffold_624152_4	alan_book_18_UNK	alanbook	b	doudnabacteria		cpr	9.47671	1943.17	0.487694
alan_book_18_scaffold_654987_2	alan_book_18_UNK	alanbook	b	doudnabacteria		cpr	3.06987	1943.17	0.157983
alan_book_18_scaffold_13038_23	alan_book_18_UNK	alanbook	b	gammaproteobacteria	proteobacteria		6.39676	1943.17	0.329193
alan_book_18_scaffold_236011_2	alan_book_18_UNK	alanbook	b	gammaproteobacteria	proteobacteria		5.03778	1943.17	0.259256
alan_book_18_scaffold_52990_7	alan_book_18_UNK	alanbook	b	gammaproteobacteria	proteobacteria		4.53629	1943.17	0.233448
alan_book_18_scaffold_315936_1	alan_book_18_UNK	alanbook	b	harrisonbacteria	parcubacteria	cpr	3.66516	1943.17	0.188618
alan_book_18_scaffold_151505_1	alan_book_18_UNK	alanbook	b	kaiserbacteria	parcubacteria	cpr	2.9484	1943.17	0.151732
alan_book_18_scaffold_322935_1	alan_book_18_UNK	alanbook	b	katanobacteria		cpr	6.30936	1943.17	0.324695
alan_book_18_scaffold_115258_5	alan_book_18_UNK	alanbook	b	melainabacteria			5.93898	1943.17	0.305634
alan_book_18_scaffold_213495_5	alan_book_18_UNK	alanbook	b	nitrospirae			7.87402	1943.17	0.405216
alan_book_18_scaffold_297898_27	alan_book_18_UNK	alanbook	b	nitrospirae			7.46191	1943.17	0.384008
alan_book_18_scaffold_35821_5	alan_book_18_UNK	alanbook	b	nitrospirae			7.52967	1943.17	0.387495
alan_book_18_scaffold_43957_13	alan_book_18_UNK	alanbook	b	nitrospirae			7.35319	1943.17	0.378413
alan_book_18_scaffold_332566_1	alan_book_18_UNK	alanbook	b	omnitrophica			8.66426	1943.17	0.445883
alan_book_18_scaffold_632214_2	alan_book_18_UNK	alanbook	b	omnitrophica			5.04371	1943.17	0.259561
alan_book_18_scaffold_140621_3	alan_book_18_UNK	alanbook	a	pacearchaeota		dpann	9.00271	1943.17	0.463301
alan_book_18_scaffold_23398_11	alan_book_18_UNK	alanbook	b	planctomycetes			6.56576	1943.17	0.33789
alan_book_18_scaffold_334748_2	alan_book_18_UNK	alanbook	b	planctomycetes			5.63319	1943.17	0.289897
alan_book_18_scaffold_339573_2	alan_book_18_UNK	alanbook	b	planctomycetes			2.88462	1943.17	0.148449
alan_book_18_scaffold_366835_32	alan_book_18_UNK	alanbook	b	planctomycetes			7.76371	1943.17	0.399539
alan_book_18_scaffold_465214_5	alan_book_18_UNK	alanbook	b	planctomycetes			8.38915	1943.17	0.431726
alan_book_18_scaffold_393938_1	alan_book_18_UNK	alanbook	b	rokubacteria			16.6433	1943.17	0.856502
alan_book_18_scaffold_318359_2	alan_book_18_UNK	alanbook	b	sungbacteria	parcubacteria	cpr	4.34877	1943.17	0.223798
alan_book_18_scaffold_454205_2	alan_book_18_UNK	alanbook	b	sungbacteria	parcubacteria	cpr	6.98299	1943.17	0.359361
alan_book_18_scaffold_261500_2	alan_book_18_UNK	alanbook	b	taylorbacteria	parcubacteria	cpr	5.23039	1943.17	0.269168
alan_book_18_scaffold_678201_2	alan_book_18_UNK	alanbook	b	verrucomicrobia			6.53897	1943.17	0.336511
alan_book_18_scaffold_100593_3	alan_book_18_UNK	alanbook	a	woesearchaeota		dpann	3.07495	1943.17	0.158244
alan_book_18_scaffold_158731_1	alan_book_18_UNK	alanbook	a	woesearchaeota		dpann	5.1532	1943.17	0.265196
alan_book_18_scaffold_318370_1	alan_book_18_UNK	alanbook	b	yanofskybacteria	parcubacteria	cpr	2.89855	1943.17	0.149166
alan_book_18_scaffold_171703_18	alan_book_18_UNK	alanbook	b	zambryskibacteria	parcubacteria	cpr	6.92269	1943.17	0.356258
alan_book_18_scaffold_350231_48	alan_book_18_Verrucomicrobia_67_152	alanbook	b	verrucomicrobia			158.805	1943.17	8.1725
FFV18_Bp1_scaffold_197501_54	FFV18_Bp1_Acetothermia_52_31	ffv	b	acetothermia			32.1986	1236.15	2.60475
FFV18_Bp1_scaffold_590393_11	FFV18_Bp1_Acetothermia_53_18	ffv	b	acetothermia			18.6785	1236.15	1.51102
FFV18_Bp1_scaffold_68786_4	FFV18_Bp1_Acidobacteria_53_6	ffv	b	acidobacteria			6.26754	1236.15	0.507021
FFV18_Bp1_scaffold_106072_9	FFV18_Bp1_Acidobacteria_54_23	ffv	b	acidobacteria			23.7948	1236.15	1.92491
FFV18_Bp1_scaffold_839745_27	FFV18_Bp1_Acidobacteria_58_11	ffv	b	acidobacteria			11.5969	1236.15	0.93815
FFV18_Bp1_scaffold_279357_14	FFV18_Bp1_Acidobacteria_61_37	ffv	b	acidobacteria			39.4134	1236.15	3.1884
FFV18_Bp1_scaffold_580254_7	FFV18_Bp1_Acidobacteria_62_61	ffv	b	acidobacteria			55.3769	1236.15	4.47979
FFV18_Bp1_scaffold_85386_9	FFV18_Bp1_Acidobacteria_63_15	ffv	b	acidobacteria			14.7484	1236.15	1.19309
FFV18_Bp1_scaffold_120998_5	FFV18_Bp1_Acidobacteria_63_25	ffv	b	acidobacteria			25.639	1236.15	2.0741
FFV18_Bp1_scaffold_165013_43	FFV18_Bp1_Acidobacteria_65_13	ffv	b	acidobacteria			15.3146	1236.15	1.2389
FFV18_Bp1_scaffold_106565_54	FFV18_Bp1_Acidobacteria_66_18	ffv	b	acidobacteria			17.356	1236.15	1.40404
FFV18_Bp1_scaffold_831456_76	FFV18_Bp1_Actinobacteria_71_21	ffv	b	actinobacteria			22.0071	1236.15	1.78029
FFV18_Bp1_scaffold_54957_60	FFV18_Bp1_Alphaproteobacteria_66_19	ffv	b	alphaproteobacteria	proteobacteria		20.716	1236.15	1.67585
FFV18_Bp1_scaffold_275947_6	FFV18_Bp1_Alphaproteobacteria_68_7	ffv	b	alphaproteobacteria	proteobacteria		8.08811	1236.15	0.654299
FFV18_Bp1_scaffold_627648_47	FFV18_Bp1_Armatimonadetes_64_12	ffv	b	armatimonadetes			12.6999	1236.15	1.02738
FFV18_Bp1_scaffold_293258_6	FFV18_Bp1_Azambacteria_50_7	ffv	b	azambacteria	parcubacteria	cpr	6.53897	1236.15	0.528979
FFV18_Bp1_scaffold_410526_2	FFV18_Bp1_Bacteroidetes_37_6	ffv	b	bacteroidetes			6.19469	1236.15	0.501128
FFV18_Bp1_scaffold_21422_12	FFV18_Bp1_Bacteroidetes_38_7	ffv	b	bacteroidetes			7.25383	1236.15	0.586808
FFV18_Bp1_scaffold_578962_12	FFV18_Bp1_Bacteroidetes_39_7	ffv	b	bacteroidetes			6.31982	1236.15	0.51125
FFV18_Bp1_scaffold_29592_54	FFV18_Bp1_Bacteroidetes_42_13	ffv	b	bacteroidetes			14.0818	1236.15	1.13916
FFV18_Bp1_scaffold_597488_15	FFV18_Bp1_Betaproteobacteria_50_6	ffv	b	betaproteobacteria	proteobacteria		7.79281	1236.15	0.630409
FFV18_Bp1_scaffold_58221_2	FFV18_Bp1_Betaproteobacteria_62_8	ffv	b	betaproteobacteria	proteobacteria		11.466	1236.15	0.927555
FFV18_Bp1_scaffold_238064_109	FFV18_Bp1_Chloroflexi_53_22	ffv	b	chloroflexi			21.3332	1236.15	1.72578
FFV18_Bp1_scaffold_7232_4	FFV18_Bp1_Chloroflexi_54_7	ffv	b	chloroflexi			8.12543	1236.15	0.657317
FFV18_Bp1_scaffold_112313_12	FFV18_Bp1_Chloroflexi_62_9	ffv	b	chloroflexi			10.4232	1236.15	0.843196
FFV18_Bp1_scaffold_342049_9	FFV18_Bp1_Chloroflexi_62_9	ffv	b	chloroflexi			10.6373	1236.15	0.860519
FFV18_Bp1_scaffold_160145_23	FFV18_Bp1_Coatesbacteria-like_58_7	ffv	b	coatesbacteria			7.43774	1236.15	0.601686
FFV18_Bp1_scaffold_15510_87	FFV18_Bp1_Deltaproteobacteria_64_59	ffv	b	deltaproteobacteria	proteobacteria		58.1854	1236.15	4.70698
FFV18_Bp1_scaffold_70910_6	FFV18_Bp1_Gemmatimonadetes_70_9	ffv	b	gemmatimonadetes			9.91171	1236.15	0.801821
FFV18_Bp1_scaffold_655568_1	FFV18_Bp1_Ignavibacteria_46_7	ffv	b	ignavibacteria			5.97201	1236.15	0.483114
FFV18_Bp1_scaffold_99619_6	FFV18_Bp1_Ignavibacteria_47_9	ffv	b	ignavibacteria			10.5408	1236.15	0.85271
FFV18_Bp1_scaffold_739069_37	FFV18_Bp1_Ignavibacteria_49_11	ffv	b	ignavibacteria			11.1203	1236.15	0.89959
FFV18_Bp1_scaffold_497023_31	FFV18_Bp1_Ignavibacteriae_51_131	ffv	b	ignavibacteria			130.373	1236.15	10.5467
FFV18_Bp1_scaffold_66595_8	FFV18_Bp1_Nitrospirae_43_7	ffv	b	nitrospirae			6.72426	1236.15	0.543968
FFV18_Bp1_scaffold_417909_20	FFV18_Bp1_Nitrospirae_46_30	ffv	b	nitrospirae			30.8538	1236.15	2.49596
FFV18_Bp1_scaffold_217234_4	FFV18_Bp1_Nitrospirae_46_8	ffv	b	nitrospirae			7.5442	1236.15	0.610298
FFV18_Bp1_scaffold_331683_7	FFV18_Bp1_Nitrospirae_48_7	ffv	b	nitrospirae			6.11951	1236.15	0.495046
FFV18_Bp1_scaffold_527441_5	FFV18_Bp1_Omnitrophica_59_7	ffv	b	omnitrophica			5.72048	1236.15	0.462766
FFV18_Bp1_scaffold_180976_7	FFV18_Bp1_Peregrinibacteria_58_27	ffv	b	peregrinibacteria		cpr	24.5727	1236.15	1.98784
FFV18_Bp1_scaffold_483713_12	FFV18_Bp1_Planctomycetes_57_54	ffv	b	planctomycetes			54.6921	1236.15	4.42439
FFV18_Bp1_scaffold_436764_1	FFV18_Bp1_Planctomycetes_61_7	ffv	b	planctomycetes			6.07401	1236.15	0.491365
FFV18_Bp1_scaffold_777728_7	FFV18_Bp1_Planctomycetes_61_7	ffv	b	planctomycetes			7.20947	1236.15	0.58322
FFV18_Bp1_scaffold_63801_11	FFV18_Bp1_Planctomycetes_65_11	ffv	b	planctomycetes			11.4357	1236.15	0.925105
FFV18_Bp1_scaffold_639217_21	FFV18_Bp1_RIF_WS3X_68_11	ffv	b	rif-ws3x			11.6651	1236.15	0.943661
FFV18_Bp1_scaffold_837544_9	FFV18_Bp1_RIF_WS3X_72_14	ffv	b	rif-ws3x			14.5014	1236.15	1.17311
FFV18_Bp1_scaffold_120757_1	FFV18_Bp1_Rokubacteria_72_10	ffv	b	rokubacteria			11.1886	1236.15	0.905118
FFV18_Bp1_scaffold_488403_2	FFV18_Bp1_Thaumarchaeota_35_19	ffv	a	thaumarchaeota			18.6505	1236.15	1.50876
FFV18_Bp1_scaffold_485258_21	FFV18_Bp1_Thaumarchaeota_35_9	ffv	a	thaumarchaeota			8.95973	1236.15	0.724809
FFV18_Bp1_scaffold_30153_6	FFV18_Bp1_Thaumarchaeota_38_7	ffv	a	thaumarchaeota			8.59589	1236.15	0.695376
FFV18_Bp1_scaffold_184566_9	FFV18_Bp1_UNK	ffv	b	acidobacteria			10.209	1236.15	0.825874
FFV18_Bp1_scaffold_217624_2	FFV18_Bp1_UNK	ffv	b	acidobacteria			8.71905	1236.15	0.705339
FFV18_Bp1_scaffold_370918_14	FFV18_Bp1_UNK	ffv	b	acidobacteria			8.89631	1236.15	0.719679
FFV18_Bp1_scaffold_45887_1	FFV18_Bp1_UNK	ffv	b	acidobacteria			12.775	1236.15	1.03345
FFV18_Bp1_scaffold_48283_3	FFV18_Bp1_UNK	ffv	b	acidobacteria			7.375	1236.15	0.59661
FFV18_Bp1_scaffold_490362_2	FFV18_Bp1_UNK	ffv	b	acidobacteria			3.49379	1236.15	0.282635
FFV18_Bp1_scaffold_544515_1	FFV18_Bp1_UNK	ffv	b	acidobacteria			12.3831	1236.15	1.00174
FFV18_Bp1_scaffold_546893_10	FFV18_Bp1_UNK	ffv	b	acidobacteria			7.74811	1236.15	0.626794
FFV18_Bp1_scaffold_558007_3	FFV18_Bp1_UNK	ffv	b	acidobacteria			14.7309	1236.15	1.19167
FFV18_Bp1_scaffold_56001_2	FFV18_Bp1_UNK	ffv	b	acidobacteria			20.3642	1236.15	1.64739
FFV18_Bp1_scaffold_643620_2	FFV18_Bp1_UNK	ffv	b	acidobacteria			7.37931	1236.15	0.596959
FFV18_Bp1_scaffold_667827_4	FFV18_Bp1_UNK	ffv	b	acidobacteria			5.47025	1236.15	0.442523
FFV18_Bp1_scaffold_721539_4	FFV18_Bp1_UNK	ffv	b	acidobacteria			8.06789	1236.15	0.652662
FFV18_Bp1_scaffold_7991_1	FFV18_Bp1_UNK	ffv	b	acidobacteria			6.27224	1236.15	0.507401
FFV18_Bp1_scaffold_808654_2	FFV18_Bp1_UNK	ffv	b	acidobacteria			4.98915	1236.15	0.403604
FFV18_Bp1_scaffold_887939_6	FFV18_Bp1_UNK	ffv	b	acidobacteria			4.97076	1236.15	0.402116
FFV18_Bp1_scaffold_522321_1	FFV18_Bp1_UNK	ffv	b	alphaproteobacteria	proteobacteria		6.16757	1236.15	0.498934
FFV18_Bp1_scaffold_662098_1	FFV18_Bp1_UNK	ffv	b	alphaproteobacteria	proteobacteria		5.36865	1236.15	0.434304
FFV18_Bp1_scaffold_817615_1	FFV18_Bp1_UNK	ffv	b	alphaproteobacteria	proteobacteria		4.93963	1236.15	0.399598
FFV18_Bp1_scaffold_878523_1	FFV18_Bp1_UNK	ffv	b	azambacteria	parcubacteria	cpr	4.5781	1236.15	0.370351
FFV18_Bp1_scaffold_264079_2	FFV18_Bp1_UNK	ffv	b	bacteroidetes			7.39358	1236.15	0.598113
FFV18_Bp1_scaffold_253693_1	FFV18_Bp1_UNK	ffv	b	betaproteobacteria	proteobacteria		4.01575	1236.15	0.324859
FFV18_Bp1_scaffold_600144_4	FFV18_Bp1_UNK	ffv	b	betaproteobacteria	proteobacteria		5.44662	1236.15	0.440612
FFV18_Bp1_scaffold_722285_3	FFV18_Bp1_UNK	ffv	b	betaproteobacteria	proteobacteria		6.82362	1236.15	0.552006
FFV18_Bp1_scaffold_44715_3	FFV18_Bp1_UNK	ffv	b	chloroflexi			5.58583	1236.15	0.451873
FFV18_Bp1_scaffold_805673_2	FFV18_Bp1_UNK	ffv	b	chloroflexi			7.536	1236.15	0.609635
FFV18_Bp1_scaffold_789232_3	FFV18_Bp1_UNK	ffv	b	daviesbacteria	microgenomates	cpr	5.36723	1236.15	0.434189
FFV18_Bp1_scaffold_225394_1	FFV18_Bp1_UNK	ffv	b	deltaproteobacteria	proteobacteria		4.1958	1236.15	0.339425
FFV18_Bp1_scaffold_58131_9	FFV18_Bp1_UNK	ffv	b	deltaproteobacteria	proteobacteria		9.20749	1236.15	0.744852
FFV18_Bp1_scaffold_766296_2	FFV18_Bp1_UNK	ffv	b	deltaproteobacteria	proteobacteria		4.82673	1236.15	0.390465
FFV18_Bp1_scaffold_320183_1	FFV18_Bp1_UNK	ffv	b	firmicutes			5.84416	1236.15	0.472771
FFV18_Bp1_scaffold_310203_7	FFV18_Bp1_UNK	ffv	b	gammaproteobacteria	proteobacteria		4.12063	1236.15	0.333344
FFV18_Bp1_scaffold_330371_2	FFV18_Bp1_UNK	ffv	b	gammaproteobacteria	proteobacteria		7.37062	1236.15	0.596256
FFV18_Bp1_scaffold_5495_1	FFV18_Bp1_UNK	ffv	b	gammaproteobacteria	proteobacteria		4.33526	1236.15	0.350707
FFV18_Bp1_scaffold_787608_3	FFV18_Bp1_UNK	ffv	b	gammaproteobacteria	proteobacteria		7.30994	1236.15	0.591347
FFV18_Bp1_scaffold_364412_5	FFV18_Bp1_UNK	ffv	b	giovannonibacteria	parcubacteria	cpr	4.52055	1236.15	0.365696
FFV18_Bp1_scaffold_616847_4	FFV18_Bp1_UNK	ffv	b	ignavibacteria			3.87597	1236.15	0.313552
FFV18_Bp1_scaffold_290481_1	FFV18_Bp1_UNK	ffv	b	liptonbacteria	parcubacteria	cpr	5.05309	1236.15	0.408777
FFV18_Bp1_scaffold_198240_2	FFV18_Bp1_UNK	ffv	b	nitrospirae			3.17613	1236.15	0.256937
FFV18_Bp1_scaffold_400491_2	FFV18_Bp1_UNK	ffv	b	nitrospirae			5.42364	1236.15	0.438752
FFV18_Bp1_scaffold_485741_12	FFV18_Bp1_UNK	ffv	b	nitrospirae			6.32299	1236.15	0.511507
FFV18_Bp1_scaffold_115896_2	FFV18_Bp1_UNK	ffv	b	peregrinibacteria		cpr	7.14286	1236.15	0.577831
FFV18_Bp1_scaffold_275717_5	FFV18_Bp1_UNK	ffv	b	planctomycetes			5.97484	1236.15	0.483343
FFV18_Bp1_scaffold_294132_5	FFV18_Bp1_UNK	ffv	b	planctomycetes			6.23519	1236.15	0.504404
FFV18_Bp1_scaffold_432411_4	FFV18_Bp1_UNK	ffv	b	planctomycetes			6.23085	1236.15	0.504053
FFV18_Bp1_scaffold_491013_1	FFV18_Bp1_UNK	ffv	b	verrucomicrobia			6.64761	1236.15	0.537767
FFV18_Bp1_scaffold_674508_7	FFV18_Bp1_UNK	ffv	b	verrucomicrobia			3.81412	1236.15	0.308548
FFV18_Bp1_scaffold_888233_1	FFV18_Bp1_UNK	ffv	b	verrucomicrobia			5.39046	1236.15	0.436069
FFV18_Bp1_scaffold_368676_15	FFV18_Bp1_Verrucomicrobia_63_9	ffv	b	verrucomicrobia			9.9533	1236.15	0.805185
B_1_S1_170907_scaffold_1339224_1	GD2017-1_B_1_S1_170907_UNK	gd17-1	b	acidobacteria			21.6388	18380.7	0.117726
B_1_S1_170907_scaffold_143514_4	GD2017-1_B_1_S1_170907_UNK	gd17-1	b	acidobacteria			18.4521	18380.7	0.100389
B_1_S1_170907_scaffold_1709741_3	GD2017-1_B_1_S1_170907_UNK	gd17-1	b	acidobacteria			18.7945	18380.7	0.102252
B_1_S1_170907_scaffold_2383254_6	GD2017-1_B_1_S1_170907_UNK	gd17-1	b	acidobacteria			21.3401	18380.7	0.116101
B_1_S1_170907_scaffold_3673793_2	GD2017-1_B_1_S1_170907_UNK	gd17-1	b	acidobacteria			11.5859	18380.7	0.0630329
B_1_S1_170907_scaffold_3713666_3	GD2017-1_B_1_S1_170907_UNK	gd17-1	b	acidobacteria			35.6137	18380.7	0.193756
B_1_S1_170907_scaffold_3716931_4	GD2017-1_B_1_S1_170907_UNK	gd17-1	b	acidobacteria			32.9808	18380.7	0.179432
B_1_S1_170907_scaffold_3748917_3	GD2017-1_B_1_S1_170907_UNK	gd17-1	b	acidobacteria			20.4225	18380.7	0.111109
B_1_S1_170907_scaffold_413892_2	GD2017-1_B_1_S1_170907_UNK	gd17-1	b	acidobacteria			11.1478	18380.7	0.0606497
B_1_S1_170907_scaffold_4321_4	GD2017-1_B_1_S1_170907_UNK	gd17-1	b	acidobacteria			32.0171	18380.7	0.174189
B_1_S1_170907_scaffold_442515_1	GD2017-1_B_1_S1_170907_UNK	gd17-1	b	acidobacteria			15.5083	18380.7	0.0843727
B_1_S1_170907_scaffold_450285_5	GD2017-1_B_1_S1_170907_UNK	gd17-1	b	acidobacteria			20.5563	18380.7	0.111837
B_1_S1_170907_scaffold_68602_2	GD2017-1_B_1_S1_170907_UNK	gd17-1	b	acidobacteria			14.3836	18380.7	0.0782538
B_1_S1_170907_scaffold_769209_3	GD2017-1_B_1_S1_170907_UNK	gd17-1	b	acidobacteria			36.8864	18380.7	0.20068
B_1_S1_170907_scaffold_806022_3	GD2017-1_B_1_S1_170907_UNK	gd17-1	b	acidobacteria			20.2247	18380.7	0.110033
B_1_S1_170907_scaffold_816427_3	GD2017-1_B_1_S1_170907_UNK	gd17-1	b	acidobacteria			35.2749	18380.7	0.191913
B_1_S1_170907_scaffold_971573_5	GD2017-1_B_1_S1_170907_UNK	gd17-1	b	acidobacteria			19.8658	18380.7	0.10808
B_1_S1_170907_scaffold_1484981_4	GD2017-1_B_1_S1_170907_UNK	gd17-1	b	actinobacteria			26.3373	18380.7	0.143288
B_1_S1_170907_scaffold_2565331_3	GD2017-1_B_1_S1_170907_UNK	gd17-1	b	actinobacteria			19.9403	18380.7	0.108485
B_1_S1_170907_scaffold_1078580_9	GD2017-1_B_1_S1_170907_UNK	gd17-1	a	aenigmarchaeota		dpann	20.6763	18380.7	0.112489
B_1_S1_170907_scaffold_1091011_1	GD2017-1_B_1_S1_170907_UNK	gd17-1	a	aenigmarchaeota		dpann	23.1768	18380.7	0.126093
B_1_S1_170907_scaffold_1669489_2	GD2017-1_B_1_S1_170907_UNK	gd17-1	a	aenigmarchaeota		dpann	23.2441	18380.7	0.12646
B_1_S1_170907_scaffold_1714078_21	GD2017-1_B_1_S1_170907_UNK	gd17-1	a	aenigmarchaeota		dpann	52.2294	18380.7	0.284154
B_1_S1_170907_scaffold_1878397_2	GD2017-1_B_1_S1_170907_UNK	gd17-1	a	aenigmarchaeota		dpann	7.29013	18380.7	0.039662
B_1_S1_170907_scaffold_1976147_12	GD2017-1_B_1_S1_170907_UNK	gd17-1	a	aenigmarchaeota		dpann	14.9723	18380.7	0.0814567
B_1_S1_170907_scaffold_2143788_3	GD2017-1_B_1_S1_170907_UNK	gd17-1	a	aenigmarchaeota		dpann	10.1712	18380.7	0.0553363
B_1_S1_170907_scaffold_2502526_7	GD2017-1_B_1_S1_170907_UNK	gd17-1	a	aenigmarchaeota		dpann	13.9868	18380.7	0.0760955
B_1_S1_170907_scaffold_2621896_1	GD2017-1_B_1_S1_170907_UNK	gd17-1	a	aenigmarchaeota		dpann	10.7616	18380.7	0.0585485
B_1_S1_170907_scaffold_293789_4	GD2017-1_B_1_S1_170907_UNK	gd17-1	a	aenigmarchaeota		dpann	14.3555	18380.7	0.078101
B_1_S1_170907_scaffold_3079048_3	GD2017-1_B_1_S1_170907_UNK	gd17-1	a	aenigmarchaeota		dpann	12.4112	18380.7	0.067523
B_1_S1_170907_scaffold_3364005_8	GD2017-1_B_1_S1_170907_UNK	gd17-1	a	aenigmarchaeota		dpann	52.5554	18380.7	0.285928
B_1_S1_170907_scaffold_3755980_6	GD2017-1_B_1_S1_170907_UNK	gd17-1	a	aenigmarchaeota		dpann	22.8916	18380.7	0.124542
B_1_S1_170907_scaffold_132082_1	GD2017-1_B_1_S1_170907_UNK	gd17-1	b	alphaproteobacteria	proteobacteria		15.1515	18380.7	0.0824319
B_1_S1_170907_scaffold_3232283_3	GD2017-1_B_1_S1_170907_UNK	gd17-1	b	alphaproteobacteria	proteobacteria		25.3102	18380.7	0.1377
B_1_S1_170907_scaffold_3442286_3	GD2017-1_B_1_S1_170907_UNK	gd17-1	b	alphaproteobacteria	proteobacteria		103.082	18380.7	0.560817
B_1_S1_170907_scaffold_682770_4	GD2017-1_B_1_S1_170907_UNK	gd17-1	b	alphaproteobacteria	proteobacteria		37.2811	18380.7	0.202828
B_1_S1_170907_scaffold_1260994_4	GD2017-1_B_1_S1_170907_UNK	gd17-1	b	armatimonadetes			25.4222	18380.7	0.13831
B_1_S1_170907_scaffold_2445345_9	GD2017-1_B_1_S1_170907_UNK	gd17-1	b	azambacteria	parcubacteria	cpr	17.7253	18380.7	0.0964347
B_1_S1_170907_scaffold_3293243_6	GD2017-1_B_1_S1_170907_UNK	gd17-1	b	azambacteria	parcubacteria	cpr	19.6388	18380.7	0.106845
B_1_S1_170907_scaffold_1155047_1	GD2017-1_B_1_S1_170907_UNK	gd17-1	a	bathyarchaeota			25.164	18380.7	0.136905
B_1_S1_170907_scaffold_1993589_1	GD2017-1_B_1_S1_170907_UNK	gd17-1	b	berkelbacteria		cpr	10.3074	18380.7	0.0560775
B_1_S1_170907_scaffold_2926551_4	GD2017-1_B_1_S1_170907_UNK	gd17-1	b	berkelbacteria		cpr	11.9597	18380.7	0.0650669
B_1_S1_170907_scaffold_1057915_3	GD2017-1_B_1_S1_170907_UNK	gd17-1	b	betaproteobacteria	proteobacteria		30.3991	18380.7	0.165386
B_1_S1_170907_scaffold_1250025_4	GD2017-1_B_1_S1_170907_UNK	gd17-1	b	betaproteobacteria	proteobacteria		16.5537	18380.7	0.0900606
B_1_S1_170907_scaffold_1752733_1	GD2017-1_B_1_S1_170907_UNK	gd17-1	b	betaproteobacteria	proteobacteria		55.1621	18380.7	0.30011
B_1_S1_170907_scaffold_2729924_3	GD2017-1_B_1_S1_170907_UNK	gd17-1	b	betaproteobacteria	proteobacteria		36.0119	18380.7	0.195923
B_1_S1_170907_scaffold_2806642_1	GD2017-1_B_1_S1_170907_UNK	gd17-1	b	blackallbacteria			11.4736	18380.7	0.062422
B_1_S1_170907_scaffold_2056508_1	GD2017-1_B_1_S1_170907_UNK	gd17-1	b	blackburnbacteria	microgenomates	cpr	11.4565	18380.7	0.062329
B_1_S1_170907_scaffold_2291584_2	GD2017-1_B_1_S1_170907_UNK	gd17-1	b	brc1			11.3715	18380.7	0.0618665
B_1_S1_170907_scaffold_1591412_1	GD2017-1_B_1_S1_170907_UNK	gd17-1	b	buchananbacteria	parcubacteria	cpr	11.2403	18380.7	0.0611529
B_1_S1_170907_scaffold_2943327_2	GD2017-1_B_1_S1_170907_UNK	gd17-1	b	buchananbacteria	parcubacteria	cpr	12.1575	18380.7	0.0661431
B_1_S1_170907_scaffold_1032372_4	GD2017-1_B_1_S1_170907_UNK	gd17-1	b	chloroflexi			21.7602	18380.7	0.118386
B_1_S1_170907_scaffold_1159824_4	GD2017-1_B_1_S1_170907_UNK	gd17-1	b	chloroflexi			18.8944	18380.7	0.102795
B_1_S1_170907_scaffold_1160275_2	GD2017-1_B_1_S1_170907_UNK	gd17-1	b	chloroflexi			15.9511	18380.7	0.0867821
B_1_S1_170907_scaffold_1240883_9	GD2017-1_B_1_S1_170907_UNK	gd17-1	b	chloroflexi			13.516	18380.7	0.0735337
B_1_S1_170907_scaffold_1246830_2	GD2017-1_B_1_S1_170907_UNK	gd17-1	b	chloroflexi			12.7572	18380.7	0.0694056
B_1_S1_170907_scaffold_1299286_2	GD2017-1_B_1_S1_170907_UNK	gd17-1	b	chloroflexi			29.7627	18380.7	0.161924
B_1_S1_170907_scaffold_1316849_1	GD2017-1_B_1_S1_170907_UNK	gd17-1	b	chloroflexi			15.1249	18380.7	0.082287
B_1_S1_170907_scaffold_1388926_4	GD2017-1_B_1_S1_170907_UNK	gd17-1	b	chloroflexi			14.0472	18380.7	0.076424
B_1_S1_170907_scaffold_1421524_1	GD2017-1_B_1_S1_170907_UNK	gd17-1	b	chloroflexi			29.7066	18380.7	0.161619
B_1_S1_170907_scaffold_1483406_2	GD2017-1_B_1_S1_170907_UNK	gd17-1	b	chloroflexi			19.3189	18380.7	0.105105
B_1_S1_170907_scaffold_1490027_2	GD2017-1_B_1_S1_170907_UNK	gd17-1	b	chloroflexi			20.1072	18380.7	0.109393
B_1_S1_170907_scaffold_1511759_3	GD2017-1_B_1_S1_170907_UNK	gd17-1	b	chloroflexi			22.1818	18380.7	0.12068
B_1_S1_170907_scaffold_1531325_7	GD2017-1_B_1_S1_170907_UNK	gd17-1	b	chloroflexi			18.446	18380.7	0.100355
B_1_S1_170907_scaffold_1598655_4	GD2017-1_B_1_S1_170907_UNK	gd17-1	b	chloroflexi			14.3753	18380.7	0.0782089
B_1_S1_170907_scaffold_1658191_2	GD2017-1_B_1_S1_170907_UNK	gd17-1	b	chloroflexi			20.8393	18380.7	0.113376
B_1_S1_170907_scaffold_1673590_7	GD2017-1_B_1_S1_170907_UNK	gd17-1	b	chloroflexi			41.3404	18380.7	0.224913
B_1_S1_170907_scaffold_1732154_6	GD2017-1_B_1_S1_170907_UNK	gd17-1	b	chloroflexi			24.7362	18380.7	0.134577
B_1_S1_170907_scaffold_1734636_4	GD2017-1_B_1_S1_170907_UNK	gd17-1	b	chloroflexi			17.8854	18380.7	0.0973057
B_1_S1_170907_scaffold_1749191_9	GD2017-1_B_1_S1_170907_UNK	gd17-1	b	chloroflexi			32.4335	18380.7	0.176454
B_1_S1_170907_scaffold_1892275_5	GD2017-1_B_1_S1_170907_UNK	gd17-1	b	chloroflexi			17.5204	18380.7	0.0953196
B_1_S1_170907_scaffold_2014242_7	GD2017-1_B_1_S1_170907_UNK	gd17-1	b	chloroflexi			24.8879	18380.7	0.135403
B_1_S1_170907_scaffold_2025227_4	GD2017-1_B_1_S1_170907_UNK	gd17-1	b	chloroflexi			15.4613	18380.7	0.0841171
B_1_S1_170907_scaffold_2066666_4	GD2017-1_B_1_S1_170907_UNK	gd17-1	b	chloroflexi			35.2616	18380.7	0.191841
B_1_S1_170907_scaffold_2070955_2	GD2017-1_B_1_S1_170907_UNK	gd17-1	b	chloroflexi			25.1781	18380.7	0.136982
B_1_S1_170907_scaffold_2100373_3	GD2017-1_B_1_S1_170907_UNK	gd17-1	b	chloroflexi			13.7691	18380.7	0.074911
B_1_S1_170907_scaffold_2137233_4	GD2017-1_B_1_S1_170907_UNK	gd17-1	b	chloroflexi			69.9649	18380.7	0.380644
B_1_S1_170907_scaffold_2160413_2	GD2017-1_B_1_S1_170907_UNK	gd17-1	b	chloroflexi			10.8504	18380.7	0.0590318
B_1_S1_170907_scaffold_2160457_1	GD2017-1_B_1_S1_170907_UNK	gd17-1	b	chloroflexi			23.898	18380.7	0.130017
B_1_S1_170907_scaffold_2308644_1	GD2017-1_B_1_S1_170907_UNK	gd17-1	b	chloroflexi			39.3165	18380.7	0.213902
B_1_S1_170907_scaffold_2316708_3	GD2017-1_B_1_S1_170907_UNK	gd17-1	b	chloroflexi			20.3772	18380.7	0.110862
B_1_S1_170907_scaffold_2331218_1	GD2017-1_B_1_S1_170907_UNK	gd17-1	b	chloroflexi			9.46237	18380.7	0.05148
B_1_S1_170907_scaffold_2523554_2	GD2017-1_B_1_S1_170907_UNK	gd17-1	b	chloroflexi			16.0976	18380.7	0.0875788
B_1_S1_170907_scaffold_2595063_5	GD2017-1_B_1_S1_170907_UNK	gd17-1	b	chloroflexi			13.7035	18380.7	0.0745541
B_1_S1_170907_scaffold_2702997_1	GD2017-1_B_1_S1_170907_UNK	gd17-1	b	chloroflexi			10.8369	18380.7	0.0589582
B_1_S1_170907_scaffold_2834444_6	GD2017-1_B_1_S1_170907_UNK	gd17-1	b	chloroflexi			25.306	18380.7	0.137678
B_1_S1_170907_scaffold_2911448_2	GD2017-1_B_1_S1_170907_UNK	gd17-1	b	chloroflexi			13.422	18380.7	0.0730225
B_1_S1_170907_scaffold_29557_8	GD2017-1_B_1_S1_170907_UNK	gd17-1	b	chloroflexi			65.8252	18380.7	0.358122
B_1_S1_170907_scaffold_2975189_2	GD2017-1_B_1_S1_170907_UNK	gd17-1	b	chloroflexi			24.2223	18380.7	0.131782
B_1_S1_170907_scaffold_3068536_1	GD2017-1_B_1_S1_170907_UNK	gd17-1	b	chloroflexi			9.07473	18380.7	0.0493711
B_1_S1_170907_scaffold_3152703_5	GD2017-1_B_1_S1_170907_UNK	gd17-1	b	chloroflexi			14.0806	18380.7	0.0766056
B_1_S1_170907_scaffold_3160675_4	GD2017-1_B_1_S1_170907_UNK	gd17-1	b	chloroflexi			25	18380.7	0.136013
B_1_S1_170907_scaffold_3201312_1	GD2017-1_B_1_S1_170907_UNK	gd17-1	b	chloroflexi			11.6749	18380.7	0.0635172
B_1_S1_170907_scaffold_3254092_7	GD2017-1_B_1_S1_170907_UNK	gd17-1	b	chloroflexi			54.7801	18380.7	0.298031
B_1_S1_170907_scaffold_3452721_2	GD2017-1_B_1_S1_170907_UNK	gd17-1	b	chloroflexi			15.8004	18380.7	0.0859622
B_1_S1_170907_scaffold_3575735_3	GD2017-1_B_1_S1_170907_UNK	gd17-1	b	chloroflexi			18.5307	18380.7	0.100816
B_1_S1_170907_scaffold_3580838_1	GD2017-1_B_1_S1_170907_UNK	gd17-1	b	chloroflexi			18.2117	18380.7	0.0990809
B_1_S1_170907_scaffold_362328_1	GD2017-1_B_1_S1_170907_UNK	gd17-1	b	chloroflexi			16.5672	18380.7	0.0901337
B_1_S1_170907_scaffold_3627824_14	GD2017-1_B_1_S1_170907_UNK	gd17-1	b	chloroflexi			65.713	18380.7	0.357512
B_1_S1_170907_scaffold_3630802_8	GD2017-1_B_1_S1_170907_UNK	gd17-1	b	chloroflexi			13.5498	18380.7	0.0737175
B_1_S1_170907_scaffold_3704220_6	GD2017-1_B_1_S1_170907_UNK	gd17-1	b	chloroflexi			14.1815	18380.7	0.0771543
B_1_S1_170907_scaffold_409123_7	GD2017-1_B_1_S1_170907_UNK	gd17-1	b	chloroflexi			39.2573	18380.7	0.213579
B_1_S1_170907_scaffold_459004_4	GD2017-1_B_1_S1_170907_UNK	gd17-1	b	chloroflexi			19.918	18380.7	0.108364
B_1_S1_170907_scaffold_476821_3	GD2017-1_B_1_S1_170907_UNK	gd17-1	b	chloroflexi			15.8777	18380.7	0.0863825
B_1_S1_170907_scaffold_634512_2	GD2017-1_B_1_S1_170907_UNK	gd17-1	b	chloroflexi			12.9798	18380.7	0.0706164
B_1_S1_170907_scaffold_643587_32	GD2017-1_B_1_S1_170907_UNK	gd17-1	b	chloroflexi			57.4359	18380.7	0.31248
B_1_S1_170907_scaffold_671221_3	GD2017-1_B_1_S1_170907_UNK	gd17-1	b	chloroflexi			8.94632	18380.7	0.0486725
B_1_S1_170907_scaffold_68566_3	GD2017-1_B_1_S1_170907_UNK	gd17-1	b	chloroflexi			50.0451	18380.7	0.27227
B_1_S1_170907_scaffold_812188_1	GD2017-1_B_1_S1_170907_UNK	gd17-1	b	chloroflexi			12.2829	18380.7	0.066825
B_1_S1_170907_scaffold_845832_2	GD2017-1_B_1_S1_170907_UNK	gd17-1	b	chloroflexi			25.965	18380.7	0.141263
B_1_S1_170907_scaffold_921993_1	GD2017-1_B_1_S1_170907_UNK	gd17-1	b	chloroflexi			23.0451	18380.7	0.125377
B_1_S1_170907_scaffold_981895_1	GD2017-1_B_1_S1_170907_UNK	gd17-1	b	chloroflexi			14.4262	18380.7	0.0784859
B_1_S1_170907_scaffold_1765223_2	GD2017-1_B_1_S1_170907_UNK	gd17-1	b	colwellbacteria	parcubacteria	cpr	8.91566	18380.7	0.0485057
B_1_S1_170907_scaffold_1979625_4	GD2017-1_B_1_S1_170907_UNK	gd17-1	b	colwellbacteria	parcubacteria	cpr	36.6502	18380.7	0.199395
B_1_S1_170907_scaffold_132938_14	GD2017-1_B_1_S1_170907_UNK	gd17-1	b	daviesbacteria	microgenomates	cpr	49.5717	18380.7	0.269695
B_1_S1_170907_scaffold_1460556_2	GD2017-1_B_1_S1_170907_UNK	gd17-1	b	daviesbacteria	microgenomates	cpr	15.7935	18380.7	0.0859243
B_1_S1_170907_scaffold_3418090_1	GD2017-1_B_1_S1_170907_UNK	gd17-1	b	daviesbacteria	microgenomates	cpr	28.3163	18380.7	0.154055
B_1_S1_170907_scaffold_1102575_6	GD2017-1_B_1_S1_170907_UNK	gd17-1	b	deltaproteobacteria	proteobacteria		23.2833	18380.7	0.126673
B_1_S1_170907_scaffold_1322833_6	GD2017-1_B_1_S1_170907_UNK	gd17-1	b	deltaproteobacteria	proteobacteria		19.4541	18380.7	0.10584
B_1_S1_170907_scaffold_144599_1	GD2017-1_B_1_S1_170907_UNK	gd17-1	b	deltaproteobacteria	proteobacteria		36.8441	18380.7	0.20045
B_1_S1_170907_scaffold_1619181_1	GD2017-1_B_1_S1_170907_UNK	gd17-1	b	deltaproteobacteria	proteobacteria		33.2133	18380.7	0.180697
B_1_S1_170907_scaffold_2235262_2	GD2017-1_B_1_S1_170907_UNK	gd17-1	b	deltaproteobacteria	proteobacteria		21.3235	18380.7	0.116011
B_1_S1_170907_scaffold_2713800_2	GD2017-1_B_1_S1_170907_UNK	gd17-1	b	deltaproteobacteria	proteobacteria		8.06452	18380.7	0.043875
B_1_S1_170907_scaffold_305464_1	GD2017-1_B_1_S1_170907_UNK	gd17-1	b	deltaproteobacteria	proteobacteria		34.4498	18380.7	0.187424
B_1_S1_170907_scaffold_3310838_3	GD2017-1_B_1_S1_170907_UNK	gd17-1	b	deltaproteobacteria	proteobacteria		6.81818	18380.7	0.0370943
B_1_S1_170907_scaffold_552809_2	GD2017-1_B_1_S1_170907_UNK	gd17-1	b	deltaproteobacteria	proteobacteria		8.26393	18380.7	0.04496
B_1_S1_170907_scaffold_723806_3	GD2017-1_B_1_S1_170907_UNK	gd17-1	b	deltaproteobacteria	proteobacteria		12.4665	18380.7	0.067824
B_1_S1_170907_scaffold_1968979_3	GD2017-1_B_1_S1_170907_UNK	gd17-1	a	diapherotrites		dpann	13.501	18380.7	0.0734522
B_1_S1_170907_scaffold_3648411_1	GD2017-1_B_1_S1_170907_UNK	gd17-1	a	diapherotrites		dpann	14.7206	18380.7	0.0800875
B_1_S1_170907_scaffold_1351507_1	GD2017-1_B_1_S1_170907_UNK	gd17-1	b	elusimicrobia			6.06509	18380.7	0.0329971
B_1_S1_170907_scaffold_1459458_4	GD2017-1_B_1_S1_170907_UNK	gd17-1	b	elusimicrobia			11.1953	18380.7	0.060908
B_1_S1_170907_scaffold_1148104_8	GD2017-1_B_1_S1_170907_UNK	gd17-1	a	euryarchaeota			23.1806	18380.7	0.126114
B_1_S1_170907_scaffold_1486388_20	GD2017-1_B_1_S1_170907_UNK	gd17-1	a	euryarchaeota			40.1399	18380.7	0.218381
B_1_S1_170907_scaffold_2195359_2	GD2017-1_B_1_S1_170907_UNK	gd17-1	a	euryarchaeota			54.1496	18380.7	0.294601
B_1_S1_170907_scaffold_3243865_5	GD2017-1_B_1_S1_170907_UNK	gd17-1	a	euryarchaeota			15.3868	18380.7	0.0837122
B_1_S1_170907_scaffold_1024870_1	GD2017-1_B_1_S1_170907_UNK	gd17-1	b	falkowbacteria	parcubacteria	cpr	14.9792	18380.7	0.0814946
B_1_S1_170907_scaffold_1881383_3	GD2017-1_B_1_S1_170907_UNK	gd17-1	b	falkowbacteria	parcubacteria	cpr	17.6928	18380.7	0.0962575
B_1_S1_170907_scaffold_3297974_1	GD2017-1_B_1_S1_170907_UNK	gd17-1	b	falkowbacteria	parcubacteria	cpr	18.5904	18380.7	0.101141
B_1_S1_170907_scaffold_143527_1	GD2017-1_B_1_S1_170907_UNK	gd17-1	b	firmicutes			28.5714	18380.7	0.155443
B_1_S1_170907_scaffold_1945437_3	GD2017-1_B_1_S1_170907_UNK	gd17-1	b	firmicutes			14.1596	18380.7	0.0770355
B_1_S1_170907_scaffold_2114752_3	GD2017-1_B_1_S1_170907_UNK	gd17-1	b	firmicutes			14.0056	18380.7	0.0761975
B_1_S1_170907_scaffold_3677376_2	GD2017-1_B_1_S1_170907_UNK	gd17-1	b	firmicutes			11.7591	18380.7	0.0639753
B_1_S1_170907_scaffold_275910_3	GD2017-1_B_1_S1_170907_UNK	gd17-1	b	gammaproteobacteria	proteobacteria		15.416	18380.7	0.0838707
B_1_S1_170907_scaffold_1431403_3	GD2017-1_B_1_S1_170907_UNK	gd17-1	b	gemmatimonadetes			21.4047	18380.7	0.116452
B_1_S1_170907_scaffold_2538113_6	GD2017-1_B_1_S1_170907_UNK	gd17-1	b	gemmatimonadetes			22.4826	18380.7	0.122317
B_1_S1_170907_scaffold_270274_4	GD2017-1_B_1_S1_170907_UNK	gd17-1	b	gemmatimonadetes			9.4196	18380.7	0.0512474
B_1_S1_170907_scaffold_338893_3	GD2017-1_B_1_S1_170907_UNK	gd17-1	b	gemmatimonadetes			24.8438	18380.7	0.135162
B_1_S1_170907_scaffold_1789585_3	GD2017-1_B_1_S1_170907_UNK	gd17-1	b	giovannonibacteria	parcubacteria	cpr	71.037	18380.7	0.386477
B_1_S1_170907_scaffold_448241_1	GD2017-1_B_1_S1_170907_UNK	gd17-1	b	harrisonbacteria	parcubacteria	cpr	8.93812	18380.7	0.0486279
B_1_S1_170907_scaffold_3479237_4	GD2017-1_B_1_S1_170907_UNK	gd17-1	b	ignavibacteria			13.2638	18380.7	0.072162
B_1_S1_170907_scaffold_3590118_5	GD2017-1_B_1_S1_170907_UNK	gd17-1	b	ignavibacteria			15.0071	18380.7	0.0816462
B_1_S1_170907_scaffold_3769988_3	GD2017-1_B_1_S1_170907_UNK	gd17-1	b	ignavibacteria			12.275	18380.7	0.066782
B_1_S1_170907_scaffold_385530_1	GD2017-1_B_1_S1_170907_UNK	gd17-1	b	ignavibacteria			11.5806	18380.7	0.0630043
B_1_S1_170907_scaffold_1755840_3	GD2017-1_B_1_S1_170907_UNK	gd17-1	b	kaiserbacteria	parcubacteria	cpr	14.8396	18380.7	0.0807347
B_1_S1_170907_scaffold_3151193_4	GD2017-1_B_1_S1_170907_UNK	gd17-1	b	kaiserbacteria	parcubacteria	cpr	15.4572	18380.7	0.0840949
B_1_S1_170907_scaffold_3674737_1	GD2017-1_B_1_S1_170907_UNK	gd17-1	b	kaiserbacteria	parcubacteria	cpr	18.0328	18380.7	0.0981074
B_1_S1_170907_scaffold_543463_1	GD2017-1_B_1_S1_170907_UNK	gd17-1	b	kaiserbacteria	parcubacteria	cpr	16.2044	18380.7	0.08816
B_1_S1_170907_scaffold_1994140_3	GD2017-1_B_1_S1_170907_UNK	gd17-1	b	kerfeldbacteria	parcubacteria	cpr	14.301	18380.7	0.0778047
B_1_S1_170907_scaffold_2010796_1	GD2017-1_B_1_S1_170907_UNK	gd17-1	b	kerfeldbacteria	parcubacteria	cpr	10.8817	18380.7	0.0592019
B_1_S1_170907_scaffold_1292995_2	GD2017-1_B_1_S1_170907_UNK	gd17-1	a	korarchaeota			11.3158	18380.7	0.0615636
B_1_S1_170907_scaffold_161126_1	GD2017-1_B_1_S1_170907_UNK	gd17-1	b	kuenenbacteria	parcubacteria	cpr	32.3343	18380.7	0.175915
B_1_S1_170907_scaffold_1783536_3	GD2017-1_B_1_S1_170907_UNK	gd17-1	b	levybacteria	microgenomates	cpr	9.50606	18380.7	0.0517177
B_1_S1_170907_scaffold_1997113_3	GD2017-1_B_1_S1_170907_UNK	gd17-1	b	levybacteria	microgenomates	cpr	38.1773	18380.7	0.207704
B_1_S1_170907_scaffold_2925412_1	GD2017-1_B_1_S1_170907_UNK	gd17-1	b	levybacteria	microgenomates	cpr	8.57864	18380.7	0.0466721
B_1_S1_170907_scaffold_3276967_1	GD2017-1_B_1_S1_170907_UNK	gd17-1	b	levybacteria	microgenomates	cpr	23.368	18380.7	0.127133
B_1_S1_170907_scaffold_699261_2	GD2017-1_B_1_S1_170907_UNK	gd17-1	b	levybacteria	microgenomates	cpr	14.5545	18380.7	0.0791836
B_1_S1_170907_scaffold_744915_4	GD2017-1_B_1_S1_170907_UNK	gd17-1	b	levybacteria	microgenomates	cpr	11.5998	18380.7	0.0631088
B_1_S1_170907_scaffold_3550082_3	GD2017-1_B_1_S1_170907_UNK	gd17-1	b	liptonbacteria	parcubacteria	cpr	17.2436	18380.7	0.093814
B_1_S1_170907_scaffold_571664_3	GD2017-1_B_1_S1_170907_UNK	gd17-1	b	lloydbacteria	parcubacteria	cpr	36.432	18380.7	0.198208
B_1_S1_170907_scaffold_2698078_6	GD2017-1_B_1_S1_170907_UNK	gd17-1	a	micrarchaeota		dpann	41.8908	18380.7	0.227907
B_1_S1_170907_scaffold_103445_1	GD2017-1_B_1_S1_170907_UNK	gd17-1	b	nc10			120.358	18380.7	0.654807
B_1_S1_170907_scaffold_135379_5	GD2017-1_B_1_S1_170907_UNK	gd17-1	b	nc10			26.6827	18380.7	0.145167
B_1_S1_170907_scaffold_2038031_1	GD2017-1_B_1_S1_170907_UNK	gd17-1	b	nc10			138.509	18380.7	0.753559
B_1_S1_170907_scaffold_3082458_5	GD2017-1_B_1_S1_170907_UNK	gd17-1	b	nc10			37.0253	18380.7	0.201436
B_1_S1_170907_scaffold_3422214_4	GD2017-1_B_1_S1_170907_UNK	gd17-1	b	nc10			101.96	18380.7	0.554712
B_1_S1_170907_scaffold_555857_3	GD2017-1_B_1_S1_170907_UNK	gd17-1	b	nc10			23.5272	18380.7	0.128
B_1_S1_170907_scaffold_718182_1	GD2017-1_B_1_S1_170907_UNK	gd17-1	b	nc10			16.9279	18380.7	0.0920963
B_1_S1_170907_scaffold_178882_2	GD2017-1_B_1_S1_170907_UNK	gd17-1	b	nitrospinae			46.5324	18380.7	0.25316
B_1_S1_170907_scaffold_3121064_1	GD2017-1_B_1_S1_170907_UNK	gd17-1	b	nitrospinae			10.3723	18380.7	0.0564307
B_1_S1_170907_scaffold_3482098_1	GD2017-1_B_1_S1_170907_UNK	gd17-1	b	nitrospinae			46.0053	18380.7	0.250292
B_1_S1_170907_scaffold_885357_1	GD2017-1_B_1_S1_170907_UNK	gd17-1	b	nitrospinae			17.9729	18380.7	0.0977815
B_1_S1_170907_scaffold_2576495_17	GD2017-1_B_1_S1_170907_UNK	gd17-1	b	niyogibacteria	parcubacteria	cpr	114.291	18380.7	0.621802
B_1_S1_170907_scaffold_2870043_1	GD2017-1_B_1_S1_170907_UNK	gd17-1	b	niyogibacteria	parcubacteria	cpr	16.175	18380.7	0.088
B_1_S1_170907_scaffold_3697797_7	GD2017-1_B_1_S1_170907_UNK	gd17-1	b	niyogibacteria	parcubacteria	cpr	11.2295	18380.7	0.061094
B_1_S1_170907_scaffold_1049222_4	GD2017-1_B_1_S1_170907_UNK	gd17-1	b	omnitrophica			18.3812	18380.7	0.100003
B_1_S1_170907_scaffold_1217056_3	GD2017-1_B_1_S1_170907_UNK	gd17-1	b	omnitrophica			10.2124	18380.7	0.0555604
B_1_S1_170907_scaffold_1218122_2	GD2017-1_B_1_S1_170907_UNK	gd17-1	b	omnitrophica			18.6837	18380.7	0.101649
B_1_S1_170907_scaffold_1650918_3	GD2017-1_B_1_S1_170907_UNK	gd17-1	b	omnitrophica			33.7877	18380.7	0.183822
B_1_S1_170907_scaffold_1904049_4	GD2017-1_B_1_S1_170907_UNK	gd17-1	b	omnitrophica			10.4601	18380.7	0.0569082
B_1_S1_170907_scaffold_1937041_1	GD2017-1_B_1_S1_170907_UNK	gd17-1	b	omnitrophica			22.8471	18380.7	0.1243
B_1_S1_170907_scaffold_2016032_5	GD2017-1_B_1_S1_170907_UNK	gd17-1	b	omnitrophica			17.086	18380.7	0.0929564
B_1_S1_170907_scaffold_2177446_1	GD2017-1_B_1_S1_170907_UNK	gd17-1	b	omnitrophica			15.4762	18380.7	0.0841983
B_1_S1_170907_scaffold_23808_1	GD2017-1_B_1_S1_170907_UNK	gd17-1	b	omnitrophica			13.5029	18380.7	0.0734628
B_1_S1_170907_scaffold_3216080_2	GD2017-1_B_1_S1_170907_UNK	gd17-1	b	omnitrophica			13.0018	18380.7	0.0707365
B_1_S1_170907_scaffold_3346286_3	GD2017-1_B_1_S1_170907_UNK	gd17-1	b	omnitrophica			14.5953	18380.7	0.0794057
B_1_S1_170907_scaffold_3520021_5	GD2017-1_B_1_S1_170907_UNK	gd17-1	b	omnitrophica			15.0177	18380.7	0.0817037
B_1_S1_170907_scaffold_3638274_2	GD2017-1_B_1_S1_170907_UNK	gd17-1	b	omnitrophica			11.2245	18380.7	0.0610669
B_1_S1_170907_scaffold_745220_9	GD2017-1_B_1_S1_170907_UNK	gd17-1	b	omnitrophica			28.854	18380.7	0.15698
B_1_S1_170907_scaffold_3641715_2	GD2017-1_B_1_S1_170907_UNK	gd17-1	a	pacearchaeota		dpann	10.8969	18380.7	0.0592844
B_1_S1_170907_scaffold_1149136_3	GD2017-1_B_1_S1_170907_UNK	gd17-1	b	planctomycetes			16.0714	18380.7	0.0874367
B_1_S1_170907_scaffold_1676627_3	GD2017-1_B_1_S1_170907_UNK	gd17-1	b	planctomycetes			15.625	18380.7	0.0850079
B_1_S1_170907_scaffold_2263672_6	GD2017-1_B_1_S1_170907_UNK	gd17-1	b	planctomycetes			11.4174	18380.7	0.0621166
B_1_S1_170907_scaffold_3129613_10	GD2017-1_B_1_S1_170907_UNK	gd17-1	b	planctomycetes			17.7798	18380.7	0.0967311
B_1_S1_170907_scaffold_3331394_3	GD2017-1_B_1_S1_170907_UNK	gd17-1	b	planctomycetes			17.1693	18380.7	0.0934096
B_1_S1_170907_scaffold_682178_4	GD2017-1_B_1_S1_170907_UNK	gd17-1	b	planctomycetes			14.5653	18380.7	0.0792426
B_1_S1_170907_scaffold_852229_4	GD2017-1_B_1_S1_170907_UNK	gd17-1	b	planctomycetes			11.9953	18380.7	0.0652607
B_1_S1_170907_scaffold_1088902_1	GD2017-1_B_1_S1_170907_UNK	gd17-1	b	rokubacteria			67.6104	18380.7	0.367835
B_1_S1_170907_scaffold_1090928_3	GD2017-1_B_1_S1_170907_UNK	gd17-1	b	rokubacteria			21.9304	18380.7	0.119313
B_1_S1_170907_scaffold_1177427_1	GD2017-1_B_1_S1_170907_UNK	gd17-1	b	rokubacteria			17.0628	18380.7	0.0928303
B_1_S1_170907_scaffold_1897707_1	GD2017-1_B_1_S1_170907_UNK	gd17-1	b	rokubacteria			76.9799	18380.7	0.418809
B_1_S1_170907_scaffold_252533_2	GD2017-1_B_1_S1_170907_UNK	gd17-1	b	rokubacteria			137.673	18380.7	0.749013
B_1_S1_170907_scaffold_3583925_1	GD2017-1_B_1_S1_170907_UNK	gd17-1	b	rokubacteria			22.1212	18380.7	0.120351
B_1_S1_170907_scaffold_3788123_2	GD2017-1_B_1_S1_170907_UNK	gd17-1	b	rokubacteria			48.4386	18380.7	0.26353
B_1_S1_170907_scaffold_2396352_2	GD2017-1_B_1_S1_170907_UNK	gd17-1	b	saccharibacteria		cpr	10.2968	18380.7	0.05602
B_1_S1_170907_scaffold_1073893_1	GD2017-1_B_1_S1_170907_UNK	gd17-1	b	sungbacteria	parcubacteria	cpr	15.3111	18380.7	0.0833003
B_1_S1_170907_scaffold_540608_1	GD2017-1_B_1_S1_170907_UNK	gd17-1	b	sungbacteria	parcubacteria	cpr	10.662	18380.7	0.0580068
B_1_S1_170907_scaffold_2666134_1	GD2017-1_B_1_S1_170907_UNK	gd17-1	a	thaumarchaeota			19.986	18380.7	0.108734
B_1_S1_170907_scaffold_1657187_1	GD2017-1_B_1_S1_170907_UNK	gd17-1	b	uhrbacteria	parcubacteria	cpr	11.125	18380.7	0.0605256
B_1_S1_170907_scaffold_2526334_2	GD2017-1_B_1_S1_170907_UNK	gd17-1	b	uhrbacteria	parcubacteria	cpr	21.4917	18380.7	0.116926
B_1_S1_170907_scaffold_3430024_35	GD2017-1_B_1_S1_170907_UNK	gd17-1	b	vogelbacteria	parcubacteria	cpr	30.4818	18380.7	0.165836
B_1_S1_170907_scaffold_2436739_4	GD2017-1_B_1_S1_170907_UNK	gd17-1	b	wildermuthbacteria	parcubacteria	cpr	24.938	18380.7	0.135675
B_1_S1_170907_scaffold_827114_2	GD2017-1_B_1_S1_170907_UNK	gd17-1	b	wildermuthbacteria	parcubacteria	cpr	12.2791	18380.7	0.0668043
B_1_S1_170907_scaffold_1154057_3	GD2017-1_B_1_S1_170907_UNK	gd17-1	a	woesearchaeota		dpann	33.9104	18380.7	0.18449
B_1_S1_170907_scaffold_117132_6	GD2017-1_B_1_S1_170907_UNK	gd17-1	a	woesearchaeota		dpann	39.1983	18380.7	0.213259
B_1_S1_170907_scaffold_1382837_11	GD2017-1_B_1_S1_170907_UNK	gd17-1	a	woesearchaeota		dpann	27.2451	18380.7	0.148227
B_1_S1_170907_scaffold_1656185_2	GD2017-1_B_1_S1_170907_UNK	gd17-1	a	woesearchaeota		dpann	13.6951	18380.7	0.0745082
B_1_S1_170907_scaffold_1663620_8	GD2017-1_B_1_S1_170907_UNK	gd17-1	a	woesearchaeota		dpann	18.2888	18380.7	0.0995004
B_1_S1_170907_scaffold_190054_1	GD2017-1_B_1_S1_170907_UNK	gd17-1	a	woesearchaeota		dpann	8.70683	18380.7	0.0473696
B_1_S1_170907_scaffold_2031493_5	GD2017-1_B_1_S1_170907_UNK	gd17-1	a	woesearchaeota		dpann	25.3543	18380.7	0.13794
B_1_S1_170907_scaffold_2053418_1	GD2017-1_B_1_S1_170907_UNK	gd17-1	a	woesearchaeota		dpann	11.6766	18380.7	0.0635268
B_1_S1_170907_scaffold_2081738_7	GD2017-1_B_1_S1_170907_UNK	gd17-1	a	woesearchaeota		dpann	24.6284	18380.7	0.133991
B_1_S1_170907_scaffold_2228145_1	GD2017-1_B_1_S1_170907_UNK	gd17-1	a	woesearchaeota		dpann	14.2324	18380.7	0.0774315
B_1_S1_170907_scaffold_2576670_20	GD2017-1_B_1_S1_170907_UNK	gd17-1	a	woesearchaeota		dpann	56.7693	18380.7	0.308854
B_1_S1_170907_scaffold_2588693_1	GD2017-1_B_1_S1_170907_UNK	gd17-1	a	woesearchaeota		dpann	21.9459	18380.7	0.119397
B_1_S1_170907_scaffold_260969_1	GD2017-1_B_1_S1_170907_UNK	gd17-1	a	woesearchaeota		dpann	15.0054	18380.7	0.0816367
B_1_S1_170907_scaffold_2685314_1	GD2017-1_B_1_S1_170907_UNK	gd17-1	a	woesearchaeota		dpann	11.0066	18380.7	0.0598814
B_1_S1_170907_scaffold_27948_2	GD2017-1_B_1_S1_170907_UNK	gd17-1	a	woesearchaeota		dpann	57.3939	18380.7	0.312252
B_1_S1_170907_scaffold_2807554_1	GD2017-1_B_1_S1_170907_UNK	gd17-1	a	woesearchaeota		dpann	16.129	18380.7	0.08775
B_1_S1_170907_scaffold_2816852_2	GD2017-1_B_1_S1_170907_UNK	gd17-1	a	woesearchaeota		dpann	6.54113	18380.7	0.035587
B_1_S1_170907_scaffold_2822478_2	GD2017-1_B_1_S1_170907_UNK	gd17-1	a	woesearchaeota		dpann	79.5767	18380.7	0.432937
B_1_S1_170907_scaffold_2858718_1	GD2017-1_B_1_S1_170907_UNK	gd17-1	a	woesearchaeota		dpann	62.1005	18380.7	0.337858
B_1_S1_170907_scaffold_3009404_7	GD2017-1_B_1_S1_170907_UNK	gd17-1	a	woesearchaeota		dpann	13.8298	18380.7	0.075241
B_1_S1_170907_scaffold_3032269_4	GD2017-1_B_1_S1_170907_UNK	gd17-1	a	woesearchaeota		dpann	14.76	18380.7	0.0803018
B_1_S1_170907_scaffold_3041560_2	GD2017-1_B_1_S1_170907_UNK	gd17-1	a	woesearchaeota		dpann	10.9272	18380.7	0.0594492
B_1_S1_170907_scaffold_3192800_1	GD2017-1_B_1_S1_170907_UNK	gd17-1	a	woesearchaeota		dpann	16.3624	18380.7	0.0890195
B_1_S1_170907_scaffold_336119_2	GD2017-1_B_1_S1_170907_UNK	gd17-1	a	woesearchaeota		dpann	21.9804	18380.7	0.119584
B_1_S1_170907_scaffold_3384518_5	GD2017-1_B_1_S1_170907_UNK	gd17-1	a	woesearchaeota		dpann	49.6562	18380.7	0.270154
B_1_S1_170907_scaffold_3569720_1	GD2017-1_B_1_S1_170907_UNK	gd17-1	a	woesearchaeota		dpann	42.302	18380.7	0.230144
B_1_S1_170907_scaffold_3631944_1	GD2017-1_B_1_S1_170907_UNK	gd17-1	a	woesearchaeota		dpann	14.4005	18380.7	0.0783459
B_1_S1_170907_scaffold_3743646_4	GD2017-1_B_1_S1_170907_UNK	gd17-1	a	woesearchaeota		dpann	14.8049	18380.7	0.0805461
B_1_S1_170907_scaffold_3750705_2	GD2017-1_B_1_S1_170907_UNK	gd17-1	a	woesearchaeota		dpann	24.0614	18380.7	0.130906
B_1_S1_170907_scaffold_46612_12	GD2017-1_B_1_S1_170907_UNK	gd17-1	a	woesearchaeota		dpann	101.292	18380.7	0.55108
B_1_S1_170907_scaffold_873946_12	GD2017-1_B_1_S1_170907_UNK	gd17-1	a	woesearchaeota		dpann	38.8988	18380.7	0.211629
B_1_S1_170907_scaffold_965153_2	GD2017-1_B_1_S1_170907_UNK	gd17-1	a	woesearchaeota		dpann	8.98076	18380.7	0.0488598
B_1_S1_170907_scaffold_982758_2	GD2017-1_B_1_S1_170907_UNK	gd17-1	a	woesearchaeota		dpann	15.1424	18380.7	0.0823823
B_1_S1_170907_scaffold_1495448_1	GD2017-1_B_1_S1_170907_UNK	gd17-1	b	yanofskybacteria	parcubacteria	cpr	10.316	18380.7	0.0561241
B_1_S1_170907_scaffold_280235_1	GD2017-1_B_1_S1_170907_UNK	gd17-1	b	yanofskybacteria	parcubacteria	cpr	14.9378	18380.7	0.0812689
B_1_S1_170907_scaffold_1648280_1	GD2017-1_B_1_S1_170907_UNK	gd17-1	b	zambryskibacteria	parcubacteria	cpr	15.0092	18380.7	0.0816576
B_1_S1_170907_scaffold_1675653_2	GD2017-1_B_1_S1_170907_UNK	gd17-1	b	zixibacteria			12.9642	18380.7	0.0705317
B_1_S1_170907_scaffold_1095139_6	GD2017-1_B_1_S1_Biohub_170907_Acidobacteria_57_33	gd17-1	b	acidobacteria			31.0367	18380.7	0.168855
B_1_S1_170907_scaffold_2761413_1	GD2017-1_B_1_S1_Biohub_170907_Acidobacteria_68_80	gd17-1	b	acidobacteria			92.2845	18380.7	0.502074
B_1_S1_170907_scaffold_2018150_7	GD2017-1_B_1_S1_Biohub_170907_Archaea_35_46	gd17-1	a	woesearchaeota		dpann	44.8026	18380.7	0.243749
B_1_S1_170907_scaffold_2668489_8	GD2017-1_B_1_S1_Biohub_170907_Archaea_37_79	gd17-1	a	woesearchaeota		dpann	84.1134	18380.7	0.457619
B_1_S1_170907_scaffold_3686258_39	GD2017-1_B_1_S1_Biohub_170907_Archaea_38_276	gd17-1	a	woesearchaeota		dpann	301.063	18380.7	1.63794
B_1_S1_170907_scaffold_1911511_7	GD2017-1_B_1_S1_Biohub_170907_Archaea_41_38	gd17-1	a	woesearchaeota		dpann	42.9298	18380.7	0.23356
B_1_S1_170907_scaffold_3307428_23	GD2017-1_B_1_S1_Biohub_170907_Archaea_41_79	gd17-1	a	woesearchaeota		dpann	77.3569	18380.7	0.42086
B_1_S1_170907_scaffold_2810533_32	GD2017-1_B_1_S1_Biohub_170907_Archaea_45_133	gd17-1	a	aenigmarchaeota		dpann	135.388	18380.7	0.73658
B_1_S1_170907_scaffold_3592626_8	GD2017-1_B_1_S1_Biohub_170907_Archaea_45_26	gd17-1	a	thaumarchaeota			26.8689	18380.7	0.14618
B_1_S1_170907_scaffold_268545_9	GD2017-1_B_1_S1_Biohub_170907_Archaea_45_35	gd17-1	a	woesearchaeota		dpann	33.3707	18380.7	0.181553
B_1_S1_170907_scaffold_2648227_6	GD2017-1_B_1_S1_Biohub_170907_Archaea_45_59	gd17-1	a	woesearchaeota		dpann	46.1722	18380.7	0.2512
B_1_S1_170907_scaffold_3491148_4	GD2017-1_B_1_S1_Biohub_170907_Archaea_46_19	gd17-1	a	aenigmarchaeota		dpann	22.5029	18380.7	0.122427
B_1_S1_170907_scaffold_432046_7	GD2017-1_B_1_S1_Biohub_170907_Archaea_46_57	gd17-1	a	diapherotrites		dpann	61.026	18380.7	0.332012
B_1_S1_170907_scaffold_282361_4	GD2017-1_B_1_S1_Biohub_170907_Archaea_47_30	gd17-1	a	woesearchaeota		dpann	27.2664	18380.7	0.148343
B_1_S1_170907_scaffold_2483869_12	GD2017-1_B_1_S1_Biohub_170907_Archaea_47_50	gd17-1	a	aenigmarchaeota		dpann	48.4828	18380.7	0.263771
B_1_S1_170907_scaffold_3412079_18	GD2017-1_B_1_S1_Biohub_170907_Archaea_48_440	gd17-1	a	woesearchaeota		dpann	477.296	18380.7	2.59673
B_1_S1_170907_scaffold_3513847_27	GD2017-1_B_1_S1_Biohub_170907_Archaea_49_113	gd17-1	a	thaumarchaeota			131.357	18380.7	0.714649
B_1_S1_170907_scaffold_2018857_7	GD2017-1_B_1_S1_Biohub_170907_Archaea_49_33	gd17-1	a	woesearchaeota		dpann	33.644	18380.7	0.18304
B_1_S1_170907_scaffold_3759350_12	GD2017-1_B_1_S1_Biohub_170907_Archaea_50_65	gd17-1	a	thaumarchaeota			67.2032	18380.7	0.365619
B_1_S1_170907_scaffold_1688383_11	GD2017-1_B_1_S1_Biohub_170907_Archaea_51_34	gd17-1	a	aenigmarchaeota		dpann	32.4477	18380.7	0.176532
B_1_S1_170907_scaffold_2560314_9	GD2017-1_B_1_S1_Biohub_170907_Archaea_57_18	gd17-1	a	micrarchaeota		dpann	18.9497	18380.7	0.103096
B_1_S1_170907_scaffold_3219002_2	GD2017-1_B_1_S1_Biohub_170907_Bacteria_46_58	gd17-1	b	nitrospirae			55.5495	18380.7	0.302217
B_1_S1_170907_scaffold_30009_14	GD2017-1_B_1_S1_Biohub_170907_Bacteria_51_49	gd17-1	b	chloroflexi			62.2365	18380.7	0.338598
B_1_S1_170907_scaffold_963026_6	GD2017-1_B_1_S1_Biohub_170907_Bacteria_52_112	gd17-1	b	chloroflexi			107.465	18380.7	0.584662
B_1_S1_170907_scaffold_3417420_4	GD2017-1_B_1_S1_Biohub_170907_Bacteria_52_16	gd17-1	b	uhrbacteria	parcubacteria	cpr	13.3114	18380.7	0.0724208
B_1_S1_170907_scaffold_490850_3	GD2017-1_B_1_S1_Biohub_170907_Bacteria_52_27	gd17-1	b	chloroflexi			30.7028	18380.7	0.167039
B_1_S1_170907_scaffold_262061_15	GD2017-1_B_1_S1_Biohub_170907_Bacteria_53_28	gd17-1	b	chloroflexi			28.4066	18380.7	0.154546
B_1_S1_170907_scaffold_3766397_1	GD2017-1_B_1_S1_Biohub_170907_Bacteria_54_20	gd17-1	b	chloroflexi			23.5305	18380.7	0.128018
B_1_S1_170907_scaffold_3014691_1	GD2017-1_B_1_S1_Biohub_170907_Bacteria_54_20	gd17-1	b	fusobacteria			17.6774	18380.7	0.0961739
B_1_S1_170907_scaffold_1602217_9	GD2017-1_B_1_S1_Biohub_170907_Bacteria_54_23	gd17-1	b	acidobacteria			23.5013	18380.7	0.127859
B_1_S1_170907_scaffold_1803413_65	GD2017-1_B_1_S1_Biohub_170907_Bacteria_54_34	gd17-1	b	acidobacteria			32.5135	18380.7	0.17689
B_1_S1_170907_scaffold_2855064_8	GD2017-1_B_1_S1_Biohub_170907_Bacteria_55_34	gd17-1	b	uhrbacteria	parcubacteria	cpr	30.967	18380.7	0.168476
B_1_S1_170907_scaffold_2973761_7	GD2017-1_B_1_S1_Biohub_170907_Bacteria_56_25	gd17-1	b	chloroflexi			24.1493	18380.7	0.131384
B_1_S1_170907_scaffold_2950938_28	GD2017-1_B_1_S1_Biohub_170907_Bacteria_56_27	gd17-1	b	chloroflexi			23.1167	18380.7	0.125766
B_1_S1_170907_scaffold_1486063_8	GD2017-1_B_1_S1_Biohub_170907_Bacteria_58_23	gd17-1	b	ratteibacteria			21.3462	18380.7	0.116134
B_1_S1_170907_scaffold_3789940_25	GD2017-1_B_1_S1_Biohub_170907_Bacteria_58_41	gd17-1	b	chloroflexi			44.7546	18380.7	0.243487
B_1_S1_170907_scaffold_805272_6	GD2017-1_B_1_S1_Biohub_170907_Bacteria_58_72	gd17-1	b	chloroflexi			65.6905	18380.7	0.357389
B_1_S1_170907_scaffold_2749520_66	GD2017-1_B_1_S1_Biohub_170907_Bacteria_58_73	gd17-1	b	chloroflexi			74.4368	18380.7	0.404974
B_1_S1_170907_scaffold_2236156_9	GD2017-1_B_1_S1_Biohub_170907_Bacteria_59_20	gd17-1	b	verrucomicrobia			18.6097	18380.7	0.101246
B_1_S1_170907_scaffold_439810_13	GD2017-1_B_1_S1_Biohub_170907_Bacteria_59_335	gd17-1	b	nitrospinae			368.99	18380.7	2.00749
B_1_S1_170907_scaffold_1402895_18	GD2017-1_B_1_S1_Biohub_170907_Bacteria_59_58	gd17-1	b	chloroflexi			51.4978	18380.7	0.280174
B_1_S1_170907_scaffold_1531494_7	GD2017-1_B_1_S1_Biohub_170907_Bacteria_60_23	gd17-1	b	schekmanbacteria			24.6848	18380.7	0.134298
B_1_S1_170907_scaffold_3606125_5	GD2017-1_B_1_S1_Biohub_170907_Bacteria_60_28	gd17-1	b	chloroflexi			27.5169	18380.7	0.149706
B_1_S1_170907_scaffold_3687819_6	GD2017-1_B_1_S1_Biohub_170907_Bacteria_60_29	gd17-1	b	firmicutes			29.761	18380.7	0.161915
B_1_S1_170907_scaffold_507122_3	GD2017-1_B_1_S1_Biohub_170907_Bacteria_60_39	gd17-1	b	chloroflexi			40.8975	18380.7	0.222503
B_1_S1_170907_scaffold_1337412_27	GD2017-1_B_1_S1_Biohub_170907_Bacteria_61_175	gd17-1	b	chloroflexi			180.29	18380.7	0.980869
B_1_S1_170907_scaffold_2650397_10	GD2017-1_B_1_S1_Biohub_170907_Bacteria_61_25	gd17-1	b	brc1			23.6138	18380.7	0.128471
B_1_S1_170907_scaffold_2961417_5	GD2017-1_B_1_S1_Biohub_170907_Bacteria_61_27	gd17-1	b	nc10			24.1681	18380.7	0.131487
B_1_S1_170907_scaffold_3664269_26	GD2017-1_B_1_S1_Biohub_170907_Bacteria_61_60	gd17-1	b	nc10			55.1818	18380.7	0.300217
B_1_S1_170907_scaffold_2386596_4	GD2017-1_B_1_S1_Biohub_170907_Bacteria_62_13	gd17-1	b	deltaproteobacteria	proteobacteria		12.6179	18380.7	0.0686479
B_1_S1_170907_scaffold_3661831_41	GD2017-1_B_1_S1_Biohub_170907_Bacteria_62_159	gd17-1	b	chloroflexi			160.834	18380.7	0.875018
B_1_S1_170907_scaffold_3336527_4	GD2017-1_B_1_S1_Biohub_170907_Bacteria_62_16	gd17-1	b	acidobacteria			15.5995	18380.7	0.084869
B_1_S1_170907_scaffold_1376045_6	GD2017-1_B_1_S1_Biohub_170907_Bacteria_62_26	gd17-1	b	acidobacteria			21.7305	18380.7	0.118225
B_1_S1_170907_scaffold_3408856_1	GD2017-1_B_1_S1_Biohub_170907_Bacteria_63_30	gd17-1	b	unknown_bacteria			30.9021	18380.7	0.168123
B_1_S1_170907_scaffold_3000682_5	GD2017-1_B_1_S1_Biohub_170907_Bacteria_63_47	gd17-1	b	planctomycetes			38.7144	18380.7	0.210626
B_1_S1_170907_scaffold_1997325_38	GD2017-1_B_1_S1_Biohub_170907_Bacteria_64_110	gd17-1	b	chloroflexi			112.036	18380.7	0.609532
B_1_S1_170907_scaffold_2031659_2	GD2017-1_B_1_S1_Biohub_170907_Bacteria_64_35	gd17-1	b	chloroflexi			38.4964	18380.7	0.20944
B_1_S1_170907_scaffold_3634607_32	GD2017-1_B_1_S1_Biohub_170907_Bacteria_64_81	gd17-1	b	chloroflexi			82.3589	18380.7	0.448074
B_1_S1_170907_scaffold_2853473_6	GD2017-1_B_1_S1_Biohub_170907_Bacteria_65_21	gd17-1	b	chloroflexi			18.2734	18380.7	0.0994164
B_1_S1_170907_scaffold_1641840_2	GD2017-1_B_1_S1_Biohub_170907_Bacteria_65_22	gd17-1	b	chloroflexi			21.276	18380.7	0.115752
B_1_S1_170907_scaffold_1646618_9	GD2017-1_B_1_S1_Biohub_170907_Bacteria_65_33	gd17-1	b	brc1			33.4618	18380.7	0.182049
B_1_S1_170907_scaffold_3264844_9	GD2017-1_B_1_S1_Biohub_170907_Bacteria_65_59	gd17-1	b	nc10			60.5674	18380.7	0.329517
B_1_S1_170907_scaffold_2990448_10	GD2017-1_B_1_S1_Biohub_170907_Bacteria_65_74	gd17-1	b	handelsmanbacteria			73.7661	18380.7	0.401325
B_1_S1_170907_scaffold_2859921_1	GD2017-1_B_1_S1_Biohub_170907_Bacteria_66_19	gd17-1	b	chloroflexi			18.45	18380.7	0.100377
B_1_S1_170907_scaffold_3546789_3	GD2017-1_B_1_S1_Biohub_170907_Bacteria_66_28	gd17-1	b	deltaproteobacteria	proteobacteria		28.6952	18380.7	0.156116
B_1_S1_170907_scaffold_705208_4	GD2017-1_B_1_S1_Biohub_170907_Bacteria_66_31	gd17-1	b	chloroflexi			32.0117	18380.7	0.17416
B_1_S1_170907_scaffold_943418_1	GD2017-1_B_1_S1_Biohub_170907_Bacteria_67_26	gd17-1	b	planctomycetes			20.3363	18380.7	0.110639
B_1_S1_170907_scaffold_720476_33	GD2017-1_B_1_S1_Biohub_170907_Bacteria_67_29	gd17-1	b	nitrospinae			29.0072	18380.7	0.157814
B_1_S1_170907_scaffold_2092613_8	GD2017-1_B_1_S1_Biohub_170907_Bacteria_67_36	gd17-1	b	tectomicrobia			44.7248	18380.7	0.243325
B_1_S1_170907_scaffold_2321914_1	GD2017-1_B_1_S1_Biohub_170907_Bacteria_67_36	gd17-1	b	tectomicrobia			30.1304	18380.7	0.163924
B_1_S1_170907_scaffold_1953854_1	GD2017-1_B_1_S1_Biohub_170907_Bacteria_68_48	gd17-1	b	deltaproteobacteria	proteobacteria		52.4093	18380.7	0.285133
B_1_S1_170907_scaffold_1651211_13	GD2017-1_B_1_S1_Biohub_170907_Bacteria_68_71	gd17-1	b	chloroflexi			78.4599	18380.7	0.426861
B_1_S1_170907_scaffold_1290010_4	GD2017-1_B_1_S1_Biohub_170907_Bacteria_69_33	gd17-1	b	deltaproteobacteria	proteobacteria		33.0335	18380.7	0.179719
B_1_S1_170907_scaffold_3173288_7	GD2017-1_B_1_S1_Biohub_170907_Bacteria_69_34	gd17-1	b	chloroflexi			33.2828	18380.7	0.181075
B_1_S1_170907_scaffold_2420351_5	GD2017-1_B_1_S1_Biohub_170907_Bacteria_69_56	gd17-1	b	acidobacteria			57.0677	18380.7	0.310477
B_1_S1_170907_scaffold_3446595_7	GD2017-1_B_1_S1_Biohub_170907_Bacteria_70_25	gd17-1	b	chloroflexi			23.9239	18380.7	0.130158
B_1_S1_170907_scaffold_1467797_1	GD2017-1_B_1_S1_Biohub_170907_Bacteria_70_30	gd17-1	b	deltaproteobacteria	proteobacteria		28.9692	18380.7	0.157607
B_1_S1_170907_scaffold_1493020_27	GD2017-1_B_1_S1_Biohub_170907_Bacteria_71_45	gd17-1	b	handelsmanbacteria			49.6094	18380.7	0.2699
B_1_S1_170907_scaffold_2077473_2	GD2017-1_B_1_S1_Biohub_170907_Bacteria_72_30	gd17-1	b	acidobacteria			36.0955	18380.7	0.196378
B_1_S1_170907_scaffold_2643853_27	GD2017-1_B_1_S1_Biohub_170907_Betaproteobacteria_63_48	gd17-1	b	betaproteobacteria	proteobacteria		50.9142	18380.7	0.276999
B_1_S1_170907_scaffold_1730598_10	GD2017-1_B_1_S1_Biohub_170907_Betaproteobacteria_65_239	gd17-1	b	betaproteobacteria	proteobacteria		264.921	18380.7	1.4413
B_1_S1_170907_scaffold_3679671_7	GD2017-1_B_1_S1_Biohub_170907_Betaproteobacteria_65_32	gd17-1	b	betaproteobacteria	proteobacteria		39.7059	18380.7	0.21602
B_1_S1_170907_scaffold_3576170_9	GD2017-1_B_1_S1_Biohub_170907_Betaproteobacteria_65_35	gd17-1	b	betaproteobacteria	proteobacteria		36.3579	18380.7	0.197805
B_1_S1_170907_scaffold_3217492_9	GD2017-1_B_1_S1_Biohub_170907_Betaproteobacteria_66_38	gd17-1	b	betaproteobacteria	proteobacteria		38.3078	18380.7	0.208414
B_1_S1_170907_scaffold_1181494_24	GD2017-1_B_1_S1_Biohub_170907_Chloroflexi_53_116	gd17-1	b	chloroflexi			119.73	18380.7	0.651392
B_1_S1_170907_scaffold_1658849_19	GD2017-1_B_1_S1_Biohub_170907_Chloroflexi_54_127	gd17-1	b	chloroflexi			123.348	18380.7	0.671076
B_1_S1_170907_scaffold_37825_19	GD2017-1_B_1_S1_Biohub_170907_Chloroflexi_56_52	gd17-1	b	chloroflexi			53.3518	18380.7	0.29026
B_1_S1_170907_scaffold_829755_41	GD2017-1_B_1_S1_Biohub_170907_Chloroflexi_59_47	gd17-1	b	chloroflexi			43.4463	18380.7	0.23637
B_1_S1_170907_scaffold_1837163_26	GD2017-1_B_1_S1_Biohub_170907_Chloroflexi_59_79	gd17-1	b	chloroflexi			81.7049	18380.7	0.444516
B_1_S1_170907_scaffold_3018169_6	GD2017-1_B_1_S1_Biohub_170907_Chloroflexi_63_24	gd17-1	b	chloroflexi			24.3754	18380.7	0.132615
B_1_S1_170907_scaffold_1169257_9	GD2017-1_B_1_S1_Biohub_170907_Dadabacteria_42_60	gd17-1	b	dadabacteria			62.2945	18380.7	0.338913
B_1_S1_170907_scaffold_409754_19	GD2017-1_B_1_S1_Biohub_170907_Daviesbacteria_39_73	gd17-1	b	daviesbacteria	microgenomates	cpr	70.5226	18380.7	0.383679
B_1_S1_170907_scaffold_2516448_3	GD2017-1_B_1_S1_Biohub_170907_Deltaproteobacteria_46_21	gd17-1	b	deltaproteobacteria	proteobacteria		27.5427	18380.7	0.149846
B_1_S1_170907_scaffold_816435_72	GD2017-1_B_1_S1_Biohub_170907_Deltaproteobacteria_53_64	gd17-1	b	deltaproteobacteria	proteobacteria		63.7644	18380.7	0.346911
B_1_S1_170907_scaffold_456498_13	GD2017-1_B_1_S1_Biohub_170907_Deltaproteobacteria_57_71	gd17-1	b	deltaproteobacteria	proteobacteria		88.3478	18380.7	0.480656
B_1_S1_170907_scaffold_2228867_22	GD2017-1_B_1_S1_Biohub_170907_Deltaproteobacteria_58_239	gd17-1	b	deltaproteobacteria	proteobacteria		274.688	18380.7	1.49444
B_1_S1_170907_scaffold_3278778_9	GD2017-1_B_1_S1_Biohub_170907_Deltaproteobacteria_59_29	gd17-1	b	deltaproteobacteria	proteobacteria		25.9097	18380.7	0.140962
B_1_S1_170907_scaffold_1608462_3	GD2017-1_B_1_S1_Biohub_170907_Falkowbacteria_41_63	gd17-1	b	falkowbacteria	parcubacteria	cpr	56.4363	18380.7	0.307042
B_1_S1_170907_scaffold_407324_21	GD2017-1_B_1_S1_Biohub_170907_Gammaproteobacteria_64_109	gd17-1	b	gammaproteobacteria	proteobacteria		106.749	18380.7	0.580768
B_1_S1_170907_scaffold_3140329_8	GD2017-1_B_1_S1_Biohub_170907_Gemmatimonadetes_69_48	gd17-1	b	gemmatimonadetes			54.25	18380.7	0.295148
B_1_S1_170907_scaffold_2162926_2	GD2017-1_B_1_S1_Biohub_170907_Gemmatimonadetes_70_20	gd17-1	b	gemmatimonadetes			23.2959	18380.7	0.126741
B_1_S1_170907_scaffold_435899_7	GD2017-1_B_1_S1_Biohub_170907_Gottesmanbacteria_51_30	gd17-1	b	gottesmanbacteria	microgenomates	cpr	32.0362	18380.7	0.174293
B_1_S1_170907_scaffold_1156983_4	GD2017-1_B_1_S1_Biohub_170907_GWA2_RIF_OD1_07_46_15_curated_52_16	gd17-1	b	nealsonbacteria	parcubacteria	cpr	15.3015	18380.7	0.0832476
B_1_S1_170907_scaffold_789315_1	GD2017-1_B_1_S1_Biohub_170907_Ignavibacteriales_51_16	gd17-1	b	ignavibacteria			16.8757	18380.7	0.0918124
B_1_S1_170907_scaffold_3126077_5	GD2017-1_B_1_S1_Biohub_170907_Kaiserbacteria_50_23	gd17-1	b	kaiserbacteria	parcubacteria	cpr	20.0198	18380.7	0.108918
B_1_S1_170907_scaffold_960695_11	GD2017-1_B_1_S1_Biohub_170907_Kaiserbacteria_55_43	gd17-1	b	kaiserbacteria	parcubacteria	cpr	43.4112	18380.7	0.236179
B_1_S1_170907_scaffold_3036139_11	GD2017-1_B_1_S1_Biohub_170907_Magasanikbacteria_45_68	gd17-1	b	magasanikbacteria	parcubacteria	cpr	62.0142	18380.7	0.337389
B_1_S1_170907_scaffold_2686293_4	GD2017-1_B_1_S1_Biohub_170907_Microgenomates_35_61	gd17-1	b	roizmanbacteria	microgenomates	cpr	55.4168	18380.7	0.301495
B_1_S1_170907_scaffold_306120_7	GD2017-1_B_1_S1_Biohub_170907_Microgenomates_40_33	gd17-1	b	levybacteria	microgenomates	cpr	32.3234	18380.7	0.175855
B_1_S1_170907_scaffold_3607076_1	GD2017-1_B_1_S1_Biohub_170907_Microgenomates_43_38	gd17-1	b	collierbacteria	microgenomates	cpr	37.5869	18380.7	0.204491
B_1_S1_170907_scaffold_771907_14	GD2017-1_B_1_S1_Biohub_170907_Parcubacteria_45_121	gd17-1	b	niyogibacteria	parcubacteria	cpr	96.8924	18380.7	0.527143
B_1_S1_170907_scaffold_3716319_7	GD2017-1_B_1_S1_Biohub_170907_Parcubacteria_45_21	gd17-1	b	wildermuthbacteria	parcubacteria	cpr	21.606	18380.7	0.117547
B_1_S1_170907_scaffold_3239534_1	GD2017-1_B_1_S1_Biohub_170907_Parcubacteria_45_47	gd17-1	b	sungbacteria	parcubacteria	cpr	53.2934	18380.7	0.289943
B_1_S1_170907_scaffold_1298569_1	GD2017-1_B_1_S1_Biohub_170907_Parcubacteria_48_109	gd17-1	b	uhrbacteria	parcubacteria	cpr	111.839	18380.7	0.60846
B_1_S1_170907_scaffold_3518745_3	GD2017-1_B_1_S1_Biohub_170907_Parcubacteria_49_110	gd17-1	b	lloydbacteria	parcubacteria	cpr	99.7484	18380.7	0.542681
B_1_S1_170907_scaffold_3642220_1	GD2017-1_B_1_S1_Biohub_170907_Parcubacteria_49_32	gd17-1	b	liptonbacteria	parcubacteria	cpr	27.1831	18380.7	0.14789
B_1_S1_170907_scaffold_3766548_35	GD2017-1_B_1_S1_Biohub_170907_Parcubacteria_52_111	gd17-1	b	uhrbacteria	parcubacteria	cpr	114.812	18380.7	0.624633
B_1_S1_170907_scaffold_183979_16	GD2017-1_B_1_S1_Biohub_170907_Parcubacteria_53_131	gd17-1	b	liptonbacteria	parcubacteria	cpr	132.728	18380.7	0.722107
B_1_S1_170907_scaffold_621732_2	GD2017-1_B_1_S1_Biohub_170907_Parcubacteria_54_81	gd17-1	b	magasanikbacteria	parcubacteria	cpr	81.1518	18380.7	0.441506
B_1_S1_170907_scaffold_876090_15	GD2017-1_B_1_S1_Biohub_170907_Parcubacteria_55_107	gd17-1	b	uhrbacteria	parcubacteria	cpr	106.534	18380.7	0.579597
B_1_S1_170907_scaffold_1664943_11	GD2017-1_B_1_S1_Biohub_170907_Parcubacteria_55_48	gd17-1	b	lloydbacteria	parcubacteria	cpr	49.8643	18380.7	0.271287
B_1_S1_170907_scaffold_44994_11	GD2017-1_B_1_S1_Biohub_170907_Parcubacteria_56_27	gd17-1	b	kaiserbacteria	parcubacteria	cpr	25.7532	18380.7	0.14011
B_1_S1_170907_scaffold_1563843_4	GD2017-1_B_1_S1_Biohub_170907_Peregrinibacteria_56_19	gd17-1	b	peregrinibacteria		cpr	24.6697	18380.7	0.134216
B_1_S1_170907_scaffold_1038983_161	GD2017-1_B_1_S1_Biohub_170907_Planctomycetes_38_1459	gd17-1	b	planctomycetes			1413.55	18380.7	7.69042
B_1_S1_170907_scaffold_2350052_2	GD2017-1_B_1_S1_Biohub_170907_Planctomycetes_42_109	gd17-1	b	planctomycetes			123.465	18380.7	0.671714
B_1_S1_170907_scaffold_466871_15	GD2017-1_B_1_S1_Biohub_170907_Planctomycetes_43_36	gd17-1	b	planctomycetes			38.2208	18380.7	0.20794
B_1_S1_170907_scaffold_2800004_6	GD2017-1_B_1_S1_Biohub_170907_RIFCSPHIGHO2_01_FULL_RIF_OD1_10_44_22b_curated_44_34	gd17-1	b	zambryskibacteria	parcubacteria	cpr	32.8635	18380.7	0.178794
B_1_S1_170907_scaffold_3006307_3	GD2017-1_B_1_S1_Biohub_170907_RIFCSPHIGHO2_01_FULL_SM2F11_46_24_curated_48_19	gd17-1	b	doudnabacteria		cpr	18.1741	18380.7	0.0988764
B_1_S1_170907_scaffold_2960096_1	GD2017-1_B_1_S1_Biohub_170907_RIFCSPHIGHO2_02_FULL_RIF_OD1_07_47_12_curated_47_37	gd17-1	b	wildermuthbacteria	parcubacteria	cpr	32.0663	18380.7	0.174457
B_1_S1_170907_scaffold_836391_21	GD2017-1_B_1_S1_Biohub_170907_RIFCSPHIGHO2_12_FULL_Planctomycetes_52_36_curated_52_89	gd17-1	b	planctomycetes			89.0274	18380.7	0.484354
B_1_S1_170907_scaffold_3272173_27	GD2017-1_B_1_S1_Biohub_170907_RIFCSPLOWO2_01_FULL_OD1_Giovannonibacteria_46_32_curated_47_96	gd17-1	b	giovannonibacteria	parcubacteria	cpr	95.9163	18380.7	0.521833
B_1_S1_170907_scaffold_359386_20	GD2017-1_B_1_S1_Biohub_170907_RIFCSPLOWO2_02_FULL_Acidobacteria_68_18_curated_68_106	gd17-1	b	acidobacteria			105.985	18380.7	0.576614
B_1_S1_170907_scaffold_3410400_1	GD2017-1_B_1_S1_Biohub_170907_RIFCSPLOWO2_12_FULL_Deltaproteobacteria_57_22_curated_59_42	gd17-1	b	deltaproteobacteria	proteobacteria		37.4641	18380.7	0.203824
B_1_S1_170907_scaffold_594061_20	GD2017-1_B_1_S1_Biohub_170907_RIFCSPLOWO2_12_FULL_Entotheonella_69_37_curated_69_92	gd17-1	b	tectomicrobia			101.177	18380.7	0.550453
B_1_S1_170907_scaffold_1555536_4	GD2017-1_B_1_S1_Biohub_170907_RIFCSPLOWO2_12_FULL_OD1_Magasanikbacteria_43_12_curated_45_22	gd17-1	b	magasanikbacteria	parcubacteria	cpr	21.7742	18380.7	0.118463
B_1_S1_170907_scaffold_3658228_2	GD2017-1_B_1_S1_Biohub_170907_RIFCSPLOWO2_12_FULL_RIF02_62_27_curated_62_18	gd17-1	b	lindowbacteria			14.7077	18380.7	0.0800175
B_1_S1_170907_scaffold_3245012_14	GD2017-1_B_1_S1_Biohub_170907_RIFCSPLOWO2_12_FULL_Rokubacteria_71_22_curated_72_31	gd17-1	b	rokubacteria			32.2635	18380.7	0.17553
B_1_S1_170907_scaffold_2169606_2	GD2017-1_B_1_S1_Biohub_170907_RIFOXYC2_FULL_OD1_Magasanikbacteria_39_8_curated_40_38	gd17-1	b	magasanikbacteria	parcubacteria	cpr	41.0607	18380.7	0.223391
B_1_S1_170907_scaffold_24418_9	GD2017-1_B_1_S1_Biohub_170907_Rokubacteria_70_60	gd17-1	b	rokubacteria			63.0038	18380.7	0.342773
B_1_S1_170907_scaffold_2597815_10	GD2017-1_B_1_S1_Biohub_170907_Rokubacteria_71_221	gd17-1	b	rokubacteria			230.248	18380.7	1.25267
B_1_S1_170907_scaffold_2618388_1	GD2017-1_B_1_S1_Biohub_170907_Rokubacteria_71_221	gd17-1	b	rokubacteria			222.746	18380.7	1.21185
B_1_S1_170907_scaffold_2842988_17	GD2017-1_B_1_S1_Biohub_170907_Uhrbacteria_42_47	gd17-1	b	uhrbacteria	parcubacteria	cpr	46.5386	18380.7	0.253194
B_1_S1_170907_scaffold_2420111_7	GD2017-1_B_1_S1_Biohub_170907_Uhrbacteria_51_20	gd17-1	b	uhrbacteria	parcubacteria	cpr	17.7866	18380.7	0.0967678
B_1_S1_170907_scaffold_849109_69	GD2017-1_B_1_S1_Biohub_170907_Uhrbacteria_58_99	gd17-1	b	uhrbacteria	parcubacteria	cpr	97.7806	18380.7	0.531976
B_1_S1_170907_scaffold_105565_18	GD2017-1_B_1_S1_Biohub_170907_Uhrbacteria_59_25	gd17-1	b	uhrbacteria	parcubacteria	cpr	26.7296	18380.7	0.145423
B_1_S1_170907_scaffold_1380726_9	GD2017-1_B_1_S1_Biohub_170907_uncultured_bacterium_44_28	gd17-1	b	buchananbacteria	parcubacteria	cpr	23.1787	18380.7	0.126104
B_1_S1_170907_scaffold_1561849_13	GD2017-1_B_1_S1_Biohub_170907_unknown_53_260	gd17-1	a	aenigmarchaeota		dpann	234.721	18380.7	1.277
B_1_S1_170907_scaffold_1306379_9	GD2017-1_B_1_S1_Biohub_170907_unknown_57_16	gd17-1	a	micrarchaeota		dpann	17.5639	18380.7	0.0955563
B_1_S1_170907_scaffold_2109040_16	GD2017-1_B_1_S1_Biohub_170907_unknown_63_22	gd17-1	a	euryarchaeota			21.7509	18380.7	0.118336
B_1_S1_170907_scaffold_2555679_8	GD2017-1_B_1_S1_Biohub_170907_Woesearchaeota_48_29	gd17-1	a	woesearchaeota		dpann	28.0635	18380.7	0.152679
B_1_S1_170907_scaffold_276747_51	GD2017-1_B_1_S1_Biohub_170907_Wolfebacteria_42_334	gd17-1	b	wolfebacteria	parcubacteria	cpr	311.805	18380.7	1.69638
B_1_S1_170907_scaffold_1957587_1	GD2017-1_B_1_S1_Biohub_170907_WOR_2_62_21	gd17-1	b	omnitrophica			20.8881	18380.7	0.113642
B_1_S1_170907_scaffold_2501072_3	GD2017-1_B_1_S1_Biohub_170907_WOR_2_62_21	gd17-1	b	omnitrophica			16.9744	18380.7	0.092349
B_1_S1_170907_scaffold_219393_46	GD2017-1_B_1_S1_Biohub_170907_WOR_2_63_304	gd17-1	b	omnitrophica			311.107	18380.7	1.69258
B_1_S1_170907_scaffold_3045633_6	GD2017-1_B_1_S1_Biohub_170907_WOR_2_63_73	gd17-1	b	omnitrophica			65.4782	18380.7	0.356234
B_1_S1_170907_scaffold_932809_1	GD2017-1_B_1_S1_Biohub_170907_WOR_2_66_28	gd17-1	b	omnitrophica			27.8528	18380.7	0.151533
B_1_S1_170907_scaffold_956992_3	GD2017-1_B_1_S1_Biohub_170907_WOR_2_67_272	gd17-1	b	omnitrophica			243.175	18380.7	1.32299
B_1_S1_170907_scaffold_1686910_8	GD2017-1_B_1_S1_Biohub_170907_WOR_2_69_33	gd17-1	b	omnitrophica			32.5486	18380.7	0.177081
S3_GD2017_2_B1_scaffold_10131_2	GD2017-2_B1_QB3_180125_Actinobacteria_70_7	gd17-2	b	actinobacteria			7.07872	2608.55	0.271366
S3_GD2017_2_B1_scaffold_513_33	GD2017-2_B1_QB3_180125_Aenigmarchaeota_41_10	gd17-2	a	aenigmarchaeota		dpann	10.1993	2608.55	0.390995
S3_GD2017_2_B1_scaffold_4873_6	GD2017-2_B1_QB3_180125_Alphaproteobacteria_66_10	gd17-2	b	alphaproteobacteria	proteobacteria		10.4869	2608.55	0.402022
S3_GD2017_2_B1_scaffold_5213_7	GD2017-2_B1_QB3_180125_Archaea_33_9	gd17-2	a	woesearchaeota		dpann	9.37141	2608.55	0.359257
S3_GD2017_2_B1_scaffold_6795_11	GD2017-2_B1_QB3_180125_Archaea_34_6	gd17-2	a	pacearchaeota		dpann	6.19301	2608.55	0.237412
S3_GD2017_2_B1_scaffold_451_25	GD2017-2_B1_QB3_180125_Archaea_36_16	gd17-2	a	woesearchaeota		dpann	16.7391	2608.55	0.6417
S3_GD2017_2_B1_scaffold_569_25	GD2017-2_B1_QB3_180125_Archaea_39_15	gd17-2	a	woesearchaeota		dpann	14.7324	2608.55	0.564775
S3_GD2017_2_B1_scaffold_692_35	GD2017-2_B1_QB3_180125_Archaea_39_41	gd17-2	a	woesearchaeota		dpann	41.9467	2608.55	1.60805
S3_GD2017_2_B1_scaffold_34398_5	GD2017-2_B1_QB3_180125_Archaea_40_6	gd17-2	a	woesearchaeota		dpann	5.64304	2608.55	0.216329
S3_GD2017_2_B1_scaffold_477_20	GD2017-2_B1_QB3_180125_Archaea_41_14	gd17-2	a	woesearchaeota		dpann	13.7893	2608.55	0.528619
S3_GD2017_2_B1_scaffold_119_41	GD2017-2_B1_QB3_180125_Archaea_41_17	gd17-2	a	woesearchaeota		dpann	16.7748	2608.55	0.64307
S3_GD2017_2_B1_scaffold_15_228	GD2017-2_B1_QB3_180125_Archaea_45_22	gd17-2	a	aenigmarchaeota		dpann	22.0393	2608.55	0.844887
S3_GD2017_2_B1_scaffold_54734_1	GD2017-2_B1_QB3_180125_Archaea_45_5	gd17-2	a	aenigmarchaeota		dpann	4.8459	2608.55	0.18577
S3_GD2017_2_B1_scaffold_24534_2	GD2017-2_B1_QB3_180125_Archaea_45_5	gd17-2	a	woesearchaeota		dpann	5.2099	2608.55	0.199724
S3_GD2017_2_B1_scaffold_290_43	GD2017-2_B1_QB3_180125_Archaea_46_9	gd17-2	a	diapherotrites		dpann	9.28921	2608.55	0.356106
S3_GD2017_2_B1_scaffold_4878_15	GD2017-2_B1_QB3_180125_Archaea_47_6	gd17-2	a	woesearchaeota		dpann	6.13665	2608.55	0.235251
S3_GD2017_2_B1_scaffold_73_64	GD2017-2_B1_QB3_180125_Archaea_48_83	gd17-2	a	woesearchaeota		dpann	82.5703	2608.55	3.16537
S3_GD2017_2_B1_scaffold_13_118	GD2017-2_B1_QB3_180125_Archaea_49_11	gd17-2	a	woesearchaeota		dpann	11.3681	2608.55	0.4358
S3_GD2017_2_B1_scaffold_964_56	GD2017-2_B1_QB3_180125_Archaea_50_10	gd17-2	a	woesearchaeota		dpann	9.85109	2608.55	0.377646
S3_GD2017_2_B1_scaffold_15233_3	GD2017-2_B1_QB3_180125_Archaea_50_6	gd17-2	a	aenigmarchaeota		dpann	5.84307	2608.55	0.223997
S3_GD2017_2_B1_scaffold_608_81	GD2017-2_B1_QB3_180125_Archaea_52_37	gd17-2	a	aenigmarchaeota		dpann	37.2579	2608.55	1.4283
S3_GD2017_2_B1_scaffold_14025_6	GD2017-2_B1_QB3_180125_Bacteria_47_5	gd17-2	b	nitrospirae			5.21967	2608.55	0.200099
S3_GD2017_2_B1_scaffold_23993_8	GD2017-2_B1_QB3_180125_Bacteria_51_6	gd17-2	b	chloroflexi			6.33942	2608.55	0.243025
S3_GD2017_2_B1_scaffold_33127_5	GD2017-2_B1_QB3_180125_Bacteria_55_6	gd17-2	b	chloroflexi			4.77707	2608.55	0.183131
S3_GD2017_2_B1_scaffold_21203_6	GD2017-2_B1_QB3_180125_Bacteria_56_6	gd17-2	b	uhrbacteria	parcubacteria	cpr	6.38013	2608.55	0.244585
S3_GD2017_2_B1_scaffold_27845_4	GD2017-2_B1_QB3_180125_Bacteria_59_5	gd17-2	b	chloroflexi			4.05548	2608.55	0.155469
S3_GD2017_2_B1_scaffold_56788_3	GD2017-2_B1_QB3_180125_Bacteria_59_6	gd17-2	b	chloroflexi			4.76366	2608.55	0.182617
S3_GD2017_2_B1_scaffold_394_29	GD2017-2_B1_QB3_180125_Bacteria_61_12	gd17-2	b	chloroflexi			12.1701	2608.55	0.466546
S3_GD2017_2_B1_scaffold_494_22	GD2017-2_B1_QB3_180125_Bacteria_62_9	gd17-2	b	chloroflexi			9.63924	2608.55	0.369525
S3_GD2017_2_B1_scaffold_11644_7	GD2017-2_B1_QB3_180125_Bacteria_64_6	gd17-2	b	chloroflexi			5.84941	2608.55	0.22424
S3_GD2017_2_B1_scaffold_12916_3	GD2017-2_B1_QB3_180125_Bacteria_64_7	gd17-2	b	chloroflexi			6.86571	2608.55	0.2632
S3_GD2017_2_B1_scaffold_19018_7	GD2017-2_B1_QB3_180125_Bacteria_69_7	gd17-2	b	rokubacteria			6.28224	2608.55	0.240833
S3_GD2017_2_B1_scaffold_30950_7	GD2017-2_B1_QB3_180125_Bacteroidetes_44_5	gd17-2	b	bacteroidetes			4.42825	2608.55	0.169759
S3_GD2017_2_B1_scaffold_22482_11	GD2017-2_B1_QB3_180125_Betaproteobacteria_62_8	gd17-2	b	betaproteobacteria	proteobacteria		9.62303	2608.55	0.368904
S3_GD2017_2_B1_scaffold_1709_9	GD2017-2_B1_QB3_180125_Betaproteobacteria_65_15	gd17-2	b	betaproteobacteria	proteobacteria		15.2015	2608.55	0.582755
S3_GD2017_2_B1_scaffold_44985_1	GD2017-2_B1_QB3_180125_Betaproteobacteria_66_6	gd17-2	b	betaproteobacteria	proteobacteria		6.17688	2608.55	0.236794
S3_GD2017_2_B1_scaffold_5876_9	GD2017-2_B1_QB3_180125_Chloroflexi_53_7	gd17-2	b	chloroflexi			7.20876	2608.55	0.276351
S3_GD2017_2_B1_scaffold_81993_1	GD2017-2_B1_QB3_180125_CSP1_2_Dadabacteria_42_5	gd17-2	b	dadabacteria			5.0813	2608.55	0.194794
S3_GD2017_2_B1_scaffold_97_65	GD2017-2_B1_QB3_180125_Daviesbacteria_36_10	gd17-2	b	daviesbacteria	microgenomates	cpr	10.1893	2608.55	0.390613
S3_GD2017_2_B1_scaffold_6051_9	GD2017-2_B1_QB3_180125_Daviesbacteria_37_7	gd17-2	b	daviesbacteria	microgenomates	cpr	7.73274	2608.55	0.296438
S3_GD2017_2_B1_scaffold_11639_11	GD2017-2_B1_QB3_180125_Daviesbacteria_39_6	gd17-2	b	daviesbacteria	microgenomates	cpr	5.59993	2608.55	0.214676
S3_GD2017_2_B1_scaffold_1_506	GD2017-2_B1_QB3_180125_Daviesbacteria_41_13	gd17-2	b	daviesbacteria	microgenomates	cpr	13.3931	2608.55	0.513432
S3_GD2017_2_B1_scaffold_14783_1	GD2017-2_B1_QB3_180125_Deltaproteobacteria_50_6	gd17-2	b	deltaproteobacteria	proteobacteria		7.82227	2608.55	0.29987
S3_GD2017_2_B1_scaffold_7610_3	GD2017-2_B1_QB3_180125_Deltaproteobacteria_51_6	gd17-2	b	deltaproteobacteria	proteobacteria		4.81232	2608.55	0.184483
S3_GD2017_2_B1_scaffold_2414_18	GD2017-2_B1_QB3_180125_Deltaproteobacteria_57_9	gd17-2	b	deltaproteobacteria	proteobacteria		10.0074	2608.55	0.383638
S3_GD2017_2_B1_scaffold_2863_20	GD2017-2_B1_QB3_180125_Kaiserbacteria_55_6	gd17-2	b	kaiserbacteria	parcubacteria	cpr	6.29355	2608.55	0.241266
S3_GD2017_2_B1_scaffold_2786_14	GD2017-2_B1_QB3_180125_Levybacteria_41_14	gd17-2	b	levybacteria	microgenomates	cpr	16.8629	2608.55	0.646447
S3_GD2017_2_B1_scaffold_14620_4	GD2017-2_B1_QB3_180125_Magasanikbacteria_39_12	gd17-2	b	magasanikbacteria	parcubacteria	cpr	12.0516	2608.55	0.462004
S3_GD2017_2_B1_scaffold_3503_5	GD2017-2_B1_QB3_180125_Magasanikbacteria_54_6	gd17-2	b	magasanikbacteria	parcubacteria	cpr	6.94165	2608.55	0.266111
S3_GD2017_2_B1_scaffold_0_406	GD2017-2_B1_QB3_180125_Microgenomates_35_25	gd17-2	b	roizmanbacteria	microgenomates	cpr	24.5739	2608.55	0.942052
S3_GD2017_2_B1_scaffold_1133_30	GD2017-2_B1_QB3_180125_Microgenomates_36_7	gd17-2	b	daviesbacteria	microgenomates	cpr	7.24523	2608.55	0.277749
S3_GD2017_2_B1_scaffold_2385_10	GD2017-2_B1_QB3_180125_Microgenomates_37_8	gd17-2	b	levybacteria	microgenomates	cpr	8.35895	2608.55	0.320444
S3_GD2017_2_B1_scaffold_14146_7	GD2017-2_B1_QB3_180125_Microgenomates_39_6	gd17-2	b	daviesbacteria	microgenomates	cpr	7.37418	2608.55	0.282693
S3_GD2017_2_B1_scaffold_854_21	GD2017-2_B1_QB3_180125_Microgenomates_40_7	gd17-2	b	levybacteria	microgenomates	cpr	7.60429	2608.55	0.291514
S3_GD2017_2_B1_scaffold_35559_9	GD2017-2_B1_QB3_180125_Microgenomates_42_6	gd17-2	b	levybacteria	microgenomates	cpr	5.74988	2608.55	0.220424
S3_GD2017_2_B1_scaffold_3169_1	GD2017-2_B1_QB3_180125_Microgenomates_51_7	gd17-2	b	gottesmanbacteria	microgenomates	cpr	7.93651	2608.55	0.30425
S3_GD2017_2_B1_scaffold_3865_8	GD2017-2_B1_QB3_180125_NC10_67_10	gd17-2	b	nc10			10.6676	2608.55	0.408947
S3_GD2017_2_B1_scaffold_198_30	GD2017-2_B1_QB3_180125_Nitrospinae_Tectomicrobia_58_14	gd17-2	b	nitrospinae			14.5901	2608.55	0.559317
S3_GD2017_2_B1_scaffold_19380_3	GD2017-2_B1_QB3_180125_Omnitrophica_54_5	gd17-2	b	omnitrophica			4.80877	2608.55	0.184347
S3_GD2017_2_B1_scaffold_318_33	GD2017-2_B1_QB3_180125_Omnitrophica_55_12	gd17-2	b	omnitrophica			12.8913	2608.55	0.494193
S3_GD2017_2_B1_scaffold_4119_12	GD2017-2_B1_QB3_180125_Omnitrophica_64_9	gd17-2	b	omnitrophica			8.58905	2608.55	0.329266
S3_GD2017_2_B1_scaffold_2085_32	GD2017-2_B1_QB3_180125_Pacearchaeota_31_18	gd17-2	a	pacearchaeota		dpann	18.7888	2608.55	0.720277
S3_GD2017_2_B1_scaffold_3_164	GD2017-2_B1_QB3_180125_Parcubacteria_43_26	gd17-2	b	giovannonibacteria	parcubacteria	cpr	25.9459	2608.55	0.994647
S3_GD2017_2_B1_scaffold_29_37	GD2017-2_B1_QB3_180125_Parcubacteria_45_19	gd17-2	b	sungbacteria	parcubacteria	cpr	19.619	2608.55	0.752105
S3_GD2017_2_B1_scaffold_3245_9	GD2017-2_B1_QB3_180125_Parcubacteria_45_7	gd17-2	b	wildermuthbacteria	parcubacteria	cpr	7.08605	2608.55	0.271647
S3_GD2017_2_B1_scaffold_18791_3	GD2017-2_B1_QB3_180125_Parcubacteria_48_6	gd17-2	b	kerfeldbacteria	parcubacteria	cpr	4.5931	2608.55	0.176079
S3_GD2017_2_B1_scaffold_6719_6	GD2017-2_B1_QB3_180125_Parcubacteria_49_7	gd17-2	b	yanofskybacteria	parcubacteria	cpr	7.71237	2608.55	0.295657
S3_GD2017_2_B1_scaffold_1008_53	GD2017-2_B1_QB3_180125_Parcubacteria_50_10	gd17-2	b	liptonbacteria	parcubacteria	cpr	10.0444	2608.55	0.385058
S3_GD2017_2_B1_scaffold_1760_15	GD2017-2_B1_QB3_180125_Parcubacteria_50_10	gd17-2	b	lloydbacteria	parcubacteria	cpr	9.20914	2608.55	0.353037
S3_GD2017_2_B1_scaffold_2323_5	GD2017-2_B1_QB3_180125_Parcubacteria_50_7	gd17-2	b	taylorbacteria	parcubacteria	cpr	6.85528	2608.55	0.2628
S3_GD2017_2_B1_scaffold_940_23	GD2017-2_B1_QB3_180125_Parcubacteria_51_16	gd17-2	b	tagabacteria	parcubacteria	cpr	16.6218	2608.55	0.637203
S3_GD2017_2_B1_scaffold_4_117	GD2017-2_B1_QB3_180125_Parcubacteria_52_29	gd17-2	b	uhrbacteria	parcubacteria	cpr	28.9299	2608.55	1.10904
S3_GD2017_2_B1_scaffold_419_26	GD2017-2_B1_QB3_180125_Parcubacteria_53_11	gd17-2	b	liptonbacteria	parcubacteria	cpr	11.2903	2608.55	0.432818
S3_GD2017_2_B1_scaffold_138_15	GD2017-2_B1_QB3_180125_Parcubacteria_55_13	gd17-2	b	lloydbacteria	parcubacteria	cpr	13.0856	2608.55	0.501641
S3_GD2017_2_B1_scaffold_127_84	GD2017-2_B1_QB3_180125_Parcubacteria_55_23	gd17-2	b	uhrbacteria	parcubacteria	cpr	23.6529	2608.55	0.906744
S3_GD2017_2_B1_scaffold_23259_1	GD2017-2_B1_QB3_180125_Planctomycetes_38_179	gd17-2	b	planctomycetes			166.29	2608.55	6.3748
S3_GD2017_2_B1_scaffold_5785_2	GD2017-2_B1_QB3_180125_RBG_16_Thaumarchaeota_49_8_curated_49_6	gd17-2	a	thaumarchaeota			7.16256	2608.55	0.27458
S3_GD2017_2_B1_scaffold_10379_5	GD2017-2_B1_QB3_180125_RIFCSPHIGHO2_02_FULL_OD1_Kaiserbacteria_49_11_curated_49_6	gd17-2	b	kaiserbacteria	parcubacteria	cpr	7.40581	2608.55	0.283905
S3_GD2017_2_B1_scaffold_4543_15	GD2017-2_B1_QB3_180125_RIFCSPHIGHO2_02_FULL_RIF_OD1_07_47_12_curated_46_9	gd17-2	b	wildermuthbacteria	parcubacteria	cpr	9.39476	2608.55	0.360153
S3_GD2017_2_B1_scaffold_8695_5	GD2017-2_B1_QB3_180125_RIFCSPHIGHO2_02_FULL_WOR_2_63_39_curated_67_54	gd17-2	b	omnitrophica			52.1592	2608.55	1.99955
S3_GD2017_2_B1_scaffold_6088_14	GD2017-2_B1_QB3_180125_RIFCSPLOWO2_01_FULL_OD1_45_48_curated_45_105	gd17-2	b	niyogibacteria	parcubacteria	cpr	103.873	2608.55	3.98201
S3_GD2017_2_B1_scaffold_6496_3	GD2017-2_B1_QB3_180125_RIFCSPLOWO2_01_FULL_OD1_45_48_curated_46_14	gd17-2	b	niyogibacteria	parcubacteria	cpr	13.5447	2608.55	0.519243
S3_GD2017_2_B1_scaffold_5_329	GD2017-2_B1_QB3_180125_RIFCSPLOWO2_01_FULL_OD1_Giovannonibacteria_46_32_curated_47_27	gd17-2	b	giovannonibacteria	parcubacteria	cpr	27.1913	2608.55	1.04239
S3_GD2017_2_B1_scaffold_1356_27	GD2017-2_B1_QB3_180125_RIFCSPLOWO2_02_FULL_Acidobacteria_68_18_curated_68_10	gd17-2	b	acidobacteria			10.4317	2608.55	0.399905
S3_GD2017_2_B1_scaffold_14323_8	GD2017-2_B1_QB3_180125_RIFCSPLOWO2_02_FULL_Acidobacteria_68_18_curated_68_7	gd17-2	b	acidobacteria			7.01033	2608.55	0.268745
S3_GD2017_2_B1_scaffold_41753_1	GD2017-2_B1_QB3_180125_RIFCSPLOWO2_02_FULL_Elusimicrobia_39_32_curated_38_5	gd17-2	b	elusimicrobia			5.63254	2608.55	0.215926
S3_GD2017_2_B1_scaffold_1026_25	GD2017-2_B1_QB3_180125_RIFCSPLOWO2_12_FULL_Deltaproteobacteria_57_22_curated_59_24	gd17-2	b	deltaproteobacteria	proteobacteria		25.1732	2608.55	0.965027
S3_GD2017_2_B1_scaffold_10405_1	GD2017-2_B1_QB3_180125_RIFCSPLOWO2_12_FULL_Entotheonella_69_37_curated_69_11	gd17-2	b	tectomicrobia			13.9013	2608.55	0.532913
S3_GD2017_2_B1_scaffold_2496_25	GD2017-2_B1_QB3_180125_RIFCSPLOWO2_12_FULL_Entotheonella_69_37_curated_69_11	gd17-2	b	tectomicrobia			11.7518	2608.55	0.450511
S3_GD2017_2_B1_scaffold_303_74	GD2017-2_B1_QB3_180125_Rokubacteria_70_13	gd17-2	b	rokubacteria			13.4274	2608.55	0.514746
S3_GD2017_2_B1_scaffold_1348_37	GD2017-2_B1_QB3_180125_Rokubacteria_71_13	gd17-2	b	rokubacteria			13.5892	2608.55	0.52095
S3_GD2017_2_B1_scaffold_6033_11	GD2017-2_B1_QB3_180125_Thaumarchaeota_36_13	gd17-2	a	thaumarchaeota			12.9943	2608.55	0.498142
S3_GD2017_2_B1_scaffold_15505_8	GD2017-2_B1_QB3_180125_Uhrbacteria_51_7	gd17-2	b	uhrbacteria	parcubacteria	cpr	7.42245	2608.55	0.284543
S3_GD2017_2_B1_scaffold_126_18	GD2017-2_B1_QB3_180125_Uhrbacteria_58_11	gd17-2	b	uhrbacteria	parcubacteria	cpr	11.3091	2608.55	0.43354
S3_GD2017_2_B1_scaffold_1462_26	GD2017-2_B1_QB3_180125_unknown_34_7	gd17-2	a	pacearchaeota		dpann	6.71287	2608.55	0.257341
S3_GD2017_2_B1_scaffold_4779_17	GD2017-2_B1_QB3_180125_unknown_40_7	gd17-2	a	micrarchaeota		dpann	6.92949	2608.55	0.265645
S3_GD2017_2_B1_scaffold_12451_10	GD2017-2_B1_QB3_180125_unknown_43_6	gd17-2	a	aenigmarchaeota		dpann	5.99093	2608.55	0.229665
S3_GD2017_2_B1_scaffold_2333_14	GD2017-2_B1_QB3_180125_unknown_47_11	gd17-2	a	woesearchaeota		dpann	10.6917	2608.55	0.409872
S3_GD2017_2_B1_scaffold_4086_10	GD2017-2_B1_QB3_180125_unknown_47_7	gd17-2	a	woesearchaeota		dpann	6.71	2608.55	0.257231
S3_GD2017_2_B1_scaffold_822_21	GD2017-2_B1_QB3_180125_unknown_47_9	gd17-2	a	aenigmarchaeota		dpann	8.66759	2608.55	0.332276
S3_GD2017_2_B1_scaffold_5635_3	GD2017-2_B1_QB3_180125_unknown_48_15	gd17-2	a	woesearchaeota		dpann	15.4707	2608.55	0.593077
S3_GD2017_2_B1_scaffold_19942_5	GD2017-2_B1_QB3_180125_unknown_48_6	gd17-2	a	aenigmarchaeota		dpann	6.30901	2608.55	0.241859
S3_GD2017_2_B1_scaffold_785_61	GD2017-2_B1_QB3_180125_unknown_49_9	gd17-2	a	thaumarchaeota			9.11241	2608.55	0.349329
S3_GD2017_2_B1_scaffold_5298_7	GD2017-2_B1_QB3_180125_Wildermuthbacteria_54_8	gd17-2	b	wildermuthbacteria	parcubacteria	cpr	7.9491	2608.55	0.304732
S3_GD2017_2_B1_scaffold_15585_9	GD2017-2_B1_QB3_180125_Woesearchaeota_44_6	gd17-2	a	woesearchaeota		dpann	5.15196	2608.55	0.197503
S3_GD2017_2_B1_scaffold_31_60	GD2017-2_B1_QB3_180125_Wolfebacteria_42_142	gd17-2	b	wolfebacteria	parcubacteria	cpr	137.76	2608.55	5.28111
S3_GD2017_2_B1_scaffold_345_45	GD2017-2_B1_QB3_180125_WOR_2_63_36	gd17-2	b	omnitrophica			37.0445	2608.55	1.42012
S3_GD2017_2_B1_scaffold_41265_2	GD2017-2_B1_QB3_180125_WOR_2_70_7	gd17-2	b	omnitrophica			6.51885	2608.55	0.249903
S3_GD2017_2_B1_scaffold_932_1	GD2017-2_B1_QB3_180125_Yanofskybacteria_41_7	gd17-2	b	yanofskybacteria	parcubacteria	cpr	7.71986	2608.55	0.295945
S3_GD2017_2_B1_scaffold_83877_2	GD2017-2_B1_Rokubacteria_70_7	gd17-2	b	rokubacteria			8.56259	2608.55	0.328251
S3_GD2017_2_B1_scaffold_11350_2	GD2017-2_B1_Rokubacteria_72_7	gd17-2	b	rokubacteria			7.72374	2608.55	0.296093
S3_GD2017_2_B1_scaffold_32371_7	GD2017-2_B1_UNK	gd17-2	b	acidobacteria			8.81336	2608.55	0.337865
S3_GD2017_2_B1_scaffold_79586_3	GD2017-2_B1_UNK	gd17-2	b	acidobacteria			4.70306	2608.55	0.180294
S3_GD2017_2_B1_scaffold_57787_1	GD2017-2_B1_UNK	gd17-2	a	aenigmarchaeota		dpann	4.74632	2608.55	0.181952
S3_GD2017_2_B1_scaffold_134259_2	GD2017-2_B1_UNK	gd17-2	b	alphaproteobacteria	proteobacteria		4.44444	2608.55	0.17038
S3_GD2017_2_B1_scaffold_150479_1	GD2017-2_B1_UNK	gd17-2	b	alphaproteobacteria	proteobacteria		7.02191	2608.55	0.269188
S3_GD2017_2_B1_scaffold_68870_3	GD2017-2_B1_UNK	gd17-2	b	alphaproteobacteria	proteobacteria		23.6314	2608.55	0.905921
S3_GD2017_2_B1_scaffold_107445_2	GD2017-2_B1_UNK	gd17-2	b	azambacteria	parcubacteria	cpr	4.22026	2608.55	0.161786
S3_GD2017_2_B1_scaffold_123081_2	GD2017-2_B1_UNK	gd17-2	b	azambacteria	parcubacteria	cpr	4.73269	2608.55	0.18143
S3_GD2017_2_B1_scaffold_19806_5	GD2017-2_B1_UNK	gd17-2	b	azambacteria	parcubacteria	cpr	3.80125	2608.55	0.145723
S3_GD2017_2_B1_scaffold_49879_8	GD2017-2_B1_UNK	gd17-2	b	azambacteria	parcubacteria	cpr	5.22462	2608.55	0.200288
S3_GD2017_2_B1_scaffold_59145_4	GD2017-2_B1_UNK	gd17-2	b	bacteroidetes			5.97676	2608.55	0.229122
S3_GD2017_2_B1_scaffold_36474_3	GD2017-2_B1_UNK	gd17-2	a	bathyarchaeota			6.87299	2608.55	0.263479
S3_GD2017_2_B1_scaffold_40836_1	GD2017-2_B1_UNK	gd17-2	b	betaproteobacteria	proteobacteria		4.29705	2608.55	0.164729
S3_GD2017_2_B1_scaffold_73900_2	GD2017-2_B1_UNK	gd17-2	b	betaproteobacteria	proteobacteria		4.90909	2608.55	0.188192
S3_GD2017_2_B1_scaffold_117564_1	GD2017-2_B1_UNK	gd17-2	b	blackburnbacteria	microgenomates	cpr	2.55537	2608.55	0.0979612
S3_GD2017_2_B1_scaffold_103548_1	GD2017-2_B1_UNK	gd17-2	b	chloroflexi			3.53496	2608.55	0.135514
S3_GD2017_2_B1_scaffold_100923_1	GD2017-2_B1_UNK	gd17-2	b	chloroflexi			4.26656	2608.55	0.163561
S3_GD2017_2_B1_scaffold_120258_2	GD2017-2_B1_UNK	gd17-2	b	chloroflexi			5.86673	2608.55	0.224904
S3_GD2017_2_B1_scaffold_35147_1	GD2017-2_B1_UNK	gd17-2	b	chloroflexi			8.48252	2608.55	0.325182
S3_GD2017_2_B1_scaffold_47004_4	GD2017-2_B1_UNK	gd17-2	b	chloroflexi			5.93708	2608.55	0.227601
S3_GD2017_2_B1_scaffold_51477_1	GD2017-2_B1_UNK	gd17-2	b	chloroflexi			3.58232	2608.55	0.13733
S3_GD2017_2_B1_scaffold_76300_2	GD2017-2_B1_UNK	gd17-2	b	chloroflexi			4.66623	2608.55	0.178882
S3_GD2017_2_B1_scaffold_84680_1	GD2017-2_B1_UNK	gd17-2	b	chloroflexi			6.15854	2608.55	0.23609
S3_GD2017_2_B1_scaffold_89987_5	GD2017-2_B1_UNK	gd17-2	b	chloroflexi			7.27003	2608.55	0.2787
S3_GD2017_2_B1_scaffold_54298_4	GD2017-2_B1_UNK	gd17-2	b	colwellbacteria	parcubacteria	cpr	13.8167	2608.55	0.529668
S3_GD2017_2_B1_scaffold_124963_2	GD2017-2_B1_UNK	gd17-2	b	daviesbacteria	microgenomates	cpr	6.37168	2608.55	0.244261
S3_GD2017_2_B1_scaffold_130897_2	GD2017-2_B1_UNK	gd17-2	b	daviesbacteria	microgenomates	cpr	3.55191	2608.55	0.136164
S3_GD2017_2_B1_scaffold_143132_1	GD2017-2_B1_UNK	gd17-2	b	daviesbacteria	microgenomates	cpr	2.31437	2608.55	0.0887224
S3_GD2017_2_B1_scaffold_49945_1	GD2017-2_B1_UNK	gd17-2	b	daviesbacteria	microgenomates	cpr	6.73317	2608.55	0.258119
S3_GD2017_2_B1_scaffold_53921_1	GD2017-2_B1_UNK	gd17-2	b	daviesbacteria	microgenomates	cpr	4.55259	2608.55	0.174526
S3_GD2017_2_B1_scaffold_65461_2	GD2017-2_B1_UNK	gd17-2	b	daviesbacteria	microgenomates	cpr	4.51061	2608.55	0.172917
S3_GD2017_2_B1_scaffold_69464_4	GD2017-2_B1_UNK	gd17-2	b	daviesbacteria	microgenomates	cpr	4.40367	2608.55	0.168817
S3_GD2017_2_B1_scaffold_95148_1	GD2017-2_B1_UNK	gd17-2	b	daviesbacteria	microgenomates	cpr	5.36113	2608.55	0.205522
S3_GD2017_2_B1_scaffold_119657_4	GD2017-2_B1_UNK	gd17-2	b	deltaproteobacteria	proteobacteria		2.97414	2608.55	0.114015
S3_GD2017_2_B1_scaffold_124117_5	GD2017-2_B1_UNK	gd17-2	b	deltaproteobacteria	proteobacteria		5.00982	2608.55	0.192054
S3_GD2017_2_B1_scaffold_128356_1	GD2017-2_B1_UNK	gd17-2	b	deltaproteobacteria	proteobacteria		4.86049	2608.55	0.186329
S3_GD2017_2_B1_scaffold_99708_3	GD2017-2_B1_UNK	gd17-2	b	doudnabacteria		cpr	3.10583	2608.55	0.119063
S3_GD2017_2_B1_scaffold_441976_1	GD2017-2_B1_UNK	gd17-2	b	elusimicrobia			3.89927	2608.55	0.14948
S3_GD2017_2_B1_scaffold_52870_3	GD2017-2_B1_UNK	gd17-2	a	euryarchaeota			5.65891	2608.55	0.216937
S3_GD2017_2_B1_scaffold_72916_2	GD2017-2_B1_UNK	gd17-2	a	euryarchaeota			4.69397	2608.55	0.179946
S3_GD2017_2_B1_scaffold_56970_3	GD2017-2_B1_UNK	gd17-2	b	falkowbacteria	parcubacteria	cpr	4.8675	2608.55	0.186598
S3_GD2017_2_B1_scaffold_48943_1	GD2017-2_B1_UNK	gd17-2	b	firmicutes			3.84047	2608.55	0.147226
S3_GD2017_2_B1_scaffold_99200_1	GD2017-2_B1_UNK	gd17-2	b	gammaproteobacteria	proteobacteria		4.70183	2608.55	0.180247
S3_GD2017_2_B1_scaffold_6485_11	GD2017-2_B1_UNK	gd17-2	b	gemmatimonadetes			6.60353	2608.55	0.25315
S3_GD2017_2_B1_scaffold_70970_3	GD2017-2_B1_UNK	gd17-2	b	giovannonibacteria	parcubacteria	cpr	3.25077	2608.55	0.12462
S3_GD2017_2_B1_scaffold_64384_3	GD2017-2_B1_UNK	gd17-2	b	gottesmanbacteria	microgenomates	cpr	4.37828	2608.55	0.167844
S3_GD2017_2_B1_scaffold_109693_3	GD2017-2_B1_UNK	gd17-2	b	kaiserbacteria	parcubacteria	cpr	4.15648	2608.55	0.159341
S3_GD2017_2_B1_scaffold_22346_4	GD2017-2_B1_UNK	gd17-2	b	kaiserbacteria	parcubacteria	cpr	5.20577	2608.55	0.199566
S3_GD2017_2_B1_scaffold_64241_2	GD2017-2_B1_UNK	gd17-2	b	katanobacteria		cpr	4.35057	2608.55	0.166781
S3_GD2017_2_B1_scaffold_124827_3	GD2017-2_B1_UNK	gd17-2	b	kerfeldbacteria	parcubacteria	cpr	3.44828	2608.55	0.132191
S3_GD2017_2_B1_scaffold_90667_1	GD2017-2_B1_UNK	gd17-2	b	kerfeldbacteria	parcubacteria	cpr	3.4657	2608.55	0.132859
S3_GD2017_2_B1_scaffold_79735_1	GD2017-2_B1_UNK	gd17-2	b	kuenenbacteria	parcubacteria	cpr	4.99002	2608.55	0.191295
S3_GD2017_2_B1_scaffold_102240_3	GD2017-2_B1_UNK	gd17-2	b	levybacteria	microgenomates	cpr	4.3258	2608.55	0.165832
S3_GD2017_2_B1_scaffold_112171_1	GD2017-2_B1_UNK	gd17-2	b	levybacteria	microgenomates	cpr	4.71074	2608.55	0.180589
S3_GD2017_2_B1_scaffold_130009_1	GD2017-2_B1_UNK	gd17-2	b	levybacteria	microgenomates	cpr	3.26679	2608.55	0.125234
S3_GD2017_2_B1_scaffold_135268_2	GD2017-2_B1_UNK	gd17-2	b	levybacteria	microgenomates	cpr	3.90698	2608.55	0.149776
S3_GD2017_2_B1_scaffold_142738_1	GD2017-2_B1_UNK	gd17-2	b	liptonbacteria	parcubacteria	cpr	5.77478	2608.55	0.221379
S3_GD2017_2_B1_scaffold_78754_2	GD2017-2_B1_UNK	gd17-2	b	liptonbacteria	parcubacteria	cpr	7.65957	2608.55	0.293633
S3_GD2017_2_B1_scaffold_119258_2	GD2017-2_B1_UNK	gd17-2	b	lloydbacteria	parcubacteria	cpr	4.25623	2608.55	0.163165
S3_GD2017_2_B1_scaffold_65184_3	GD2017-2_B1_UNK	gd17-2	b	lloydbacteria	parcubacteria	cpr	35.9788	2608.55	1.37927
S3_GD2017_2_B1_scaffold_79859_1	GD2017-2_B1_UNK	gd17-2	b	lloydbacteria	parcubacteria	cpr	24.8834	2608.55	0.953918
S3_GD2017_2_B1_scaffold_33856_6	GD2017-2_B1_UNK	gd17-2	b	magasanikbacteria	parcubacteria	cpr	4.02526	2608.55	0.15431
S3_GD2017_2_B1_scaffold_45544_1	GD2017-2_B1_UNK	gd17-2	b	melainabacteria			6.5033	2608.55	0.249307
S3_GD2017_2_B1_scaffold_25421_5	GD2017-2_B1_UNK	gd17-2	b	nc10			11.71	2608.55	0.44891
S3_GD2017_2_B1_scaffold_30559_4	GD2017-2_B1_UNK	gd17-2	b	nc10			9.82919	2608.55	0.376807
S3_GD2017_2_B1_scaffold_99111_2	GD2017-2_B1_UNK	gd17-2	b	nc10			3.55233	2608.55	0.13618
S3_GD2017_2_B1_scaffold_23686_4	GD2017-2_B1_UNK	gd17-2	b	nitrospinae			4.62934	2608.55	0.177468
S3_GD2017_2_B1_scaffold_46760_1	GD2017-2_B1_UNK	gd17-2	b	niyogibacteria	parcubacteria	cpr	4.74138	2608.55	0.181763
S3_GD2017_2_B1_scaffold_116172_3	GD2017-2_B1_UNK	gd17-2	b	omnitrophica			3.04311	2608.55	0.116659
S3_GD2017_2_B1_scaffold_117404_3	GD2017-2_B1_UNK	gd17-2	b	omnitrophica			4.59574	2608.55	0.17618
S3_GD2017_2_B1_scaffold_144353_3	GD2017-2_B1_UNK	gd17-2	b	omnitrophica			4.36469	2608.55	0.167323
S3_GD2017_2_B1_scaffold_38892_1	GD2017-2_B1_UNK	gd17-2	b	omnitrophica			3.4018	2608.55	0.13041
S3_GD2017_2_B1_scaffold_77336_4	GD2017-2_B1_UNK	gd17-2	b	omnitrophica			5.48661	2608.55	0.210332
S3_GD2017_2_B1_scaffold_92469_1	GD2017-2_B1_UNK	gd17-2	b	omnitrophica			3.94449	2608.55	0.151214
S3_GD2017_2_B1_scaffold_80384_3	GD2017-2_B1_UNK	gd17-2	a	pacearchaeota		dpann	3.2107	2608.55	0.123084
S3_GD2017_2_B1_scaffold_97049_1	GD2017-2_B1_UNK	gd17-2	b	pacebacteria	microgenomates	cpr	3.28054	2608.55	0.125761
S3_GD2017_2_B1_scaffold_212985_1	GD2017-2_B1_UNK	gd17-2	b	peregrinibacteria		cpr	5.71688	2608.55	0.219159
S3_GD2017_2_B1_scaffold_70162_4	GD2017-2_B1_UNK	gd17-2	b	peregrinibacteria		cpr	4.62857	2608.55	0.177439
S3_GD2017_2_B1_scaffold_145526_1	GD2017-2_B1_UNK	gd17-2	b	planctomycetes			148.392	2608.55	5.68867
S3_GD2017_2_B1_scaffold_59365_2	GD2017-2_B1_UNK	gd17-2	b	planctomycetes			6.40599	2608.55	0.245577
S3_GD2017_2_B1_scaffold_144082_1	GD2017-2_B1_UNK	gd17-2	b	portnoybacteria	parcubacteria	cpr	3.63372	2608.55	0.1393
S3_GD2017_2_B1_scaffold_152981_4	GD2017-2_B1_UNK	gd17-2	b	portnoybacteria	parcubacteria	cpr	3.82103	2608.55	0.146481
S3_GD2017_2_B1_scaffold_92529_2	GD2017-2_B1_UNK	gd17-2	b	riflebacteria			4.05702	2608.55	0.155528
S3_GD2017_2_B1_scaffold_64490_4	GD2017-2_B1_UNK	gd17-2	b	rokubacteria			7.45178	2608.55	0.285668
S3_GD2017_2_B1_scaffold_48603_1	GD2017-2_B1_UNK	gd17-2	b	spechtbacteria	parcubacteria	cpr	4.92889	2608.55	0.188951
S3_GD2017_2_B1_scaffold_30629_6	GD2017-2_B1_UNK	gd17-2	b	sungbacteria	parcubacteria	cpr	4.1806	2608.55	0.160265
S3_GD2017_2_B1_scaffold_115123_1	GD2017-2_B1_UNK	gd17-2	b	tectomicrobia			8.94958	2608.55	0.343086
S3_GD2017_2_B1_scaffold_101116_2	GD2017-2_B1_UNK	gd17-2	b	terrybacteria	parcubacteria	cpr	3.71517	2608.55	0.142423
S3_GD2017_2_B1_scaffold_75874_3	GD2017-2_B1_UNK	gd17-2	b	terrybacteria	parcubacteria	cpr	4.06714	2608.55	0.155916
S3_GD2017_2_B1_scaffold_10708_7	GD2017-2_B1_UNK	gd17-2	b	uhrbacteria	parcubacteria	cpr	6.02136	2608.55	0.230832
S3_GD2017_2_B1_scaffold_150977_2	GD2017-2_B1_UNK	gd17-2	b	verrucomicrobia			3.59281	2608.55	0.137732
S3_GD2017_2_B1_scaffold_123922_1	GD2017-2_B1_UNK	gd17-2	b	vogelbacteria	parcubacteria	cpr	3.96127	2608.55	0.151857
S3_GD2017_2_B1_scaffold_145016_3	GD2017-2_B1_UNK	gd17-2	b	wildermuthbacteria	parcubacteria	cpr	4.0856	2608.55	0.156624
S3_GD2017_2_B1_scaffold_102125_6	GD2017-2_B1_UNK	gd17-2	a	woesearchaeota		dpann	4.46891	2608.55	0.171318
S3_GD2017_2_B1_scaffold_1049_14	GD2017-2_B1_UNK	gd17-2	a	woesearchaeota		dpann	9.84609	2608.55	0.377455
S3_GD2017_2_B1_scaffold_11040_1	GD2017-2_B1_UNK	gd17-2	a	woesearchaeota		dpann	7.75498	2608.55	0.297291
S3_GD2017_2_B1_scaffold_11538_5	GD2017-2_B1_UNK	gd17-2	a	woesearchaeota		dpann	7.55574	2608.55	0.289653
S3_GD2017_2_B1_scaffold_115789_3	GD2017-2_B1_UNK	gd17-2	a	woesearchaeota		dpann	3.29114	2608.55	0.126167
S3_GD2017_2_B1_scaffold_11597_1	GD2017-2_B1_UNK	gd17-2	a	woesearchaeota		dpann	5.00172	2608.55	0.191743
S3_GD2017_2_B1_scaffold_14843_8	GD2017-2_B1_UNK	gd17-2	a	woesearchaeota		dpann	13.1533	2608.55	0.504238
S3_GD2017_2_B1_scaffold_16457_1	GD2017-2_B1_UNK	gd17-2	a	woesearchaeota		dpann	7.88806	2608.55	0.302393
S3_GD2017_2_B1_scaffold_17416_2	GD2017-2_B1_UNK	gd17-2	a	woesearchaeota		dpann	5.19292	2608.55	0.199073
S3_GD2017_2_B1_scaffold_1806_25	GD2017-2_B1_UNK	gd17-2	a	woesearchaeota		dpann	9.36741	2608.55	0.359104
S3_GD2017_2_B1_scaffold_20262_1	GD2017-2_B1_UNK	gd17-2	a	woesearchaeota		dpann	4.12088	2608.55	0.157976
S3_GD2017_2_B1_scaffold_23450_13	GD2017-2_B1_UNK	gd17-2	a	woesearchaeota		dpann	6.72016	2608.55	0.257621
S3_GD2017_2_B1_scaffold_25484_6	GD2017-2_B1_UNK	gd17-2	a	woesearchaeota		dpann	7.67442	2608.55	0.294203
S3_GD2017_2_B1_scaffold_30274_3	GD2017-2_B1_UNK	gd17-2	a	woesearchaeota		dpann	6.4808	2608.55	0.248445
S3_GD2017_2_B1_scaffold_32224_1	GD2017-2_B1_UNK	gd17-2	a	woesearchaeota		dpann	4.02145	2608.55	0.154164
S3_GD2017_2_B1_scaffold_35556_6	GD2017-2_B1_UNK	gd17-2	a	woesearchaeota		dpann	6.39205	2608.55	0.245042
S3_GD2017_2_B1_scaffold_41483_4	GD2017-2_B1_UNK	gd17-2	a	woesearchaeota		dpann	4.74176	2608.55	0.181778
S3_GD2017_2_B1_scaffold_42254_1	GD2017-2_B1_UNK	gd17-2	a	woesearchaeota		dpann	4.25484	2608.55	0.163111
S3_GD2017_2_B1_scaffold_4307_6	GD2017-2_B1_UNK	gd17-2	a	woesearchaeota		dpann	6.98986	2608.55	0.26796
S3_GD2017_2_B1_scaffold_434_29	GD2017-2_B1_UNK	gd17-2	a	woesearchaeota		dpann	13.4096	2608.55	0.514064
S3_GD2017_2_B1_scaffold_4982_5	GD2017-2_B1_UNK	gd17-2	a	woesearchaeota		dpann	6.76733	2608.55	0.259429
S3_GD2017_2_B1_scaffold_52334_1	GD2017-2_B1_UNK	gd17-2	a	woesearchaeota		dpann	8.60495	2608.55	0.329875
S3_GD2017_2_B1_scaffold_5990_5	GD2017-2_B1_UNK	gd17-2	a	woesearchaeota		dpann	5.07378	2608.55	0.194506
S3_GD2017_2_B1_scaffold_733_46	GD2017-2_B1_UNK	gd17-2	a	woesearchaeota		dpann	12.522	2608.55	0.480038
S3_GD2017_2_B1_scaffold_77208_6	GD2017-2_B1_UNK	gd17-2	a	woesearchaeota		dpann	4.55056	2608.55	0.174448
S3_GD2017_2_B1_scaffold_78831_2	GD2017-2_B1_UNK	gd17-2	a	woesearchaeota		dpann	3.76735	2608.55	0.144423
S3_GD2017_2_B1_scaffold_80133_2	GD2017-2_B1_UNK	gd17-2	a	woesearchaeota		dpann	5.00668	2608.55	0.191933
S3_GD2017_2_B1_scaffold_81566_1	GD2017-2_B1_UNK	gd17-2	a	woesearchaeota		dpann	3.23887	2608.55	0.124164
S3_GD2017_2_B1_scaffold_9334_8	GD2017-2_B1_UNK	gd17-2	a	woesearchaeota		dpann	7.68532	2608.55	0.29462
S3_GD2017_2_B1_scaffold_94426_1	GD2017-2_B1_UNK	gd17-2	a	woesearchaeota		dpann	3.77778	2608.55	0.144823
S3_GD2017_2_B1_scaffold_30858_5	GD2017-2_B1_UNK	gd17-2	b	wolfebacteria	parcubacteria	cpr	5.03747	2608.55	0.193114
S3_GD2017_2_B1_scaffold_126128_1	GD2017-2_B1_UNK	gd17-2	b	yanofskybacteria	parcubacteria	cpr	3.60641	2608.55	0.138254
S3_GD2017_2_B1_scaffold_101257_3	GD2017-2_B1_UNK	gd17-2	b	zambryskibacteria	parcubacteria	cpr	4.87994	2608.55	0.187075
S3_GD2017_2_B1_scaffold_81561_1	GD2017-2_B1_UNK	gd17-2	b	zambryskibacteria	parcubacteria	cpr	4.35223	2608.55	0.166845
S3_GD2017_2_B1_scaffold_69529_4		gd17-2	b	nitrospinae			4.22018	2608.55	0.161783
S7_GD2017_3_B1_scaffold_116661_4	GD2017-3_B1_QB3_180125_ACD39_44_5	gd17-3	b	riflebacteria			5.65006	2282.46	0.247542
S7_GD2017_3_B1_scaffold_125317_2	GD2017-3_B1_QB3_180125_ACD39_44_5	gd17-3	b	riflebacteria			2.73723	2282.46	0.119924
S7_GD2017_3_B1_scaffold_5913_14	GD2017-3_B1_QB3_180125_Acidobacteria_67_10	gd17-3	b	acidobacteria			8.25294	2282.46	0.36158
S7_GD2017_3_B1_scaffold_169_41	GD2017-3_B1_QB3_180125_Archaea_30_11	gd17-3	a	woesearchaeota		dpann	11.3808	2282.46	0.49862
S7_GD2017_3_B1_scaffold_4903_12	GD2017-3_B1_QB3_180125_Archaea_33_7	gd17-3	a	woesearchaeota		dpann	7.64563	2282.46	0.334973
S7_GD2017_3_B1_scaffold_319_25	GD2017-3_B1_QB3_180125_Archaea_36_14	gd17-3	a	woesearchaeota		dpann	14.8009	2282.46	0.648463
S7_GD2017_3_B1_scaffold_439_14	GD2017-3_B1_QB3_180125_Archaea_39_44	gd17-3	a	woesearchaeota		dpann	44.5047	2282.46	1.94985
S7_GD2017_3_B1_scaffold_291_41	GD2017-3_B1_QB3_180125_Archaea_40_11	gd17-3	a	woesearchaeota		dpann	10.9348	2282.46	0.479079
S7_GD2017_3_B1_scaffold_35_106	GD2017-3_B1_QB3_180125_Archaea_45_11	gd17-3	a	diapherotrites		dpann	11.3773	2282.46	0.498466
S7_GD2017_3_B1_scaffold_84_3	GD2017-3_B1_QB3_180125_Archaea_45_13	gd17-3	a	aenigmarchaeota		dpann	12.8004	2282.46	0.560814
S7_GD2017_3_B1_scaffold_292_3	GD2017-3_B1_QB3_180125_Archaea_48_15	gd17-3	a	woesearchaeota		dpann	14.9671	2282.46	0.655745
S7_GD2017_3_B1_scaffold_30_164	GD2017-3_B1_QB3_180125_Archaea_48_59	gd17-3	a	woesearchaeota		dpann	59.6829	2282.46	2.61485
S7_GD2017_3_B1_scaffold_20824_2	GD2017-3_B1_QB3_180125_Archaea_48_6	gd17-3	a	aenigmarchaeota		dpann	5.58076	2282.46	0.244506
S7_GD2017_3_B1_scaffold_5399_16	GD2017-3_B1_QB3_180125_Archaea_49_6	gd17-3	a	woesearchaeota		dpann	5.77694	2282.46	0.253101
S7_GD2017_3_B1_scaffold_426_24	GD2017-3_B1_QB3_180125_Archaea_50_9	gd17-3	a	woesearchaeota		dpann	9.09526	2282.46	0.398484
S7_GD2017_3_B1_scaffold_1083_27	GD2017-3_B1_QB3_180125_Archaea_53_20	gd17-3	a	aenigmarchaeota		dpann	19.8288	2282.46	0.868746
S7_GD2017_3_B1_scaffold_26270_3	GD2017-3_B1_QB3_180125_Armatimonadetes_64_6	gd17-3	b	armatimonadetes			5.95786	2282.46	0.261028
S7_GD2017_3_B1_scaffold_6909_11	GD2017-3_B1_QB3_180125_Azambacteria_56_7	gd17-3	b	azambacteria	parcubacteria	cpr	6.38885	2282.46	0.27991
S7_GD2017_3_B1_scaffold_702_13	GD2017-3_B1_QB3_180125_Bacteria_58_10	gd17-3	b	chloroflexi			10.3646	2282.46	0.454099
S7_GD2017_3_B1_scaffold_190_29	GD2017-3_B1_QB3_180125_Bacteria_59_21	gd17-3	b	nitrospinae			21.9967	2282.46	0.963728
S7_GD2017_3_B1_scaffold_3444_2	GD2017-3_B1_QB3_180125_Bacteria_63_7	gd17-3	b	chloroflexi			6.24359	2282.46	0.273546
S7_GD2017_3_B1_scaffold_7083_9	GD2017-3_B1_QB3_180125_Bacteria_64_6	gd17-3	b	planctomycetes			4.89777	2282.46	0.214582
S7_GD2017_3_B1_scaffold_14040_7	GD2017-3_B1_QB3_180125_Bacteria_66_7	gd17-3	b	handelsmanbacteria			7.18691	2282.46	0.314875
S7_GD2017_3_B1_scaffold_9951_7	GD2017-3_B1_QB3_180125_Bacteria_70_6	gd17-3	b	deltaproteobacteria	proteobacteria		6.4115	2282.46	0.280903
S7_GD2017_3_B1_scaffold_37082_6	GD2017-3_B1_QB3_180125_Bacteroidetes_43_6	gd17-3	b	bacteroidetes			4.56194	2282.46	0.199869
S7_GD2017_3_B1_scaffold_16774_6	GD2017-3_B1_QB3_180125_Betaproteobacteria_62_9	gd17-3	b	betaproteobacteria	proteobacteria		13.3048	2282.46	0.582913
S7_GD2017_3_B1_scaffold_1593_9	GD2017-3_B1_QB3_180125_Betaproteobacteria_65_15	gd17-3	b	betaproteobacteria	proteobacteria		16.2233	2282.46	0.710781
S7_GD2017_3_B1_scaffold_4306_13	GD2017-3_B1_QB3_180125_CG_CPR14_01_57_6	gd17-3	b	uhrbacteria	parcubacteria	cpr	6.04767	2282.46	0.264962
S7_GD2017_3_B1_scaffold_6748_7	GD2017-3_B1_QB3_180125_Chloroflexi_53_7	gd17-3	b	chloroflexi			7.70532	2282.46	0.337588
S7_GD2017_3_B1_scaffold_8830_3	GD2017-3_B1_QB3_180125_Chloroflexi_57_8	gd17-3	b	chloroflexi			10.881	2282.46	0.476721
S7_GD2017_3_B1_scaffold_12996_9	GD2017-3_B1_QB3_180125_Dadabacteria_42_9	gd17-3	b	dadabacteria			8.26176	2282.46	0.361967
S7_GD2017_3_B1_scaffold_2697_13	GD2017-3_B1_QB3_180125_Daviesbacteria_37_7	gd17-3	b	daviesbacteria	microgenomates	cpr	7.92247	2282.46	0.347102
S7_GD2017_3_B1_scaffold_192_33	GD2017-3_B1_QB3_180125_Daviesbacteria_37_9	gd17-3	b	daviesbacteria	microgenomates	cpr	9.60608	2282.46	0.420865
S7_GD2017_3_B1_scaffold_5086_18	GD2017-3_B1_QB3_180125_Daviesbacteria_40_7	gd17-3	b	daviesbacteria	microgenomates	cpr	6.83918	2282.46	0.29964
S7_GD2017_3_B1_scaffold_1_264	GD2017-3_B1_QB3_180125_Daviesbacteria_41_14	gd17-3	b	daviesbacteria	microgenomates	cpr	14.405	2282.46	0.631118
S7_GD2017_3_B1_scaffold_46209_4	GD2017-3_B1_QB3_180125_Deltaproteobacteria_50_5	gd17-3	b	deltaproteobacteria	proteobacteria		4.42882	2282.46	0.194037
S7_GD2017_3_B1_scaffold_955_9	GD2017-3_B1_QB3_180125_Deltaproteobacteria_51_9	gd17-3	b	deltaproteobacteria	proteobacteria		10.1506	2282.46	0.444721
S7_GD2017_3_B1_scaffold_4556_10	GD2017-3_B1_QB3_180125_Deltaproteobacteria_53_7	gd17-3	b	deltaproteobacteria	proteobacteria		6.60007	2282.46	0.289165
S7_GD2017_3_B1_scaffold_3238_15	GD2017-3_B1_QB3_180125_Deltaproteobacteria_57_12	gd17-3	b	deltaproteobacteria	proteobacteria		13.6154	2282.46	0.596521
S7_GD2017_3_B1_scaffold_354_21	GD2017-3_B1_QB3_180125_Deltaproteobacteria_58_16	gd17-3	b	deltaproteobacteria	proteobacteria		17.0433	2282.46	0.746708
S7_GD2017_3_B1_scaffold_3834_21	GD2017-3_B1_QB3_180125_Deltaproteobacteria_60_15	gd17-3	b	deltaproteobacteria	proteobacteria		16.9266	2282.46	0.741592
S7_GD2017_3_B1_scaffold_14506_6	GD2017-3_B1_QB3_180125_DPANN_31_9	gd17-3	a	pacearchaeota		dpann	9.14148	2282.46	0.400509
S7_GD2017_3_B1_scaffold_25020_7	GD2017-3_B1_QB3_180125_Gottesmanbacteria_51_6	gd17-3	b	gottesmanbacteria	microgenomates	cpr	6.96138	2282.46	0.304994
S7_GD2017_3_B1_scaffold_18617_10	GD2017-3_B1_QB3_180125_Kaiserbacteria_55_6	gd17-3	b	kaiserbacteria	parcubacteria	cpr	5.71388	2282.46	0.250339
S7_GD2017_3_B1_scaffold_3664_1	GD2017-3_B1_QB3_180125_Kaiserbacteria_55_6	gd17-3	b	kaiserbacteria	parcubacteria	cpr	7.03511	2282.46	0.308224
S7_GD2017_3_B1_scaffold_1048_16	GD2017-3_B1_QB3_180125_Levybacteria_39_8	gd17-3	b	levybacteria	microgenomates	cpr	7.20493	2282.46	0.315665
S7_GD2017_3_B1_scaffold_2848_26	GD2017-3_B1_QB3_180125_Levybacteria_41_21	gd17-3	b	levybacteria	microgenomates	cpr	23.7533	2282.46	1.04069
S7_GD2017_3_B1_scaffold_93624_1	GD2017-3_B1_QB3_180125_Magasanikbacteria_39_6	gd17-3	b	magasanikbacteria	parcubacteria	cpr	7.33945	2282.46	0.321558
S7_GD2017_3_B1_scaffold_14926_6	GD2017-3_B1_QB3_180125_Magasanikbacteria_55_5	gd17-3	b	magasanikbacteria	parcubacteria	cpr	5.41103	2282.46	0.23707
S7_GD2017_3_B1_scaffold_46348_6	GD2017-3_B1_QB3_180125_Methylocystis_sp__SC2_63_8	gd17-3	b	alphaproteobacteria	proteobacteria		8.57274	2282.46	0.375592
S7_GD2017_3_B1_scaffold_0_404	GD2017-3_B1_QB3_180125_Microgenomates_35_47	gd17-3	b	roizmanbacteria	microgenomates	cpr	46.7586	2282.46	2.0486
S7_GD2017_3_B1_scaffold_4374_13	GD2017-3_B1_QB3_180125_Microgenomates_36_8	gd17-3	b	levybacteria	microgenomates	cpr	7.74471	2282.46	0.339314
S7_GD2017_3_B1_scaffold_12313_3	GD2017-3_B1_QB3_180125_Microgenomates_37_5	gd17-3	b	levybacteria	microgenomates	cpr	5.17924	2282.46	0.226915
S7_GD2017_3_B1_scaffold_6121_12	GD2017-3_B1_QB3_180125_Microgenomates_40_7	gd17-3	b	levybacteria	microgenomates	cpr	7.8685	2282.46	0.344737
S7_GD2017_3_B1_scaffold_746_35	GD2017-3_B1_QB3_180125_Microgenomates_40_9	gd17-3	b	daviesbacteria	microgenomates	cpr	9.52144	2282.46	0.417156
S7_GD2017_3_B1_scaffold_2659_20	GD2017-3_B1_QB3_180125_Microgenomates_41_7	gd17-3	b	levybacteria	microgenomates	cpr	8.03366	2282.46	0.351973
S7_GD2017_3_B1_scaffold_2005_7	GD2017-3_B1_QB3_180125_Microgenomates_43_7	gd17-3	b	collierbacteria	microgenomates	cpr	6.9311	2282.46	0.303667
S7_GD2017_3_B1_scaffold_12640_1	GD2017-3_B1_QB3_180125_NC10_67_8	gd17-3	b	nc10			9.07366	2282.46	0.397538
S7_GD2017_3_B1_scaffold_6235_13	GD2017-3_B1_QB3_180125_Niyogibacteria_46_16	gd17-3	b	niyogibacteria	parcubacteria	cpr	16.36	2282.46	0.71677
S7_GD2017_3_B1_scaffold_355_45	GD2017-3_B1_QB3_180125_Omnitrophica_55_10	gd17-3	b	omnitrophica			11.0632	2282.46	0.484703
S7_GD2017_3_B1_scaffold_861_2	GD2017-3_B1_QB3_180125_Parcubacteria_41_7	gd17-3	b	falkowbacteria	parcubacteria	cpr	6.93948	2282.46	0.304035
S7_GD2017_3_B1_scaffold_3_203	GD2017-3_B1_QB3_180125_Parcubacteria_43_20	gd17-3	b	giovannonibacteria	parcubacteria	cpr	19.6798	2282.46	0.86222
S7_GD2017_3_B1_scaffold_14_32	GD2017-3_B1_QB3_180125_Parcubacteria_45_11	gd17-3	b	sungbacteria	parcubacteria	cpr	11.1098	2282.46	0.486746
S7_GD2017_3_B1_scaffold_41131_1	GD2017-3_B1_QB3_180125_Parcubacteria_49_6	gd17-3	b	uhrbacteria	parcubacteria	cpr	6.77107	2282.46	0.296656
S7_GD2017_3_B1_scaffold_4392_8	GD2017-3_B1_QB3_180125_Parcubacteria_49_7	gd17-3	b	lloydbacteria	parcubacteria	cpr	8.01198	2282.46	0.351023
S7_GD2017_3_B1_scaffold_475_38	GD2017-3_B1_QB3_180125_Parcubacteria_50_11	gd17-3	b	liptonbacteria	parcubacteria	cpr	10.083	2282.46	0.441759
S7_GD2017_3_B1_scaffold_1551_13	GD2017-3_B1_QB3_180125_Parcubacteria_50_7	gd17-3	b	taylorbacteria	parcubacteria	cpr	7.04253	2282.46	0.30855
S7_GD2017_3_B1_scaffold_5_35	GD2017-3_B1_QB3_180125_Parcubacteria_52_25	gd17-3	b	uhrbacteria	parcubacteria	cpr	24.9684	2282.46	1.09393
S7_GD2017_3_B1_scaffold_404_26	GD2017-3_B1_QB3_180125_Parcubacteria_53_10	gd17-3	b	liptonbacteria	parcubacteria	cpr	10.5043	2282.46	0.460218
S7_GD2017_3_B1_scaffold_907_18	GD2017-3_B1_QB3_180125_Parcubacteria_53_17	gd17-3	b	tagabacteria	parcubacteria	cpr	17.1337	2282.46	0.750668
S7_GD2017_3_B1_scaffold_262_33	GD2017-3_B1_QB3_180125_Parcubacteria_55_15	gd17-3	b	lloydbacteria	parcubacteria	cpr	14.6045	2282.46	0.639859
S7_GD2017_3_B1_scaffold_228_59	GD2017-3_B1_QB3_180125_Parcubacteria_55_21	gd17-3	b	uhrbacteria	parcubacteria	cpr	21.5963	2282.46	0.946184
S7_GD2017_3_B1_scaffold_21836_3	GD2017-3_B1_QB3_180125_Parcubacteria_57_5	gd17-3	b	kaiserbacteria	parcubacteria	cpr	5.46729	2282.46	0.239535
S7_GD2017_3_B1_scaffold_6755_1	GD2017-3_B1_QB3_180125_Planctomycetes_38_171	gd17-3	b	planctomycetes			166.015	2282.46	7.27351
S7_GD2017_3_B1_scaffold_97379_1	GD2017-3_B1_QB3_180125_Planctomycetes_38_171	gd17-3	b	planctomycetes			142.652	2282.46	6.24992
S7_GD2017_3_B1_scaffold_23013_5	GD2017-3_B1_QB3_180125_Planctomycetes_43_7	gd17-3	b	planctomycetes			5.4607	2282.46	0.239246
S7_GD2017_3_B1_scaffold_4750_7	GD2017-3_B1_QB3_180125_RIF_OD1_1_44_7	gd17-3	b	zambryskibacteria	parcubacteria	cpr	6.72992	2282.46	0.294854
S7_GD2017_3_B1_scaffold_3218_14	GD2017-3_B1_QB3_180125_RIF_OD1_13_46_7	gd17-3	b	sungbacteria	parcubacteria	cpr	7.62383	2282.46	0.334018
S7_GD2017_3_B1_scaffold_20378_5	GD2017-3_B1_QB3_180125_RIF_OD1_7_46_6	gd17-3	b	wildermuthbacteria	parcubacteria	cpr	5.50746	2282.46	0.241295
S7_GD2017_3_B1_scaffold_41539_4	GD2017-3_B1_QB3_180125_RIFCSPHIGHO2_01_FULL_OP11_Gottesmanbacteria_39_10_curated_40_5	gd17-3	b	gottesmanbacteria	microgenomates	cpr	5.21316	2282.46	0.228401
S7_GD2017_3_B1_scaffold_16386_6	GD2017-3_B1_QB3_180125_RIFCSPHIGHO2_01_FULL_SM2F11_46_24_curated_48_5	gd17-3	b	doudnabacteria		cpr	4.92829	2282.46	0.21592
S7_GD2017_3_B1_scaffold_20068_1	GD2017-3_B1_QB3_180125_RIFCSPHIGHO2_02_FULL_OD1_Kaiserbacteria_49_11_curated_49_6	gd17-3	b	kaiserbacteria	parcubacteria	cpr	6.90028	2282.46	0.302317
S7_GD2017_3_B1_scaffold_14496_4	GD2017-3_B1_QB3_180125_RIFCSPHIGHO2_02_FULL_RIF_OD1_07_47_12_curated_46_7	gd17-3	b	wildermuthbacteria	parcubacteria	cpr	6.38144	2282.46	0.279586
S7_GD2017_3_B1_scaffold_1299_9	GD2017-3_B1_QB3_180125_RIFCSPHIGHO2_02_FULL_WOR_2_63_39_curated_67_44	gd17-3	b	omnitrophica			45.0085	2282.46	1.97193
S7_GD2017_3_B1_scaffold_5793_14	GD2017-3_B1_QB3_180125_RIFCSPLOWO2_01_FULL_OD1_45_48_curated_44_103	gd17-3	b	niyogibacteria	parcubacteria	cpr	105.653	2282.46	4.62892
S7_GD2017_3_B1_scaffold_2_254	GD2017-3_B1_QB3_180125_RIFCSPLOWO2_01_FULL_OD1_Giovannonibacteria_46_32_curated_47_25	gd17-3	b	giovannonibacteria	parcubacteria	cpr	24.9204	2282.46	1.09182
S7_GD2017_3_B1_scaffold_12230_8	GD2017-3_B1_QB3_180125_RIFCSPLOWO2_02_FULL_Acidobacteria_68_18_curated_68_7	gd17-3	b	acidobacteria			7.46056	2282.46	0.326865
S7_GD2017_3_B1_scaffold_77_70	GD2017-3_B1_QB3_180125_RIFCSPLOWO2_12_FULL_Entotheonella_69_37_curated_69_12	gd17-3	b	tectomicrobia			12.1029	2282.46	0.530254
S7_GD2017_3_B1_scaffold_21661_4	GD2017-3_B1_QB3_180125_RIFCSPLOWO2_12_FULL_Gemmatimonadetes_68_9_curated_69_6	gd17-3	b	gemmatimonadetes			7.95596	2282.46	0.348569
S7_GD2017_3_B1_scaffold_6130_11	GD2017-3_B1_QB3_180125_Rokubacteria_70_8	gd17-3	b	rokubacteria			11.3633	2282.46	0.497854
S7_GD2017_3_B1_scaffold_701_38	GD2017-3_B1_QB3_180125_Rokubacteria_71_12	gd17-3	b	rokubacteria			11.7409	2282.46	0.514398
S7_GD2017_3_B1_scaffold_12474_2	GD2017-3_B1_QB3_180125_Uhrbacteria_51_6	gd17-3	b	uhrbacteria	parcubacteria	cpr	6.55065	2282.46	0.286999
S7_GD2017_3_B1_scaffold_78_7	GD2017-3_B1_QB3_180125_Uhrbacteria_58_8	gd17-3	b	uhrbacteria	parcubacteria	cpr	8.19423	2282.46	0.359008
S7_GD2017_3_B1_scaffold_26154_5	GD2017-3_B1_QB3_180125_uncultured_bacterium_44_5	gd17-3	b	buchananbacteria	parcubacteria	cpr	5.69212	2282.46	0.249385
S7_GD2017_3_B1_scaffold_800_32	GD2017-3_B1_QB3_180125_unknown_40_10	gd17-3	a	aenigmarchaeota		dpann	10.3568	2282.46	0.453755
S7_GD2017_3_B1_scaffold_454_17	GD2017-3_B1_QB3_180125_unknown_40_10	gd17-3	a	woesearchaeota		dpann	9.67445	2282.46	0.42386
S7_GD2017_3_B1_scaffold_35720_5	GD2017-3_B1_QB3_180125_unknown_47_6	gd17-3	a	woesearchaeota		dpann	4.46689	2282.46	0.195705
S7_GD2017_3_B1_scaffold_5697_9	GD2017-3_B1_QB3_180125_unknown_47_6	gd17-3	a	woesearchaeota		dpann	6.48782	2282.46	0.284247
S7_GD2017_3_B1_scaffold_550_36	GD2017-3_B1_QB3_180125_Woesearchaeota_38_13	gd17-3	a	woesearchaeota		dpann	12.6635	2282.46	0.554816
S7_GD2017_3_B1_scaffold_1938_6	GD2017-3_B1_QB3_180125_Woesearchaeota_42_9	gd17-3	a	woesearchaeota		dpann	9.17947	2282.46	0.402174
S7_GD2017_3_B1_scaffold_32_60	GD2017-3_B1_QB3_180125_Wolfebacteria_42_97	gd17-3	b	wolfebacteria	parcubacteria	cpr	67.5867	2282.46	2.96113
S7_GD2017_3_B1_scaffold_1122_24	GD2017-3_B1_QB3_180125_WOR_2_63_31	gd17-3	b	omnitrophica			32.9198	2282.46	1.44229
S7_GD2017_3_B1_scaffold_5209_9	GD2017-3_B1_QB3_180125_Yanofskybacteria_41_7	gd17-3	b	yanofskybacteria	parcubacteria	cpr	7.74576	2282.46	0.33936
S7_GD2017_3_B1_scaffold_17027_8	GD2017-3_B1_Rokubacteria_70_8	gd17-3	b	rokubacteria			7.56403	2282.46	0.331398
S7_GD2017_3_B1_scaffold_33686_3	GD2017-3_B1_Rokubacteria_70_8	gd17-3	b	rokubacteria			8.30619	2282.46	0.363913
S7_GD2017_3_B1_scaffold_1306_10	GD2017-3_B1_Rokubacteria_71_19	gd17-3	b	rokubacteria			19.7157	2282.46	0.863789
S7_GD2017_3_B1_scaffold_69365_1	GD2017-3_B1_UNK	gd17-3	b	acidobacteria			7.3444	2282.46	0.321775
S7_GD2017_3_B1_scaffold_85093_3	GD2017-3_B1_UNK	gd17-3	b	acidobacteria			4.11552	2282.46	0.180311
S7_GD2017_3_B1_scaffold_92505_2	GD2017-3_B1_UNK	gd17-3	b	actinobacteria			4.32802	2282.46	0.189621
S7_GD2017_3_B1_scaffold_127380_1	GD2017-3_B1_UNK	gd17-3	a	aenigmarchaeota		dpann	6.21547	2282.46	0.272314
S7_GD2017_3_B1_scaffold_46330_3	GD2017-3_B1_UNK	gd17-3	a	aenigmarchaeota		dpann	6.90594	2282.46	0.302565
S7_GD2017_3_B1_scaffold_67840_1	GD2017-3_B1_UNK	gd17-3	a	aenigmarchaeota		dpann	5.28276	2282.46	0.23145
S7_GD2017_3_B1_scaffold_81327_2	GD2017-3_B1_UNK	gd17-3	a	aenigmarchaeota		dpann	2.94944	2282.46	0.129222
S7_GD2017_3_B1_scaffold_9368_22	GD2017-3_B1_UNK	gd17-3	a	aenigmarchaeota		dpann	6.26319	2282.46	0.274405
S7_GD2017_3_B1_scaffold_78822_2	GD2017-3_B1_UNK	gd17-3	b	alphaproteobacteria	proteobacteria		5.99174	2282.46	0.262512
S7_GD2017_3_B1_scaffold_141166_1	GD2017-3_B1_UNK	gd17-3	b	azambacteria	parcubacteria	cpr	8.52106	2282.46	0.373327
S7_GD2017_3_B1_scaffold_18503_9	GD2017-3_B1_UNK	gd17-3	b	azambacteria	parcubacteria	cpr	5.06468	2282.46	0.221895
S7_GD2017_3_B1_scaffold_27280_4	GD2017-3_B1_UNK	gd17-3	a	bathyarchaeota			4.81455	2282.46	0.210937
S7_GD2017_3_B1_scaffold_113776_1	GD2017-3_B1_UNK	gd17-3	b	betaproteobacteria	proteobacteria		4.51807	2282.46	0.197947
S7_GD2017_3_B1_scaffold_46035_4	GD2017-3_B1_UNK	gd17-3	b	betaproteobacteria	proteobacteria		5.92008	2282.46	0.259372
S7_GD2017_3_B1_scaffold_56444_4	GD2017-3_B1_UNK	gd17-3	b	blackburnbacteria	microgenomates	cpr	4.86609	2282.46	0.213195
S7_GD2017_3_B1_scaffold_142891_1	GD2017-3_B1_UNK	gd17-3	b	chloroflexi			4.1461	2282.46	0.18165
S7_GD2017_3_B1_scaffold_185217_2	GD2017-3_B1_UNK	gd17-3	b	chloroflexi			3.07836	2282.46	0.13487
S7_GD2017_3_B1_scaffold_40099_1	GD2017-3_B1_UNK	gd17-3	b	chloroflexi			7.7551	2282.46	0.339769
S7_GD2017_3_B1_scaffold_4127_17	GD2017-3_B1_UNK	gd17-3	b	chloroflexi			9.30368	2282.46	0.407616
S7_GD2017_3_B1_scaffold_44899_6	GD2017-3_B1_UNK	gd17-3	b	chloroflexi			5.39097	2282.46	0.236191
S7_GD2017_3_B1_scaffold_68702_2	GD2017-3_B1_UNK	gd17-3	b	chloroflexi			3.98734	2282.46	0.174695
S7_GD2017_3_B1_scaffold_71778_2	GD2017-3_B1_UNK	gd17-3	b	chloroflexi			3.31599	2282.46	0.145281
S7_GD2017_3_B1_scaffold_76456_1	GD2017-3_B1_UNK	gd17-3	b	chloroflexi			3.0426	2282.46	0.133303
S7_GD2017_3_B1_scaffold_91454_4	GD2017-3_B1_UNK	gd17-3	b	chloroflexi			7.68651	2282.46	0.336764
S7_GD2017_3_B1_scaffold_116760_3	GD2017-3_B1_UNK	gd17-3	b	colwellbacteria	parcubacteria	cpr	4.32692	2282.46	0.189573
S7_GD2017_3_B1_scaffold_50991_4	GD2017-3_B1_UNK	gd17-3	b	colwellbacteria	parcubacteria	cpr	17.6471	2282.46	0.773159
S7_GD2017_3_B1_scaffold_63658_4	GD2017-3_B1_UNK	gd17-3	b	colwellbacteria	parcubacteria	cpr	5.06329	2282.46	0.221835
S7_GD2017_3_B1_scaffold_144485_3	GD2017-3_B1_UNK	gd17-3	b	curtissbacteria	microgenomates	cpr	3.42602	2282.46	0.150102
S7_GD2017_3_B1_scaffold_20702_1	GD2017-3_B1_UNK	gd17-3	b	daviesbacteria	microgenomates	cpr	4.73046	2282.46	0.207252
S7_GD2017_3_B1_scaffold_21289_5	GD2017-3_B1_UNK	gd17-3	b	daviesbacteria	microgenomates	cpr	4.68341	2282.46	0.205191
S7_GD2017_3_B1_scaffold_33797_7	GD2017-3_B1_UNK	gd17-3	b	daviesbacteria	microgenomates	cpr	4.65116	2282.46	0.203778
S7_GD2017_3_B1_scaffold_67477_5	GD2017-3_B1_UNK	gd17-3	b	daviesbacteria	microgenomates	cpr	4.85946	2282.46	0.212904
S7_GD2017_3_B1_scaffold_70041_4	GD2017-3_B1_UNK	gd17-3	b	daviesbacteria	microgenomates	cpr	3.45932	2282.46	0.151561
S7_GD2017_3_B1_scaffold_70316_1	GD2017-3_B1_UNK	gd17-3	b	daviesbacteria	microgenomates	cpr	4.52503	2282.46	0.198252
S7_GD2017_3_B1_scaffold_80373_2	GD2017-3_B1_UNK	gd17-3	b	daviesbacteria	microgenomates	cpr	5.33473	2282.46	0.233727
S7_GD2017_3_B1_scaffold_109930_2	GD2017-3_B1_UNK	gd17-3	b	deltaproteobacteria	proteobacteria		4.17369	2282.46	0.182859
S7_GD2017_3_B1_scaffold_111885_3	GD2017-3_B1_UNK	gd17-3	b	deltaproteobacteria	proteobacteria		3.06905	2282.46	0.134462
S7_GD2017_3_B1_scaffold_144930_2	GD2017-3_B1_UNK	gd17-3	b	deltaproteobacteria	proteobacteria		2.68657	2282.46	0.117705
S7_GD2017_3_B1_scaffold_145743_1	GD2017-3_B1_UNK	gd17-3	b	deltaproteobacteria	proteobacteria		3.8961	2282.46	0.170697
S7_GD2017_3_B1_scaffold_38922_6	GD2017-3_B1_UNK	gd17-3	b	deltaproteobacteria	proteobacteria		4.53737	2282.46	0.198793
S7_GD2017_3_B1_scaffold_7265_15	GD2017-3_B1_UNK	gd17-3	b	deltaproteobacteria	proteobacteria		7.5616	2282.46	0.331291
S7_GD2017_3_B1_scaffold_90062_2	GD2017-3_B1_UNK	gd17-3	b	deltaproteobacteria	proteobacteria		4.59298	2282.46	0.201229
S7_GD2017_3_B1_scaffold_90075_2	GD2017-3_B1_UNK	gd17-3	b	doudnabacteria		cpr	4.03286	2282.46	0.176689
S7_GD2017_3_B1_scaffold_57974_4	GD2017-3_B1_UNK	gd17-3	b	elusimicrobia			5.71672	2282.46	0.250463
S7_GD2017_3_B1_scaffold_23491_2	GD2017-3_B1_UNK	gd17-3	a	euryarchaeota			4.99022	2282.46	0.218633
S7_GD2017_3_B1_scaffold_59331_1	GD2017-3_B1_UNK	gd17-3	b	falkowbacteria	parcubacteria	cpr	6.23197	2282.46	0.273037
S7_GD2017_3_B1_scaffold_97593_2	GD2017-3_B1_UNK	gd17-3	b	falkowbacteria	parcubacteria	cpr	4.70588	2282.46	0.206176
S7_GD2017_3_B1_scaffold_142754_1	GD2017-3_B1_UNK	gd17-3	b	firmicutes			3.99408	2282.46	0.17499
S7_GD2017_3_B1_scaffold_136348_4	GD2017-3_B1_UNK	gd17-3	b	giovannonibacteria	parcubacteria	cpr	3.7428	2282.46	0.163981
S7_GD2017_3_B1_scaffold_83917_3	GD2017-3_B1_UNK	gd17-3	b	giovannonibacteria	parcubacteria	cpr	3.43593	2282.46	0.150536
S7_GD2017_3_B1_scaffold_81674_5	GD2017-3_B1_UNK	gd17-3	b	gottesmanbacteria	microgenomates	cpr	3.58902	2282.46	0.157243
S7_GD2017_3_B1_scaffold_25008_3	GD2017-3_B1_UNK	gd17-3	b	kerfeldbacteria	parcubacteria	cpr	5.58754	2282.46	0.244803
S7_GD2017_3_B1_scaffold_119703_2	GD2017-3_B1_UNK	gd17-3	b	levybacteria	microgenomates	cpr	2.79503	2282.46	0.122457
S7_GD2017_3_B1_scaffold_54535_2	GD2017-3_B1_UNK	gd17-3	b	levybacteria	microgenomates	cpr	5.50383	2282.46	0.241136
S7_GD2017_3_B1_scaffold_126307_2	GD2017-3_B1_UNK	gd17-3	b	liptonbacteria	parcubacteria	cpr	4.12466	2282.46	0.180711
S7_GD2017_3_B1_scaffold_67517_1	GD2017-3_B1_UNK	gd17-3	b	liptonbacteria	parcubacteria	cpr	3.75469	2282.46	0.164502
S7_GD2017_3_B1_scaffold_116751_1	GD2017-3_B1_UNK	gd17-3	b	lloydbacteria	parcubacteria	cpr	4.1958	2282.46	0.183828
S7_GD2017_3_B1_scaffold_139838_2	GD2017-3_B1_UNK	gd17-3	b	lloydbacteria	parcubacteria	cpr	2.92398	2282.46	0.128106
S7_GD2017_3_B1_scaffold_61120_3	GD2017-3_B1_UNK	gd17-3	b	lloydbacteria	parcubacteria	cpr	32.716	2282.46	1.43337
S7_GD2017_3_B1_scaffold_74646_1	GD2017-3_B1_UNK	gd17-3	b	lloydbacteria	parcubacteria	cpr	17.1885	2282.46	0.75307
S7_GD2017_3_B1_scaffold_22463_4	GD2017-3_B1_UNK	gd17-3	b	nc10			13.1429	2282.46	0.575819
S7_GD2017_3_B1_scaffold_42491_1	GD2017-3_B1_UNK	gd17-3	b	nc10			8.66604	2282.46	0.379679
S7_GD2017_3_B1_scaffold_125262_1	GD2017-3_B1_UNK	gd17-3	b	nealsonbacteria	parcubacteria	cpr	4.23883	2282.46	0.185713
S7_GD2017_3_B1_scaffold_114797_1	GD2017-3_B1_UNK	gd17-3	b	nitrospirae			5.29129	2282.46	0.231824
S7_GD2017_3_B1_scaffold_40475_4	GD2017-3_B1_UNK	gd17-3	b	nitrospirae			5.1323	2282.46	0.224858
S7_GD2017_3_B1_scaffold_110103_3	GD2017-3_B1_UNK	gd17-3	b	niyogibacteria	parcubacteria	cpr	3.67089	2282.46	0.16083
S7_GD2017_3_B1_scaffold_134845_1	GD2017-3_B1_UNK	gd17-3	b	omnitrophica			2.85987	2282.46	0.125297
S7_GD2017_3_B1_scaffold_33404_3	GD2017-3_B1_UNK	gd17-3	b	omnitrophica			7.83718	2282.46	0.343365
S7_GD2017_3_B1_scaffold_67318_1	GD2017-3_B1_UNK	gd17-3	b	omnitrophica			4.68457	2282.46	0.205242
S7_GD2017_3_B1_scaffold_77509_2	GD2017-3_B1_UNK	gd17-3	b	omnitrophica			3.27198	2282.46	0.143353
S7_GD2017_3_B1_scaffold_37647_4	GD2017-3_B1_UNK	gd17-3	a	pacearchaeota		dpann	4.70383	2282.46	0.206086
S7_GD2017_3_B1_scaffold_85935_2	GD2017-3_B1_UNK	gd17-3	a	pacearchaeota		dpann	4.6807	2282.46	0.205072
S7_GD2017_3_B1_scaffold_122658_2	GD2017-3_B1_UNK	gd17-3	b	pacebacteria	microgenomates	cpr	2.97297	2282.46	0.130253
S7_GD2017_3_B1_scaffold_121101_1	GD2017-3_B1_UNK	gd17-3	b	peregrinibacteria		cpr	4.69169	2282.46	0.205554
S7_GD2017_3_B1_scaffold_138529_1	GD2017-3_B1_UNK	gd17-3	b	peregrinibacteria		cpr	4.36047	2282.46	0.191042
S7_GD2017_3_B1_scaffold_143493_2	GD2017-3_B1_UNK	gd17-3	b	planctomycetes			2.96736	2282.46	0.130007
S7_GD2017_3_B1_scaffold_29902_1	GD2017-3_B1_UNK	gd17-3	b	planctomycetes			7.25624	2282.46	0.317913
S7_GD2017_3_B1_scaffold_72695_1	GD2017-3_B1_UNK	gd17-3	b	planctomycetes			5.30799	2282.46	0.232556
S7_GD2017_3_B1_scaffold_138252_3	GD2017-3_B1_UNK	gd17-3	b	rokubacteria			6.96325	2282.46	0.305076
S7_GD2017_3_B1_scaffold_57650_6	GD2017-3_B1_UNK	gd17-3	b	rokubacteria			6.88776	2282.46	0.301769
S7_GD2017_3_B1_scaffold_58983_4	GD2017-3_B1_UNK	gd17-3	b	saccharibacteria		cpr	2.50144	2282.46	0.109594
S7_GD2017_3_B1_scaffold_89080_2	GD2017-3_B1_UNK	gd17-3	b	spechtbacteria	parcubacteria	cpr	4.33976	2282.46	0.190135
S7_GD2017_3_B1_scaffold_68716_2	GD2017-3_B1_UNK	gd17-3	a	thaumarchaeota			8.82911	2282.46	0.386824
S7_GD2017_3_B1_scaffold_95662_3	GD2017-3_B1_UNK	gd17-3	a	thaumarchaeota			4.76744	2282.46	0.208873
S7_GD2017_3_B1_scaffold_56960_3	GD2017-3_B1_UNK	gd17-3	b	uhrbacteria	parcubacteria	cpr	3.12324	2282.46	0.136836
S7_GD2017_3_B1_scaffold_100876_4	GD2017-3_B1_UNK	gd17-3	b	vogelbacteria	parcubacteria	cpr	4.08	2282.46	0.178754
S7_GD2017_3_B1_scaffold_127513_2	GD2017-3_B1_UNK	gd17-3	b	vogelbacteria	parcubacteria	cpr	3.87097	2282.46	0.169596
S7_GD2017_3_B1_scaffold_96283_2	GD2017-3_B1_UNK	gd17-3	b	wildermuthbacteria	parcubacteria	cpr	3.96579	2282.46	0.17375
S7_GD2017_3_B1_scaffold_9860_7	GD2017-3_B1_UNK	gd17-3	b	wildermuthbacteria	parcubacteria	cpr	5.56414	2282.46	0.243778
S7_GD2017_3_B1_scaffold_102830_3	GD2017-3_B1_UNK	gd17-3	a	woesearchaeota		dpann	3.15789	2282.46	0.138355
S7_GD2017_3_B1_scaffold_1193_15	GD2017-3_B1_UNK	gd17-3	a	woesearchaeota		dpann	10.085	2282.46	0.441847
S7_GD2017_3_B1_scaffold_120444_2	GD2017-3_B1_UNK	gd17-3	a	woesearchaeota		dpann	4.00712	2282.46	0.175561
S7_GD2017_3_B1_scaffold_12974_4	GD2017-3_B1_UNK	gd17-3	a	woesearchaeota		dpann	6.28966	2282.46	0.275565
S7_GD2017_3_B1_scaffold_13188_12	GD2017-3_B1_UNK	gd17-3	a	woesearchaeota		dpann	5.46268	2282.46	0.239333
S7_GD2017_3_B1_scaffold_17643_7	GD2017-3_B1_UNK	gd17-3	a	woesearchaeota		dpann	4.7541	2282.46	0.208288
S7_GD2017_3_B1_scaffold_24379_2	GD2017-3_B1_UNK	gd17-3	a	woesearchaeota		dpann	5.80387	2282.46	0.254281
S7_GD2017_3_B1_scaffold_2612_7	GD2017-3_B1_UNK	gd17-3	a	woesearchaeota		dpann	6.9014	2282.46	0.302366
S7_GD2017_3_B1_scaffold_39583_1	GD2017-3_B1_UNK	gd17-3	a	woesearchaeota		dpann	4.11606	2282.46	0.180334
S7_GD2017_3_B1_scaffold_43506_4	GD2017-3_B1_UNK	gd17-3	a	woesearchaeota		dpann	4.64507	2282.46	0.203511
S7_GD2017_3_B1_scaffold_48_46	GD2017-3_B1_UNK	gd17-3	a	woesearchaeota		dpann	10.9946	2282.46	0.4817
S7_GD2017_3_B1_scaffold_5556_13	GD2017-3_B1_UNK	gd17-3	a	woesearchaeota		dpann	9.37821	2282.46	0.410881
S7_GD2017_3_B1_scaffold_68438_3	GD2017-3_B1_UNK	gd17-3	a	woesearchaeota		dpann	4.18535	2282.46	0.18337
S7_GD2017_3_B1_scaffold_75679_3	GD2017-3_B1_UNK	gd17-3	a	woesearchaeota		dpann	5.33915	2282.46	0.233921
S7_GD2017_3_B1_scaffold_78281_4	GD2017-3_B1_UNK	gd17-3	a	woesearchaeota		dpann	3.90947	2282.46	0.171283
S7_GD2017_3_B1_scaffold_79063_4	GD2017-3_B1_UNK	gd17-3	a	woesearchaeota		dpann	3.72671	2282.46	0.163276
S7_GD2017_3_B1_scaffold_84328_1	GD2017-3_B1_UNK	gd17-3	a	woesearchaeota		dpann	4.19957	2282.46	0.183993
S7_GD2017_3_B1_scaffold_96334_3	GD2017-3_B1_UNK	gd17-3	a	woesearchaeota		dpann	7.23735	2282.46	0.317085
S7_GD2017_3_B1_scaffold_98007_1	GD2017-3_B1_UNK	gd17-3	a	woesearchaeota		dpann	2.59638	2282.46	0.113753
S7_GD2017_3_B1_scaffold_54351_2	GD2017-3_B1_UNK	gd17-3	b	woesebacteria	microgenomates	cpr	3.77255	2282.46	0.165284
S7_GD2017_3_B1_scaffold_26902_7	GD2017-3_B1_UNK	gd17-3	b	wolfebacteria	parcubacteria	cpr	5.30035	2282.46	0.232221
S7_GD2017_3_B1_scaffold_34942_4	GD2017-3_B1_UNK	gd17-3	b	yanofskybacteria	parcubacteria	cpr	3.68443	2282.46	0.161423
S7_GD2017_3_B1_scaffold_29486_1	GD2017-3_B1_UNK	gd17-3	b	zambryskibacteria	parcubacteria	cpr	5.73463	2282.46	0.251248
S34_3B_scaffold_419054_37	Genasci_Feb2018_S34_3B_Archaea_30_6	gd18-2	a	woesearchaeota		dpann	6.20273	2151.3	0.288324
S34_3B_scaffold_505266_1	Genasci_Feb2018_S34_3B_Archaea_31_6	gd18-2	a	woesearchaeota		dpann	5.60538	2151.3	0.260557
S34_3B_scaffold_350053_39	Genasci_Feb2018_S34_3B_Archaea_38_10	gd18-2	a	woesearchaeota		dpann	10.7338	2151.3	0.498944
S34_3B_scaffold_200841_29	Genasci_Feb2018_S34_3B_Archaea_40_7	gd18-2	a	woesearchaeota		dpann	7.15469	2151.3	0.332574
S34_3B_scaffold_26525_22	Genasci_Feb2018_S34_3B_Archaea_40_7	gd18-2	a	woesearchaeota		dpann	6.32683	2151.3	0.294093
S34_3B_scaffold_430381_4	Genasci_Feb2018_S34_3B_Archaea_40_7	gd18-2	a	woesearchaeota		dpann	8.03959	2151.3	0.373708
S34_3B_scaffold_515897_1	Genasci_Feb2018_S34_3B_Archaea_44_8	gd18-2	a	woesearchaeota		dpann	8.53771	2151.3	0.396862
S34_3B_scaffold_119095_455	Genasci_Feb2018_S34_3B_Archaea_45_12	gd18-2	a	aenigmarchaeota		dpann	12.4186	2151.3	0.57726
S34_3B_scaffold_17062_289	Genasci_Feb2018_S34_3B_Archaea_48_53	gd18-2	a	woesearchaeota		dpann	53.482	2151.3	2.48603
S34_3B_scaffold_430502_10	Genasci_Feb2018_S34_3B_Archaea_49_7	gd18-2	a	thaumarchaeota			6.84346	2151.3	0.318107
S34_3B_scaffold_632960_7	Genasci_Feb2018_S34_3B_Archaea_49_7	gd18-2	a	woesearchaeota		dpann	7.95983	2151.3	0.37
S34_3B_scaffold_86968_1	Genasci_Feb2018_S34_3B_Archaea_49_7	gd18-2	a	woesearchaeota		dpann	5.69348	2151.3	0.264653
S34_3B_scaffold_79829_115	Genasci_Feb2018_S34_3B_Archaea_52_21	gd18-2	a	aenigmarchaeota		dpann	20.439	2151.3	0.950074
S34_3B_scaffold_424805_13	Genasci_Feb2018_S34_3B_Azambacteria_55_6	gd18-2	b	azambacteria	parcubacteria	cpr	6.22395	2151.3	0.28931
S34_3B_scaffold_216073_210	Genasci_Feb2018_S34_3B_Bacteria_42_10	gd18-2	b	collierbacteria	microgenomates	cpr	10.2669	2151.3	0.47724
S34_3B_scaffold_168658_54	Genasci_Feb2018_S34_3B_Bacteria_59_14	gd18-2	b	nitrospinae			14.8823	2151.3	0.691778
S34_3B_scaffold_168099_9	Genasci_Feb2018_S34_3B_Bacteria_59_7	gd18-2	b	chloroflexi			6.20957	2151.3	0.288642
S34_3B_scaffold_30673_95	Genasci_Feb2018_S34_3B_Bacteria_62_9	gd18-2	b	deltaproteobacteria	proteobacteria		9.46457	2151.3	0.439946
S34_3B_scaffold_186124_5	Genasci_Feb2018_S34_3B_Bacteria_63_5	gd18-2	b	chloroflexi			5.63031	2151.3	0.261716
S34_3B_scaffold_66142_18	Genasci_Feb2018_S34_3B_Bacteria_67_7	gd18-2	b	tectomicrobia			7.11004	2151.3	0.330499
S34_3B_scaffold_272262_10	Genasci_Feb2018_S34_3B_Bacteria_70_16	gd18-2	b	deltaproteobacteria	proteobacteria		17.4261	2151.3	0.810026
S34_3B_scaffold_443593_9	Genasci_Feb2018_S34_3B_Bacteroidetes_43_6	gd18-2	b	firmicutes			4.97835	2151.3	0.231411
S34_3B_scaffold_40754_8	Genasci_Feb2018_S34_3B_Betaproteobacteria_65_10	gd18-2	b	betaproteobacteria	proteobacteria		11.1733	2151.3	0.519375
S34_3B_scaffold_777329_5	Genasci_Feb2018_S34_3B_Betaproteobacteria_66_6	gd18-2	b	betaproteobacteria	proteobacteria		6.38718	2151.3	0.296898
S34_3B_scaffold_365205_2	Genasci_Feb2018_S34_3B_Colwellbacteria_46_12	gd18-2	b	colwellbacteria	parcubacteria	cpr	13.716	2151.3	0.637568
S34_3B_scaffold_30851_1	Genasci_Feb2018_S34_3B_Curtissbacteria_40_6	gd18-2	b	curtissbacteria	microgenomates	cpr	5.03821	2151.3	0.234193
S34_3B_scaffold_223328_12	Genasci_Feb2018_S34_3B_Daviesbacteria_36_7	gd18-2	b	daviesbacteria	microgenomates	cpr	7.76984	2151.3	0.361169
S34_3B_scaffold_489131_7	Genasci_Feb2018_S34_3B_Daviesbacteria_36_7	gd18-2	b	daviesbacteria	microgenomates	cpr	6.4346	2151.3	0.299102
S34_3B_scaffold_246308_6	Genasci_Feb2018_S34_3B_Daviesbacteria_39_5	gd18-2	b	daviesbacteria	microgenomates	cpr	4.79394	2151.3	0.222839
S34_3B_scaffold_51631_235	Genasci_Feb2018_S34_3B_Daviesbacteria_40_14	gd18-2	b	daviesbacteria	microgenomates	cpr	13.8993	2151.3	0.646085
S34_3B_scaffold_550268_10	Genasci_Feb2018_S34_3B_Daviesbacteria_40_5	gd18-2	b	daviesbacteria	microgenomates	cpr	5.42124	2151.3	0.251998
S34_3B_scaffold_474798_9	Genasci_Feb2018_S34_3B_Deltaproteobacteria_42_10	gd18-2	b	deltaproteobacteria	proteobacteria		9.54047	2151.3	0.443474
S34_3B_scaffold_151486_22	Genasci_Feb2018_S34_3B_Deltaproteobacteria_51_6	gd18-2	b	deltaproteobacteria	proteobacteria		6.64944	2151.3	0.309089
S34_3B_scaffold_373330_273	Genasci_Feb2018_S34_3B_Deltaproteobacteria_53_10	gd18-2	b	deltaproteobacteria	proteobacteria		10.8713	2151.3	0.505337
S34_3B_scaffold_228630_23	Genasci_Feb2018_S34_3B_Deltaproteobacteria_57_9	gd18-2	b	deltaproteobacteria	proteobacteria		9.83364	2151.3	0.457101
S34_3B_scaffold_66367_25	Genasci_Feb2018_S34_3B_Deltaproteobacteria_58_16	gd18-2	b	deltaproteobacteria	proteobacteria		17.6621	2151.3	0.820995
S34_3B_scaffold_241776_2	Genasci_Feb2018_S34_3B_Deltaproteobacteria_60_13	gd18-2	b	deltaproteobacteria	proteobacteria		11.998	2151.3	0.557707
S34_3B_scaffold_339555_55	Genasci_Feb2018_S34_3B_Diapherotrites_46_10	gd18-2	a	diapherotrites		dpann	10.7532	2151.3	0.499847
S34_3B_scaffold_206305_21	Genasci_Feb2018_S34_3B_DPANN_31_9	gd18-2	a	pacearchaeota		dpann	8.99411	2151.3	0.418077
S34_3B_scaffold_85934_14	Genasci_Feb2018_S34_3B_Gammaproteobacteria_63_7	gd18-2	b	gammaproteobacteria	proteobacteria		6.89429	2151.3	0.32047
S34_3B_scaffold_536925_4	Genasci_Feb2018_S34_3B_Gemmatimonadetes_69_7	gd18-2	b	gemmatimonadetes			7.24346	2151.3	0.336701
S34_3B_scaffold_337619_8	Genasci_Feb2018_S34_3B_Gottesmanbacteria_39_6	gd18-2	b	gottesmanbacteria	microgenomates	cpr	6.99673	2151.3	0.325232
S34_3B_scaffold_233947_16	Genasci_Feb2018_S34_3B_Gottesmanbacteria_50_7	gd18-2	b	gottesmanbacteria	microgenomates	cpr	8.46671	2151.3	0.393561
S34_3B_scaffold_338391_32	Genasci_Feb2018_S34_3B_Latescibacteria-like_64_11	gd18-2	b	latescibacteria			11.2442	2151.3	0.522668
S34_3B_scaffold_650915_13	Genasci_Feb2018_S34_3B_Levybacteria_40_25	gd18-2	b	levybacteria	microgenomates	cpr	24.5327	2151.3	1.14036
S34_3B_scaffold_712631_2	Genasci_Feb2018_S34_3B_Magasanikbacteria_39_6	gd18-2	b	magasanikbacteria	parcubacteria	cpr	5.65105	2151.3	0.26268
S34_3B_scaffold_40434_59	Genasci_Feb2018_S34_3B_Magasanikbacteria_45_13	gd18-2	b	magasanikbacteria	parcubacteria	cpr	13.2595	2151.3	0.616345
S34_3B_scaffold_19849_17	Genasci_Feb2018_S34_3B_Magasanikbacteria_54_6	gd18-2	b	magasanikbacteria	parcubacteria	cpr	6.52396	2151.3	0.303256
S34_3B_scaffold_526447_24	Genasci_Feb2018_S34_3B_Melainabacteria_32_8	gd18-2	b	melainabacteria			7.89165	2151.3	0.366831
S34_3B_scaffold_319821_4	Genasci_Feb2018_S34_3B_Micavibrio_aeruginosavorus_59_5	gd18-2	b	alphaproteobacteria	proteobacteria		4.48635	2151.3	0.208541
S34_3B_scaffold_9933_660	Genasci_Feb2018_S34_3B_Microgenomates_35_45	gd18-2	b	roizmanbacteria	microgenomates	cpr	45.0839	2151.3	2.09565
S34_3B_scaffold_106200_49	Genasci_Feb2018_S34_3B_Microgenomates_36_10	gd18-2	b	levybacteria	microgenomates	cpr	11.0458	2151.3	0.513448
S34_3B_scaffold_284404_40	Genasci_Feb2018_S34_3B_Microgenomates_36_7	gd18-2	b	daviesbacteria	microgenomates	cpr	9.53158	2151.3	0.44306
S34_3B_scaffold_651245_15	Genasci_Feb2018_S34_3B_Microgenomates_38_6	gd18-2	b	daviesbacteria	microgenomates	cpr	5.92981	2151.3	0.275638
S34_3B_scaffold_15496_30	Genasci_Feb2018_S34_3B_Microgenomates_39_17	gd18-2	b	daviesbacteria	microgenomates	cpr	18.1993	2151.3	0.845966
S34_3B_scaffold_529113_31	Genasci_Feb2018_S34_3B_Microgenomates_39_6	gd18-2	b	daviesbacteria	microgenomates	cpr	7.26899	2151.3	0.337887
S34_3B_scaffold_156797_5	Genasci_Feb2018_S34_3B_Microgenomates_40_8	gd18-2	b	levybacteria	microgenomates	cpr	8.63166	2151.3	0.401229
S34_3B_scaffold_161756_3	Genasci_Feb2018_S34_3B_Microgenomates_41_5	gd18-2	b	gottesmanbacteria	microgenomates	cpr	5.16845	2151.3	0.240247
S34_3B_scaffold_700157_22	Genasci_Feb2018_S34_3B_Microgenomates_43_7	gd18-2	b	levybacteria	microgenomates	cpr	7.61216	2151.3	0.353839
S34_3B_scaffold_27876_23	Genasci_Feb2018_S34_3B_NC10_68_8	gd18-2	b	nc10			8.75037	2151.3	0.406747
S34_3B_scaffold_124248_8	Genasci_Feb2018_S34_3B_Niyogibacteria_46_10	gd18-2	b	niyogibacteria	parcubacteria	cpr	10.9745	2151.3	0.510132
S34_3B_scaffold_731249_2	Genasci_Feb2018_S34_3B_Omnitrophica_53_5	gd18-2	b	omnitrophica			5.83849	2151.3	0.271393
S34_3B_scaffold_458853_32	Genasci_Feb2018_S34_3B_Omnitrophica_55_10	gd18-2	b	omnitrophica			10.7189	2151.3	0.498252
S34_3B_scaffold_54598_9	Genasci_Feb2018_S34_3B_Omnitrophica_63_8	gd18-2	b	omnitrophica			8.85648	2151.3	0.411679
S34_3B_scaffold_429732_1	Genasci_Feb2018_S34_3B_Parcubacteria_40_6	gd18-2	b	falkowbacteria	parcubacteria	cpr	4.82537	2151.3	0.2243
S34_3B_scaffold_66496_20	Genasci_Feb2018_S34_3B_Parcubacteria_40_6	gd18-2	b	nealsonbacteria	parcubacteria	cpr	5.7883	2151.3	0.26906
S34_3B_scaffold_426120_185	Genasci_Feb2018_S34_3B_Parcubacteria_43_16	gd18-2	b	giovannonibacteria	parcubacteria	cpr	16.3548	2151.3	0.760228
S34_3B_scaffold_99091_55	Genasci_Feb2018_S34_3B_Parcubacteria_44_11	gd18-2	b	spechtbacteria	parcubacteria	cpr	10.0115	2151.3	0.46537
S34_3B_scaffold_88866_17	Genasci_Feb2018_S34_3B_Parcubacteria_45_8	gd18-2	b	sungbacteria	parcubacteria	cpr	8.28073	2151.3	0.384917
S34_3B_scaffold_353009_17	Genasci_Feb2018_S34_3B_Parcubacteria_46_7	gd18-2	b	sungbacteria	parcubacteria	cpr	6.98348	2151.3	0.324616
S34_3B_scaffold_559455_7	Genasci_Feb2018_S34_3B_Parcubacteria_49_7	gd18-2	b	uhrbacteria	parcubacteria	cpr	7.8265	2151.3	0.363803
S34_3B_scaffold_396500_18	Genasci_Feb2018_S34_3B_Parcubacteria_50_22	gd18-2	b	lloydbacteria	parcubacteria	cpr	22.7177	2151.3	1.05599
S34_3B_scaffold_682531_6	Genasci_Feb2018_S34_3B_Parcubacteria_50_5	gd18-2	b	harrisonbacteria	parcubacteria	cpr	4.58307	2151.3	0.213037
S34_3B_scaffold_493103_16	Genasci_Feb2018_S34_3B_Parcubacteria_53_12	gd18-2	b	liptonbacteria	parcubacteria	cpr	11.4844	2151.3	0.533836
S34_3B_scaffold_103092_16	Genasci_Feb2018_S34_3B_Parcubacteria_56_8	gd18-2	b	lloydbacteria	parcubacteria	cpr	8.58439	2151.3	0.399032
S34_3B_scaffold_601963_6	Genasci_Feb2018_S34_3B_Parcubacteria_58_7	gd18-2	b	uhrbacteria	parcubacteria	cpr	8.02667	2151.3	0.373107
S34_3B_scaffold_165608_10	Genasci_Feb2018_S34_3B_Peregrinibacteria_56_7	gd18-2	b	peregrinibacteria		cpr	7.51708	2151.3	0.34942
S34_3B_scaffold_82206_36	Genasci_Feb2018_S34_3B_Planctomycetes_38_350	gd18-2	b	planctomycetes			329.542	2151.3	15.3182
S34_3B_scaffold_75118_2	Genasci_Feb2018_S34_3B_Planctomycetes_42_7	gd18-2	b	planctomycetes			9.38897	2151.3	0.436431
S34_3B_scaffold_213859_34	Genasci_Feb2018_S34_3B_Planctomycetes_43_26	gd18-2	b	planctomycetes			25.1809	2151.3	1.17049
S34_3B_scaffold_87670_9	Genasci_Feb2018_S34_3B_Proteobacteria_44_7	gd18-2	b	deltaproteobacteria	proteobacteria		6.5726	2151.3	0.305517
S34_3B_scaffold_429209_2	Genasci_Feb2018_S34_3B_RBG_19FT_COMBO_Armatimonadetes_69_19_curated_65_6	gd18-2	b	armatimonadetes			6.53989	2151.3	0.303996
S34_3B_scaffold_439417_14	Genasci_Feb2018_S34_3B_RIF_OD1_7_47_6	gd18-2	b	wildermuthbacteria	parcubacteria	cpr	6.23122	2151.3	0.289648
S34_3B_scaffold_185804_34	Genasci_Feb2018_S34_3B_RIFCSPLOWO2_01_FULL_OD1_45_48_curated_45_64	gd18-2	b	niyogibacteria	parcubacteria	cpr	63.1564	2151.3	2.93572
S34_3B_scaffold_232920_44	Genasci_Feb2018_S34_3B_RIFCSPLOWO2_01_FULL_OD1_Giovannonibacteria_46_32_curated_47_26	gd18-2	b	giovannonibacteria	parcubacteria	cpr	25.8513	2151.3	1.20166
S34_3B_scaffold_309260_22	Genasci_Feb2018_S34_3B_RIFCSPLOWO2_02_FULL_Acidobacteria_68_18_curated_68_10	gd18-2	b	acidobacteria			11.6863	2151.3	0.543219
S34_3B_scaffold_200346_4	Genasci_Feb2018_S34_3B_RIFCSPLOWO2_02_FULL_Elusimicrobia_39_32_curated_39_7	gd18-2	b	elusimicrobia			6.05195	2151.3	0.281315
S34_3B_scaffold_148966_8	Genasci_Feb2018_S34_3B_RIFCSPLOWO2_12_FULL_Entotheonella_69_37_curated_68_8	gd18-2	b	tectomicrobia			9.39859	2151.3	0.436879
S34_3B_scaffold_591016_22	Genasci_Feb2018_S34_3B_RIFCSPLOWO2_12_FULL_Entotheonella_69_37_curated_68_8	gd18-2	b	tectomicrobia			9.13762	2151.3	0.424748
S34_3B_scaffold_430888_8	Genasci_Feb2018_S34_3B_Rokubacteria_68_6	gd18-2	b	rokubacteria			7.00935	2151.3	0.325818
S34_3B_scaffold_225706_15	Genasci_Feb2018_S34_3B_Rokubacteria_71_11	gd18-2	b	rokubacteria			15.4734	2151.3	0.719255
S34_3B_scaffold_595284_3	Genasci_Feb2018_S34_3B_Uhrbacteria_41_5	gd18-2	b	uhrbacteria	parcubacteria	cpr	5.09029	2151.3	0.236614
S34_3B_scaffold_367505_116	Genasci_Feb2018_S34_3B_Uhrbacteria_52_25	gd18-2	b	uhrbacteria	parcubacteria	cpr	25.7125	2151.3	1.19521
S34_3B_scaffold_368151_92	Genasci_Feb2018_S34_3B_Uhrbacteria_55_15	gd18-2	b	uhrbacteria	parcubacteria	cpr	15.6808	2151.3	0.728898
S34_3B_scaffold_106955_3	Genasci_Feb2018_S34_3B_Uhrbacteria_60_5	gd18-2	b	uhrbacteria	parcubacteria	cpr	4.72441	2151.3	0.219607
S34_3B_scaffold_359189_7	Genasci_Feb2018_S34_3B_uncultured_bacterium_43_6	gd18-2	b	buchananbacteria	parcubacteria	cpr	6.56934	2151.3	0.305366
S34_3B_scaffold_130911_4	Genasci_Feb2018_S34_3B_UNK	gd18-2	b	acidobacteria			8.98169	2151.3	0.4175
S34_3B_scaffold_427769_2	Genasci_Feb2018_S34_3B_UNK	gd18-2	b	acidobacteria			5.4855	2151.3	0.254985
S34_3B_scaffold_517148_6	Genasci_Feb2018_S34_3B_UNK	gd18-2	b	actinobacteria			4.40974	2151.3	0.20498
S34_3B_scaffold_230128_4	Genasci_Feb2018_S34_3B_UNK	gd18-2	a	aenigmarchaeota		dpann	3.46926	2151.3	0.161263
S34_3B_scaffold_272261_1	Genasci_Feb2018_S34_3B_UNK	gd18-2	a	aenigmarchaeota		dpann	3.80895	2151.3	0.177053
S34_3B_scaffold_272446_35	Genasci_Feb2018_S34_3B_UNK	gd18-2	a	aenigmarchaeota		dpann	7.96718	2151.3	0.370342
S34_3B_scaffold_510195_1	Genasci_Feb2018_S34_3B_UNK	gd18-2	a	aenigmarchaeota		dpann	3.9	2151.3	0.181285
S34_3B_scaffold_579623_1	Genasci_Feb2018_S34_3B_UNK	gd18-2	a	aenigmarchaeota		dpann	5.00611	2151.3	0.232701
S34_3B_scaffold_509601_3	Genasci_Feb2018_S34_3B_UNK	gd18-2	b	alphaproteobacteria	proteobacteria		5.7643	2151.3	0.267945
S34_3B_scaffold_92163_2	Genasci_Feb2018_S34_3B_UNK	gd18-2	b	alphaproteobacteria	proteobacteria		3.35648	2151.3	0.156021
S34_3B_scaffold_150365_2	Genasci_Feb2018_S34_3B_UNK	gd18-2	b	bacteroidetes			4.9308	2151.3	0.2292
S34_3B_scaffold_410959_6	Genasci_Feb2018_S34_3B_UNK	gd18-2	b	bacteroidetes			5.60748	2151.3	0.260655
S34_3B_scaffold_571468_2	Genasci_Feb2018_S34_3B_UNK	gd18-2	a	bathyarchaeota			5.38674	2151.3	0.250394
S34_3B_scaffold_232684_2	Genasci_Feb2018_S34_3B_UNK	gd18-2	b	betaproteobacteria	proteobacteria		4.37898	2151.3	0.20355
S34_3B_scaffold_277774_1	Genasci_Feb2018_S34_3B_UNK	gd18-2	b	betaproteobacteria	proteobacteria		4.24805	2151.3	0.197464
S34_3B_scaffold_457343_2	Genasci_Feb2018_S34_3B_UNK	gd18-2	b	betaproteobacteria	proteobacteria		8.48057	2151.3	0.394206
S34_3B_scaffold_126672_10	Genasci_Feb2018_S34_3B_UNK	gd18-2	b	blackburnbacteria	microgenomates	cpr	4.66867	2151.3	0.217016
S34_3B_scaffold_343827_1	Genasci_Feb2018_S34_3B_UNK	gd18-2	b	chloroflexi			4.46906	2151.3	0.207737
S34_3B_scaffold_541518_3	Genasci_Feb2018_S34_3B_UNK	gd18-2	b	chloroflexi			9.66258	2151.3	0.44915
S34_3B_scaffold_755676_1	Genasci_Feb2018_S34_3B_UNK	gd18-2	b	chloroflexi			9.46988	2151.3	0.440192
S34_3B_scaffold_662525_4	Genasci_Feb2018_S34_3B_UNK	gd18-2	b	curtissbacteria	microgenomates	cpr	5.73833	2151.3	0.266737
S34_3B_scaffold_125890_1	Genasci_Feb2018_S34_3B_UNK	gd18-2	b	daviesbacteria	microgenomates	cpr	4.33944	2151.3	0.201712
S34_3B_scaffold_305776_2	Genasci_Feb2018_S34_3B_UNK	gd18-2	b	daviesbacteria	microgenomates	cpr	3.46051	2151.3	0.160857
S34_3B_scaffold_607879_3	Genasci_Feb2018_S34_3B_UNK	gd18-2	b	daviesbacteria	microgenomates	cpr	4.90018	2151.3	0.227777
S34_3B_scaffold_689590_1	Genasci_Feb2018_S34_3B_UNK	gd18-2	b	daviesbacteria	microgenomates	cpr	4.67058	2151.3	0.217104
S34_3B_scaffold_290455_3	Genasci_Feb2018_S34_3B_UNK	gd18-2	b	deltaproteobacteria	proteobacteria		4.38034	2151.3	0.203613
S34_3B_scaffold_429640_3	Genasci_Feb2018_S34_3B_UNK	gd18-2	b	deltaproteobacteria	proteobacteria		5.5155	2151.3	0.256379
S34_3B_scaffold_611809_3	Genasci_Feb2018_S34_3B_UNK	gd18-2	b	deltaproteobacteria	proteobacteria		4.61538	2151.3	0.214539
S34_3B_scaffold_636894_2	Genasci_Feb2018_S34_3B_UNK	gd18-2	b	deltaproteobacteria	proteobacteria		3.17221	2151.3	0.147455
S34_3B_scaffold_747946_1	Genasci_Feb2018_S34_3B_UNK	gd18-2	b	deltaproteobacteria	proteobacteria		3.87021	2151.3	0.179901
S34_3B_scaffold_171202_1	Genasci_Feb2018_S34_3B_UNK	gd18-2	b	doudnabacteria		cpr	4.56365	2151.3	0.212134
S34_3B_scaffold_197641_4	Genasci_Feb2018_S34_3B_UNK	gd18-2	b	doudnabacteria		cpr	5.64558	2151.3	0.262426
S34_3B_scaffold_400212_5	Genasci_Feb2018_S34_3B_UNK	gd18-2	b	falkowbacteria	parcubacteria	cpr	6.3972	2151.3	0.297364
S34_3B_scaffold_412208_5	Genasci_Feb2018_S34_3B_UNK	gd18-2	b	falkowbacteria	parcubacteria	cpr	5.02691	2151.3	0.233668
S34_3B_scaffold_301673_5	Genasci_Feb2018_S34_3B_UNK	gd18-2	b	firmicutes			4.625	2151.3	0.214986
S34_3B_scaffold_170844_3	Genasci_Feb2018_S34_3B_UNK	gd18-2	b	kaiserbacteria	parcubacteria	cpr	4.91034	2151.3	0.228249
S34_3B_scaffold_230586_1	Genasci_Feb2018_S34_3B_UNK	gd18-2	b	kerfeldbacteria	parcubacteria	cpr	4.64396	2151.3	0.215867
S34_3B_scaffold_430726_5	Genasci_Feb2018_S34_3B_UNK	gd18-2	b	kerfeldbacteria	parcubacteria	cpr	4.50789	2151.3	0.209542
S34_3B_scaffold_646000_3	Genasci_Feb2018_S34_3B_UNK	gd18-2	b	kerfeldbacteria	parcubacteria	cpr	4.49438	2151.3	0.208914
S34_3B_scaffold_384791_3	Genasci_Feb2018_S34_3B_UNK	gd18-2	b	kuenenbacteria	parcubacteria	cpr	2.9316	2151.3	0.136271
S34_3B_scaffold_218632_1	Genasci_Feb2018_S34_3B_UNK	gd18-2	b	levybacteria	microgenomates	cpr	2.22993	2151.3	0.103655
S34_3B_scaffold_28511_6	Genasci_Feb2018_S34_3B_UNK	gd18-2	b	levybacteria	microgenomates	cpr	8.55876	2151.3	0.39784
S34_3B_scaffold_502786_35	Genasci_Feb2018_S34_3B_UNK	gd18-2	b	levybacteria	microgenomates	cpr	7.51926	2151.3	0.349521
S34_3B_scaffold_661255_3	Genasci_Feb2018_S34_3B_UNK	gd18-2	b	levybacteria	microgenomates	cpr	5.16292	2151.3	0.23999
S34_3B_scaffold_130394_1	Genasci_Feb2018_S34_3B_UNK	gd18-2	b	liptonbacteria	parcubacteria	cpr	8.70037	2151.3	0.404423
S34_3B_scaffold_391363_2	Genasci_Feb2018_S34_3B_UNK	gd18-2	b	lloydbacteria	parcubacteria	cpr	10.5746	2151.3	0.491546
S34_3B_scaffold_308594_1	Genasci_Feb2018_S34_3B_UNK	gd18-2	a	micrarchaeota		dpann	3.39035	2151.3	0.157595
S34_3B_scaffold_299538_4	Genasci_Feb2018_S34_3B_UNK	gd18-2	b	nc10			11.7692	2151.3	0.547074
S34_3B_scaffold_785477_1	Genasci_Feb2018_S34_3B_UNK	gd18-2	b	nc10			13.1912	2151.3	0.61317
S34_3B_scaffold_9363_3	Genasci_Feb2018_S34_3B_UNK	gd18-2	b	nealsonbacteria	parcubacteria	cpr	4.66926	2151.3	0.217043
S34_3B_scaffold_235951_3	Genasci_Feb2018_S34_3B_UNK	gd18-2	b	nitrospirae			3.33333	2151.3	0.154945
S34_3B_scaffold_629749_3	Genasci_Feb2018_S34_3B_UNK	gd18-2	b	omnitrophica			3.42566	2151.3	0.159236
S34_3B_scaffold_696036_2	Genasci_Feb2018_S34_3B_UNK	gd18-2	b	omnitrophica			4.59966	2151.3	0.213808
S34_3B_scaffold_73459_2	Genasci_Feb2018_S34_3B_UNK	gd18-2	a	pacearchaeota		dpann	4.0223	2151.3	0.18697
S34_3B_scaffold_67853_2	Genasci_Feb2018_S34_3B_UNK	gd18-2	b	pacebacteria	microgenomates	cpr	4.16667	2151.3	0.193681
S34_3B_scaffold_572350_4	Genasci_Feb2018_S34_3B_UNK	gd18-2	b	planctomycetes			5.34884	2151.3	0.248632
S34_3B_scaffold_694310_1	Genasci_Feb2018_S34_3B_UNK	gd18-2	b	planctomycetes			4.87322	2151.3	0.226524
S34_3B_scaffold_800639_4	Genasci_Feb2018_S34_3B_UNK	gd18-2	b	planctomycetes			5.17	2151.3	0.240319
S34_3B_scaffold_52746_4	Genasci_Feb2018_S34_3B_UNK	gd18-2	b	portnoybacteria	parcubacteria	cpr	5.02336	2151.3	0.233503
S34_3B_scaffold_512701_2	Genasci_Feb2018_S34_3B_UNK	gd18-2	b	riflebacteria			3.29198	2151.3	0.153023
S34_3B_scaffold_176966_7	Genasci_Feb2018_S34_3B_UNK	gd18-2	b	rokubacteria			7.7662	2151.3	0.361
S34_3B_scaffold_433059_1	Genasci_Feb2018_S34_3B_UNK	gd18-2	b	rokubacteria			3.61702	2151.3	0.168132
S34_3B_scaffold_658581_3	Genasci_Feb2018_S34_3B_UNK	gd18-2	b	rokubacteria			9.7897	2151.3	0.455059
S34_3B_scaffold_727527_1	Genasci_Feb2018_S34_3B_UNK	gd18-2	b	sungbacteria	parcubacteria	cpr	4.03377	2151.3	0.187503
S34_3B_scaffold_6826_16	Genasci_Feb2018_S34_3B_UNK	gd18-2	b	tagabacteria	parcubacteria	cpr	14.2594	2151.3	0.662825
S34_3B_scaffold_139622_5	Genasci_Feb2018_S34_3B_UNK	gd18-2	b	taylorbacteria	parcubacteria	cpr	4.95595	2151.3	0.230369
S34_3B_scaffold_98223_3	Genasci_Feb2018_S34_3B_UNK	gd18-2	b	taylorbacteria	parcubacteria	cpr	5.04425	2151.3	0.234474
S34_3B_scaffold_750236_1	Genasci_Feb2018_S34_3B_UNK	gd18-2	b	tectomicrobia			4.44251	2151.3	0.206503
S34_3B_scaffold_588186_6	Genasci_Feb2018_S34_3B_UNK	gd18-2	a	thaumarchaeota			5.97811	2151.3	0.277883
S34_3B_scaffold_216402_6	Genasci_Feb2018_S34_3B_UNK	gd18-2	b	uhrbacteria	parcubacteria	cpr	4.97988	2151.3	0.231482
S34_3B_scaffold_674672_4	Genasci_Feb2018_S34_3B_UNK	gd18-2	b	uhrbacteria	parcubacteria	cpr	3.84615	2151.3	0.178782
S34_3B_scaffold_791808_1	Genasci_Feb2018_S34_3B_UNK	gd18-2	b	wildermuthbacteria	parcubacteria	cpr	4.67565	2151.3	0.21734
S34_3B_scaffold_125704_1	Genasci_Feb2018_S34_3B_UNK	gd18-2	a	woesearchaeota		dpann	3.63086	2151.3	0.168775
S34_3B_scaffold_126875_14	Genasci_Feb2018_S34_3B_UNK	gd18-2	a	woesearchaeota		dpann	17.2527	2151.3	0.801963
S34_3B_scaffold_186377_1	Genasci_Feb2018_S34_3B_UNK	gd18-2	a	woesearchaeota		dpann	6.27148	2151.3	0.29152
S34_3B_scaffold_19756_104	Genasci_Feb2018_S34_3B_UNK	gd18-2	a	woesearchaeota		dpann	11.7038	2151.3	0.544033
S34_3B_scaffold_234397_1	Genasci_Feb2018_S34_3B_UNK	gd18-2	a	woesearchaeota		dpann	5.56242	2151.3	0.25856
S34_3B_scaffold_414115_2	Genasci_Feb2018_S34_3B_UNK	gd18-2	a	woesearchaeota		dpann	10.5248	2151.3	0.489229
S34_3B_scaffold_44353_7	Genasci_Feb2018_S34_3B_UNK	gd18-2	a	woesearchaeota		dpann	3.61911	2151.3	0.168229
S34_3B_scaffold_519939_2	Genasci_Feb2018_S34_3B_UNK	gd18-2	a	woesearchaeota		dpann	7.01299	2151.3	0.325988
S34_3B_scaffold_531041_1	Genasci_Feb2018_S34_3B_UNK	gd18-2	a	woesearchaeota		dpann	3.90207	2151.3	0.181381
S34_3B_scaffold_610764_1	Genasci_Feb2018_S34_3B_UNK	gd18-2	a	woesearchaeota		dpann	4.65204	2151.3	0.216243
S34_3B_scaffold_6244_5	Genasci_Feb2018_S34_3B_UNK	gd18-2	a	woesearchaeota		dpann	3.07298	2151.3	0.142843
S34_3B_scaffold_741227_1	Genasci_Feb2018_S34_3B_UNK	gd18-2	a	woesearchaeota		dpann	3.9267	2151.3	0.182527
S34_3B_scaffold_789076_1	Genasci_Feb2018_S34_3B_UNK	gd18-2	a	woesearchaeota		dpann	3.73415	2151.3	0.173576
S34_3B_scaffold_805105_2	Genasci_Feb2018_S34_3B_UNK	gd18-2	a	woesearchaeota		dpann	5.29716	2151.3	0.24623
S34_3B_scaffold_820612_3	Genasci_Feb2018_S34_3B_UNK	gd18-2	a	woesearchaeota		dpann	3.57711	2151.3	0.166276
S34_3B_scaffold_839264_4	Genasci_Feb2018_S34_3B_UNK	gd18-2	a	woesearchaeota		dpann	4.3345	2151.3	0.201482
S34_3B_scaffold_90764_9	Genasci_Feb2018_S34_3B_UNK	gd18-2	a	woesearchaeota		dpann	4.77751	2151.3	0.222075
S34_3B_scaffold_93492_3	Genasci_Feb2018_S34_3B_UNK	gd18-2	a	woesearchaeota		dpann	3.36427	2151.3	0.156383
S34_3B_scaffold_470702_3	Genasci_Feb2018_S34_3B_UNK	gd18-2	b	woesebacteria	microgenomates	cpr	3.73794	2151.3	0.173752
S34_3B_scaffold_321762_1	Genasci_Feb2018_S34_3B_UNK	gd18-2	b	wolfebacteria	parcubacteria	cpr	4.83017	2151.3	0.224523
S34_3B_scaffold_610594_5	Genasci_Feb2018_S34_3B_UNK	gd18-2	b	yanofskybacteria	parcubacteria	cpr	4.3234	2151.3	0.200966
S34_3B_scaffold_65214_3	Genasci_Feb2018_S34_3B_UNK	gd18-2	b	zambryskibacteria	parcubacteria	cpr	3.63349	2151.3	0.168897
S34_3B_scaffold_100134_2	Genasci_Feb2018_S34_3B_UNK	gd18-2	b	zixibacteria			3.37904	2151.3	0.157069
S34_3B_scaffold_149833_63	Genasci_Feb2018_S34_3B_unknown_34_18	gd18-2	a	woesearchaeota		dpann	17.8897	2151.3	0.831574
S34_3B_scaffold_281581_43	Genasci_Feb2018_S34_3B_unknown_47_6	gd18-2	a	aenigmarchaeota		dpann	6.22802	2151.3	0.2895
S34_3B_scaffold_75282_16	Genasci_Feb2018_S34_3B_Woesearchaeota_33_9	gd18-2	a	woesearchaeota		dpann	9.98484	2151.3	0.46413
S34_3B_scaffold_483418_23	Genasci_Feb2018_S34_3B_Woesearchaeota_36_15	gd18-2	a	woesearchaeota		dpann	15.962	2151.3	0.74197
S34_3B_scaffold_585965_196	Genasci_Feb2018_S34_3B_Woesearchaeota_38_40	gd18-2	a	woesearchaeota		dpann	40.4698	2151.3	1.88118
S34_3B_scaffold_387264_22	Genasci_Feb2018_S34_3B_Woesearchaeota_40_14	gd18-2	a	woesearchaeota		dpann	14.1645	2151.3	0.658415
S34_3B_scaffold_715931_51	Genasci_Feb2018_S34_3B_Wolfebacteria_42_74	gd18-2	b	wolfebacteria	parcubacteria	cpr	72.9974	2151.3	3.39317
S34_3B_scaffold_205490_43	Genasci_Feb2018_S34_3B_WOR_2_63_31	gd18-2	b	omnitrophica			31.7606	2151.3	1.47634
S34_3B_scaffold_562161_4	Genasci_Feb2018_S34_3B_WOR_2_67_30	gd18-2	b	omnitrophica			30.5935	2151.3	1.42209
S34_3B_scaffold_285380_5	Genasci_Feb2018_S34_3B_Yanofskybacteria_42_7	gd18-2	b	yanofskybacteria	parcubacteria	cpr	5.51504	2151.3	0.256358
GD18-4_B1_scaffold_432375_25	GD18-4_B1_CONCOCT_269	gd18-4	b	planctomycetes			42.2745	13561.7	0.311719
GD18-4_B1_scaffold_2050787_286	GD18-4_B1_Deltaproteobacteria_Maxbin2_440	gd18-4	b	deltaproteobacteria	proteobacteria		20.9047	13561.7	0.154145
GD18-4_B1_scaffold_232490_2346	GD18-4_B1_GD2018-4_B1_QB3_180703_Alphaproteobacteria_54_66	gd18-4	b	alphaproteobacteria	proteobacteria		66.1512	13561.7	0.487778
GD18-4_B1_scaffold_889767_9	GD18-4_B1_GD2018-4_B1_QB3_180703_Betaproteobacteria_55_24	gd18-4	b	betaproteobacteria	proteobacteria		22.3956	13561.7	0.165138
GD18-4_B1_scaffold_2071565_239	GD18-4_B1_GD2018-4_B1_QB3_180703_Betaproteobacteria_58_115	gd18-4	b	betaproteobacteria	proteobacteria		115.982	13561.7	0.855219
GD18-4_B1_scaffold_2051029_9	GD18-4_B1_GD2018-4_B1_QB3_180703_Betaproteobacteria_65_20	gd18-4	b	betaproteobacteria	proteobacteria		16.6253	13561.7	0.12259
GD18-4_B1_scaffold_884085_18	GD18-4_B1_GD2018-4_B1_QB3_180703_Daviesbacteria_37_27	gd18-4	b	daviesbacteria	microgenomates	cpr	30.0093	13561.7	0.22128
GD18-4_B1_scaffold_163883_73	GD18-4_B1_GD2018-4_B1_QB3_180703_Daviesbacteria_42_44	gd18-4	b	daviesbacteria	microgenomates	cpr	46.1437	13561.7	0.34025
GD18-4_B1_scaffold_537786_8	GD18-4_B1_GD2018-4_B1_QB3_180703_Dechloromonas_67_13	gd18-4	b	betaproteobacteria	proteobacteria		12.4817	13561.7	0.0920361
GD18-4_B1_scaffold_421334_233	GD18-4_B1_GD2018-4_B1_QB3_180703_Deltaproteobacteria_47_27	gd18-4	b	deltaproteobacteria	proteobacteria		27.4441	13561.7	0.202364
GD18-4_B1_scaffold_52636_9	GD18-4_B1_GD2018-4_B1_QB3_180703_Deltaproteobacteria_53_25	gd18-4	b	deltaproteobacteria	proteobacteria		25.724	13561.7	0.189681
GD18-4_B1_scaffold_1807033_30	GD18-4_B1_GD2018-4_B1_QB3_180703_Deltaproteobacteria_57_74	gd18-4	b	deltaproteobacteria	proteobacteria		70.58	13561.7	0.520435
GD18-4_B1_scaffold_1125896_25	GD18-4_B1_GD2018-4_B1_QB3_180703_Deltaproteobacteria_58_40	gd18-4	b	deltaproteobacteria	proteobacteria		45.2409	13561.7	0.333593
GD18-4_B1_scaffold_995271_8	GD18-4_B1_GD2018-4_B1_QB3_180703_GWA2_Rokubacteria_70_23_curated_69_15	gd18-4	b	rokubacteria			14.9426	13561.7	0.110182
GD18-4_B1_scaffold_205540_13	GD18-4_B1_GD2018-4_B1_QB3_180703_Ignavibacteriae_31_15	gd18-4	b	ignavibacteria			14.2432	13561.7	0.105025
GD18-4_B1_scaffold_551432_49	GD18-4_B1_GD2018-4_B1_QB3_180703_Ignavibacteriae_38_923	gd18-4	b	ignavibacteria			1024.19	13561.7	7.55205
GD18-4_B1_scaffold_432478_73	GD18-4_B1_GD2018-4_B1_QB3_180703_Kaiserbacteria_55_20	gd18-4	b	kaiserbacteria	parcubacteria	cpr	21.2786	13561.7	0.156902
GD18-4_B1_scaffold_304829_232	GD18-4_B1_GD2018-4_B1_QB3_180703_Kaiserbacteria_58_26	gd18-4	b	kaiserbacteria	parcubacteria	cpr	26.1314	13561.7	0.192685
GD18-4_B1_scaffold_1740785_21	GD18-4_B1_GD2018-4_B1_QB3_180703_Parcubacteria_43_53	gd18-4	b	giovannonibacteria	parcubacteria	cpr	54.1493	13561.7	0.39928
GD18-4_B1_scaffold_222976_142	GD18-4_B1_GD2018-4_B1_QB3_180703_Proteobacteria_24_20	gd18-4	b	elusimicrobia			19.8119	13561.7	0.146087
GD18-4_B1_scaffold_507151_14	GD18-4_B1_GD2018-4_B1_QB3_180703_RBG_16_Deltaproteobacteria_71_12_curated_71_39	gd18-4	b	deltaproteobacteria	proteobacteria		34.793	13561.7	0.256553
GD18-4_B1_scaffold_339704_9	GD18-4_B1_GD2018-4_B1_QB3_180703_Rokubacteria_71_25	gd18-4	b	rokubacteria			27.9157	13561.7	0.205842
GD18-4_B1_scaffold_103959_24	GD18-4_B1_GD2018-4_B1_QB3_180703_Rokubacteria_71_67	gd18-4	b	rokubacteria			69.1186	13561.7	0.509659
GD18-4_B1_scaffold_495515_24	GD18-4_B1_GD2018-4_B1_QB3_180703_Uhrbacteria_58_9	gd18-4	b	uhrbacteria	parcubacteria	cpr	9.6298	13561.7	0.0710072
GD18-4_B1_scaffold_1291577_15	GD18-4_B1_GD2018-4_B1_QB3_180703_Uhrbacteria_63_9	gd18-4	b	uhrbacteria	parcubacteria	cpr	9.55895	13561.7	0.0704848
GD18-4_B1_scaffold_1465130_6	GD18-4_B1_Maxbin2_243	gd18-4	b	elusimicrobia			7.58863	13561.7	0.0559562
GD18-4_B1_scaffold_68493_35	GD18-4_B1_Maxbin2_450	gd18-4	b	chloroflexi			7.85615	13561.7	0.0579289
GD18-4_B1_scaffold_638463_13	GD18-4_B1_Microgenomates_Maxbin2_199	gd18-4	b	levybacteria	microgenomates	cpr	20.6987	13561.7	0.152626
GD18-4_B1_scaffold_115312_25	GD2018-4_B1_QB3_180703_Acidobacteria_64_21	gd18-4	b	acidobacteria			20.7785	13561.7	0.153214
GD18-4_B1_scaffold_903820_26	GD2018-4_B1_QB3_180703_Acidobacteria_67_21	gd18-4	b	acidobacteria			22.6905	13561.7	0.167313
GD18-4_B1_scaffold_717616_27	GD2018-4_B1_QB3_180703_Acidobacteria_68_13	gd18-4	b	acidobacteria			13.7636	13561.7	0.101489
GD18-4_B1_scaffold_1768214_1	GD2018-4_B1_QB3_180703_Actinobacteria_72_11	gd18-4	b	actinobacteria			15.2658	13561.7	0.112565
GD18-4_B1_scaffold_196727_11	GD2018-4_B1_QB3_180703_Actinobacteria_72_11	gd18-4	b	actinobacteria			16.7173	13561.7	0.123268
GD18-4_B1_scaffold_822101_229	GD2018-4_B1_QB3_180703_Aenigmarchaeota_45_55	gd18-4	a	aenigmarchaeota		dpann	54.7396	13561.7	0.403633
GD18-4_B1_scaffold_523102_11	GD2018-4_B1_QB3_180703_Alphaproteobacteria_59_8	gd18-4	b	alphaproteobacteria	proteobacteria		9.01701	13561.7	0.0664887
GD18-4_B1_scaffold_300213_9	GD2018-4_B1_QB3_180703_Alphaproteobacteria_62_28	gd18-4	b	alphaproteobacteria	proteobacteria		27.6787	13561.7	0.204094
GD18-4_B1_scaffold_1169234_11	GD2018-4_B1_QB3_180703_Alphaproteobacteria_64_13	gd18-4	b	alphaproteobacteria	proteobacteria		12.4863	13561.7	0.0920704
GD18-4_B1_scaffold_342218_11	GD2018-4_B1_QB3_180703_Alphaproteobacteria_68_11	gd18-4	b	alphaproteobacteria	proteobacteria		11.841	13561.7	0.087312
GD18-4_B1_scaffold_1266111_12	GD2018-4_B1_QB3_180703_Alphaproteobacteria_68_9	gd18-4	b	alphaproteobacteria	proteobacteria		8.70337	13561.7	0.064176
GD18-4_B1_scaffold_1011006_8	GD2018-4_B1_QB3_180703_Alphaproteobacteria_70_17	gd18-4	b	alphaproteobacteria	proteobacteria		20.1965	13561.7	0.148923
GD18-4_B1_scaffold_178742_18	GD2018-4_B1_QB3_180703_Archaea_30_7	gd18-4	a	pacearchaeota		dpann	8.02687	13561.7	0.0591877
GD18-4_B1_scaffold_337478_195	GD2018-4_B1_QB3_180703_Archaea_38_112	gd18-4	a	woesearchaeota		dpann	113.402	13561.7	0.836191
GD18-4_B1_scaffold_180131_20	GD2018-4_B1_QB3_180703_Archaea_38_36	gd18-4	a	woesearchaeota		dpann	30.8778	13561.7	0.227683
GD18-4_B1_scaffold_452063_9	GD2018-4_B1_QB3_180703_Archaea_38_36	gd18-4	a	woesearchaeota		dpann	42.453	13561.7	0.313035
GD18-4_B1_scaffold_1536812_51	GD2018-4_B1_QB3_180703_Archaea_41_13	gd18-4	a	woesearchaeota		dpann	13.8097	13561.7	0.101828
GD18-4_B1_scaffold_809430_20	GD2018-4_B1_QB3_180703_Archaea_46_12	gd18-4	a	woesearchaeota		dpann	11.5554	13561.7	0.0852061
GD18-4_B1_scaffold_564888_89	GD2018-4_B1_QB3_180703_Archaea_47_11	gd18-4	a	woesearchaeota		dpann	11.7906	13561.7	0.0869405
GD18-4_B1_scaffold_1430774_9	GD2018-4_B1_QB3_180703_Archaea_48_14	gd18-4	a	woesearchaeota		dpann	14.6044	13561.7	0.107688
GD18-4_B1_scaffold_754416_247	GD2018-4_B1_QB3_180703_Archaea_48_200	gd18-4	a	woesearchaeota		dpann	207.118	13561.7	1.52722
GD18-4_B1_scaffold_932609_21	GD2018-4_B1_QB3_180703_Archaea_49_20	gd18-4	a	woesearchaeota		dpann	20.7414	13561.7	0.15294
GD18-4_B1_scaffold_171016_42	GD2018-4_B1_QB3_180703_Archaea_50_16	gd18-4	a	aenigmarchaeota		dpann	16.6031	13561.7	0.122426
GD18-4_B1_scaffold_756959_26	GD2018-4_B1_QB3_180703_Archaea_53_104	gd18-4	a	aenigmarchaeota		dpann	109.22	13561.7	0.805352
GD18-4_B1_scaffold_1230065_7	GD2018-4_B1_QB3_180703_Armatimonadetes_31_7	gd18-4	b	armatimonadetes			8.17553	13561.7	0.0602838
GD18-4_B1_scaffold_1718_31	GD2018-4_B1_QB3_180703_Armatimonadetes_55_8	gd18-4	b	armatimonadetes			8.57512	13561.7	0.0632303
GD18-4_B1_scaffold_741326_12	GD2018-4_B1_QB3_180703_Armatimonadetes_64_12	gd18-4	b	armatimonadetes			13.08	13561.7	0.0964479
GD18-4_B1_scaffold_619205_11	GD2018-4_B1_QB3_180703_Bacteria_43_7	gd18-4	b	peregrinibacteria		cpr	7.93801	13561.7	0.0585324
GD18-4_B1_scaffold_1281113_42	GD2018-4_B1_QB3_180703_Bacteria_48_17	gd18-4	b	actinobacteria			16.87	13561.7	0.124394
GD18-4_B1_scaffold_433165_27	GD2018-4_B1_QB3_180703_Bacteria_55_12	gd18-4	b	uhrbacteria	parcubacteria	cpr	11.3634	13561.7	0.0837906
GD18-4_B1_scaffold_378527_8	GD2018-4_B1_QB3_180703_Bacteria_56_8	gd18-4	b	chloroflexi			7.5078	13561.7	0.0553602
GD18-4_B1_scaffold_139849_344	GD2018-4_B1_QB3_180703_Bacteria_57_14	gd18-4	b	kerfeldbacteria	parcubacteria	cpr	14.2589	13561.7	0.105141
GD18-4_B1_scaffold_2088336_31	GD2018-4_B1_QB3_180703_Bacteria_58_19	gd18-4	b	nitrospinae			18.7721	13561.7	0.13842
GD18-4_B1_scaffold_7510_6	GD2018-4_B1_QB3_180703_Bacteria_60_6	gd18-4	b	chloroflexi			6.70178	13561.7	0.0494169
GD18-4_B1_scaffold_1246167_29	GD2018-4_B1_QB3_180703_Bacteria_62_11	gd18-4	b	deltaproteobacteria	proteobacteria		10.4937	13561.7	0.0773772
GD18-4_B1_scaffold_93228_2	GD2018-4_B1_QB3_180703_Bacteria_62_8	gd18-4	b	acidobacteria			10.4922	13561.7	0.0773665
GD18-4_B1_scaffold_1730524_14	GD2018-4_B1_QB3_180703_Bacteria_63_14	gd18-4	b	omnitrophica			14.008	13561.7	0.103291
GD18-4_B1_scaffold_50489_26	GD2018-4_B1_QB3_180703_Bacteria_64_14	gd18-4	b	handelsmanbacteria			16.0334	13561.7	0.118225
GD18-4_B1_scaffold_80264_104	GD2018-4_B1_QB3_180703_Bacteria_67_13	gd18-4	b	tectomicrobia			13.4191	13561.7	0.098948
GD18-4_B1_scaffold_41879_6	GD2018-4_B1_QB3_180703_Bacteria_67_28	gd18-4	b	acidobacteria			29.1152	13561.7	0.214687
GD18-4_B1_scaffold_604661_7	GD2018-4_B1_QB3_180703_Bacteria_67_8	gd18-4	b	armatimonadetes			6.70361	13561.7	0.0494304
GD18-4_B1_scaffold_961770_16	GD2018-4_B1_QB3_180703_Bacteria_67_8	gd18-4	b	chlamydiae			7.35375	13561.7	0.0542243
GD18-4_B1_scaffold_397299_1	GD2018-4_B1_QB3_180703_Bacteria_67_8	gd18-4	b	chloroflexi			7.263	13561.7	0.0535551
GD18-4_B1_scaffold_507840_8	GD2018-4_B1_QB3_180703_Bacteria_67_9	gd18-4	b	planctomycetes			6.20839	13561.7	0.0457788
GD18-4_B1_scaffold_1099074_37	GD2018-4_B1_QB3_180703_Bacteroidetes_30_14	gd18-4	b	bacteroidetes			15.075	13561.7	0.111158
GD18-4_B1_scaffold_373723_21	GD2018-4_B1_QB3_180703_Bacteroidetes_33_10	gd18-4	b	bacteroidetes			9.07646	13561.7	0.066927
GD18-4_B1_scaffold_582189_15	GD2018-4_B1_QB3_180703_Bacteroidetes_40_11	gd18-4	b	bacteroidetes			9.96036	13561.7	0.0734446
GD18-4_B1_scaffold_1015025_20	GD2018-4_B1_QB3_180703_Bacteroidetes_42_10	gd18-4	b	bacteroidetes			9.40751	13561.7	0.0693681
GD18-4_B1_scaffold_2045928_2	GD2018-4_B1_QB3_180703_Bacteroidetes_43_7	gd18-4	b	bacteroidetes			9.12394	13561.7	0.0672771
GD18-4_B1_scaffold_1450976_65	GD2018-4_B1_QB3_180703_Bacteroidetes_45_25	gd18-4	b	bacteroidetes			24.3082	13561.7	0.179241
GD18-4_B1_scaffold_984993_71	GD2018-4_B1_QB3_180703_Bacteroidetes_47_15	gd18-4	b	bacteroidetes			14.5654	13561.7	0.1074
GD18-4_B1_scaffold_88512_14	GD2018-4_B1_QB3_180703_Bacteroidetes_Sphingobacteriales_43_7	gd18-4	b	bacteroidetes			7.92206	13561.7	0.0584148
GD18-4_B1_scaffold_605291_8	GD2018-4_B1_QB3_180703_Berkelbacteria_44_8	gd18-4	b	berkelbacteria		cpr	8.5195	13561.7	0.0628202
GD18-4_B1_scaffold_852236_6	GD2018-4_B1_QB3_180703_Betaproteobacteria_62_18	gd18-4	b	betaproteobacteria	proteobacteria		28.5714	13561.7	0.210677
GD18-4_B1_scaffold_997835_9	GD2018-4_B1_QB3_180703_Betaproteobacteria_63_65	gd18-4	b	betaproteobacteria	proteobacteria		59.4408	13561.7	0.438298
GD18-4_B1_scaffold_1862890_6	GD2018-4_B1_QB3_180703_Betaproteobacteria_64_8	gd18-4	b	betaproteobacteria	proteobacteria		9.00066	13561.7	0.0663681
GD18-4_B1_scaffold_858347_15	GD2018-4_B1_QB3_180703_Betaproteobacteria_64_9	gd18-4	b	betaproteobacteria	proteobacteria		9.30492	13561.7	0.0686116
GD18-4_B1_scaffold_193237_9	GD2018-4_B1_QB3_180703_Betaproteobacteria_65_11	gd18-4	b	betaproteobacteria	proteobacteria		12.6006	13561.7	0.092913
GD18-4_B1_scaffold_720929_15	GD2018-4_B1_QB3_180703_Betaproteobacteria_65_19	gd18-4	b	betaproteobacteria	proteobacteria		19.3124	13561.7	0.142404
GD18-4_B1_scaffold_281262_23	GD2018-4_B1_QB3_180703_Betaproteobacteria_65_38	gd18-4	b	betaproteobacteria	proteobacteria		44.6422	13561.7	0.329178
GD18-4_B1_scaffold_617304_6	GD2018-4_B1_QB3_180703_Betaproteobacteria_65_9	gd18-4	b	betaproteobacteria	proteobacteria		9.64523	13561.7	0.071121
GD18-4_B1_scaffold_478353_3	GD2018-4_B1_QB3_180703_Betaproteobacteria_66_10	gd18-4	b	betaproteobacteria	proteobacteria		14.1656	13561.7	0.104453
GD18-4_B1_scaffold_347075_258	GD2018-4_B1_QB3_180703_Betaproteobacteria_67_97	gd18-4	b	betaproteobacteria	proteobacteria		92.447	13561.7	0.681676
GD18-4_B1_scaffold_858333_22	GD2018-4_B1_QB3_180703_Betaproteobacterias_59_15	gd18-4	b	betaproteobacteria	proteobacteria		15.7283	13561.7	0.115976
GD18-4_B1_scaffold_152758_247	GD2018-4_B1_QB3_180703_Blackburnbacteria_41_18	gd18-4	b	blackburnbacteria	microgenomates	cpr	18.4538	13561.7	0.136072
GD18-4_B1_scaffold_25621_34	GD2018-4_B1_QB3_180703_Brennerbacteria_54_13	gd18-4	b	brennerbacteria	parcubacteria	cpr	12.1278	13561.7	0.0894265
GD18-4_B1_scaffold_1334766_9	GD2018-4_B1_QB3_180703_Burkholderiales_65_79	gd18-4	b	betaproteobacteria	proteobacteria		80.5838	13561.7	0.5942
GD18-4_B1_scaffold_474774_8	GD2018-4_B1_QB3_180703_Candidatus_Saccharibacteria_46_6	gd18-4	b	saccharibacteria		cpr	6.41606	13561.7	0.0473101
GD18-4_B1_scaffold_226084_4	GD2018-4_B1_QB3_180703_Candidatus_Saccharibacteria_49_9	gd18-4	b	saccharibacteria		cpr	10.2797	13561.7	0.0757997
GD18-4_B1_scaffold_45028_1	GD2018-4_B1_QB3_180703_Chloroflexi_51_7	gd18-4	b	chloroflexi			8.06769	13561.7	0.0594887
GD18-4_B1_scaffold_524488_7	GD2018-4_B1_QB3_180703_Chloroflexi_52_7	gd18-4	b	chloroflexi			7.40132	13561.7	0.054575
GD18-4_B1_scaffold_1910822_1	GD2018-4_B1_QB3_180703_Chloroflexi_52_9	gd18-4	b	chloroflexi			9.25512	13561.7	0.0682444
GD18-4_B1_scaffold_227060_46	GD2018-4_B1_QB3_180703_Chloroflexi_58_18	gd18-4	b	chloroflexi			19.3277	13561.7	0.142516
GD18-4_B1_scaffold_1195250_9	GD2018-4_B1_QB3_180703_Chloroflexi_70_19	gd18-4	b	chloroflexi			25.4893	13561.7	0.18795
GD18-4_B1_scaffold_814630_9	GD2018-4_B1_QB3_180703_Chloroflexi_71_8	gd18-4	b	chloroflexi			8.72977	13561.7	0.0643706
GD18-4_B1_scaffold_863802_193	GD2018-4_B1_QB3_180703_Collierbacteria_44_45	gd18-4	b	collierbacteria	microgenomates	cpr	47.8302	13561.7	0.352685
GD18-4_B1_scaffold_685080_5	GD2018-4_B1_QB3_180703_Collierbacteria_47_15	gd18-4	b	collierbacteria	microgenomates	cpr	14.7144	13561.7	0.108499
GD18-4_B1_scaffold_996489_7	GD2018-4_B1_QB3_180703_Collierbacteria_47_26	gd18-4	b	collierbacteria	microgenomates	cpr	25.0614	13561.7	0.184795
GD18-4_B1_scaffold_507603_11	GD2018-4_B1_QB3_180703_Curtissbacteria_41_20	gd18-4	b	collierbacteria	microgenomates	cpr	20.9257	13561.7	0.1543
GD18-4_B1_scaffold_704385_9	GD2018-4_B1_QB3_180703_Dadabacteria_42_41	gd18-4	b	dadabacteria			42.1367	13561.7	0.310703
GD18-4_B1_scaffold_1032526_64	GD2018-4_B1_QB3_180703_Daviesbacteria_36_10	gd18-4	b	daviesbacteria	microgenomates	cpr	10.5403	13561.7	0.0777211
GD18-4_B1_scaffold_435385_16	GD2018-4_B1_QB3_180703_Daviesbacteria_36_18	gd18-4	b	daviesbacteria	microgenomates	cpr	19.5302	13561.7	0.14401
GD18-4_B1_scaffold_1114822_65	GD2018-4_B1_QB3_180703_Daviesbacteria_36_19	gd18-4	b	daviesbacteria	microgenomates	cpr	19.9365	13561.7	0.147005
GD18-4_B1_scaffold_889866_34	GD2018-4_B1_QB3_180703_Daviesbacteria_37_10	gd18-4	b	daviesbacteria	microgenomates	cpr	10.8264	13561.7	0.0798309
GD18-4_B1_scaffold_413311_16	GD2018-4_B1_QB3_180703_Daviesbacteria_38_13	gd18-4	b	daviesbacteria	microgenomates	cpr	14.4846	13561.7	0.106805
GD18-4_B1_scaffold_284243_16	GD2018-4_B1_QB3_180703_Daviesbacteria_39_21	gd18-4	b	daviesbacteria	microgenomates	cpr	23.5507	13561.7	0.173656
GD18-4_B1_scaffold_70820_73	GD2018-4_B1_QB3_180703_Daviesbacteria_40_12	gd18-4	b	daviesbacteria	microgenomates	cpr	12.439	13561.7	0.0917211
GD18-4_B1_scaffold_24833_24	GD2018-4_B1_QB3_180703_Daviesbacteria_41_17	gd18-4	b	daviesbacteria	microgenomates	cpr	17.4749	13561.7	0.128855
GD18-4_B1_scaffold_652455_43	GD2018-4_B1_QB3_180703_Daviesbacteria_41_18	gd18-4	b	daviesbacteria	microgenomates	cpr	18.9066	13561.7	0.139411
GD18-4_B1_scaffold_1314879_9	GD2018-4_B1_QB3_180703_Deltaproteobacteria_44_34	gd18-4	b	deltaproteobacteria	proteobacteria		33.4748	13561.7	0.246833
GD18-4_B1_scaffold_2109962_11	GD2018-4_B1_QB3_180703_Deltaproteobacteria_46_8	gd18-4	b	deltaproteobacteria	proteobacteria		9.68902	13561.7	0.0714439
GD18-4_B1_scaffold_1976131_33	GD2018-4_B1_QB3_180703_Deltaproteobacteria_51_11	gd18-4	b	deltaproteobacteria	proteobacteria		12.9467	13561.7	0.0954653
GD18-4_B1_scaffold_1820738_9	GD2018-4_B1_QB3_180703_Deltaproteobacteria_51_6	gd18-4	b	deltaproteobacteria	proteobacteria		6.21469	13561.7	0.0458252
GD18-4_B1_scaffold_1593206_22	GD2018-4_B1_QB3_180703_Deltaproteobacteria_54_12	gd18-4	b	deltaproteobacteria	proteobacteria		12.192	13561.7	0.0899001
GD18-4_B1_scaffold_1189154_27	GD2018-4_B1_QB3_180703_Deltaproteobacteria_55_10	gd18-4	b	deltaproteobacteria	proteobacteria		10.7493	13561.7	0.0792617
GD18-4_B1_scaffold_1265289_52	GD2018-4_B1_QB3_180703_Deltaproteobacteria_55_10	gd18-4	b	deltaproteobacteria	proteobacteria		10.6469	13561.7	0.078507
GD18-4_B1_scaffold_274422_10	GD2018-4_B1_QB3_180703_Deltaproteobacteria_57_11	gd18-4	b	deltaproteobacteria	proteobacteria		11.9508	13561.7	0.0881214
GD18-4_B1_scaffold_411395_20	GD2018-4_B1_QB3_180703_Deltaproteobacteria_58_14	gd18-4	b	deltaproteobacteria	proteobacteria		14.8678	13561.7	0.10963
GD18-4_B1_scaffold_285059_34	GD2018-4_B1_QB3_180703_Deltaproteobacteria_58_8_a	gd18-4	b	deltaproteobacteria	proteobacteria		8.68516	13561.7	0.0640417
GD18-4_B1_scaffold_1017359_7	GD2018-4_B1_QB3_180703_Deltaproteobacteria_58_8_b	gd18-4	b	deltaproteobacteria	proteobacteria		8.62526	13561.7	0.0636
GD18-4_B1_scaffold_211697_1	GD2018-4_B1_QB3_180703_Deltaproteobacteria_59_18	gd18-4	b	deltaproteobacteria	proteobacteria		23.6675	13561.7	0.174517
GD18-4_B1_scaffold_843873_38	GD2018-4_B1_QB3_180703_Deltaproteobacteria_60_13	gd18-4	b	deltaproteobacteria	proteobacteria		12.8093	13561.7	0.0944518
GD18-4_B1_scaffold_42966_118	GD2018-4_B1_QB3_180703_Deltaproteobacteria_66_32	gd18-4	b	deltaproteobacteria	proteobacteria		36.1394	13561.7	0.266481
GD18-4_B1_scaffold_267332_57	GD2018-4_B1_QB3_180703_Deltaproteobacteria_69_10	gd18-4	b	deltaproteobacteria	proteobacteria		10.5559	13561.7	0.0778356
GD18-4_B1_scaffold_231473_32	GD2018-4_B1_QB3_180703_Deltaproteobacteria_70_11	gd18-4	b	deltaproteobacteria	proteobacteria		12.0435	13561.7	0.088805
GD18-4_B1_scaffold_158454_31	GD2018-4_B1_QB3_180703_Deltaproteobacteria_71_13	gd18-4	b	deltaproteobacteria	proteobacteria		13.5382	13561.7	0.0998263
GD18-4_B1_scaffold_1540926_46	GD2018-4_B1_QB3_180703_Dependentiae_32_12	gd18-4	b	dependentiae			11.7401	13561.7	0.0865677
GD18-4_B1_scaffold_158265_66	GD2018-4_B1_QB3_180703_Dependentiae_33_36	gd18-4	b	dependentiae			36.7752	13561.7	0.271169
GD18-4_B1_scaffold_1074990_397	GD2018-4_B1_QB3_180703_Dojkabacteria_38_12	gd18-4	b	dojkabacteria		cpr	12.5337	13561.7	0.0924198
GD18-4_B1_scaffold_1084533_21	GD2018-4_B1_QB3_180703_Doudnabacteria_48_12	gd18-4	b	doudnabacteria		cpr	11.3285	13561.7	0.0835328
GD18-4_B1_scaffold_2027788_9	GD2018-4_B1_QB3_180703_Elusimicrobia_69_19	gd18-4	b	elusimicrobia			19.9766	13561.7	0.147301
GD18-4_B1_scaffold_1266898_3	GD2018-4_B1_QB3_180703_Elusimicrobia_71_7	gd18-4	b	elusimicrobia			7.89905	13561.7	0.0582452
GD18-4_B1_scaffold_1139721_107	GD2018-4_B1_QB3_180703_Gammaproteobacteria_65_42	gd18-4	b	gammaproteobacteria	proteobacteria		41.4708	13561.7	0.305793
GD18-4_B1_scaffold_2117046_9	GD2018-4_B1_QB3_180703_Gammaproteobacteria_68_23	gd18-4	b	gammaproteobacteria	proteobacteria		22.2027	13561.7	0.163716
GD18-4_B1_scaffold_681548_82	GD2018-4_B1_QB3_180703_Gammaproteobacteria_69_14	gd18-4	b	gammaproteobacteria	proteobacteria		15.4344	13561.7	0.113809
GD18-4_B1_scaffold_500696_36	GD2018-4_B1_QB3_180703_Gemmatimonadetes_67_16	gd18-4	b	gemmatimonadetes			15.3037	13561.7	0.112845
GD18-4_B1_scaffold_1431852_6	GD2018-4_B1_QB3_180703_Gemmatimonadetes_69_12	gd18-4	b	gemmatimonadetes			14.4117	13561.7	0.106267
GD18-4_B1_scaffold_67302_179	GD2018-4_B1_QB3_180703_Gottesmanbacteria_39_24	gd18-4	b	gottesmanbacteria	microgenomates	cpr	24.4613	13561.7	0.18037
GD18-4_B1_scaffold_521052_172	GD2018-4_B1_QB3_180703_Gottesmanbacteria_40_17	gd18-4	b	gottesmanbacteria	microgenomates	cpr	16.4201	13561.7	0.121077
GD18-4_B1_scaffold_385009_10	GD2018-4_B1_QB3_180703_Gottesmanbacteria_46_9	gd18-4	b	gottesmanbacteria	microgenomates	cpr	9.01597	13561.7	0.066481
GD18-4_B1_scaffold_682411_19	GD2018-4_B1_QB3_180703_GWA2_Deltaproteobacteria_54_12_curated_55_8	gd18-4	b	deltaproteobacteria	proteobacteria		9.15687	13561.7	0.0675199
GD18-4_B1_scaffold_365936_9	GD2018-4_B1_QB3_180703_GWB2_Deltaproteobacteria_55_19_curated_56_22	gd18-4	b	deltaproteobacteria	proteobacteria		22.8741	13561.7	0.168667
GD18-4_B1_scaffold_203713_30	GD2018-4_B1_QB3_180703_Harrisonbacteria_54_17	gd18-4	b	harrisonbacteria	parcubacteria	cpr	18.7398	13561.7	0.138181
GD18-4_B1_scaffold_102409_30	GD2018-4_B1_QB3_180703_Hydrogenedentes_61_12	gd18-4	b	hydrogenedentes			13.7164	13561.7	0.101141
GD18-4_B1_scaffold_1245402_9	GD2018-4_B1_QB3_180703_Hydrogenedentes_61_26	gd18-4	b	hydrogenedentes			26.5263	13561.7	0.195597
GD18-4_B1_scaffold_357796_16	GD2018-4_B1_QB3_180703_Ignavibacteriales_41_8	gd18-4	b	ignavibacteria			8.01655	13561.7	0.0591116
GD18-4_B1_scaffold_218827_88	GD2018-4_B1_QB3_180703_Ignavibacteriales_46_8	gd18-4	b	ignavibacteria			8.50101	13561.7	0.0626839
GD18-4_B1_scaffold_289016_10	GD2018-4_B1_QB3_180703_Ignavibacteriales_55_55	gd18-4	b	ignavibacteria			53.7924	13561.7	0.396648
GD18-4_B1_scaffold_878846_47	GD2018-4_B1_QB3_180703_Kaiserbacteria_55_18	gd18-4	b	kaiserbacteria	parcubacteria	cpr	18.299	13561.7	0.134931
GD18-4_B1_scaffold_402559_16	GD2018-4_B1_QB3_180703_Kaiserbacteria_55_9	gd18-4	b	kaiserbacteria	parcubacteria	cpr	8.60554	13561.7	0.0634546
GD18-4_B1_scaffold_1349017_10	GD2018-4_B1_QB3_180703_Katanobacteria_36_13	gd18-4	b	katanobacteria		cpr	13.425	13561.7	0.0989917
GD18-4_B1_scaffold_1710409_484	GD2018-4_B1_QB3_180703_Kerfelbacteria_43_17	gd18-4	b	kerfeldbacteria	parcubacteria	cpr	17.4479	13561.7	0.128656
GD18-4_B1_scaffold_990224_60	GD2018-4_B1_QB3_180703_Kerfelbacteria_43_29	gd18-4	b	kerfeldbacteria	parcubacteria	cpr	29.6755	13561.7	0.218818
GD18-4_B1_scaffold_579916_30	GD2018-4_B1_QB3_180703_Kerfelbacteria_51_13	gd18-4	b	kerfeldbacteria	parcubacteria	cpr	14.1602	13561.7	0.104413
GD18-4_B1_scaffold_1563329_37	GD2018-4_B1_QB3_180703_Lentisphaerae_58_26	gd18-4	b	lentisphaerae			25.6049	13561.7	0.188803
GD18-4_B1_scaffold_779959_9	GD2018-4_B1_QB3_180703_Lentisphaerae_59_22	gd18-4	b	lentisphaerae			25.3026	13561.7	0.186573
GD18-4_B1_scaffold_1188527_235	GD2018-4_B1_QB3_180703_Levybacteria_36_40	gd18-4	b	levybacteria	microgenomates	cpr	40.2615	13561.7	0.296876
GD18-4_B1_scaffold_888101_62	GD2018-4_B1_QB3_180703_Levybacteria_36_8	gd18-4	b	levybacteria	microgenomates	cpr	7.92872	13561.7	0.0584639
GD18-4_B1_scaffold_713742_7	GD2018-4_B1_QB3_180703_Levybacteria_37_7	gd18-4	b	levybacteria	microgenomates	cpr	7.59419	13561.7	0.0559972
GD18-4_B1_scaffold_672666_11	GD2018-4_B1_QB3_180703_Levybacteria_38_7	gd18-4	b	levybacteria	microgenomates	cpr	7.20144	13561.7	0.0531012
GD18-4_B1_scaffold_1452_8	GD2018-4_B1_QB3_180703_Levybacteria_40_32	gd18-4	b	levybacteria	microgenomates	cpr	36.9183	13561.7	0.272224
GD18-4_B1_scaffold_1696174_44	GD2018-4_B1_QB3_180703_Levybacteria_40_33_b	gd18-4	b	levybacteria	microgenomates	cpr	34.606	13561.7	0.255174
GD18-4_B1_scaffold_237341_8	GD2018-4_B1_QB3_180703_Levybacteria_41_91	gd18-4	b	levybacteria	microgenomates	cpr	124.312	13561.7	0.916641
GD18-4_B1_scaffold_904247_15	GD2018-4_B1_QB3_180703_Magasanikbacteria_39_15	gd18-4	b	magasanikbacteria	parcubacteria	cpr	15.0343	13561.7	0.110858
GD18-4_B1_scaffold_150046_59	GD2018-4_B1_QB3_180703_Magasanikbacteria_45_63	gd18-4	b	magasanikbacteria	parcubacteria	cpr	63.3029	13561.7	0.466776
GD18-4_B1_scaffold_11446_49	GD2018-4_B1_QB3_180703_Magasanikbacteria_53_17	gd18-4	b	magasanikbacteria	parcubacteria	cpr	15.7205	13561.7	0.115918
GD18-4_B1_scaffold_165104_28	GD2018-4_B1_QB3_180703_Melainabacteria_32_47	gd18-4	b	melainabacteria			48.4356	13561.7	0.357149
GD18-4_B1_scaffold_101470_130	GD2018-4_B1_QB3_180703_Micrarchaeota_58_13	gd18-4	a	micrarchaeota		dpann	12.8154	13561.7	0.0944966
GD18-4_B1_scaffold_701758_408	GD2018-4_B1_QB3_180703_Microgenomates_35_114	gd18-4	b	roizmanbacteria	microgenomates	cpr	115.128	13561.7	0.848916
GD18-4_B1_scaffold_168409_181	GD2018-4_B1_QB3_180703_Microgenomates_36_11	gd18-4	b	levybacteria	microgenomates	cpr	11.747	13561.7	0.0866185
GD18-4_B1_scaffold_116410_36	GD2018-4_B1_QB3_180703_Microgenomates_36_35	gd18-4	b	levybacteria	microgenomates	cpr	40.6901	13561.7	0.300036
GD18-4_B1_scaffold_250441_10	GD2018-4_B1_QB3_180703_Microgenomates_38_10	gd18-4	b	daviesbacteria	microgenomates	cpr	9.61166	13561.7	0.0708734
GD18-4_B1_scaffold_1002441_18	GD2018-4_B1_QB3_180703_Microgenomates_38_10	gd18-4	b	levybacteria	microgenomates	cpr	10.5319	13561.7	0.0776593
GD18-4_B1_scaffold_10123_49	GD2018-4_B1_QB3_180703_Microgenomates_38_9	gd18-4	b	daviesbacteria	microgenomates	cpr	9.41074	13561.7	0.0693919
GD18-4_B1_scaffold_71920_30	GD2018-4_B1_QB3_180703_Microgenomates_39_47	gd18-4	b	daviesbacteria	microgenomates	cpr	50.3272	13561.7	0.371098
GD18-4_B1_scaffold_948794_7	GD2018-4_B1_QB3_180703_Microgenomates_40_11	gd18-4	b	daviesbacteria	microgenomates	cpr	11.8609	13561.7	0.087459
GD18-4_B1_scaffold_1476885_52	GD2018-4_B1_QB3_180703_Microgenomates_41_21	gd18-4	b	gottesmanbacteria	microgenomates	cpr	20.2819	13561.7	0.149553
GD18-4_B1_scaffold_228169_59	GD2018-4_B1_QB3_180703_Microgenomates_41_27	gd18-4	b	levybacteria	microgenomates	cpr	33.52	13561.7	0.247166
GD18-4_B1_scaffold_1049337_2	GD2018-4_B1_QB3_180703_Microgenomates_41_27	gd18-4	b	unknown_microgenomates	microgenomates	cpr	14.1978	13561.7	0.10469
GD18-4_B1_scaffold_1515_7	GD2018-4_B1_QB3_180703_Microgenomates_41_7	gd18-4	b	levybacteria	microgenomates	cpr	7.0682	13561.7	0.0521187
GD18-4_B1_scaffold_25853_33	GD2018-4_B1_QB3_180703_Microgenomates_42_12	gd18-4	b	levybacteria	microgenomates	cpr	13.7279	13561.7	0.101226
GD18-4_B1_scaffold_152064_134	GD2018-4_B1_QB3_180703_Microgenomates_42_16	gd18-4	b	abawacabacteria			15.7076	13561.7	0.115823
GD18-4_B1_scaffold_1260908_17	GD2018-4_B1_QB3_180703_Microgenomates_43_11	gd18-4	b	blackburnbacteria	microgenomates	cpr	11.5497	13561.7	0.0851639
GD18-4_B1_scaffold_1454895_1	GD2018-4_B1_QB3_180703_Microgenomates_50_29	gd18-4	b	gottesmanbacteria	microgenomates	cpr	34.849	13561.7	0.256966
GD18-4_B1_scaffold_115744_104	GD2018-4_B1_QB3_180703_Moranbacteria_43_25	gd18-4	b	moranbacteria	parcubacteria	cpr	25.7718	13561.7	0.190033
GD18-4_B1_scaffold_787023_3	GD2018-4_B1_QB3_180703_NC10_67_16	gd18-4	b	nc10			17.3882	13561.7	0.128215
GD18-4_B1_scaffold_781155_76	GD2018-4_B1_QB3_180703_Nealsonbacteria_41_48	gd18-4	b	nealsonbacteria	parcubacteria	cpr	48.8441	13561.7	0.360161
GD18-4_B1_scaffold_128558_15	GD2018-4_B1_QB3_180703_Nomurabacteria_41_7	gd18-4	b	nomurabacteria	parcubacteria	cpr	7.88828	13561.7	0.0581658
GD18-4_B1_scaffold_1797981_9	GD2018-4_B1_QB3_180703_Omnitrophica_41_8	gd18-4	b	omnitrophica			9.71141	13561.7	0.0716089
GD18-4_B1_scaffold_639893_66	GD2018-4_B1_QB3_180703_Omnitrophica_55_17	gd18-4	b	omnitrophica			17.47	13561.7	0.128818
GD18-4_B1_scaffold_357682_7	GD2018-4_B1_QB3_180703_Omnitrophica_55_9	gd18-4	b	omnitrophica			7.92266	13561.7	0.0584193
GD18-4_B1_scaffold_117497_11	GD2018-4_B1_QB3_180703_Pacearchaeota_33_12	gd18-4	a	pacearchaeota		dpann	12.1803	13561.7	0.0898141
GD18-4_B1_scaffold_2016117_124	GD2018-4_B1_QB3_180703_Pacearchaeota_34_21	gd18-4	a	pacearchaeota		dpann	20.5689	13561.7	0.151669
GD18-4_B1_scaffold_1174041_16	GD2018-4_B1_QB3_180703_Parcubacteria_39_20	gd18-4	b	azambacteria	parcubacteria	cpr	19.2438	13561.7	0.141898
GD18-4_B1_scaffold_1473356_72	GD2018-4_B1_QB3_180703_Parcubacteria_40_17	gd18-4	b	terrybacteria	parcubacteria	cpr	15.5584	13561.7	0.114723
GD18-4_B1_scaffold_546385_47	GD2018-4_B1_QB3_180703_Parcubacteria_41_13	gd18-4	b	azambacteria	parcubacteria	cpr	13.6825	13561.7	0.10089
GD18-4_B1_scaffold_469000_18	GD2018-4_B1_QB3_180703_Parcubacteria_41_14	gd18-4	b	falkowbacteria	parcubacteria	cpr	14.6244	13561.7	0.107836
GD18-4_B1_scaffold_16158_18	GD2018-4_B1_QB3_180703_Parcubacteria_41_8	gd18-4	b	nomurabacteria	parcubacteria	cpr	8.04327	13561.7	0.0593086
GD18-4_B1_scaffold_811788_43	GD2018-4_B1_QB3_180703_Parcubacteria_43_11	gd18-4	b	zambryskibacteria	parcubacteria	cpr	9.94444	13561.7	0.0733273
GD18-4_B1_scaffold_116027_18	GD2018-4_B1_QB3_180703_Parcubacteria_45_10	gd18-4	b	azambacteria	parcubacteria	cpr	10.0319	13561.7	0.0739724
GD18-4_B1_scaffold_756565_13	GD2018-4_B1_QB3_180703_Parcubacteria_45_11	gd18-4	b	azambacteria	parcubacteria	cpr	10.7534	13561.7	0.0792922
GD18-4_B1_scaffold_105275_129	GD2018-4_B1_QB3_180703_Parcubacteria_45_26	gd18-4	b	sungbacteria	parcubacteria	cpr	29.5288	13561.7	0.217737
GD18-4_B1_scaffold_1216264_25	GD2018-4_B1_QB3_180703_Parcubacteria_46_12	gd18-4	b	nomurabacteria	parcubacteria	cpr	13.2572	13561.7	0.0977548
GD18-4_B1_scaffold_302825_296	GD2018-4_B1_QB3_180703_Parcubacteria_46_35	gd18-4	b	sungbacteria	parcubacteria	cpr	35.8737	13561.7	0.264521
GD18-4_B1_scaffold_1009917_16	GD2018-4_B1_QB3_180703_Parcubacteria_47_12	gd18-4	b	uhrbacteria	parcubacteria	cpr	11.6713	13561.7	0.0860606
GD18-4_B1_scaffold_1241269_6	GD2018-4_B1_QB3_180703_Parcubacteria_47_8	gd18-4	b	colwellbacteria	parcubacteria	cpr	8.09166	13561.7	0.0596654
GD18-4_B1_scaffold_23770_7	GD2018-4_B1_QB3_180703_Parcubacteria_47_9	gd18-4	b	colwellbacteria	parcubacteria	cpr	10.6586	13561.7	0.0785934
GD18-4_B1_scaffold_979341_18	GD2018-4_B1_QB3_180703_Parcubacteria_47_9	gd18-4	b	colwellbacteria	parcubacteria	cpr	9.37869	13561.7	0.0691555
GD18-4_B1_scaffold_624309_21	GD2018-4_B1_QB3_180703_Parcubacteria_47_9	gd18-4	b	sungbacteria	parcubacteria	cpr	10.4781	13561.7	0.0772625
GD18-4_B1_scaffold_116409_8	GD2018-4_B1_QB3_180703_Parcubacteria_47_9	gd18-4	b	uhrbacteria	parcubacteria	cpr	9.43778	13561.7	0.0695913
GD18-4_B1_scaffold_353022_97	GD2018-4_B1_QB3_180703_Parcubacteria_48_11	gd18-4	b	kaiserbacteria	parcubacteria	cpr	10.8649	13561.7	0.0801147
GD18-4_B1_scaffold_86673_23	GD2018-4_B1_QB3_180703_Parcubacteria_49_23	gd18-4	b	uhrbacteria	parcubacteria	cpr	22.329	13561.7	0.164647
GD18-4_B1_scaffold_170764_74	GD2018-4_B1_QB3_180703_Parcubacteria_50_8	gd18-4	b	wildermuthbacteria	parcubacteria	cpr	8.4658	13561.7	0.0624242
GD18-4_B1_scaffold_2007973_16	GD2018-4_B1_QB3_180703_Parcubacteria_51_9	gd18-4	b	wildermuthbacteria	parcubacteria	cpr	9.38998	13561.7	0.0692388
GD18-4_B1_scaffold_37346_116	GD2018-4_B1_QB3_180703_Parcubacteria_52_95	gd18-4	b	uhrbacteria	parcubacteria	cpr	94.6522	13561.7	0.697936
GD18-4_B1_scaffold_1981614_16	GD2018-4_B1_QB3_180703_Parcubacteria_53_38	gd18-4	b	liptonbacteria	parcubacteria	cpr	40.0656	13561.7	0.295431
GD18-4_B1_scaffold_1049083_5	GD2018-4_B1_QB3_180703_Parcubacteria_53_7	gd18-4	b	niyogibacteria	parcubacteria	cpr	7.21249	13561.7	0.0531827
GD18-4_B1_scaffold_446065_30	GD2018-4_B1_QB3_180703_Parcubacteria_54_8	gd18-4	b	niyogibacteria	parcubacteria	cpr	8.59236	13561.7	0.0633574
GD18-4_B1_scaffold_299898_24	GD2018-4_B1_QB3_180703_Parcubacteria_55_53	gd18-4	b	uhrbacteria	parcubacteria	cpr	54.5831	13561.7	0.402479
GD18-4_B1_scaffold_1367131_18	GD2018-4_B1_QB3_180703_Parcubacteria_55_9	gd18-4	b	liptonbacteria	parcubacteria	cpr	9.55373	13561.7	0.0704463
GD18-4_B1_scaffold_131749_70	GD2018-4_B1_QB3_180703_Parcubacteria_56_12	gd18-4	b	terrybacteria	parcubacteria	cpr	12.3532	13561.7	0.0910884
GD18-4_B1_scaffold_692248_86	GD2018-4_B1_QB3_180703_PER_ii_55_15	gd18-4	b	peregrinibacteria		cpr	14.6304	13561.7	0.10788
GD18-4_B1_scaffold_869229_49	GD2018-4_B1_QB3_180703_Peregrinibacteria_37_11	gd18-4	b	peregrinibacteria		cpr	11.6463	13561.7	0.0858762
GD18-4_B1_scaffold_697610_58	GD2018-4_B1_QB3_180703_Peregrinibacteria_39_11	gd18-4	b	peregrinibacteria		cpr	12.4489	13561.7	0.0917945
GD18-4_B1_scaffold_2024719_7	GD2018-4_B1_QB3_180703_Peregrinibacteria_50_7	gd18-4	b	peregrinibacteria		cpr	6.70023	13561.7	0.0494054
GD18-4_B1_scaffold_571807_138	GD2018-4_B1_QB3_180703_Planctomycetes_38_773	gd18-4	b	planctomycetes			766.891	13561.7	5.65482
GD18-4_B1_scaffold_549292_9	GD2018-4_B1_QB3_180703_Planctomycetes_42_12	gd18-4	b	planctomycetes			11.6358	13561.7	0.0857988
GD18-4_B1_scaffold_532524_69	GD2018-4_B1_QB3_180703_Proteobacteria_22_26	gd18-4	b	elusimicrobia			26.367	13561.7	0.194422
GD18-4_B1_scaffold_1393855_4	GD2018-4_B1_QB3_180703_Proteobacteria_61_9	gd18-4	b	deltaproteobacteria	proteobacteria		8.23171	13561.7	0.0606981
GD18-4_B1_scaffold_1135427_4	GD2018-4_B1_QB3_180703_Pseudogulbenkiania_65_8	gd18-4	b	betaproteobacteria	proteobacteria		7.5487	13561.7	0.0556618
GD18-4_B1_scaffold_277145_54	GD2018-4_B1_QB3_180703_Rhodocyclales_65_161	gd18-4	b	betaproteobacteria	proteobacteria		156.871	13561.7	1.15672
GD18-4_B1_scaffold_33933_9	GD2018-4_B1_QB3_180703_Rhodocyclales_68_114	gd18-4	b	betaproteobacteria	proteobacteria		116.53	13561.7	0.859254
GD18-4_B1_scaffold_1542305_47	GD2018-4_B1_QB3_180703_RIF_OD1_1_44_15	gd18-4	b	zambryskibacteria	parcubacteria	cpr	14.8396	13561.7	0.109422
GD18-4_B1_scaffold_835825_3	GD2018-4_B1_QB3_180703_RIF_OD1_7_51_7	gd18-4	b	nealsonbacteria	parcubacteria	cpr	6.00736	13561.7	0.0442964
GD18-4_B1_scaffold_970323_4	GD2018-4_B1_QB3_180703_RIFCSPHIGHO2_01_FULL_RIF_OP11_01_43_15b_curated_43_6	gd18-4	b	blackburnbacteria	microgenomates	cpr	6.20321	13561.7	0.0457406
GD18-4_B1_scaffold_1087231_4	GD2018-4_B1_QB3_180703_RIFCSPHIGHO2_12_FULL_Planctomycetes_52_36_curated_52_7	gd18-4	b	planctomycetes			6.72363	13561.7	0.0495779
GD18-4_B1_scaffold_1515688_21	GD2018-4_B1_QB3_180703_RIFCSPLOWO2_01_FULL_OD1_45_48_curated_44_300	gd18-4	b	niyogibacteria	parcubacteria	cpr	294.545	13561.7	2.17189
GD18-4_B1_scaffold_29106_326	GD2018-4_B1_QB3_180703_RIFCSPLOWO2_01_FULL_OD1_Giovannonibacteria_46_32_curated_47_75	gd18-4	b	giovannonibacteria	parcubacteria	cpr	75.014	13561.7	0.55313
GD18-4_B1_scaffold_462415_59	GD2018-4_B1_QB3_180703_RIFCSPLOWO2_02_FULL_Elusimicrobia_39_32_curated_38_18	gd18-4	b	elusimicrobia			18.4804	13561.7	0.136268
GD18-4_B1_scaffold_701436_4	GD2018-4_B1_QB3_180703_RIFCSPLOWO2_12_FULL_Entotheonella_69_37_curated_68_11	gd18-4	b	tectomicrobia			11.8716	13561.7	0.0875373
GD18-4_B1_scaffold_259270_10	GD2018-4_B1_QB3_180703_RIFCSPLOWO2_12_FULL_OD1_Magasanikbacteria_43_12_curated_44_7	gd18-4	b	magasanikbacteria	parcubacteria	cpr	5.84291	13561.7	0.0430838
GD18-4_B1_scaffold_1958711_4	GD2018-4_B1_QB3_180703_RIFOXYC2_FULL_Ignavibacteria_38_25_curated_38_57	gd18-4	b	ignavibacteria			52.4035	13561.7	0.386407
GD18-4_B1_scaffold_360312_2	GD2018-4_B1_QB3_180703_RIFOXYD1_FULL_OD1_Magasanikbacteria_40_23_curated_42_12	gd18-4	b	magasanikbacteria	parcubacteria	cpr	18.2439	13561.7	0.134525
GD18-4_B1_scaffold_219639_48	GD2018-4_B1_QB3_180703_Roizmannbacteria_43_13	gd18-4	b	roizmanbacteria	microgenomates	cpr	12.9078	13561.7	0.0951778
GD18-4_B1_scaffold_1071349_41	GD2018-4_B1_QB3_180703_Rokubacteria_70_15	gd18-4	b	rokubacteria			15.3836	13561.7	0.113434
GD18-4_B1_scaffold_1767626_1	GD2018-4_B1_QB3_180703_Rokubacteria_71_11	gd18-4	b	rokubacteria			11.5569	13561.7	0.0852168
GD18-4_B1_scaffold_1603476_1	GD2018-4_B1_QB3_180703_Rokubacteria_71_15	gd18-4	b	rokubacteria			19.5425	13561.7	0.1441
GD18-4_B1_scaffold_724610_1	GD2018-4_B1_QB3_180703_Rokubacteria_71_15	gd18-4	b	rokubacteria			19.8356	13561.7	0.146262
GD18-4_B1_scaffold_843384_9	GD2018-4_B1_QB3_180703_Schekmanbacteria_66_15	gd18-4	b	schekmanbacteria			13.0832	13561.7	0.0964717
GD18-4_B1_scaffold_56969_355	GD2018-4_B1_QB3_180703_Shapirobacteria_40_33_a	gd18-4	b	shapirobacteria	microgenomates	cpr	33.4493	13561.7	0.246645
GD18-4_B1_scaffold_745388_36	GD2018-4_B1_QB3_180703_SM2F11_45_8	gd18-4	b	doudnabacteria		cpr	8.13449	13561.7	0.0599812
GD18-4_B1_scaffold_1885679_55	GD2018-4_B1_QB3_180703_Spechtbacteria_44_47	gd18-4	b	spechtbacteria	parcubacteria	cpr	46.9078	13561.7	0.345883
GD18-4_B1_scaffold_247189_5	GD2018-4_B1_QB3_180703_Taylorbacteria_49_17	gd18-4	b	taylorbacteria	parcubacteria	cpr	17.1106	13561.7	0.126169
GD18-4_B1_scaffold_462630_13	GD2018-4_B1_QB3_180703_Taylorbacteria_49_9	gd18-4	b	taylorbacteria	parcubacteria	cpr	9.94528	13561.7	0.0733334
GD18-4_B1_scaffold_17425_18	GD2018-4_B1_QB3_180703_Uhrbacteria_41_26	gd18-4	b	uhrbacteria	parcubacteria	cpr	26.1096	13561.7	0.192524
GD18-4_B1_scaffold_2080661_29	GD2018-4_B1_QB3_180703_Uhrbacteria_45_124	gd18-4	b	uhrbacteria	parcubacteria	cpr	123.469	13561.7	0.910424
GD18-4_B1_scaffold_748551_10	GD2018-4_B1_QB3_180703_Uhrbacteria_48_14	gd18-4	b	uhrbacteria	parcubacteria	cpr	15.4046	13561.7	0.113589
GD18-4_B1_scaffold_97536_4	GD2018-4_B1_QB3_180703_Uhrbacteria_53_7	gd18-4	b	uhrbacteria	parcubacteria	cpr	7.77477	13561.7	0.0573288
GD18-4_B1_scaffold_203748_86	GD2018-4_B1_QB3_180703_Uhrbacteria_55_83	gd18-4	b	uhrbacteria	parcubacteria	cpr	86.3781	13561.7	0.636926
GD18-4_B1_scaffold_1377713_18	GD2018-4_B1_QB3_180703_Uhrbacteria_58_22	gd18-4	b	uhrbacteria	parcubacteria	cpr	23.1723	13561.7	0.170866
GD18-4_B1_scaffold_74582_61	GD2018-4_B1_QB3_180703_Uhrbacteria_60_32	gd18-4	b	uhrbacteria	parcubacteria	cpr	33.6141	13561.7	0.24786
GD18-4_B1_scaffold_2144791_1	GD2018-4_B1_QB3_180703_UNK	gd18-4	b	acetothermia			6.51801	13561.7	0.0480618
GD18-4_B1_scaffold_1564681_1	GD2018-4_B1_QB3_180703_UNK	gd18-4	b	acidobacteria			9.87319	13561.7	0.0728018
GD18-4_B1_scaffold_1720340_1	GD2018-4_B1_QB3_180703_UNK	gd18-4	b	acidobacteria			6.54762	13561.7	0.0482801
GD18-4_B1_scaffold_1841611_2	GD2018-4_B1_QB3_180703_UNK	gd18-4	b	acidobacteria			5.11696	13561.7	0.0377309
GD18-4_B1_scaffold_2052693_6	GD2018-4_B1_QB3_180703_UNK	gd18-4	b	acidobacteria			9.74633	13561.7	0.0718664
GD18-4_B1_scaffold_351231_4	GD2018-4_B1_QB3_180703_UNK	gd18-4	b	acidobacteria			7.40835	13561.7	0.0546269
GD18-4_B1_scaffold_395027_4	GD2018-4_B1_QB3_180703_UNK	gd18-4	b	acidobacteria			6.84713	13561.7	0.0504887
GD18-4_B1_scaffold_428171_1	GD2018-4_B1_QB3_180703_UNK	gd18-4	b	acidobacteria			9.76404	13561.7	0.071997
GD18-4_B1_scaffold_581951_1	GD2018-4_B1_QB3_180703_UNK	gd18-4	b	acidobacteria			4.33769	13561.7	0.0319848
GD18-4_B1_scaffold_64700_4	GD2018-4_B1_QB3_180703_UNK	gd18-4	b	acidobacteria			7.79605	13561.7	0.0574857
GD18-4_B1_scaffold_772766_2	GD2018-4_B1_QB3_180703_UNK	gd18-4	b	acidobacteria			6.18649	13561.7	0.0456173
GD18-4_B1_scaffold_862159_4	GD2018-4_B1_QB3_180703_UNK	gd18-4	b	acidobacteria			7.89723	13561.7	0.0582317
GD18-4_B1_scaffold_87725_2	GD2018-4_B1_QB3_180703_UNK	gd18-4	b	acidobacteria			7.03772	13561.7	0.051894
GD18-4_B1_scaffold_912311_1	GD2018-4_B1_QB3_180703_UNK	gd18-4	b	acidobacteria			6.5331	13561.7	0.0481731
GD18-4_B1_scaffold_122443_1	GD2018-4_B1_QB3_180703_UNK	gd18-4	b	actinobacteria			8.12253	13561.7	0.059893
GD18-4_B1_scaffold_418263_3	GD2018-4_B1_QB3_180703_UNK	gd18-4	b	actinobacteria			21.6602	13561.7	0.159716
GD18-4_B1_scaffold_864292_1	GD2018-4_B1_QB3_180703_UNK	gd18-4	b	actinobacteria			34.9185	13561.7	0.257478
GD18-4_B1_scaffold_1312553_13	GD2018-4_B1_QB3_180703_UNK	gd18-4	a	aenigmarchaeota		dpann	7.47028	13561.7	0.0550835
GD18-4_B1_scaffold_1362824_6	GD2018-4_B1_QB3_180703_UNK	gd18-4	a	aenigmarchaeota		dpann	6.41838	13561.7	0.0473272
GD18-4_B1_scaffold_1390212_2	GD2018-4_B1_QB3_180703_UNK	gd18-4	a	aenigmarchaeota		dpann	6.9206	13561.7	0.0510304
GD18-4_B1_scaffold_1440274_67	GD2018-4_B1_QB3_180703_UNK	gd18-4	a	aenigmarchaeota		dpann	21.5338	13561.7	0.158784
GD18-4_B1_scaffold_1481949_4	GD2018-4_B1_QB3_180703_UNK	gd18-4	a	aenigmarchaeota		dpann	4.77168	13561.7	0.0351849
GD18-4_B1_scaffold_148666_163	GD2018-4_B1_QB3_180703_UNK	gd18-4	a	aenigmarchaeota		dpann	16.549	13561.7	0.122027
GD18-4_B1_scaffold_172387_40	GD2018-4_B1_QB3_180703_UNK	gd18-4	a	aenigmarchaeota		dpann	9.20955	13561.7	0.0679084
GD18-4_B1_scaffold_1750339_6	GD2018-4_B1_QB3_180703_UNK	gd18-4	a	aenigmarchaeota		dpann	7.54261	13561.7	0.0556169
GD18-4_B1_scaffold_179967_23	GD2018-4_B1_QB3_180703_UNK	gd18-4	a	aenigmarchaeota		dpann	23.9585	13561.7	0.176663
GD18-4_B1_scaffold_20333_1	GD2018-4_B1_QB3_180703_UNK	gd18-4	a	aenigmarchaeota		dpann	4.36709	13561.7	0.0322016
GD18-4_B1_scaffold_221156_1	GD2018-4_B1_QB3_180703_UNK	gd18-4	a	aenigmarchaeota		dpann	3.77799	13561.7	0.0278577
GD18-4_B1_scaffold_226683_9	GD2018-4_B1_QB3_180703_UNK	gd18-4	a	aenigmarchaeota		dpann	6.84058	13561.7	0.0504404
GD18-4_B1_scaffold_356669_37	GD2018-4_B1_QB3_180703_UNK	gd18-4	a	aenigmarchaeota		dpann	39.8314	13561.7	0.293705
GD18-4_B1_scaffold_638249_6	GD2018-4_B1_QB3_180703_UNK	gd18-4	a	aenigmarchaeota		dpann	5.70394	13561.7	0.0420591
GD18-4_B1_scaffold_660292_4	GD2018-4_B1_QB3_180703_UNK	gd18-4	a	aenigmarchaeota		dpann	5.76369	13561.7	0.0424997
GD18-4_B1_scaffold_742938_4	GD2018-4_B1_QB3_180703_UNK	gd18-4	a	aenigmarchaeota		dpann	7.03917	13561.7	0.0519046
GD18-4_B1_scaffold_791305_1	GD2018-4_B1_QB3_180703_UNK	gd18-4	a	aenigmarchaeota		dpann	7.49216	13561.7	0.0552449
GD18-4_B1_scaffold_930582_1	GD2018-4_B1_QB3_180703_UNK	gd18-4	a	aenigmarchaeota		dpann	7.05041	13561.7	0.0519875
GD18-4_B1_scaffold_1156161_4	GD2018-4_B1_QB3_180703_UNK	gd18-4	b	alphaproteobacteria	proteobacteria		8.36665	13561.7	0.0616931
GD18-4_B1_scaffold_1841720_1	GD2018-4_B1_QB3_180703_UNK	gd18-4	b	alphaproteobacteria	proteobacteria		8.02317	13561.7	0.0591604
GD18-4_B1_scaffold_2013576_2	GD2018-4_B1_QB3_180703_UNK	gd18-4	b	alphaproteobacteria	proteobacteria		5.39474	13561.7	0.0397791
GD18-4_B1_scaffold_251687_2	GD2018-4_B1_QB3_180703_UNK	gd18-4	b	alphaproteobacteria	proteobacteria		5.8309	13561.7	0.0429953
GD18-4_B1_scaffold_349501_2	GD2018-4_B1_QB3_180703_UNK	gd18-4	b	alphaproteobacteria	proteobacteria		7.07692	13561.7	0.052183
GD18-4_B1_scaffold_417623_4	GD2018-4_B1_QB3_180703_UNK	gd18-4	b	alphaproteobacteria	proteobacteria		23.3563	13561.7	0.172222
GD18-4_B1_scaffold_425176_4	GD2018-4_B1_QB3_180703_UNK	gd18-4	b	alphaproteobacteria	proteobacteria		6.44238	13561.7	0.0475041
GD18-4_B1_scaffold_674842_3	GD2018-4_B1_QB3_180703_UNK	gd18-4	b	alphaproteobacteria	proteobacteria		5.52343	13561.7	0.0407281
GD18-4_B1_scaffold_1404010_5	GD2018-4_B1_QB3_180703_UNK	gd18-4	b	armatimonadetes			9.29084	13561.7	0.0685078
GD18-4_B1_scaffold_1474255_2	GD2018-4_B1_QB3_180703_UNK	gd18-4	b	armatimonadetes			5.24734	13561.7	0.0386922
GD18-4_B1_scaffold_1074327_1	GD2018-4_B1_QB3_180703_UNK	gd18-4	b	azambacteria	parcubacteria	cpr	5.81242	13561.7	0.042859
GD18-4_B1_scaffold_203434_4	GD2018-4_B1_QB3_180703_UNK	gd18-4	b	azambacteria	parcubacteria	cpr	6.98324	13561.7	0.0514923
GD18-4_B1_scaffold_502015_7	GD2018-4_B1_QB3_180703_UNK	gd18-4	b	azambacteria	parcubacteria	cpr	6.26556	13561.7	0.0462003
GD18-4_B1_scaffold_591954_7	GD2018-4_B1_QB3_180703_UNK	gd18-4	b	azambacteria	parcubacteria	cpr	28.6475	13561.7	0.211238
GD18-4_B1_scaffold_1584846_3	GD2018-4_B1_QB3_180703_UNK	gd18-4	b	bacteroidetes			4.7532	13561.7	0.0350486
GD18-4_B1_scaffold_92833_4	GD2018-4_B1_QB3_180703_UNK	gd18-4	b	bacteroidetes			5.73394	13561.7	0.0422803
GD18-4_B1_scaffold_52056_4	GD2018-4_B1_QB3_180703_UNK	gd18-4	a	bathyarchaeota			11.7515	13561.7	0.0866522
GD18-4_B1_scaffold_1437730_3	GD2018-4_B1_QB3_180703_UNK	gd18-4	b	berkelbacteria		cpr	6.84442	13561.7	0.0504686
GD18-4_B1_scaffold_188740_4	GD2018-4_B1_QB3_180703_UNK	gd18-4	b	berkelbacteria		cpr	6.80647	13561.7	0.0501888
GD18-4_B1_scaffold_1084876_17	GD2018-4_B1_QB3_180703_UNK	gd18-4	b	betaproteobacteria	proteobacteria		9.84551	13561.7	0.0725978
GD18-4_B1_scaffold_1105002_9	GD2018-4_B1_QB3_180703_UNK	gd18-4	b	betaproteobacteria	proteobacteria		102.615	13561.7	0.756649
GD18-4_B1_scaffold_1189572_5	GD2018-4_B1_QB3_180703_UNK	gd18-4	b	betaproteobacteria	proteobacteria		7.06495	13561.7	0.0520947
GD18-4_B1_scaffold_1201625_1	GD2018-4_B1_QB3_180703_UNK	gd18-4	b	betaproteobacteria	proteobacteria		7.87293	13561.7	0.0580525
GD18-4_B1_scaffold_236104_1	GD2018-4_B1_QB3_180703_UNK	gd18-4	b	betaproteobacteria	proteobacteria		10.4378	13561.7	0.076965
GD18-4_B1_scaffold_266296_7	GD2018-4_B1_QB3_180703_UNK	gd18-4	b	betaproteobacteria	proteobacteria		12.8911	13561.7	0.0950549
GD18-4_B1_scaffold_362034_4	GD2018-4_B1_QB3_180703_UNK	gd18-4	b	betaproteobacteria	proteobacteria		8.42805	13561.7	0.0621458
GD18-4_B1_scaffold_998263_9	GD2018-4_B1_QB3_180703_UNK	gd18-4	b	betaproteobacteria	proteobacteria		119.305	13561.7	0.87972
GD18-4_B1_scaffold_1882557_3	GD2018-4_B1_QB3_180703_UNK	gd18-4	b	blackburnbacteria	microgenomates	cpr	7.04698	13561.7	0.0519623
GD18-4_B1_scaffold_572530_7	GD2018-4_B1_QB3_180703_UNK	gd18-4	b	brc1			6.04271	13561.7	0.0445571
GD18-4_B1_scaffold_1063888_5	GD2018-4_B1_QB3_180703_UNK	gd18-4	b	brennerbacteria	parcubacteria	cpr	6.46214	13561.7	0.0476498
GD18-4_B1_scaffold_1504117_1	GD2018-4_B1_QB3_180703_UNK	gd18-4	b	buchananbacteria	parcubacteria	cpr	5.30468	13561.7	0.0391151
GD18-4_B1_scaffold_621874_7	GD2018-4_B1_QB3_180703_UNK	gd18-4	b	chisholmbacteria	microgenomates	cpr	7.65941	13561.7	0.0564781
GD18-4_B1_scaffold_1004001_1	GD2018-4_B1_QB3_180703_UNK	gd18-4	b	chloroflexi			4.47316	13561.7	0.0329837
GD18-4_B1_scaffold_1023903_12	GD2018-4_B1_QB3_180703_UNK	gd18-4	b	chloroflexi			9.83541	13561.7	0.0725233
GD18-4_B1_scaffold_1064119_1	GD2018-4_B1_QB3_180703_UNK	gd18-4	b	chloroflexi			4.99115	13561.7	0.0368032
GD18-4_B1_scaffold_1111965_2	GD2018-4_B1_QB3_180703_UNK	gd18-4	b	chloroflexi			7.74578	13561.7	0.057115
GD18-4_B1_scaffold_1346493_3	GD2018-4_B1_QB3_180703_UNK	gd18-4	b	chloroflexi			5.01859	13561.7	0.0370055
GD18-4_B1_scaffold_1381053_5	GD2018-4_B1_QB3_180703_UNK	gd18-4	b	chloroflexi			10.6265	13561.7	0.0783569
GD18-4_B1_scaffold_1394090_2	GD2018-4_B1_QB3_180703_UNK	gd18-4	b	chloroflexi			5.73843	13561.7	0.0423134
GD18-4_B1_scaffold_1614689_4	GD2018-4_B1_QB3_180703_UNK	gd18-4	b	chloroflexi			8.33116	13561.7	0.0614314
GD18-4_B1_scaffold_1696994_3	GD2018-4_B1_QB3_180703_UNK	gd18-4	b	chloroflexi			4.00381	13561.7	0.0295229
GD18-4_B1_scaffold_1782166_1	GD2018-4_B1_QB3_180703_UNK	gd18-4	b	chloroflexi			7.2205	13561.7	0.0532417
GD18-4_B1_scaffold_1783054_3	GD2018-4_B1_QB3_180703_UNK	gd18-4	b	chloroflexi			6.26369	13561.7	0.0461865
GD18-4_B1_scaffold_1840429_3	GD2018-4_B1_QB3_180703_UNK	gd18-4	b	chloroflexi			4.62185	13561.7	0.0340801
GD18-4_B1_scaffold_1906371_3	GD2018-4_B1_QB3_180703_UNK	gd18-4	b	chloroflexi			4.74593	13561.7	0.034995
GD18-4_B1_scaffold_1953863_2	GD2018-4_B1_QB3_180703_UNK	gd18-4	b	chloroflexi			5.1846	13561.7	0.0382297
GD18-4_B1_scaffold_198277_1	GD2018-4_B1_QB3_180703_UNK	gd18-4	b	chloroflexi			4.94186	13561.7	0.0364398
GD18-4_B1_scaffold_241726_1	GD2018-4_B1_QB3_180703_UNK	gd18-4	b	chloroflexi			4.14972	13561.7	0.0305987
GD18-4_B1_scaffold_365829_1	GD2018-4_B1_QB3_180703_UNK	gd18-4	b	chloroflexi			7.8346	13561.7	0.0577699
GD18-4_B1_scaffold_378150_5	GD2018-4_B1_QB3_180703_UNK	gd18-4	b	chloroflexi			5.17744	13561.7	0.0381769
GD18-4_B1_scaffold_449934_1	GD2018-4_B1_QB3_180703_UNK	gd18-4	b	chloroflexi			4.99101	13561.7	0.0368021
GD18-4_B1_scaffold_470865_2	GD2018-4_B1_QB3_180703_UNK	gd18-4	b	chloroflexi			10.2025	13561.7	0.0752299
GD18-4_B1_scaffold_484149_2	GD2018-4_B1_QB3_180703_UNK	gd18-4	b	chloroflexi			5.95075	13561.7	0.043879
GD18-4_B1_scaffold_514767_10	GD2018-4_B1_QB3_180703_UNK	gd18-4	b	chloroflexi			6.68165	13561.7	0.0492684
GD18-4_B1_scaffold_516798_4	GD2018-4_B1_QB3_180703_UNK	gd18-4	b	chloroflexi			4.37956	13561.7	0.0322935
GD18-4_B1_scaffold_529245_2	GD2018-4_B1_QB3_180703_UNK	gd18-4	b	chloroflexi			9.36228	13561.7	0.0690346
GD18-4_B1_scaffold_540470_15	GD2018-4_B1_QB3_180703_UNK	gd18-4	b	chloroflexi			10.3471	13561.7	0.0762962
GD18-4_B1_scaffold_556066_8	GD2018-4_B1_QB3_180703_UNK	gd18-4	b	chloroflexi			6.16438	13561.7	0.0454543
GD18-4_B1_scaffold_622245_1	GD2018-4_B1_QB3_180703_UNK	gd18-4	b	chloroflexi			5.94629	13561.7	0.0438461
GD18-4_B1_scaffold_681196_4	GD2018-4_B1_QB3_180703_UNK	gd18-4	b	chloroflexi			5.02392	13561.7	0.0370449
GD18-4_B1_scaffold_817347_4	GD2018-4_B1_QB3_180703_UNK	gd18-4	b	chloroflexi			4.83092	13561.7	0.0356217
GD18-4_B1_scaffold_842130_9	GD2018-4_B1_QB3_180703_UNK	gd18-4	b	chloroflexi			7.61334	13561.7	0.0561385
GD18-4_B1_scaffold_947894_1	GD2018-4_B1_QB3_180703_UNK	gd18-4	b	chloroflexi			6.75466	13561.7	0.0498068
GD18-4_B1_scaffold_951849_1	GD2018-4_B1_QB3_180703_UNK	gd18-4	b	chloroflexi			8.4464	13561.7	0.0622812
GD18-4_B1_scaffold_307383_2	GD2018-4_B1_QB3_180703_UNK	gd18-4	b	collierbacteria	microgenomates	cpr	5.47091	13561.7	0.0403408
GD18-4_B1_scaffold_161378_2	GD2018-4_B1_QB3_180703_UNK	gd18-4	b	colwellbacteria	parcubacteria	cpr	51.8664	13561.7	0.382447
GD18-4_B1_scaffold_1982324_1	GD2018-4_B1_QB3_180703_UNK	gd18-4	b	colwellbacteria	parcubacteria	cpr	4.63038	13561.7	0.034143
GD18-4_B1_scaffold_468401_5	GD2018-4_B1_QB3_180703_UNK	gd18-4	b	colwellbacteria	parcubacteria	cpr	40.7027	13561.7	0.300129
GD18-4_B1_scaffold_937749_17	GD2018-4_B1_QB3_180703_UNK	gd18-4	b	colwellbacteria	parcubacteria	cpr	11.7899	13561.7	0.086935
GD18-4_B1_scaffold_1535858_1	GD2018-4_B1_QB3_180703_UNK	gd18-4	b	curtissbacteria	microgenomates	cpr	6.27363	13561.7	0.0462598
GD18-4_B1_scaffold_2084123_1	GD2018-4_B1_QB3_180703_UNK	gd18-4	b	curtissbacteria	microgenomates	cpr	5.9833	13561.7	0.044119
GD18-4_B1_scaffold_377602_3	GD2018-4_B1_QB3_180703_UNK	gd18-4	b	curtissbacteria	microgenomates	cpr	5.1124	13561.7	0.0376973
GD18-4_B1_scaffold_473486_1	GD2018-4_B1_QB3_180703_UNK	gd18-4	b	curtissbacteria	microgenomates	cpr	5.88424	13561.7	0.0433886
GD18-4_B1_scaffold_55243_1	GD2018-4_B1_QB3_180703_UNK	gd18-4	b	curtissbacteria	microgenomates	cpr	5.06677	13561.7	0.0373608
GD18-4_B1_scaffold_583740_2	GD2018-4_B1_QB3_180703_UNK	gd18-4	b	curtissbacteria	microgenomates	cpr	5.38512	13561.7	0.0397082
GD18-4_B1_scaffold_1065684_1	GD2018-4_B1_QB3_180703_UNK	gd18-4	b	daviesbacteria	microgenomates	cpr	4.55927	13561.7	0.0336187
GD18-4_B1_scaffold_1067232_1	GD2018-4_B1_QB3_180703_UNK	gd18-4	b	daviesbacteria	microgenomates	cpr	8.0481	13561.7	0.0593442
GD18-4_B1_scaffold_111882_20	GD2018-4_B1_QB3_180703_UNK	gd18-4	b	daviesbacteria	microgenomates	cpr	7.8796	13561.7	0.0581018
GD18-4_B1_scaffold_1141742_4	GD2018-4_B1_QB3_180703_UNK	gd18-4	b	daviesbacteria	microgenomates	cpr	11.6696	13561.7	0.0860483
GD18-4_B1_scaffold_1172161_12	GD2018-4_B1_QB3_180703_UNK	gd18-4	b	daviesbacteria	microgenomates	cpr	6.11501	13561.7	0.0450902
GD18-4_B1_scaffold_1241996_3	GD2018-4_B1_QB3_180703_UNK	gd18-4	b	daviesbacteria	microgenomates	cpr	5.12948	13561.7	0.0378232
GD18-4_B1_scaffold_1246515_369	GD2018-4_B1_QB3_180703_UNK	gd18-4	b	daviesbacteria	microgenomates	cpr	22.0683	13561.7	0.162724
GD18-4_B1_scaffold_1341837_2	GD2018-4_B1_QB3_180703_UNK	gd18-4	b	daviesbacteria	microgenomates	cpr	3.7474	13561.7	0.0276322
GD18-4_B1_scaffold_1525310_7	GD2018-4_B1_QB3_180703_UNK	gd18-4	b	daviesbacteria	microgenomates	cpr	9.13194	13561.7	0.0673361
GD18-4_B1_scaffold_1758959_8	GD2018-4_B1_QB3_180703_UNK	gd18-4	b	daviesbacteria	microgenomates	cpr	6.5147	13561.7	0.0480374
GD18-4_B1_scaffold_2135154_1	GD2018-4_B1_QB3_180703_UNK	gd18-4	b	daviesbacteria	microgenomates	cpr	5.91949	13561.7	0.0436485
GD18-4_B1_scaffold_32170_1	GD2018-4_B1_QB3_180703_UNK	gd18-4	b	daviesbacteria	microgenomates	cpr	6.20837	13561.7	0.0457786
GD18-4_B1_scaffold_588673_13	GD2018-4_B1_QB3_180703_UNK	gd18-4	b	daviesbacteria	microgenomates	cpr	8.7074	13561.7	0.0642057
GD18-4_B1_scaffold_80099_9	GD2018-4_B1_QB3_180703_UNK	gd18-4	b	daviesbacteria	microgenomates	cpr	5.9045	13561.7	0.0435379
GD18-4_B1_scaffold_808362_19	GD2018-4_B1_QB3_180703_UNK	gd18-4	b	daviesbacteria	microgenomates	cpr	7.83533	13561.7	0.0577753
GD18-4_B1_scaffold_89954_2	GD2018-4_B1_QB3_180703_UNK	gd18-4	b	daviesbacteria	microgenomates	cpr	7.51138	13561.7	0.0553866
GD18-4_B1_scaffold_939548_6	GD2018-4_B1_QB3_180703_UNK	gd18-4	b	daviesbacteria	microgenomates	cpr	5.84786	13561.7	0.0431203
GD18-4_B1_scaffold_1116365_1	GD2018-4_B1_QB3_180703_UNK	gd18-4	b	deltaproteobacteria	proteobacteria		5.87061	13561.7	0.043288
GD18-4_B1_scaffold_1622881_3	GD2018-4_B1_QB3_180703_UNK	gd18-4	b	deltaproteobacteria	proteobacteria		8.36271	13561.7	0.0616641
GD18-4_B1_scaffold_1680362_5	GD2018-4_B1_QB3_180703_UNK	gd18-4	b	deltaproteobacteria	proteobacteria		6.84611	13561.7	0.0504811
GD18-4_B1_scaffold_1958004_3	GD2018-4_B1_QB3_180703_UNK	gd18-4	b	deltaproteobacteria	proteobacteria		5.18775	13561.7	0.0382528
GD18-4_B1_scaffold_226094_10	GD2018-4_B1_QB3_180703_UNK	gd18-4	b	deltaproteobacteria	proteobacteria		9.17788	13561.7	0.0676749
GD18-4_B1_scaffold_236973_1	GD2018-4_B1_QB3_180703_UNK	gd18-4	b	deltaproteobacteria	proteobacteria		4.49393	13561.7	0.0331368
GD18-4_B1_scaffold_271355_4	GD2018-4_B1_QB3_180703_UNK	gd18-4	b	deltaproteobacteria	proteobacteria		9.50634	13561.7	0.0700968
GD18-4_B1_scaffold_48487_1	GD2018-4_B1_QB3_180703_UNK	gd18-4	b	deltaproteobacteria	proteobacteria		6.21069	13561.7	0.0457957
GD18-4_B1_scaffold_793687_4	GD2018-4_B1_QB3_180703_UNK	gd18-4	b	deltaproteobacteria	proteobacteria		5.27809	13561.7	0.038919
GD18-4_B1_scaffold_870491_4	GD2018-4_B1_QB3_180703_UNK	gd18-4	b	deltaproteobacteria	proteobacteria		8.03497	13561.7	0.0592474
GD18-4_B1_scaffold_889395_1	GD2018-4_B1_QB3_180703_UNK	gd18-4	b	deltaproteobacteria	proteobacteria		5.7242	13561.7	0.0422085
GD18-4_B1_scaffold_889579_4	GD2018-4_B1_QB3_180703_UNK	gd18-4	b	deltaproteobacteria	proteobacteria		5.33101	13561.7	0.0393092
GD18-4_B1_scaffold_1414428_6	GD2018-4_B1_QB3_180703_UNK	gd18-4	b	dependentiae			6.01202	13561.7	0.0443308
GD18-4_B1_scaffold_36933_40	GD2018-4_B1_QB3_180703_UNK	gd18-4	a	diapherotrites		dpann	38.2375	13561.7	0.281951
GD18-4_B1_scaffold_919085_1	GD2018-4_B1_QB3_180703_UNK	gd18-4	b	doudnabacteria		cpr	5.08475	13561.7	0.0374933
GD18-4_B1_scaffold_1163308_9	GD2018-4_B1_QB3_180703_UNK	gd18-4	b	elusimicrobia			6.0517	13561.7	0.0446234
GD18-4_B1_scaffold_1256413_1	GD2018-4_B1_QB3_180703_UNK	gd18-4	a	euryarchaeota			5.79213	13561.7	0.0427094
GD18-4_B1_scaffold_1617095_3	GD2018-4_B1_QB3_180703_UNK	gd18-4	a	euryarchaeota			7.5	13561.7	0.0553027
GD18-4_B1_scaffold_33815_1	GD2018-4_B1_QB3_180703_UNK	gd18-4	a	euryarchaeota			4.58221	13561.7	0.0337878
GD18-4_B1_scaffold_415888_3	GD2018-4_B1_QB3_180703_UNK	gd18-4	a	euryarchaeota			7.44021	13561.7	0.0548618
GD18-4_B1_scaffold_1886039_3	GD2018-4_B1_QB3_180703_UNK	gd18-4	b	falkowbacteria	parcubacteria	cpr	7.68811	13561.7	0.0566898
GD18-4_B1_scaffold_891525_1	GD2018-4_B1_QB3_180703_UNK	gd18-4	b	falkowbacteria	parcubacteria	cpr	4.20792	13561.7	0.0310279
GD18-4_B1_scaffold_1607252_2	GD2018-4_B1_QB3_180703_UNK	gd18-4	b	firmicutes			6.92701	13561.7	0.0510776
GD18-4_B1_scaffold_523567_3	GD2018-4_B1_QB3_180703_UNK	gd18-4	b	firmicutes			5.043	13561.7	0.0371855
GD18-4_B1_scaffold_779895_7	GD2018-4_B1_QB3_180703_UNK	gd18-4	b	firmicutes			11.7844	13561.7	0.0868942
GD18-4_B1_scaffold_783769_2	GD2018-4_B1_QB3_180703_UNK	gd18-4	b	firmicutes			6.92509	13561.7	0.0510635
GD18-4_B1_scaffold_1473375_4	GD2018-4_B1_QB3_180703_UNK	gd18-4	b	gammaproteobacteria	proteobacteria		6.46186	13561.7	0.0476478
GD18-4_B1_scaffold_150658_2	GD2018-4_B1_QB3_180703_UNK	gd18-4	b	gammaproteobacteria	proteobacteria		6.02454	13561.7	0.0444231
GD18-4_B1_scaffold_729358_1	GD2018-4_B1_QB3_180703_UNK	gd18-4	b	gammaproteobacteria	proteobacteria		5.96065	13561.7	0.043952
GD18-4_B1_scaffold_759657_2	GD2018-4_B1_QB3_180703_UNK	gd18-4	b	gammaproteobacteria	proteobacteria		4.23053	13561.7	0.0311946
GD18-4_B1_scaffold_170721_1	GD2018-4_B1_QB3_180703_UNK	gd18-4	b	gemmatimonadetes			8.31622	13561.7	0.0613213
GD18-4_B1_scaffold_2065113_2	GD2018-4_B1_QB3_180703_UNK	gd18-4	b	gemmatimonadetes			7.17781	13561.7	0.052927
GD18-4_B1_scaffold_435909_3	GD2018-4_B1_QB3_180703_UNK	gd18-4	b	gemmatimonadetes			6.905	13561.7	0.0509153
GD18-4_B1_scaffold_577174_5	GD2018-4_B1_QB3_180703_UNK	gd18-4	b	gemmatimonadetes			7.27744	13561.7	0.0536616
GD18-4_B1_scaffold_103616_19	GD2018-4_B1_QB3_180703_UNK	gd18-4	b	giovannonibacteria	parcubacteria	cpr	6.09507	13561.7	0.0449432
GD18-4_B1_scaffold_116975_2	GD2018-4_B1_QB3_180703_UNK	gd18-4	b	giovannonibacteria	parcubacteria	cpr	5.64715	13561.7	0.0416403
GD18-4_B1_scaffold_126262_6	GD2018-4_B1_QB3_180703_UNK	gd18-4	b	giovannonibacteria	parcubacteria	cpr	6.28445	13561.7	0.0463396
GD18-4_B1_scaffold_1211711_3	GD2018-4_B1_QB3_180703_UNK	gd18-4	b	gottesmanbacteria	microgenomates	cpr	5.30873	13561.7	0.039145
GD18-4_B1_scaffold_1822230_1	GD2018-4_B1_QB3_180703_UNK	gd18-4	b	gottesmanbacteria	microgenomates	cpr	6.49931	13561.7	0.0479239
GD18-4_B1_scaffold_496923_10	GD2018-4_B1_QB3_180703_UNK	gd18-4	b	gottesmanbacteria	microgenomates	cpr	6.16953	13561.7	0.0454922
GD18-4_B1_scaffold_600298_1	GD2018-4_B1_QB3_180703_UNK	gd18-4	b	gottesmanbacteria	microgenomates	cpr	5.88029	13561.7	0.0433595
GD18-4_B1_scaffold_698223_1	GD2018-4_B1_QB3_180703_UNK	gd18-4	b	gottesmanbacteria	microgenomates	cpr	6.55641	13561.7	0.0483449
GD18-4_B1_scaffold_708424_7	GD2018-4_B1_QB3_180703_UNK	gd18-4	b	gottesmanbacteria	microgenomates	cpr	7.51766	13561.7	0.0554329
GD18-4_B1_scaffold_721156_1	GD2018-4_B1_QB3_180703_UNK	gd18-4	b	gottesmanbacteria	microgenomates	cpr	2.98211	13561.7	0.0219891
GD18-4_B1_scaffold_785872_1	GD2018-4_B1_QB3_180703_UNK	gd18-4	b	handelsmanbacteria			5.19187	13561.7	0.0382833
GD18-4_B1_scaffold_1655843_1	GD2018-4_B1_QB3_180703_UNK	gd18-4	b	harrisonbacteria	parcubacteria	cpr	6.82223	13561.7	0.050305
GD18-4_B1_scaffold_39696_2	GD2018-4_B1_QB3_180703_UNK	gd18-4	b	harrisonbacteria	parcubacteria	cpr	4.92297	13561.7	0.0363005
GD18-4_B1_scaffold_1129443_3	GD2018-4_B1_QB3_180703_UNK	gd18-4	b	ignavibacteria			4.58515	13561.7	0.0338095
GD18-4_B1_scaffold_1646852_5	GD2018-4_B1_QB3_180703_UNK	gd18-4	b	ignavibacteria			6.71642	13561.7	0.0495248
GD18-4_B1_scaffold_106139_1	GD2018-4_B1_QB3_180703_UNK	gd18-4	b	jacksonbacteria	parcubacteria	cpr	6.94613	13561.7	0.0512186
GD18-4_B1_scaffold_698259_1	GD2018-4_B1_QB3_180703_UNK	gd18-4	b	jorgensenbacteria	parcubacteria	cpr	2.93878	13561.7	0.0216696
GD18-4_B1_scaffold_1150443_1	GD2018-4_B1_QB3_180703_UNK	gd18-4	b	kaiserbacteria	parcubacteria	cpr	4.87883	13561.7	0.035975
GD18-4_B1_scaffold_1161465_1	GD2018-4_B1_QB3_180703_UNK	gd18-4	b	kaiserbacteria	parcubacteria	cpr	5.80169	13561.7	0.0427799
GD18-4_B1_scaffold_46142_2	GD2018-4_B1_QB3_180703_UNK	gd18-4	b	kaiserbacteria	parcubacteria	cpr	6.01113	13561.7	0.0443242
GD18-4_B1_scaffold_638601_1	GD2018-4_B1_QB3_180703_UNK	gd18-4	b	kaiserbacteria	parcubacteria	cpr	5.44262	13561.7	0.0401322
GD18-4_B1_scaffold_1165136_1	GD2018-4_B1_QB3_180703_UNK	gd18-4	b	katanobacteria		cpr	5.50329	13561.7	0.0405796
GD18-4_B1_scaffold_1057405_49	GD2018-4_B1_QB3_180703_UNK	gd18-4	b	kerfeldbacteria	parcubacteria	cpr	10.9966	13561.7	0.0810857
GD18-4_B1_scaffold_133917_4	GD2018-4_B1_QB3_180703_UNK	gd18-4	b	kerfeldbacteria	parcubacteria	cpr	4.81449	13561.7	0.0355005
GD18-4_B1_scaffold_1685690_1	GD2018-4_B1_QB3_180703_UNK	gd18-4	b	kerfeldbacteria	parcubacteria	cpr	5.44041	13561.7	0.0401159
GD18-4_B1_scaffold_2092895_8	GD2018-4_B1_QB3_180703_UNK	gd18-4	b	kerfeldbacteria	parcubacteria	cpr	7.35218	13561.7	0.0542127
GD18-4_B1_scaffold_2103749_6	GD2018-4_B1_QB3_180703_UNK	gd18-4	b	kerfeldbacteria	parcubacteria	cpr	9.66558	13561.7	0.071271
GD18-4_B1_scaffold_479093_8	GD2018-4_B1_QB3_180703_UNK	gd18-4	b	kerfeldbacteria	parcubacteria	cpr	7.21898	13561.7	0.0532305
GD18-4_B1_scaffold_1062482_1	GD2018-4_B1_QB3_180703_UNK	gd18-4	b	komeilibacteria	parcubacteria	cpr	5.41311	13561.7	0.0399146
GD18-4_B1_scaffold_122449_3	GD2018-4_B1_QB3_180703_UNK	gd18-4	b	komeilibacteria	parcubacteria	cpr	4.62375	13561.7	0.0340941
GD18-4_B1_scaffold_1264837_1	GD2018-4_B1_QB3_180703_UNK	gd18-4	a	korarchaeota			4.69194	13561.7	0.0345969
GD18-4_B1_scaffold_1017998_5	GD2018-4_B1_QB3_180703_UNK	gd18-4	b	levybacteria	microgenomates	cpr	5.40688	13561.7	0.0398687
GD18-4_B1_scaffold_1091686_11	GD2018-4_B1_QB3_180703_UNK	gd18-4	b	levybacteria	microgenomates	cpr	7.40337	13561.7	0.0545901
GD18-4_B1_scaffold_1359842_1	GD2018-4_B1_QB3_180703_UNK	gd18-4	b	levybacteria	microgenomates	cpr	8.76594	13561.7	0.0646374
GD18-4_B1_scaffold_1509213_6	GD2018-4_B1_QB3_180703_UNK	gd18-4	b	levybacteria	microgenomates	cpr	5.24611	13561.7	0.0386832
GD18-4_B1_scaffold_1782716_1	GD2018-4_B1_QB3_180703_UNK	gd18-4	b	levybacteria	microgenomates	cpr	6.93467	13561.7	0.0511341
GD18-4_B1_scaffold_1828315_3	GD2018-4_B1_QB3_180703_UNK	gd18-4	b	levybacteria	microgenomates	cpr	5.3267	13561.7	0.0392775
GD18-4_B1_scaffold_2053210_2	GD2018-4_B1_QB3_180703_UNK	gd18-4	b	levybacteria	microgenomates	cpr	7.14286	13561.7	0.0526692
GD18-4_B1_scaffold_276903_3	GD2018-4_B1_QB3_180703_UNK	gd18-4	b	levybacteria	microgenomates	cpr	5.95211	13561.7	0.043889
GD18-4_B1_scaffold_283004_7	GD2018-4_B1_QB3_180703_UNK	gd18-4	b	levybacteria	microgenomates	cpr	7.86171	13561.7	0.0579698
GD18-4_B1_scaffold_359784_1	GD2018-4_B1_QB3_180703_UNK	gd18-4	b	levybacteria	microgenomates	cpr	5.41082	13561.7	0.0398977
GD18-4_B1_scaffold_672681_143	GD2018-4_B1_QB3_180703_UNK	gd18-4	b	levybacteria	microgenomates	cpr	10.6748	13561.7	0.0787127
GD18-4_B1_scaffold_702665_1	GD2018-4_B1_QB3_180703_UNK	gd18-4	b	levybacteria	microgenomates	cpr	4.76351	13561.7	0.0351247
GD18-4_B1_scaffold_994132_1	GD2018-4_B1_QB3_180703_UNK	gd18-4	b	levybacteria	microgenomates	cpr	6.00358	13561.7	0.0442686
GD18-4_B1_scaffold_1179418_8	GD2018-4_B1_QB3_180703_UNK	gd18-4	b	liptonbacteria	parcubacteria	cpr	11.1711	13561.7	0.0823724
GD18-4_B1_scaffold_1242262_1	GD2018-4_B1_QB3_180703_UNK	gd18-4	b	liptonbacteria	parcubacteria	cpr	3.77176	13561.7	0.0278118
GD18-4_B1_scaffold_1323986_75	GD2018-4_B1_QB3_180703_UNK	gd18-4	b	liptonbacteria	parcubacteria	cpr	42.684	13561.7	0.314739
GD18-4_B1_scaffold_1727703_10	GD2018-4_B1_QB3_180703_UNK	gd18-4	b	liptonbacteria	parcubacteria	cpr	7.04949	13561.7	0.0519807
GD18-4_B1_scaffold_691734_2	GD2018-4_B1_QB3_180703_UNK	gd18-4	b	liptonbacteria	parcubacteria	cpr	7.52595	13561.7	0.055494
GD18-4_B1_scaffold_1186290_14	GD2018-4_B1_QB3_180703_UNK	gd18-4	b	lloydbacteria	parcubacteria	cpr	7.98846	13561.7	0.0589044
GD18-4_B1_scaffold_1589117_3	GD2018-4_B1_QB3_180703_UNK	gd18-4	b	lloydbacteria	parcubacteria	cpr	55.8475	13561.7	0.411802
GD18-4_B1_scaffold_1875895_2	GD2018-4_B1_QB3_180703_UNK	gd18-4	b	lloydbacteria	parcubacteria	cpr	5.73871	13561.7	0.0423154
GD18-4_B1_scaffold_1906818_4	GD2018-4_B1_QB3_180703_UNK	gd18-4	b	lloydbacteria	parcubacteria	cpr	12.8437	13561.7	0.0947053
GD18-4_B1_scaffold_500487_1	GD2018-4_B1_QB3_180703_UNK	gd18-4	b	lloydbacteria	parcubacteria	cpr	7.28441	13561.7	0.053713
GD18-4_B1_scaffold_810252_2	GD2018-4_B1_QB3_180703_UNK	gd18-4	b	lloydbacteria	parcubacteria	cpr	46.8641	13561.7	0.345562
GD18-4_B1_scaffold_814166_2	GD2018-4_B1_QB3_180703_UNK	gd18-4	b	lloydbacteria	parcubacteria	cpr	78.4339	13561.7	0.578348
GD18-4_B1_scaffold_178607_1	GD2018-4_B1_QB3_180703_UNK	gd18-4	b	magasanikbacteria	parcubacteria	cpr	8.35821	13561.7	0.0616309
GD18-4_B1_scaffold_1703171_3	GD2018-4_B1_QB3_180703_UNK	gd18-4	a	mamarchaeota		dpann	5.15127	13561.7	0.0379839
GD18-4_B1_scaffold_1824746_5	GD2018-4_B1_QB3_180703_UNK	gd18-4	a	mamarchaeota		dpann	11.8618	13561.7	0.0874655
GD18-4_B1_scaffold_2054134_1	GD2018-4_B1_QB3_180703_UNK	gd18-4	a	mamarchaeota		dpann	5.26671	13561.7	0.0388351
GD18-4_B1_scaffold_335592_4	GD2018-4_B1_QB3_180703_UNK	gd18-4	a	mamarchaeota		dpann	4.32133	13561.7	0.0318642
GD18-4_B1_scaffold_974736_1	GD2018-4_B1_QB3_180703_UNK	gd18-4	a	mamarchaeota		dpann	4.36821	13561.7	0.0322099
GD18-4_B1_scaffold_1051525_1	GD2018-4_B1_QB3_180703_UNK	gd18-4	a	micrarchaeota		dpann	6.41779	13561.7	0.0473228
GD18-4_B1_scaffold_1675956_2	GD2018-4_B1_QB3_180703_UNK	gd18-4	a	micrarchaeota		dpann	5.7622	13561.7	0.0424887
GD18-4_B1_scaffold_2091073_5	GD2018-4_B1_QB3_180703_UNK	gd18-4	a	micrarchaeota		dpann	5.08885	13561.7	0.0375236
GD18-4_B1_scaffold_824493_2	GD2018-4_B1_QB3_180703_UNK	gd18-4	a	micrarchaeota		dpann	3.43803	13561.7	0.025351
GD18-4_B1_scaffold_1099907_4	GD2018-4_B1_QB3_180703_UNK	gd18-4	b	nc10			7.79468	13561.7	0.0574755
GD18-4_B1_scaffold_1414070_4	GD2018-4_B1_QB3_180703_UNK	gd18-4	b	nc10			12.2093	13561.7	0.0900276
GD18-4_B1_scaffold_462405_2	GD2018-4_B1_QB3_180703_UNK	gd18-4	b	nc10			5.92313	13561.7	0.0436754
GD18-4_B1_scaffold_708792_1	GD2018-4_B1_QB3_180703_UNK	gd18-4	b	nc10			16.4436	13561.7	0.12125
GD18-4_B1_scaffold_74253_7	GD2018-4_B1_QB3_180703_UNK	gd18-4	b	nc10			9.30349	13561.7	0.0686011
GD18-4_B1_scaffold_176436_38	GD2018-4_B1_QB3_180703_UNK	gd18-4	b	nealsonbacteria	parcubacteria	cpr	9.22019	13561.7	0.0679868
GD18-4_B1_scaffold_2151433_1	GD2018-4_B1_QB3_180703_UNK	gd18-4	b	nealsonbacteria	parcubacteria	cpr	6.34209	13561.7	0.0467646
GD18-4_B1_scaffold_349629_1	GD2018-4_B1_QB3_180703_UNK	gd18-4	b	nealsonbacteria	parcubacteria	cpr	3.78973	13561.7	0.0279443
GD18-4_B1_scaffold_758733_2	GD2018-4_B1_QB3_180703_UNK	gd18-4	b	nealsonbacteria	parcubacteria	cpr	12.6335	13561.7	0.0931552
GD18-4_B1_scaffold_888813_1	GD2018-4_B1_QB3_180703_UNK	gd18-4	b	nealsonbacteria	parcubacteria	cpr	4.17772	13561.7	0.0308052
GD18-4_B1_scaffold_932660_1	GD2018-4_B1_QB3_180703_UNK	gd18-4	b	nealsonbacteria	parcubacteria	cpr	4.68417	13561.7	0.0345396
GD18-4_B1_scaffold_1523191_1	GD2018-4_B1_QB3_180703_UNK	gd18-4	b	nitrospinae			6.81327	13561.7	0.0502389
GD18-4_B1_scaffold_697269_2	GD2018-4_B1_QB3_180703_UNK	gd18-4	b	nitrospirae			5.72438	13561.7	0.0422098
GD18-4_B1_scaffold_1383536_1	GD2018-4_B1_QB3_180703_UNK	gd18-4	b	niyogibacteria	parcubacteria	cpr	6.71642	13561.7	0.0495248
GD18-4_B1_scaffold_665329_4	GD2018-4_B1_QB3_180703_UNK	gd18-4	b	niyogibacteria	parcubacteria	cpr	5.88368	13561.7	0.0433844
GD18-4_B1_scaffold_692135_15	GD2018-4_B1_QB3_180703_UNK	gd18-4	b	niyogibacteria	parcubacteria	cpr	52.963	13561.7	0.390533
GD18-4_B1_scaffold_1934268_2	GD2018-4_B1_QB3_180703_UNK	gd18-4	b	nomurabacteria	parcubacteria	cpr	5.56046	13561.7	0.0410011
GD18-4_B1_scaffold_29236_45	GD2018-4_B1_QB3_180703_UNK	gd18-4	b	nomurabacteria	parcubacteria	cpr	10.4212	13561.7	0.076843
GD18-4_B1_scaffold_1176088_1	GD2018-4_B1_QB3_180703_UNK	gd18-4	b	omnitrophica			5.04909	13561.7	0.0372304
GD18-4_B1_scaffold_1292857_1	GD2018-4_B1_QB3_180703_UNK	gd18-4	b	omnitrophica			4.28222	13561.7	0.0315758
GD18-4_B1_scaffold_1731669_4	GD2018-4_B1_QB3_180703_UNK	gd18-4	b	omnitrophica			7.2695	13561.7	0.0536031
GD18-4_B1_scaffold_18135_1	GD2018-4_B1_QB3_180703_UNK	gd18-4	b	omnitrophica			5.71241	13561.7	0.0421215
GD18-4_B1_scaffold_2020147_2	GD2018-4_B1_QB3_180703_UNK	gd18-4	b	omnitrophica			8.371	13561.7	0.0617252
GD18-4_B1_scaffold_235568_8	GD2018-4_B1_QB3_180703_UNK	gd18-4	b	omnitrophica			9.6824	13561.7	0.071395
GD18-4_B1_scaffold_318405_2	GD2018-4_B1_QB3_180703_UNK	gd18-4	b	omnitrophica			6.24617	13561.7	0.0460574
GD18-4_B1_scaffold_424629_7	GD2018-4_B1_QB3_180703_UNK	gd18-4	b	omnitrophica			53.873	13561.7	0.397243
GD18-4_B1_scaffold_47927_1	GD2018-4_B1_QB3_180703_UNK	gd18-4	b	omnitrophica			25.9082	13561.7	0.191039
GD18-4_B1_scaffold_100496_9	GD2018-4_B1_QB3_180703_UNK	gd18-4	a	pacearchaeota		dpann	4.86596	13561.7	0.0358801
GD18-4_B1_scaffold_1421855_13	GD2018-4_B1_QB3_180703_UNK	gd18-4	a	pacearchaeota		dpann	9.20789	13561.7	0.0678962
GD18-4_B1_scaffold_144981_46	GD2018-4_B1_QB3_180703_UNK	gd18-4	a	pacearchaeota		dpann	58.5408	13561.7	0.431662
GD18-4_B1_scaffold_1552884_2	GD2018-4_B1_QB3_180703_UNK	gd18-4	a	pacearchaeota		dpann	5.78657	13561.7	0.0426684
GD18-4_B1_scaffold_1671442_2	GD2018-4_B1_QB3_180703_UNK	gd18-4	a	pacearchaeota		dpann	7.05199	13561.7	0.0519992
GD18-4_B1_scaffold_196387_3	GD2018-4_B1_QB3_180703_UNK	gd18-4	a	pacearchaeota		dpann	4.25909	13561.7	0.0314053
GD18-4_B1_scaffold_202843_8	GD2018-4_B1_QB3_180703_UNK	gd18-4	a	pacearchaeota		dpann	7.45121	13561.7	0.0549429
GD18-4_B1_scaffold_2054109_2	GD2018-4_B1_QB3_180703_UNK	gd18-4	a	pacearchaeota		dpann	4.29553	13561.7	0.0316739
GD18-4_B1_scaffold_309558_15	GD2018-4_B1_QB3_180703_UNK	gd18-4	a	pacearchaeota		dpann	8.69717	13561.7	0.0641303
GD18-4_B1_scaffold_315513_26	GD2018-4_B1_QB3_180703_UNK	gd18-4	a	pacearchaeota		dpann	8.12417	13561.7	0.0599051
GD18-4_B1_scaffold_519792_11	GD2018-4_B1_QB3_180703_UNK	gd18-4	a	pacearchaeota		dpann	7.53636	13561.7	0.0555708
GD18-4_B1_scaffold_889578_3	GD2018-4_B1_QB3_180703_UNK	gd18-4	a	pacearchaeota		dpann	5.6224	13561.7	0.0414578
GD18-4_B1_scaffold_563253_6	GD2018-4_B1_QB3_180703_UNK	gd18-4	b	pacebacteria	microgenomates	cpr	21.0519	13561.7	0.155231
GD18-4_B1_scaffold_833602_4	GD2018-4_B1_QB3_180703_UNK	gd18-4	b	pacebacteria	microgenomates	cpr	11.2906	13561.7	0.0832537
GD18-4_B1_scaffold_1614172_1	GD2018-4_B1_QB3_180703_UNK	gd18-4	b	peregrinibacteria		cpr	3.62903	13561.7	0.0267594
GD18-4_B1_scaffold_209755_7	GD2018-4_B1_QB3_180703_UNK	gd18-4	b	peregrinibacteria		cpr	34.7491	13561.7	0.256229
GD18-4_B1_scaffold_220100_40	GD2018-4_B1_QB3_180703_UNK	gd18-4	b	peregrinibacteria		cpr	10.8171	13561.7	0.079762
GD18-4_B1_scaffold_33736_431	GD2018-4_B1_QB3_180703_UNK	gd18-4	b	peregrinibacteria		cpr	11.4872	13561.7	0.0847028
GD18-4_B1_scaffold_522966_4	GD2018-4_B1_QB3_180703_UNK	gd18-4	b	peregrinibacteria		cpr	5	13561.7	0.0368685
GD18-4_B1_scaffold_545112_5	GD2018-4_B1_QB3_180703_UNK	gd18-4	b	peregrinibacteria		cpr	5.05563	13561.7	0.0372786
GD18-4_B1_scaffold_635697_6	GD2018-4_B1_QB3_180703_UNK	gd18-4	b	peregrinibacteria		cpr	5.38222	13561.7	0.0396868
GD18-4_B1_scaffold_659943_49	GD2018-4_B1_QB3_180703_UNK	gd18-4	b	peregrinibacteria		cpr	10.6757	13561.7	0.0787196
GD18-4_B1_scaffold_1072924_7	GD2018-4_B1_QB3_180703_UNK	gd18-4	b	planctomycetes			27.3872	13561.7	0.201945
GD18-4_B1_scaffold_1450993_7	GD2018-4_B1_QB3_180703_UNK	gd18-4	b	planctomycetes			27.0044	13561.7	0.199122
GD18-4_B1_scaffold_1700834_4	GD2018-4_B1_QB3_180703_UNK	gd18-4	b	planctomycetes			11.2458	13561.7	0.0829229
GD18-4_B1_scaffold_1750749_1	GD2018-4_B1_QB3_180703_UNK	gd18-4	b	planctomycetes			20.1031	13561.7	0.148234
GD18-4_B1_scaffold_418528_3	GD2018-4_B1_QB3_180703_UNK	gd18-4	b	planctomycetes			6.30158	13561.7	0.0464659
GD18-4_B1_scaffold_1237959_5	GD2018-4_B1_QB3_180703_UNK	gd18-4	b	riflebacteria			5.50408	13561.7	0.0405854
GD18-4_B1_scaffold_1681474_9	GD2018-4_B1_QB3_180703_UNK	gd18-4	b	roizmanbacteria	microgenomates	cpr	12.9403	13561.7	0.0954181
GD18-4_B1_scaffold_1867523_1	GD2018-4_B1_QB3_180703_UNK	gd18-4	b	roizmanbacteria	microgenomates	cpr	4.67213	13561.7	0.0344509
GD18-4_B1_scaffold_1879790_2	GD2018-4_B1_QB3_180703_UNK	gd18-4	b	roizmanbacteria	microgenomates	cpr	3.85757	13561.7	0.0284445
GD18-4_B1_scaffold_200951_1	GD2018-4_B1_QB3_180703_UNK	gd18-4	b	roizmanbacteria	microgenomates	cpr	5.43294	13561.7	0.0400608
GD18-4_B1_scaffold_412291_5	GD2018-4_B1_QB3_180703_UNK	gd18-4	b	roizmanbacteria	microgenomates	cpr	8.07143	13561.7	0.0595162
GD18-4_B1_scaffold_60775_4	GD2018-4_B1_QB3_180703_UNK	gd18-4	b	roizmanbacteria	microgenomates	cpr	6.72109	13561.7	0.0495593
GD18-4_B1_scaffold_791657_13	GD2018-4_B1_QB3_180703_UNK	gd18-4	b	roizmanbacteria	microgenomates	cpr	15.7631	13561.7	0.116232
GD18-4_B1_scaffold_857033_3	GD2018-4_B1_QB3_180703_UNK	gd18-4	b	roizmanbacteria	microgenomates	cpr	5.67227	13561.7	0.0418256
GD18-4_B1_scaffold_952355_10	GD2018-4_B1_QB3_180703_UNK	gd18-4	b	roizmanbacteria	microgenomates	cpr	6.92412	13561.7	0.0510564
GD18-4_B1_scaffold_1019204_5	GD2018-4_B1_QB3_180703_UNK	gd18-4	b	rokubacteria			9.0034	13561.7	0.0663883
GD18-4_B1_scaffold_1507451_2	GD2018-4_B1_QB3_180703_UNK	gd18-4	b	rokubacteria			9.09704	13561.7	0.0670787
GD18-4_B1_scaffold_467542_2	GD2018-4_B1_QB3_180703_UNK	gd18-4	b	rokubacteria			8.45472	13561.7	0.0623425
GD18-4_B1_scaffold_1044358_9	GD2018-4_B1_QB3_180703_UNK	gd18-4	b	saccharibacteria		cpr	6.79764	13561.7	0.0501237
GD18-4_B1_scaffold_45458_9	GD2018-4_B1_QB3_180703_UNK	gd18-4	b	saccharibacteria		cpr	6.60301	13561.7	0.0486886
GD18-4_B1_scaffold_1075864_1	GD2018-4_B1_QB3_180703_UNK	gd18-4	b	shapirobacteria	microgenomates	cpr	5.86844	13561.7	0.0432721
GD18-4_B1_scaffold_105817_2	GD2018-4_B1_QB3_180703_UNK	gd18-4	b	staskawiczbacteria	parcubacteria	cpr	5.15654	13561.7	0.0380227
GD18-4_B1_scaffold_1143232_1	GD2018-4_B1_QB3_180703_UNK	gd18-4	b	sungbacteria	parcubacteria	cpr	5.25455	13561.7	0.0387455
GD18-4_B1_scaffold_1228851_3	GD2018-4_B1_QB3_180703_UNK	gd18-4	b	sungbacteria	parcubacteria	cpr	5.04587	13561.7	0.0372067
GD18-4_B1_scaffold_1578228_10	GD2018-4_B1_QB3_180703_UNK	gd18-4	b	sungbacteria	parcubacteria	cpr	6.69382	13561.7	0.0493582
GD18-4_B1_scaffold_1661419_1	GD2018-4_B1_QB3_180703_UNK	gd18-4	b	sungbacteria	parcubacteria	cpr	6.13996	13561.7	0.0452742
GD18-4_B1_scaffold_528158_24	GD2018-4_B1_QB3_180703_UNK	gd18-4	b	sungbacteria	parcubacteria	cpr	9.45291	13561.7	0.0697029
GD18-4_B1_scaffold_927206_9	GD2018-4_B1_QB3_180703_UNK	gd18-4	b	tagabacteria	parcubacteria	cpr	57.3365	13561.7	0.422782
GD18-4_B1_scaffold_1672430_2	GD2018-4_B1_QB3_180703_UNK	gd18-4	b	terrybacteria	parcubacteria	cpr	4.10584	13561.7	0.0302752
GD18-4_B1_scaffold_326772_5	GD2018-4_B1_QB3_180703_UNK	gd18-4	b	terrybacteria	parcubacteria	cpr	45.5412	13561.7	0.335807
GD18-4_B1_scaffold_1309144_5	GD2018-4_B1_QB3_180703_UNK	gd18-4	a	thaumarchaeota			5.20177	13561.7	0.0383562
GD18-4_B1_scaffold_2047197_4	GD2018-4_B1_QB3_180703_UNK	gd18-4	a	thaumarchaeota			5.2842	13561.7	0.0389641
GD18-4_B1_scaffold_619960_12	GD2018-4_B1_QB3_180703_UNK	gd18-4	a	thaumarchaeota			6.03466	13561.7	0.0444978
GD18-4_B1_scaffold_1776153_4	GD2018-4_B1_QB3_180703_UNK	gd18-4	b	uhrbacteria	parcubacteria	cpr	7.50477	13561.7	0.0553379
GD18-4_B1_scaffold_349328_25	GD2018-4_B1_QB3_180703_UNK	gd18-4	b	uhrbacteria	parcubacteria	cpr	13.7917	13561.7	0.101696
GD18-4_B1_scaffold_429158_27	GD2018-4_B1_QB3_180703_UNK	gd18-4	b	uhrbacteria	parcubacteria	cpr	9.81152	13561.7	0.0723471
GD18-4_B1_scaffold_547256_3	GD2018-4_B1_QB3_180703_UNK	gd18-4	b	uhrbacteria	parcubacteria	cpr	4.58199	13561.7	0.0337862
GD18-4_B1_scaffold_871344_1	GD2018-4_B1_QB3_180703_UNK	gd18-4	b	uhrbacteria	parcubacteria	cpr	5.01106	13561.7	0.03695
GD18-4_B1_scaffold_1778592_13	GD2018-4_B1_QB3_180703_UNK	gd18-4	b	verrucomicrobia			6.10293	13561.7	0.0450011
GD18-4_B1_scaffold_598407_4	GD2018-4_B1_QB3_180703_UNK	gd18-4	b	verrucomicrobia			10.0566	13561.7	0.0741541
GD18-4_B1_scaffold_566683_26	GD2018-4_B1_QB3_180703_UNK	gd18-4	b	vogelbacteria	parcubacteria	cpr	9.30027	13561.7	0.0685773
GD18-4_B1_scaffold_627315_21	GD2018-4_B1_QB3_180703_UNK	gd18-4	b	vogelbacteria	parcubacteria	cpr	9.0277	13561.7	0.0665675
GD18-4_B1_scaffold_74850_2	GD2018-4_B1_QB3_180703_UNK	gd18-4	b	vogelbacteria	parcubacteria	cpr	4.24528	13561.7	0.0313034
GD18-4_B1_scaffold_799266_2	GD2018-4_B1_QB3_180703_UNK	gd18-4	b	vogelbacteria	parcubacteria	cpr	7.69262	13561.7	0.056723
GD18-4_B1_scaffold_954922_3	GD2018-4_B1_QB3_180703_UNK	gd18-4	b	vogelbacteria	parcubacteria	cpr	6.81818	13561.7	0.0502752
GD18-4_B1_scaffold_121133_4	GD2018-4_B1_QB3_180703_UNK	gd18-4	b	wildermuthbacteria	parcubacteria	cpr	5.73463	13561.7	0.0422854
GD18-4_B1_scaffold_1267543_57	GD2018-4_B1_QB3_180703_UNK	gd18-4	b	wildermuthbacteria	parcubacteria	cpr	14.0249	13561.7	0.103415
GD18-4_B1_scaffold_178471_10	GD2018-4_B1_QB3_180703_UNK	gd18-4	b	wildermuthbacteria	parcubacteria	cpr	5.37701	13561.7	0.0396484
GD18-4_B1_scaffold_2030987_5	GD2018-4_B1_QB3_180703_UNK	gd18-4	b	wildermuthbacteria	parcubacteria	cpr	8.9603	13561.7	0.0660705
GD18-4_B1_scaffold_2154751_6	GD2018-4_B1_QB3_180703_UNK	gd18-4	b	wildermuthbacteria	parcubacteria	cpr	14.8441	13561.7	0.109456
GD18-4_B1_scaffold_334749_1	GD2018-4_B1_QB3_180703_UNK	gd18-4	b	wildermuthbacteria	parcubacteria	cpr	6.70796	13561.7	0.0494624
GD18-4_B1_scaffold_87999_1	GD2018-4_B1_QB3_180703_UNK	gd18-4	b	wildermuthbacteria	parcubacteria	cpr	11.6898	13561.7	0.0861971
GD18-4_B1_scaffold_1006794_3	GD2018-4_B1_QB3_180703_UNK	gd18-4	a	woesearchaeota		dpann	6.76895	13561.7	0.0499122
GD18-4_B1_scaffold_1025314_6	GD2018-4_B1_QB3_180703_UNK	gd18-4	a	woesearchaeota		dpann	5.42367	13561.7	0.0399924
GD18-4_B1_scaffold_1068297_4	GD2018-4_B1_QB3_180703_UNK	gd18-4	a	woesearchaeota		dpann	5.15489	13561.7	0.0380106
GD18-4_B1_scaffold_1069066_34	GD2018-4_B1_QB3_180703_UNK	gd18-4	a	woesearchaeota		dpann	18.5236	13561.7	0.136587
GD18-4_B1_scaffold_1081381_2	GD2018-4_B1_QB3_180703_UNK	gd18-4	a	woesearchaeota		dpann	5.35379	13561.7	0.0394772
GD18-4_B1_scaffold_1102643_10	GD2018-4_B1_QB3_180703_UNK	gd18-4	a	woesearchaeota		dpann	7.85641	13561.7	0.0579308
GD18-4_B1_scaffold_1147924_12	GD2018-4_B1_QB3_180703_UNK	gd18-4	a	woesearchaeota		dpann	20.3836	13561.7	0.150302
GD18-4_B1_scaffold_1223738_8	GD2018-4_B1_QB3_180703_UNK	gd18-4	a	woesearchaeota		dpann	6.15881	13561.7	0.0454131
GD18-4_B1_scaffold_1234487_2	GD2018-4_B1_QB3_180703_UNK	gd18-4	a	woesearchaeota		dpann	14.4775	13561.7	0.106752
GD18-4_B1_scaffold_1372032_44	GD2018-4_B1_QB3_180703_UNK	gd18-4	a	woesearchaeota		dpann	10.5384	13561.7	0.0777071
GD18-4_B1_scaffold_1408471_3	GD2018-4_B1_QB3_180703_UNK	gd18-4	a	woesearchaeota		dpann	5.97499	13561.7	0.0440577
GD18-4_B1_scaffold_1422944_3	GD2018-4_B1_QB3_180703_UNK	gd18-4	a	woesearchaeota		dpann	4.71634	13561.7	0.0347768
GD18-4_B1_scaffold_1467706_23	GD2018-4_B1_QB3_180703_UNK	gd18-4	a	woesearchaeota		dpann	31.84	13561.7	0.234779
GD18-4_B1_scaffold_1469089_1	GD2018-4_B1_QB3_180703_UNK	gd18-4	a	woesearchaeota		dpann	6.89655	13561.7	0.050853
GD18-4_B1_scaffold_1473110_5	GD2018-4_B1_QB3_180703_UNK	gd18-4	a	woesearchaeota		dpann	8.43256	13561.7	0.0621791
GD18-4_B1_scaffold_1488709_4	GD2018-4_B1_QB3_180703_UNK	gd18-4	a	woesearchaeota		dpann	8.51587	13561.7	0.0627934
GD18-4_B1_scaffold_1520509_4	GD2018-4_B1_QB3_180703_UNK	gd18-4	a	woesearchaeota		dpann	7.01395	13561.7	0.0517187
GD18-4_B1_scaffold_159375_1	GD2018-4_B1_QB3_180703_UNK	gd18-4	a	woesearchaeota		dpann	5.5409	13561.7	0.0408569
GD18-4_B1_scaffold_1601309_12	GD2018-4_B1_QB3_180703_UNK	gd18-4	a	woesearchaeota		dpann	6.64102	13561.7	0.0489688
GD18-4_B1_scaffold_161458_4	GD2018-4_B1_QB3_180703_UNK	gd18-4	a	woesearchaeota		dpann	11.852	13561.7	0.087393
GD18-4_B1_scaffold_1632035_4	GD2018-4_B1_QB3_180703_UNK	gd18-4	a	woesearchaeota		dpann	7.46406	13561.7	0.0550377
GD18-4_B1_scaffold_1668126_12	GD2018-4_B1_QB3_180703_UNK	gd18-4	a	woesearchaeota		dpann	10.7017	13561.7	0.0789113
GD18-4_B1_scaffold_168465_2	GD2018-4_B1_QB3_180703_UNK	gd18-4	a	woesearchaeota		dpann	4.23833	13561.7	0.0312521
GD18-4_B1_scaffold_1693817_21	GD2018-4_B1_QB3_180703_UNK	gd18-4	a	woesearchaeota		dpann	43.8556	13561.7	0.323378
GD18-4_B1_scaffold_17114_4	GD2018-4_B1_QB3_180703_UNK	gd18-4	a	woesearchaeota		dpann	6.76101	13561.7	0.0498536
GD18-4_B1_scaffold_1726574_1	GD2018-4_B1_QB3_180703_UNK	gd18-4	a	woesearchaeota		dpann	6.71809	13561.7	0.0495371
GD18-4_B1_scaffold_173487_3	GD2018-4_B1_QB3_180703_UNK	gd18-4	a	woesearchaeota		dpann	17.3736	13561.7	0.128107
GD18-4_B1_scaffold_178951_14	GD2018-4_B1_QB3_180703_UNK	gd18-4	a	woesearchaeota		dpann	9.89513	13561.7	0.0729636
GD18-4_B1_scaffold_1877443_4	GD2018-4_B1_QB3_180703_UNK	gd18-4	a	woesearchaeota		dpann	5.59384	13561.7	0.0412472
GD18-4_B1_scaffold_1889842_5	GD2018-4_B1_QB3_180703_UNK	gd18-4	a	woesearchaeota		dpann	4.94505	13561.7	0.0364633
GD18-4_B1_scaffold_190830_11	GD2018-4_B1_QB3_180703_UNK	gd18-4	a	woesearchaeota		dpann	22.2539	13561.7	0.164093
GD18-4_B1_scaffold_1928089_1	GD2018-4_B1_QB3_180703_UNK	gd18-4	a	woesearchaeota		dpann	5.34633	13561.7	0.0394222
GD18-4_B1_scaffold_19666_150	GD2018-4_B1_QB3_180703_UNK	gd18-4	a	woesearchaeota		dpann	42.6089	13561.7	0.314185
GD18-4_B1_scaffold_2047541_29	GD2018-4_B1_QB3_180703_UNK	gd18-4	a	woesearchaeota		dpann	30.6102	13561.7	0.22571
GD18-4_B1_scaffold_2079433_2	GD2018-4_B1_QB3_180703_UNK	gd18-4	a	woesearchaeota		dpann	3.59351	13561.7	0.0264974
GD18-4_B1_scaffold_2103124_4	GD2018-4_B1_QB3_180703_UNK	gd18-4	a	woesearchaeota		dpann	5.68503	13561.7	0.0419196
GD18-4_B1_scaffold_25980_59	GD2018-4_B1_QB3_180703_UNK	gd18-4	a	woesearchaeota		dpann	10.3582	13561.7	0.0763784
GD18-4_B1_scaffold_265608_2	GD2018-4_B1_QB3_180703_UNK	gd18-4	a	woesearchaeota		dpann	3.95072	13561.7	0.0291314
GD18-4_B1_scaffold_293831_11	GD2018-4_B1_QB3_180703_UNK	gd18-4	a	woesearchaeota		dpann	12.6851	13561.7	0.093536
GD18-4_B1_scaffold_294244_3	GD2018-4_B1_QB3_180703_UNK	gd18-4	a	woesearchaeota		dpann	2.89655	13561.7	0.0213583
GD18-4_B1_scaffold_315690_1	GD2018-4_B1_QB3_180703_UNK	gd18-4	a	woesearchaeota		dpann	6.42123	13561.7	0.0473482
GD18-4_B1_scaffold_319029_2	GD2018-4_B1_QB3_180703_UNK	gd18-4	a	woesearchaeota		dpann	5.45455	13561.7	0.0402201
GD18-4_B1_scaffold_3210_32	GD2018-4_B1_QB3_180703_UNK	gd18-4	a	woesearchaeota		dpann	54.4744	13561.7	0.401678
GD18-4_B1_scaffold_33028_7	GD2018-4_B1_QB3_180703_UNK	gd18-4	a	woesearchaeota		dpann	16.0714	13561.7	0.118506
GD18-4_B1_scaffold_43090_1	GD2018-4_B1_QB3_180703_UNK	gd18-4	a	woesearchaeota		dpann	5.05441	13561.7	0.0372696
GD18-4_B1_scaffold_440680_8	GD2018-4_B1_QB3_180703_UNK	gd18-4	a	woesearchaeota		dpann	10.8343	13561.7	0.0798884
GD18-4_B1_scaffold_45939_1	GD2018-4_B1_QB3_180703_UNK	gd18-4	a	woesearchaeota		dpann	5.2329	13561.7	0.0385858
GD18-4_B1_scaffold_477182_43	GD2018-4_B1_QB3_180703_UNK	gd18-4	a	woesearchaeota		dpann	12.425	13561.7	0.0916178
GD18-4_B1_scaffold_503298_82	GD2018-4_B1_QB3_180703_UNK	gd18-4	a	woesearchaeota		dpann	12.4323	13561.7	0.0916719
GD18-4_B1_scaffold_509305_1	GD2018-4_B1_QB3_180703_UNK	gd18-4	a	woesearchaeota		dpann	6.19174	13561.7	0.045656
GD18-4_B1_scaffold_521471_1	GD2018-4_B1_QB3_180703_UNK	gd18-4	a	woesearchaeota		dpann	7.57035	13561.7	0.0558214
GD18-4_B1_scaffold_540415_12	GD2018-4_B1_QB3_180703_UNK	gd18-4	a	woesearchaeota		dpann	6.42742	13561.7	0.0473938
GD18-4_B1_scaffold_542869_3	GD2018-4_B1_QB3_180703_UNK	gd18-4	a	woesearchaeota		dpann	7.65037	13561.7	0.0564115
GD18-4_B1_scaffold_547046_10	GD2018-4_B1_QB3_180703_UNK	gd18-4	a	woesearchaeota		dpann	6.54321	13561.7	0.0482476
GD18-4_B1_scaffold_623682_12	GD2018-4_B1_QB3_180703_UNK	gd18-4	a	woesearchaeota		dpann	10.4777	13561.7	0.077259
GD18-4_B1_scaffold_657122_23	GD2018-4_B1_QB3_180703_UNK	gd18-4	a	woesearchaeota		dpann	8.67984	13561.7	0.0640025
GD18-4_B1_scaffold_657212_4	GD2018-4_B1_QB3_180703_UNK	gd18-4	a	woesearchaeota		dpann	7.56734	13561.7	0.0557992
GD18-4_B1_scaffold_669394_1	GD2018-4_B1_QB3_180703_UNK	gd18-4	a	woesearchaeota		dpann	3.8806	13561.7	0.0286143
GD18-4_B1_scaffold_685693_7	GD2018-4_B1_QB3_180703_UNK	gd18-4	a	woesearchaeota		dpann	8.36467	13561.7	0.0616785
GD18-4_B1_scaffold_706460_31	GD2018-4_B1_QB3_180703_UNK	gd18-4	a	woesearchaeota		dpann	10.3357	13561.7	0.0762122
GD18-4_B1_scaffold_709484_1	GD2018-4_B1_QB3_180703_UNK	gd18-4	a	woesearchaeota		dpann	5.52442	13561.7	0.0407354
GD18-4_B1_scaffold_721205_9	GD2018-4_B1_QB3_180703_UNK	gd18-4	a	woesearchaeota		dpann	8.21876	13561.7	0.0606026
GD18-4_B1_scaffold_72777_30	GD2018-4_B1_QB3_180703_UNK	gd18-4	a	woesearchaeota		dpann	14.9148	13561.7	0.109977
GD18-4_B1_scaffold_75934_3	GD2018-4_B1_QB3_180703_UNK	gd18-4	a	woesearchaeota		dpann	7.65456	13561.7	0.0564424
GD18-4_B1_scaffold_787087_27	GD2018-4_B1_QB3_180703_UNK	gd18-4	a	woesearchaeota		dpann	10.3369	13561.7	0.0762212
GD18-4_B1_scaffold_849213_2	GD2018-4_B1_QB3_180703_UNK	gd18-4	a	woesearchaeota		dpann	5.67164	13561.7	0.0418209
GD18-4_B1_scaffold_870535_8	GD2018-4_B1_QB3_180703_UNK	gd18-4	a	woesearchaeota		dpann	14.5854	13561.7	0.107548
GD18-4_B1_scaffold_893905_23	GD2018-4_B1_QB3_180703_UNK	gd18-4	a	woesearchaeota		dpann	7.60563	13561.7	0.0560816
GD18-4_B1_scaffold_913692_47	GD2018-4_B1_QB3_180703_UNK	gd18-4	a	woesearchaeota		dpann	18.431	13561.7	0.135905
GD18-4_B1_scaffold_917613_31	GD2018-4_B1_QB3_180703_UNK	gd18-4	a	woesearchaeota		dpann	47.3911	13561.7	0.349447
GD18-4_B1_scaffold_981991_1	GD2018-4_B1_QB3_180703_UNK	gd18-4	a	woesearchaeota		dpann	6.00471	13561.7	0.0442769
GD18-4_B1_scaffold_899168_1	GD2018-4_B1_QB3_180703_UNK	gd18-4	b	woesebacteria	microgenomates	cpr	5.10597	13561.7	0.0376499
GD18-4_B1_scaffold_1001033_8	GD2018-4_B1_QB3_180703_UNK	gd18-4	b	wolfebacteria	parcubacteria	cpr	11.13	13561.7	0.0820692
GD18-4_B1_scaffold_989539_3	GD2018-4_B1_QB3_180703_UNK	gd18-4	b	woykebacteria	microgenomates	cpr	5.09225	13561.7	0.0375487
GD18-4_B1_scaffold_1272936_2	GD2018-4_B1_QB3_180703_UNK	gd18-4	b	yanofskybacteria	parcubacteria	cpr	5.53846	13561.7	0.0408389
GD18-4_B1_scaffold_1549367_2	GD2018-4_B1_QB3_180703_UNK	gd18-4	b	yanofskybacteria	parcubacteria	cpr	4.79554	13561.7	0.0353608
GD18-4_B1_scaffold_1825659_4	GD2018-4_B1_QB3_180703_UNK	gd18-4	b	yanofskybacteria	parcubacteria	cpr	4.95283	13561.7	0.0365206
GD18-4_B1_scaffold_1884217_1	GD2018-4_B1_QB3_180703_UNK	gd18-4	b	yanofskybacteria	parcubacteria	cpr	7.90686	13561.7	0.0583027
GD18-4_B1_scaffold_2038873_1	GD2018-4_B1_QB3_180703_UNK	gd18-4	b	yanofskybacteria	parcubacteria	cpr	8.58921	13561.7	0.0633342
GD18-4_B1_scaffold_278049_33	GD2018-4_B1_QB3_180703_UNK	gd18-4	b	yanofskybacteria	parcubacteria	cpr	9.94745	13561.7	0.0733494
GD18-4_B1_scaffold_321835_1	GD2018-4_B1_QB3_180703_UNK	gd18-4	b	yanofskybacteria	parcubacteria	cpr	5.41318	13561.7	0.0399151
GD18-4_B1_scaffold_52080_4	GD2018-4_B1_QB3_180703_UNK	gd18-4	b	yanofskybacteria	parcubacteria	cpr	7.80474	13561.7	0.0575498
GD18-4_B1_scaffold_1201666_2	GD2018-4_B1_QB3_180703_UNK	gd18-4	b	zambryskibacteria	parcubacteria	cpr	6.47182	13561.7	0.0477212
GD18-4_B1_scaffold_899062_1	GD2018-4_B1_QB3_180703_UNK	gd18-4	b	zixibacteria			5.46341	13561.7	0.0402855
GD18-4_B1_scaffold_472612_11	GD2018-4_B1_QB3_180703_unknown_34_7	gd18-4	a	woesearchaeota		dpann	8.10992	13561.7	0.0598001
GD18-4_B1_scaffold_571872_112	GD2018-4_B1_QB3_180703_unknown_34_90	gd18-4	a	woesearchaeota		dpann	93.1492	13561.7	0.686853
GD18-4_B1_scaffold_508234_22	GD2018-4_B1_QB3_180703_unknown_40_57	gd18-4	a	woesearchaeota		dpann	59.5491	13561.7	0.439097
GD18-4_B1_scaffold_112787_22	GD2018-4_B1_QB3_180703_unknown_46_9	gd18-4	a	woesearchaeota		dpann	9.26075	13561.7	0.0682859
GD18-4_B1_scaffold_1954426_30	GD2018-4_B1_QB3_180703_unknown_49_12	gd18-4	a	thaumarchaeota			11.9432	13561.7	0.0880658
GD18-4_B1_scaffold_792156_26	GD2018-4_B1_QB3_180703_unknown_50_9	gd18-4	a	woesearchaeota		dpann	10.2619	13561.7	0.0756678
GD18-4_B1_scaffold_1291675_9	GD2018-4_B1_QB3_180703_Verrucomicrobia_66_7	gd18-4	b	verrucomicrobia			9.42934	13561.7	0.069529
GD18-4_B1_scaffold_13291_41	GD2018-4_B1_QB3_180703_Vogelbacteria_43_89	gd18-4	b	vogelbacteria	parcubacteria	cpr	95.3046	13561.7	0.702747
GD18-4_B1_scaffold_161624_15	GD2018-4_B1_QB3_180703_Wildermuthbacteria_45_8	gd18-4	b	wildermuthbacteria	parcubacteria	cpr	8.46607	13561.7	0.0624262
GD18-4_B1_scaffold_1561009_18	GD2018-4_B1_QB3_180703_Wildermuthbacteria_47_9	gd18-4	b	wildermuthbacteria	parcubacteria	cpr	7.81579	13561.7	0.0576313
GD18-4_B1_scaffold_1513357_3	GD2018-4_B1_QB3_180703_Wildermuthbacteria_48_11	gd18-4	b	wildermuthbacteria	parcubacteria	cpr	11.5041	13561.7	0.0848277
GD18-4_B1_scaffold_58406_94	GD2018-4_B1_QB3_180703_Woesearchaeota_31_17	gd18-4	a	woesearchaeota		dpann	16.7261	13561.7	0.123333
GD18-4_B1_scaffold_87435_41	GD2018-4_B1_QB3_180703_Woesearchaeota_40_22	gd18-4	a	woesearchaeota		dpann	24.064	13561.7	0.17744
GD18-4_B1_scaffold_120056_35	GD2018-4_B1_QB3_180703_Woesearchaeota_44_11	gd18-4	a	woesearchaeota		dpann	10.7258	13561.7	0.0790888
GD18-4_B1_scaffold_416478_10	GD2018-4_B1_QB3_180703_Woesearchaeota_47_10	gd18-4	a	woesearchaeota		dpann	10.7883	13561.7	0.0795497
GD18-4_B1_scaffold_1649029_2	GD2018-4_B1_QB3_180703_Woesearchaeota_47_15	gd18-4	a	woesearchaeota		dpann	15.154	13561.7	0.111741
GD18-4_B1_scaffold_245114_31	GD2018-4_B1_QB3_180703_Woesearchaeota_48_22	gd18-4	a	woesearchaeota		dpann	22.7906	13561.7	0.168051
GD18-4_B1_scaffold_938440_991	GD2018-4_B1_QB3_180703_Woesearchaeota-I_39_47	gd18-4	a	woesearchaeota		dpann	47.1378	13561.7	0.347579
GD18-4_B1_scaffold_321202_26	GD2018-4_B1_QB3_180703_Woesearchaeota-I_39_9	gd18-4	a	woesearchaeota		dpann	9.52169	13561.7	0.07021
GD18-4_B1_scaffold_234630_25	GD2018-4_B1_QB3_180703_Woesearchaeota-II_30_18	gd18-4	a	woesearchaeota		dpann	19.0066	13561.7	0.140149
GD18-4_B1_scaffold_207229_74	GD2018-4_B1_QB3_180703_Woesearchaeota-II_35_15	gd18-4	a	woesearchaeota		dpann	15.2434	13561.7	0.1124
GD18-4_B1_scaffold_140847_329	GD2018-4_B1_QB3_180703_Woesebacteria_40_41	gd18-4	b	woesebacteria	microgenomates	cpr	41.5266	13561.7	0.306205
GD18-4_B1_scaffold_998198_51	GD2018-4_B1_QB3_180703_Wolfebacteria_43_197	gd18-4	b	wolfebacteria	parcubacteria	cpr	193.398	13561.7	1.42606
GD18-4_B1_scaffold_183372_34	GD2018-4_B1_QB3_180703_Wolfebacteria_44_15	gd18-4	b	wolfebacteria	parcubacteria	cpr	17.6412	13561.7	0.130081
GD18-4_B1_scaffold_423705_23	GD2018-4_B1_QB3_180703_WOR_2_63_43	gd18-4	b	omnitrophica			45.91	13561.7	0.338526
GD18-4_B1_scaffold_235695_20	GD2018-4_B1_QB3_180703_WWE3_48_8	gd18-4	b	katanobacteria		cpr	8.79341	13561.7	0.0648399
GD18-4_B1_scaffold_1127739_5	GD2018-4_B1_QB3_180703_Yanofskybacteria_41_8	gd18-4	b	yanofskybacteria	parcubacteria	cpr	7.36579	13561.7	0.0543131
GD18-4_B1_scaffold_677140_56	GD2018-4_B1_QB3_180703_Yanofskybacteria_42_26	gd18-4	b	yanofskybacteria	parcubacteria	cpr	24.4636	13561.7	0.180387
GD18-4_B1_scaffold_602660_4	GD2018-4_B1_Rokubacteria_68_10	gd18-4	b	rokubacteria			7.91981	13561.7	0.0583982
GD18-4_B1_scaffold_139830_37	GD2018-4_B1_Rokubacteria_71_19	gd18-4	b	rokubacteria			19.5262	13561.7	0.14398
GD18-4_B1_scaffold_296905_15	GD2018-4_B1_Rokubacteria_72_16	gd18-4	b	rokubacteria			18.6646	13561.7	0.137627
GD18-4_B1_scaffold_1341899_98	GD2018-4_B1_Verrucomicrobia_66_19	gd18-4	b	verrucomicrobia			19.86	13561.7	0.146441
GD18-4_B1_scaffold_216844_374	GD2018-4_B1_Verrucomicrobia_66_33	gd18-4	b	verrucomicrobia			32.9301	13561.7	0.242816
kurt_kritikos_18_scaffold_260189_39	kurt_kritikos_18_Acidobacteria_59_11	kk	b	acidobacteria			11.3025	445.465	2.53723
kurt_kritikos_18_scaffold_186503_2	kurt_kritikos_18_Actinobacteria_64_6	kk	b	actinobacteria			7.19849	445.465	1.61595
kurt_kritikos_18_scaffold_117232_28	kurt_kritikos_18_Actinobacteria_67_24	kk	b	actinobacteria			24.2944	445.465	5.45372
kurt_kritikos_18_scaffold_199260_10	kurt_kritikos_18_Actinobacteria_67_32	kk	b	actinobacteria			32.2247	445.465	7.23394
kurt_kritikos_18_scaffold_324582_10	kurt_kritikos_18_Alphaproteobacteria_66_11	kk	b	alphaproteobacteria	proteobacteria		13.5248	445.465	3.03611
kurt_kritikos_18_scaffold_224309_10	kurt_kritikos_18_Archaea_41_8	kk	a	aenigmarchaeota		dpann	7.38342	445.465	1.65746
[truncated: 1,615 more rows]
