# Supplementary material for: Genome-resolved metagenomics reveals site-specific diversity of episymbiotic CPR bacteria and DPANN archaea in groundwater ecosystems
Source: Nat Microbiol. 2021 Jan 25;6(3):354–65. doi: 10.1038/s41564-020-00840-5 (PMC7906910; doi:10.1038/s41564-020-00840-5)
Supplement: Supplementary file 10 — MAGs in Candidatus Genascibacteria’ and ‘Candidatus Montesolbacteria’ lineages. [file 41564_2020_840_MOESM10_ESM.xlsx]

## Sheet: Sheet1
SI Table 4: Novel lineages identified in Ag and Pr1 groundwater
Lineage	Genome	% ID of 16S rRNA to closest SILVA hit	Taxonomy of closest SILVA hit
Genascibacteria	Montesol18_Bp1_coassembly_Genascibacteria_41_23	46.7	Unclassified
	GD2018-4_B1_QB3_180703_Genascibacteria_43_11	missing 16S gene
	S_p1_S3_coassembly_Genascibacteria_40_307	75.7	Bacteria;Patescibacteria;Microgenomatia;
	Montesol18_Bp1_coassembly_Genascibacteria_41_23	61.8	Unclassified
Montesolbacteria	Genasci_Feb2018_S35_SO-1_Montesolbacteria_56_14	75.2	Bacteria;Patescibacteria;Parcubacteria
	Montesol18_Bp1_coassembly_Montesolbacteria_57_17	55.7	Unclassified
	Genasci_Feb2018_S35_SO-1_Montesolbacteria_58_7	missing 16S gene
	S_p1_S3_coassembly_Montesolbacteria_58_149	missing 16S gene
	S_p2_S4_coassembly_Montesolbacteria_58_38	missing 16S gene
