# Supplementary material for: Genome-resolved metagenomics reveals site-specific diversity of episymbiotic CPR bacteria and DPANN archaea in groundwater ecosystems
Source: Nat Microbiol. 2021 Jan 25;6(3):354–65. doi: 10.1038/s41564-020-00840-5 (PMC7906910; doi:10.1038/s41564-020-00840-5)
Supplement: Supplementary file 11 — Groundwater chemistry measurements. [file 41564_2020_840_MOESM11_ESM.xlsx]

## Sheet: Sheet1
SI Table 5: Water chemistry measurements of eight groundwater sites sampled. All measurements were performed at the UC Davis Analytical Laboratory
Site	Date	pH	EC	SAR	TOC	DOC	NH4-N	NO3-N	SO4-S(Sol S)	HCO3	CO3	Zn (Soluble)	Cu (Soluble)	Mn (Soluble)	Fe (Soluble)	Cd (Soluble)	Cr (Soluble)	Pb (Soluble)	Ni (Soluble)	K (soluble)	Ca (Soluble)	Mg (Soluble)	Na (Soluble)	Cl	B (Soluble)
			(dS/m)		mg/L	mg/L	mg/L	mg/L	mg/L	meq/L	meq/L	mg/L	mg/L	mg/L	mg/L	mg/L	mg/L	mg/L	mg/L	mg/L	meq/L	meq/L	meq/L	meq/L	mg/L
Pr5	2020-05-19	8	0.14	0.6	1.6	1.4	0.05	0.09	0.4	1.4	<0.1	<0.005	<0.010	<0.005	<0.010	<0.005	<0.005	<0.010	<0.005	-	0.24	0.76	0.41	<0.10	0.02
Pr6	2020-05-19	8.3	0.27	0.2	1.3	1.3	<0.05	<0.05	1.6	2.5	<0.1	0.011	<0.010	<0.005	0.015	<0.005	<0.005	<0.010	0.032	-	0.3	2.38	0.23	0.11	<0.01
Pr2	2020-05-19	8	0.17	0.3	0.9	0.9	<0.05	<0.05	1.6	1.5	<0.1	0.007	<0.010	<0.005	<0.010	<0.005	<0.005	<0.010	<0.005	-	0.75	0.74	0.25	<0.10	<0.01
Pr4	2020-09-18	8	-	-	-	-	0.12	<0.05	63.7	5.6	<0.1	<0.005	<0.010	0.256	0.024	<0.005	<0.005	<0.020	<0.005	2.33	4.54	2.66	2.31	0.12	-
Pr3	2020-09-18	8.2	-	-	-	-	0.07	<0.05	3.7	3.2	<0.1	<0.005	<0.010	0.075	0.051	<0.005	<0.005	<0.020	0.07	1.22	0.78	2.51	0.33	0.1	-
Pr1	2020-12-18	8.1	-	-	-	-	<0.05	0.23	224.9	2.8	-	0.011	<0.010	<0.005	<0.010	<0.005	<0.005	<0.020	<0.005	0.36	4.98	5.53	5.83	1.13	-
Pr7	2020-12-18	7.5	-	-	-	-	<0.05	<0.05	0.7	0.6	-	0.022	<0.010	<0.005	<0.010	<0.005	<0.005	<0.020	<0.005	5.59	0.17	0.14	0.27	<0.10	-
Ag	2020-09-18	7.8	-	-	-	-	<0.05	195	-	-	-	-	-	-	-	-	-	-	-	-	-	-	-	-	-
