# Supplementary material for: Genome-resolved metagenomics reveals site-specific diversity of episymbiotic CPR bacteria and DPANN archaea in groundwater ecosystems
Source: Nat Microbiol. 2021 Jan 25;6(3):354–65. doi: 10.1038/s41564-020-00840-5 (PMC7906910; doi:10.1038/s41564-020-00840-5)
Supplement: Supplementary file 12 — Taxonomy of all MAGs. [file 41564_2020_840_MOESM12_ESM.xlsx]

## Sheet: all.relcov
genome	kingdom	phylum	superphylum
Genasci_Feb2018_S34_3B_Planctomycetes_38_350	b	planctomycetes
GD2017-2_S65_QB3_180125_Woesearchaeota_48_59	a	woesearchaeota
GD2017-2_B1_QB3_180125_Nitrospinae_58_14	b	nitrospinae
Genasci_Feb2018_S37_SO-6_Harrisonbacteria_42_30	b	harrisonbacteria	parcubacteria
GD2017-1_S_2p5_S6_Biohub_170907_Omnitrophica_63_724	b	omnitrophica
Genasci_Feb2018_S37_SO-6_Omnitrophica_67_24	b	omnitrophica
Genasci_Feb2018_S36_SO-2_Aenigmarchaeota_53_36	a	aenigmarchaeota
Genasci_Feb2018_S34_3B_Woesearchaeota_38_40	a	woesearchaeota
Genasci_Feb2018_S37_SO-6_Betaproteobacteria_65_27	b	betaproteobacteria	proteobacteria
GD2017-2_S2_QB3_180125_Deltaproteobacteria_58_12	b	deltaproteobacteria	proteobacteria
GD2017-3_B1_Rokubacteria_71_19	b	rokubacteria
GD2017-2_S65_QB3_180125_Chloroflexi_61_16	b	chloroflexi
GD2017-2_S65_QB3_180125_Chloroflexi_62_13	b	chloroflexi
GD2018-4_B1_QB3_180703_Aenigmarchaeota_45_55	a	aenigmarchaeota
B_1_S1_Biohub_coassembly_Chloroflexi_54_266	b	chloroflexi
B_1_S1_Biohub_coassembly_Liptonbacteria_53_280	b	liptonbacteria	parcubacteria
B_1_S1_Biohub_coassembly_Chloroflexi_53_259	b	chloroflexi
GD2017-2_S2_Rokubacteria_71_17	b	rokubacteria
Genasci_Feb2018_S36_SO-2_Niyogibacteria_45_26	b	niyogibacteria	parcubacteria
Genasci_Feb2018_S36_SO-2_Gammaproteobacteria_63_18	b	gammaproteobacteria	proteobacteria
Genasci_Feb2018_S34_3B_Uhrbacteria_52_25	b	uhrbacteria	parcubacteria
B_1_S1_Biohub_coassembly_Thaumarchaeota_49_231	a	thaumarchaeota
S_p2_S4_coassembly_Uhrbacteria_48_664	b	uhrbacteria	parcubacteria
B_1_S1_Biohub_coassembly_Chloroflexi_64_227	b	chloroflexi
Genasci_Feb2018_S37_SO-6_Acidobacteria_67_11	b	acidobacteria
Genasci_Feb2018_S34_3B_Uhrbacteria_55_15	b	uhrbacteria	parcubacteria
S_p2_S4_coassembly_Uhrbacteria_59_539	b	uhrbacteria	parcubacteria
Genasci_Feb2018_S36_SO-2_Woesearchaeota_48_19	a	woesearchaeota
Genasci_Feb2018_S34_3B_RIFCSPLOWO2_01_FULL_OD1_Giovannonibacteria_46_32_curated_47_26	b	giovannonibacteria	parcubacteria
JBCH_GD18_4_SO2_S177_Tectomicrobia_68_21	b	tectomicrobia
S_p65_S5_coassembly_Planctomycetes_52_288	b	planctomycetes
GD2017-2_S65_QB3_180125_Parcubacteria_51_11	b	unknown_parcubacteria	parcubacteria
GD2017-2_S65_QB3_180125_RIFCSPLOWO2_02_FULL_Acidobacteria_68_18_curated_68_18	b	acidobacteria
B_1_S1_Biohub_coassembly_Chloroflexi_64_166	b	chloroflexi
B_1_S1_Biohub_coassembly_Chloroflexi_59_166	b	chloroflexi
GD2018-4_B1_QB3_180703_Magasanikbacteria_53_17	b	magasanikbacteria	parcubacteria
Genasci_Feb2018_S34_3B_Woesearchaeota_40_14	a	woesearchaeota
S_p2_S4_coassembly_Planctomycetes_41_115	b	planctomycetes
Genasci_Feb2018_S34_3B_Latescibacteria-like_64_11	b	latescibacteria
Genasci_Feb2018_S35_SO-1_Giovannonibacteria_43_101	b	giovannonibacteria	parcubacteria
GD2018-4_B1_QB3_180703_Chloroflexi_58_18	b	chloroflexi
Genasci_Feb2018_S34_3B_Woesearchaeota_36_15	a	woesearchaeota
B_1_S1_Biohub_coassembly_Chloroflexi_56_133	b	chloroflexi
S_2p5_S6_coassembly_Chloroflexi_67_125	b	chloroflexi
B_2_S2_coassembly_Chloroflexi_58_44	b	chloroflexi
Genasci_Feb2018_S37_SO-6_Parcubacteria_49_9	b	unknown_parcubacteria	parcubacteria
Genasci_Feb2018_S36_SO-2_Magasanikbacteria_44_17	b	magasanikbacteria	parcubacteria
GD18-4_B1_GD2018-4_B1_QB3_180703_Deltaproteobacteria_53_25	b	deltaproteobacteria	proteobacteria
GD2018-4_B1_QB3_180703_Parcubacteria_41_14	b	unknown_parcubacteria	parcubacteria
S_2p5_S6_coassembly_Chloroflexi_52_104	b	chloroflexi
S_p65_S5_coassembly_NC10_65_130	b	nc10
GD2017-2_S65_Rokubacteria_70_13	b	rokubacteria
GD2017-2_S65_QB3_180125_Thaumarchaeota_49_13	a	thaumarchaeota
Genasci_Feb2018_S36_SO-2_Parcubacteria_49_7	b	unknown_parcubacteria	parcubacteria
S_p2_S4_coassembly_NC10_61_204	b	nc10
B_1_S1_Biohub_coassembly_Chloroflexi_60_123	b	chloroflexi
GD2017-2_S2_QB3_180125_Woesearchaeota_45_11	a	woesearchaeota
JBCH_GD18_4_SO2_S177_Daviesbacteria_38_23	b	daviesbacteria	microgenomates
Genasci_Feb2018_S35_SO-1_Roizmanbacteria_35_236	b	roizmanbacteria
S_p65_S5_coassembly_Chloroflexi_59_63	b	chloroflexi
S_p2_S4_coassembly_NC10_71_405	b	nc10
Genasci_Feb2018_S34_3B_Deltaproteobacteria_42_10	b	deltaproteobacteria	proteobacteria
Genasci_Feb2018_S36_SO-2_Aenigmarchaeota_47_17	a	aenigmarchaeota
S_p65_S5_coassembly_Chloroflexi_56_73	b	chloroflexi
Genasci_Feb2018_S34_3B_Diapherotrites_46_10	a	diapherotrites
GD2018-4_B1_QB3_180703_Woesearchaeota_48_22	a	woesearchaeota
Genasci_Feb2018_S36_SO-2_NC10_71_24	b	nc10
Genasci_Feb2018_S37_SO-6_NC10_71_9	b	nc10
GD2017-1_B_2_S2_Biohub_170907_Acidobacteria_69_32	b	acidobacteria
GD2017-2_B1_QB3_180125_Aenigmarchaeota_41_10	a	aenigmarchaeota
GD2018-4_B1_QB3_180703_Chloroflexi_52_9	b	chloroflexi
S_p2_S4_coassembly_Betaproteobacteria_63_71	b	betaproteobacteria	proteobacteria
GD2017-2_S65_QB3_180125_Planctomycetes_63_14	b	planctomycetes
B_2_S2_coassembly_Chloroflexi_59_33	b	chloroflexi
Genasci_Feb2018_S35_SO-1_Woesearchaeota_40_64	a	woesearchaeota
Genasci_Feb2018_S37_SO-6_Chloroflexi_52_6	b	chloroflexi
S_p2_S4_coassembly_Nitrospinae_58_131	b	nitrospinae
GD2018-4_B1_Rokubacteria_71_19	b	rokubacteria
GD2017-2_S2_QB3_180125_Sungbacteria_45_46	b	sungbacteria	parcubacteria
GD2018-4_B1_QB3_180703_Uhrbacteria_41_26	b	uhrbacteria	parcubacteria
GD2017-2_B1_QB3_180125_Parcubacteria_55_13	b	unknown_parcubacteria	parcubacteria
Genasci_Feb2018_S34_3B_Planctomycetes_42_7	b	planctomycetes
Genasci_Feb2018_S35_SO-1_Kaiserbacteria_55_27	b	kaiserbacteria	parcubacteria
Genasci_Feb2018_S35_SO-1_Aenigmarchaeota_47_21	a	aenigmarchaeota
Genasci_Feb2018_S36_SO-2_Woesearchaeota_49_29	a	woesearchaeota
S_p65_S5_coassembly_Chloroflexi_57_104	b	chloroflexi
GD2017-3_B1_QB3_180125_Daviesbacteria_41_14	b	daviesbacteria	microgenomates
S_p2_S4_coassembly_Chloroflexi_63_28	b	chloroflexi
GD2018-4_B1_QB3_180703_Deltaproteobacteria_58_8_b	b	deltaproteobacteria	proteobacteria
Genasci_Feb2018_S36_SO-2_Woesearchaeota_34_19	a	woesearchaeota
GD2018-4_B1_QB3_180703_Woesearchaeota_47_15	a	woesearchaeota
GD2018-4_B1_QB3_180703_Collierbacteria_44_45	b	collierbacteria	microgenomates
S_p2_S4_coassembly_Nitrospinae_58_95	b	nitrospinae
GD2018-4_B1_QB3_180703_Micrarchaeota_58_13	a	micrarchaeota
GD2017-2_S2_QB3_180125_Woesearchaeota_49_15	a	woesearchaeota
Genasci_Feb2018_S37_SO-6_Tectomicrobia_67_15	b	tectomicrobia
S_p65_S5_coassembly_Chloroflexi_64_89	b	chloroflexi
Genasci_Feb2018_S36_SO-2_Omnitrophica_63_19	b	omnitrophica
GD2017-2_S2_QB3_180125_Wildermuthbacteria_46_11	b	wildermuthbacteria	parcubacteria
GD2017-1_S_p1_S3_Biohub_170907_Zambryskibacteria_44_1351	b	zambryskibacteria	parcubacteria
B_2_S2_coassembly_Chloroflexi_61_24	b	chloroflexi
GD18-Feb_Sp1_Woesearchaeota_Maxbin2_028_sub	a	woesearchaeota
S_p2_S4_coassembly_Euryarchaeota_67_55	a	euryarchaeota
GD2017-2_S2_QB3_180125_NC10_67_12	b	nc10
GD2018-4_B1_QB3_180703_Chloroflexi_70_19	b	chloroflexi
B_1_S1_Biohub_coassembly_Acidobacteria_57_70	b	acidobacteria
GD2018-4_B1_QB3_180703_Woesearchaeota_40_22	a	woesearchaeota
B_1_S1_Biohub_coassembly_Acidobacteria_65_68	b	acidobacteria
B_1_S1_Biohub_coassembly_Nitrospirae-like_64_68	b	nitrospirae
S_p65_S5_coassembly_Acidobacteria_54_125	b	acidobacteria
GD2017-2_S2_QB3_180125_Woesearchaeota_45_10	a	woesearchaeota
GD2018-4_B1_QB3_180703_NC10_67_16	b	nc10
S_p65_S5_coassembly_Chloroflexi_69_44	b	chloroflexi
S_p65_S5_coassembly_Gemmatimonadetes_69_46	b	gemmatimonadetes
Genasci_Feb2018_S34_3B_NC10_68_8	b	nc10
GD2017-2_S2_QB3_180125_Omnitrophica_69_17	b	omnitrophica
GD2017-2_S2_QB3_180125_Woesearchaeota_49_32	a	woesearchaeota
B_1_S1_Biohub_coassembly_Firmicutes_60_59	b	firmicutes
B_2_S2_coassembly_Deltaproteobacteria_70_44	b	deltaproteobacteria	proteobacteria
Genasci_Feb2018_S36_SO-2_Chloroflexi_51_8	b	chloroflexi
Genasci_Feb2018_S37_SO-6_Betaproteobacteria_62_13	b	betaproteobacteria	proteobacteria
GD2017-2_S2_QB3_180125_Aenigmarchaeota_50_12	a	aenigmarchaeota
B_2_S2_coassembly_Chloroflexi_65_35	b	chloroflexi
GD2017-2_S1_QB3_180125_Parcubacteria_55_35	b	unknown_parcubacteria	parcubacteria
B_1_S1_Biohub_coassembly_Chloroflexi_66_63	b	chloroflexi
GD2017-2_B1_QB3_180125_NC10_67_10	b	nc10
GD2017-2_S65_Rokubacteria_70_18	b	rokubacteria
GD2017-1_S_p2_S4_Biohub_170907_Vogelbacteria_50_91	b	vogelbacteria	parcubacteria
S_p2_S4_coassembly_Rokubacteria_72_125	b	rokubacteria
GD2018-4_B1_QB3_180703_Betaproteobacteria_62_18	b	betaproteobacteria	proteobacteria
GD2018-4_B1_QB3_180703_Deltaproteobacteria_58_14	b	deltaproteobacteria	proteobacteria
GD2017-2_B1_QB3_180125_Deltaproteobacteria_59_20	b	deltaproteobacteria	proteobacteria
S_p1_S3_coassembly_Liptonbacteria_51_1199	b	liptonbacteria	parcubacteria
Genasci_Feb2018_S37_SO-6_Rokubacteria_70_10	b	rokubacteria
GD2017-1_B_2_S2_Rokubacteria_70_49	b	rokubacteria
S_p65_S5_coassembly_Deltaproteobacteria_66_63	b	deltaproteobacteria	proteobacteria
GD2017-3_B1_QB3_180125_Woesearchaeota_38_13	a	woesearchaeota
B_1_S1_Biohub_coassembly_Chloroflexi_60_58	b	chloroflexi
GD2018-4_B1_QB3_180703_Levybacteria_40_33_b	b	levybacteria	microgenomates
GD2017-2_S65_QB3_180125_NC10_67_13	b	nc10
B_1_S1_Biohub_coassembly_Tectomicrobia_67_59	b	tectomicrobia
GD2017-1_S_p1_S3_Biohub_170907_RIFCSPLOWO2_02_FULL_Betaproteobacteria_67_26_curated_66_148	b	betaproteobacteria	proteobacteria
GD2017-2_S65_QB3_180125_Omnitrophica_55_12	b	omnitrophica
B_1_S1_Biohub_coassembly_Firmicutes_63_60	b	firmicutes
GD2017-3_B1_QB3_180125_Deltaproteobacteria_60_15	b	deltaproteobacteria	proteobacteria
GD2017-3_B1_QB3_180125_Betaproteobacteria_62_9	b	betaproteobacteria	proteobacteria
Genasci_Feb2018_S37_SO-6_NC10_67_9	b	nc10
Genasci_Feb2018_S36_SO-2_Woesearchaeota_46_11	a	woesearchaeota
B_2_S2_coassembly_Rokubacteria_71_87	b	rokubacteria
B_1_S1_Biohub_coassembly_Omnitrophica_66_59	b	omnitrophica
GD2017-2_S2_Rokubacteria_68_12	b	rokubacteria
B_1_S1_Biohub_coassembly_Acidobacteria_62_56	b	acidobacteria
Genasci_Feb2018_S37_SO-6_Omnitrophica_63_9	b	omnitrophica
GD2018-4_B1_QB3_180703_Kaiserbacteria_55_18	b	kaiserbacteria	parcubacteria
B_1_S1_Biohub_coassembly_Chloroflexi_53_56	b	chloroflexi
GD2018-4_B1_QB3_180703_Spechtbacteria_44_47	b	spechtbacteria	parcubacteria
GD2017-2_B1_QB3_180125_Betaproteobacteria_62_8	b	betaproteobacteria	proteobacteria
B_1_S1_Biohub_coassembly_NC10_62_56	b	nc10
JBCH_GD18_4_SO1_S176_NC10_68_8	b	nc10
GD2018-4_B1_QB3_180703_Chloroflexi_51_7	b	chloroflexi
Genasci_Feb2018_S37_SO-6_Planctomycetes_67_9	b	planctomycetes
Genasci_Feb2018_S36_SO-2_Bacteroidetes_43_10	b	bacteroidetes
GD2018-4_B1_QB3_180703_Woesearchaeota_47_10	a	woesearchaeota
GD2017-2_S2_QB3_180125_Nitrospirae-like_61_13	b	nitrospirae
S_2p5_S6_coassembly_Betaproteobacteria_65_1559	b	betaproteobacteria	proteobacteria
GD2017-2_B1_QB3_180125_Omnitrophica_64_9	b	omnitrophica
S_p65_S5_coassembly_Uhrbacteria_58_36	b	uhrbacteria	parcubacteria
Genasci_Feb2018_S34_3B_Deltaproteobacteria_60_13	b	deltaproteobacteria	proteobacteria
GD2018-4_B1_QB3_180703_Kerfelbacteria_43_29	b	kerfeldbacteria	parcubacteria
GD2017-1_B_2_S2_Biohub_170907_Betaproteobacteria_68_58	b	betaproteobacteria	proteobacteria
JBCH_GD18_4_SO25_S179_Deltaproteobacteria_69_11	b	deltaproteobacteria	proteobacteria
B_1_S1_Biohub_coassembly_Deltaproteobacteria_70_50	b	deltaproteobacteria	proteobacteria
Genasci_Feb2018_S37_SO-6_Deltaproteobacteria_60_13	b	deltaproteobacteria	proteobacteria
GD2018-4_B1_QB3_180703_Deltaproteobacteria_59_18	b	deltaproteobacteria	proteobacteria
GD2018-4_B1_QB3_180703_Taylorbacteria_49_17	b	taylorbacteria	parcubacteria
B_1_S1_Biohub_coassembly_Chloroflexi_56_59	b	chloroflexi
S_p2_S4_coassembly_Aenigmarchaeota_49_229	a	aenigmarchaeota
B_1_S1_Biohub_coassembly_Chloroflexi_63_52	b	chloroflexi
Genasci_Feb2018_S34_3B_Omnitrophica_63_8	b	omnitrophica
S_p65_S5_coassembly_Chloroflexi_67_50	b	chloroflexi
S_p2_S4_coassembly_Rokubacteria_70_111	b	rokubacteria
Genasci_Feb2018_S35_SO-1_Wildermuthbacteria_45_20	b	wildermuthbacteria	parcubacteria
Genasci_Feb2018_S36_SO-2_Deltaproteobacteria_60_39	b	deltaproteobacteria	proteobacteria
B_1_S1_Biohub_coassembly_Planctomycetes_68_49	b	planctomycetes
S_p65_S5_coassembly_Acidobacteria_54_40	b	acidobacteria
S_p1_S3_coassembly_Daviesbacteria_37_444	b	daviesbacteria	microgenomates
Genasci_Feb2018_S36_SO-2_Chloroflexi_71_8	b	chloroflexi
GD2018-4_B1_QB3_180703_Betaproteobacteria_65_11	b	betaproteobacteria	proteobacteria
Genasci_Feb2018_S36_SO-2_Thaumarchaeota_45_15	a	thaumarchaeota
S_p1_S3_coassembly_Aenigmarchaeota_40_325	a	aenigmarchaeota
S_2p5_S6_coassembly_Planctomycetes_42_111	b	planctomycetes
S_p65_S5_coassembly_Rokubacteria_71_62	b	rokubacteria
Genasci_Feb2018_S34_3B_Betaproteobacteria_66_6	b	betaproteobacteria	proteobacteria
B_2_S2_coassembly_Betaproteobacteria_64_41	b	betaproteobacteria
B_1_S1_Biohub_coassembly_Omnitrophica_57_48	b	omnitrophica
GD2017-2_S65_QB3_180125_Acidobacteria_59_8	b	acidobacteria
Genasci_Feb2018_S36_SO-2_Omnitrophica_63_12	b	omnitrophica
S_p2_S4_coassembly_Euryarchaeota_62_92	a	euryarchaeota
S_p2_S4_coassembly_Magasanikbacteria_45_150	b	magasanikbacteria	parcubacteria
S_p2_S4_coassembly_Gemmatimonadetes_70_78	b	gemmatimonadetes
Genasci_Feb2018_S36_SO-2_Tectomicrobia_59_8	b	tectomicrobia
GD2018-4_B1_QB3_180703_Woesearchaeota_44_11	a	woesearchaeota
S_p65_S5_coassembly_NC10_65_48	b	nc10
GD2018-4_B1_QB3_180703_Betaproteobacteria_64_8	b	betaproteobacteria	proteobacteria
GD2017-2_S1_QB3_180125_Uhrbacteria_48_16	b	uhrbacteria	parcubacteria
S_p65_S5_coassembly_WOR_2_61_36	b	omnitrophica
GD2018-4_B1_QB3_180703_Magasanikbacteria_39_15	b	magasanikbacteria	parcubacteria
S_p65_S5_coassembly_Chloroflexi_65_67	b	chloroflexi
S_p65_S5_coassembly_Gemmatimonadetes_69_40	b	gemmatimonadetes
Genasci_Feb2018_S35_SO-1_Woesearchaeota_42_26	a	woesearchaeota
GD2017-2_S2_QB3_180125_Woesearchaeota_48_12	a	woesearchaeota
Genasci_Feb2018_S36_SO-2_Woesearchaeota_37_15	a	woesearchaeota
Genasci_Feb2018_S36_SO-2_Deltaproteobacteria_55_12	b	deltaproteobacteria	proteobacteria
S_p65_S5_coassembly_Chloroflexi_59_59	b	chloroflexi
S_p2_S4_coassembly_Betaproteobacteria_63_76	b	betaproteobacteria	proteobacteria
B_1_S1_Biohub_coassembly_Chloroflexi_68_44	b	chloroflexi
S_p2_S4_coassembly_Chloroflexi_65_57	b	chloroflexi
S_p65_S5_coassembly_Uhrbacteria_51_35	b	uhrbacteria	parcubacteria
GD2018-4_B1_Rokubacteria_68_10	b	rokubacteria
S_p2_S4_coassembly_Chloroflexi_56_118	b	chloroflexi
GD2018-4_B1_QB3_180703_Levybacteria_36_40	b	levybacteria	microgenomates
Genasci_Feb2018_S34_3B_Planctomycetes_43_26	b	planctomycetes
B_1_S1_Biohub_coassembly_Chloroflexi_52_39	b	chloroflexi
Genasci_Feb2018_S37_SO-6_Betaproteobacteria_65_6	b	betaproteobacteria	proteobacteria
Genasci_Feb2018_S37_SO-6_Deltaproteobacteria_69_8	b	deltaproteobacteria	proteobacteria
S_p2_S4_coassembly_Acidobacteria_70_65	b	acidobacteria
B_2_S2_coassembly_Gemmatimonadetes_70_44	b	gemmatimonadetes
GD2017-2_S2_QB3_180125_Woesearchaeota_38_10	a	woesearchaeota
GD2017-2_S2_QB3_180125_Aenigmarchaeota_43_16	a	aenigmarchaeota
Genasci_Feb2018_S35_SO-1_Woesearchaeota_40_20	a	woesearchaeota
GD2017-2_S2_QB3_180125_Woesearchaeota_50_8	a	woesearchaeota
S_p2_S4_coassembly_Uhrbacteria_52_107	b	uhrbacteria	parcubacteria
B_1_S1_Biohub_coassembly_Verrucomicrobia_59_41	b	verrucomicrobia
S_p2_S4_coassembly_Chloroflexi_66_61	b	chloroflexi
S_p65_S5_coassembly_Acidobacteria_59_101	b	acidobacteria
B_1_S1_Biohub_coassembly_Chloroflexi_63_39	b	chloroflexi
Genasci_Feb2018_S34_3B_Colwellbacteria_46_12	b	colwellbacteria	parcubacteria
S_p1_S3_coassembly_Aenigmarchaeota_45_568	a	aenigmarchaeota
GD2018-4_B1_QB3_180703_Doudnabacteria_48_12	b	doudnabacteria	parcubacteria
B_1_S1_Biohub_coassembly_Wallbacteria-like_67_38	b	wallbacteria
S_p2_S4_coassembly_Micrarchaeota_56_85	a	micrarchaeota
Genasci_Feb2018_S34_3B_Niyogibacteria_46_10	b	niyogibacteria	parcubacteria
S_p65_S5_coassembly_Acidobacteria_66_36	b	acidobacteria
S_p2_S4_coassembly_Alphaproteobacteria_71_98	b	alphaproteobacteria	proteobacteria
Genasci_Feb2018_S36_SO-2_Rokubacteria_69_13	b	rokubacteria
S_p65_S5_coassembly_Gemmatimonadetes_71_46	b	gemmatimonadetes
S_p65_S5_coassembly_Chloroflexi_59_50	b	chloroflexi
S_2p5_S6_coassembly_Gottesmanbacteria_51_258	b	gottesmanbacteria	microgenomates
GD2017-3_B1_QB3_180125_Deltaproteobacteria_57_12	b	deltaproteobacteria	proteobacteria
GD2018-4_B1_QB3_180703_Deltaproteobacteria_57_11	b	deltaproteobacteria	proteobacteria
B_2_S2_coassembly_Rokubacteria_69_29	b	rokubacteria
B_1_S1_Biohub_coassembly_Chloroflexi_68_36	b	chloroflexi
B_1_S1_Biohub_coassembly_Tectomicrobia_62_36	b	tectomicrobia
GD2017-1_B_2_S2_Biohub_170907_Acidobacteria_61_30	b	acidobacteria
JBCH_GD18_4_SO1_S176_Colwellbacteria_47_8	b	colwellbacteria	parcubacteria
B_2_S2_coassembly_Chloroflexi_61_20	b	chloroflexi
GD2018-4_B1_QB3_180703_Gemmatimonadetes_69_12	b	gemmatimonadetes
GD2017-2_S2_QB3_180125_Gemmatimonadetes_69_9	b	gemmatimonadetes
Genasci_Feb2018_S35_SO-1_Liptonbacteria_55_12	b	liptonbacteria	parcubacteria
S_p65_S5_coassembly_Acidobacteria_60_37	b	acidobacteria
S_p65_S5_coassembly_Planctomycetes_73_34	b	planctomycetes
B_1_S1_Biohub_coassembly_Acidobacteria_65_34	b	acidobacteria
GD2018-4_B1_QB3_180703_Deltaproteobacteria_69_10	b	deltaproteobacteria	proteobacteria
GD2018-4_B1_QB3_180703_Deltaproteobacteria_55_9	b	omnitrophica
S_p2_S4_coassembly_Omnitrophica_51_121	b	omnitrophica
S_p65_S5_coassembly_Rokubacteria_67_43	b	rokubacteria
S_p2_S4_coassembly_Bacteria_61_68	b	unknown_bacteria
Genasci_Feb2018_S34_3B_Deltaproteobacteria_57_9	b	deltaproteobacteria	proteobacteria
B_1_S1_Biohub_coassembly_Chloroflexi_56_35	b	chloroflexi
GD2018-4_B1_Rokubacteria_72_16	b	rokubacteria
B_1_S1_Biohub_coassembly_Chloroflexi_62_39	b	chloroflexi
Genasci_Feb2018_S35_SO-1_Kaiserbacteria_48_15	b	kaiserbacteria	parcubacteria
S_2p5_S6_coassembly_Omnitrophica_61_386	b	omnitrophica
S_2p5_S6_coassembly_Chloroflexi_67_496	b	chloroflexi
Genasci_Feb2018_S37_SO-6_Deltaproteobacteria_57_12	b	deltaproteobacteria	proteobacteria
GD2017-2_S2_QB3_180125_Aenigmarchaeota_45_12	a	aenigmarchaeota
S_p65_S5_coassembly_Uhrbacteria_49_37	b	uhrbacteria	parcubacteria
S_p65_S5_coassembly_Planctomycetes_69_29	b	planctomycetes
Genasci_Feb2018_S36_SO-2_Kerfelbacteria_58_11	b	kerfeldbacteria	parcubacteria
B_1_S1_Biohub_coassembly_Planctomycetes_68_34	b	planctomycetes
S_2p5_S6_coassembly_Gemmatimonadetes_68_137	b	gemmatimonadetes
GD2017-2_S65_QB3_180125_Deltaproteobacteria_58_11	b	deltaproteobacteria	proteobacteria
S_p65_S5_coassembly_Deltaproteobacteria_62_25	b	deltaproteobacteria	proteobacteria
S_p2_S4_coassembly_Rokubacteria_72_193	b	rokubacteria
S_p2_S4_coassembly_Acidobacteria_59_51	b	acidobacteria
GD2017-2_B1_QB3_180125_Deltaproteobacteria_57_9	b	deltaproteobacteria	proteobacteria
GD2017-2_S2_Rokubacteria_73_13	b	rokubacteria
S_p2_S4_coassembly_Woesearchaeota_34_95	a	woesearchaeota
B_2_S2_coassembly_RIFCSPLOWO2_02_FULL_Gammaproteobacteria_61_13_curated_63_49	b	gammaproteobacteria	proteobacteria
Genasci_Feb2018_S35_SO-1_Montesolbacteria_56_14	b	montesolbacteria	parcubacteria
GD2017-1_S_p65_S5_Biohub_170907_Acidobacteria_61_48	b	acidobacteria
Genasci_Feb2018_S35_SO-1_Kaiserbacteria_54_12	b	kaiserbacteria	parcubacteria
B_1_S1_Biohub_coassembly_Verrucomicrobia_64_32	b	verrucomicrobia
Genasci_Feb2018_S34_3B_Rokubacteria_68_6	b	rokubacteria
S_p65_S5_coassembly_Rokubacteria_72_66	b	rokubacteria
S_p2_S4_coassembly_NC10_71_167	b	nc10
GD2017-2_S2_QB3_180125_Woesearchaeota_49_8	a	woesearchaeota
S_p2_S4_coassembly_Gammaproteobacteria_44_58	b	gammaproteobacteria	proteobacteria
S_p2_S4_coassembly_Nealsonbacteria_51_38	b	nealsonbacteria	parcubacteria
Genasci_Feb2018_S35_SO-1_Uhrbacteria_45_9	b	uhrbacteria	parcubacteria
S_2p5_S6_coassembly_Rokubacteria_72_177	b	rokubacteria
Genasci_Feb2018_S37_SO-6_Deltaproteobacteria_55_7	b	deltaproteobacteria	proteobacteria
S_p65_S5_coassembly_Chloroflexi_60_34	b	chloroflexi
GD2017-2_B1_Rokubacteria_72_7	b	rokubacteria
B_1_S1_Biohub_coassembly_Chloroflexi_63_30	b	chloroflexi
GD2017-2_S65_QB3_180125_Omnitrophica_54_8	b	omnitrophica
Genasci_Feb2018_S35_SO-1_Sungbacteria_46_50	b	sungbacteria	parcubacteria
GD2017-2_S2_QB3_180125_NC10_71_10	b	nc10
S_p65_S5_coassembly_Acidobacteria_63_32	b	acidobacteria
S_p65_S5_coassembly_Latescibacteria-like_62_34	b	latescibacteria
B_1_S1_Biohub_coassembly_Armatimonadetes_56_30	b	armatimonadetes
GD2017-3_B1_QB3_180125_Armatimonadetes_64_6	b	armatimonadetes
B_1_S1_Biohub_coassembly_Chloroflexi_58_32	b	chloroflexi
Genasci_Feb2018_S34_3B_Gemmatimonadetes_69_7	b	gemmatimonadetes
Genasci_Feb2018_S36_SO-2_Deltaproteobacteria_57_8	b	deltaproteobacteria	proteobacteria
S_p65_S5_coassembly_Acidobacteria_61_43	b	acidobacteria
S_p2_S4_coassembly_Uhrbacteria_63_108	b	uhrbacteria	parcubacteria
B_1_S1_Biohub_coassembly_Planctomycetes_65_30	b	planctomycetes
Genasci_Feb2018_S35_SO-1_Woesearchaeota-I_44_11	a	woesearchaeota
B_1_S1_Biohub_coassembly_NC10_59_32	b	nc10
Genasci_Feb2018_S35_SO-1_Zambryskibacteria_43_12	b	zambryskibacteria	parcubacteria
Genasci_Feb2018_S36_SO-2_Ignavibacteriales_50_10	b	ignavibacteria
S_p65_S5_coassembly_Rokubacteria_68_51	b	rokubacteria
Genasci_Feb2018_S35_SO-1_Peregrinibacteria_45_10	b	peregrinibacteria
S_p65_S5_coassembly_RBG_16_Chloroflexi_68_14_curated_71_28	b	chloroflexi
GD2017-2_S2_QB3_180125_Woesearchaeota_46_18	a	woesearchaeota
S_p65_S5_coassembly_Acidobacteria_66_43	b	acidobacteria
Genasci_Feb2018_S36_SO-2_Omnitrophica_53_14	b	omnitrophica
Genasci_Feb2018_S35_SO-1_Wildermuthbacteria_49_14	b	wildermuthbacteria	parcubacteria
GD2017-1_B_2_S2_Rokubacteria_72_48	b	rokubacteria
Genasci_Feb2018_S36_SO-2_NC10_72_10	b	nc10
S_p2_S4_coassembly_Aenigmarchaeota_44_80	a	aenigmarchaeota
GD2017-2_S2_QB3_180125_Wildermuthbacteria_54_10	b	wildermuthbacteria	parcubacteria
Genasci_Feb2018_S35_SO-1_Woesearchaeota_37_18	a	woesearchaeota
S_p2_S4_coassembly_Omnitrophica_68_85	b	omnitrophica
Genasci_Feb2018_S35_SO-1_Gemmatimonadetes_69_7	b	gemmatimonadetes
S_p2_S4_coassembly_Euryarchaeota_61_78	a	euryarchaeota
GD2017-2_B1_QB3_180125_Wildermuthbacteria_54_8	b	wildermuthbacteria	parcubacteria
S_p2_S4_coassembly_Uhrbacteria_51_101	b	uhrbacteria	parcubacteria
S_p65_S5_coassembly_Acidobacteria_68_39	b	acidobacteria
S_p65_S5_coassembly_Deltaproteobacteria_55_23	b	deltaproteobacteria	proteobacteria
Genasci_Feb2018_S37_SO-6_Deltaproteobacteria_62_10	b	deltaproteobacteria	proteobacteria
GD2018-4_B1_QB3_180703_Daviesbacteria_38_13	b	daviesbacteria	microgenomates
GD2017-2_S2_QB3_180125_Omnitrophica_53_8	b	omnitrophica
B_1_S1_Biohub_coassembly_Chloroflexi_53_31	b	chloroflexi
S_p1_S3_coassembly_Levybacteria_42_368	b	levybacteria	microgenomates
GD2018-4_B1_QB3_180703_Actinobacteria_71_22	b	actinobacteria
S_p65_S5_coassembly_Planctomycetes_64_41	b	planctomycetes
S_p1_S3_coassembly_Diapherotrites_51_226	b	diapherotrites
Genasci_Feb2018_S35_SO-1_Deltaproteobacteria_58_17	b	deltaproteobacteria	proteobacteria
B_1_S1_Biohub_coassembly_Acidobacteria_60_29	b	acidobacteria
S_p65_S5_coassembly_Chloroflexi_64_30	b	chloroflexi
GD2017-2_S2_QB3_180125_Thaumarchaeota_46_8	a	thaumarchaeota
S_p65_S5_coassembly_Chloroflexi_63_32	b	chloroflexi
Genasci_Feb2018_S36_SO-2_Omnitrophica_42_8	b	omnitrophica
Genasci_Feb2018_S35_SO-1_Wildermuthbacteria_54_12	b	wildermuthbacteria	parcubacteria
S_p65_S5_coassembly_Actinobacteria_73_24	b	actinobacteria
GD2017-2_S1_QB3_180125_Liptonbacteria_43_15	b	liptonbacteria	parcubacteria
B_2_S2_coassembly_Gammaproteobacteria_63_34	b	gammaproteobacteria	proteobacteria
GD2017-1_S_2p5_S6_Biohub_170907_Gemmatimonadetes_70_173	b	gemmatimonadetes
S_p65_S5_coassembly_Chloroflexi_53_41	b	chloroflexi
Genasci_Feb2018_S35_SO-1_Aenigmarchaeota_50_8	a	aenigmarchaeota
Genasci_Feb2018_S35_SO-1_Woesearchaeota_46_13	a	woesearchaeota
S_p65_S5_coassembly_Planctomycetes_69_23	b	planctomycetes
S_p65_S5_coassembly_Gemmatimonadetes_69_45	b	gemmatimonadetes
S_p2_S4_coassembly_Woesearchaeota_39_97	a	woesearchaeota
Genasci_Feb2018_S35_SO-1_Alphaproteobacteria_66_12	b	alphaproteobacteria	proteobacteria
S_p2_S4_coassembly_Betaproteobacteria_61_95	b	betaproteobacteria	proteobacteria
B_1_S1_Biohub_coassembly_Chloroflexi_54_26	b	chloroflexi
GD2017-2_S2_QB3_180125_Woesearchaeota_45_7	a	woesearchaeota
Genasci_Feb2018_S35_SO-1_Woesearchaeota_34_16	a	woesearchaeota
B_1_S1_Biohub_coassembly_Chloroflexi_68_27	b	chloroflexi
Genasci_Feb2018_S37_SO-6_RIFCSPLOWO2_12_FULL_Gemmatimonadetes_68_9_curated_69_6	b	gemmatimonadetes
S_p1_S3_coassembly_Daviesbacteria_41_989	b	daviesbacteria	microgenomates
GD2018-4_B1_QB3_180703_Armatimonadetes_64_12	b	armatimonadetes
GD2017-2_S1_QB3_180125_Aenigmarchaeota_56_17	a	aenigmarchaeota
S_p65_S5_coassembly_Chloroflexi_60_41	b	chloroflexi
S_p65_S5_coassembly_Deltaproteobacteria_61_53	b	deltaproteobacteria	proteobacteria
S_p65_S5_coassembly_Ignavibacteriae_45_22	b	ignavibacteria
S_p65_S5_coassembly_Acidobacteria_65_44	b	acidobacteria
GD2018-4_B1_QB3_180703_Deltaproteobacteria_44_34	b	deltaproteobacteria	proteobacteria
GD2017-2_S2_QB3_180125_Aenigmarchaeota_44_11	a	aenigmarchaeota
S_p65_S5_coassembly_Chloroflexi_53_26	b	chloroflexi
S_p2_S4_coassembly_Deltaproteobacteria_49_37	b	deltaproteobacteria	proteobacteria
Genasci_Feb2018_S36_SO-2_Armatimonadetes_64_11	b	armatimonadetes
GD2017-2_B1_QB3_180125_Thaumarchaeota_36_13	a	thaumarchaeota
S_p1_S3_coassembly_Wildermuthbacteria_49_67	b	wildermuthbacteria	parcubacteria
Genasci_Feb2018_S35_SO-1_Azambacteria_56_20	b	azambacteria	parcubacteria
S_p2_S4_coassembly_Berkelbacteria_54_56	b	berkelbacteria	microgenomates
GD2018-4_B1_QB3_180703_Omnitrophica_41_8	b	omnitrophica
GD2018-4_B1_QB3_180703_Woesearchaeota_47_15_b	a	woesearchaeota
Genasci_Feb2018_S35_SO-1_Yanofskybacteria_42_50	b	yanofskybacteria	parcubacteria
GD2017-1_S_p2_S4_Biohub_170907_Aenigmarchaeota_49_52	a	aenigmarchaeota
S_p65_S5_coassembly_Deltaproteobacteria_54_58	b	deltaproteobacteria	proteobacteria
B_1_S1_Biohub_coassembly_Chloroflexi_56_24	b	chloroflexi
S_p1_S3_coassembly_Omnitrophica_47_39	b	omnitrophica
B_1_S1_Biohub_coassembly_Acidobacteria_58_25	b	acidobacteria
S_p1_S3_coassembly_Woesearchaeota_39_91	a	woesearchaeota
S_p2_S4_coassembly_Diapherotrites_52_80	a	diapherotrites
B_2_S2_coassembly_Bacteria_67_28	b	unknown_bacteria
GD2017-1_S_p1_S3_Biohub_170907_Niyogibacteria_54_719	b	niyogibacteria	parcubacteria
S_p65_S5_coassembly_Chloroflexi_51_19	b	chloroflexi
GD2017-2_S2_QB3_180125_Deltaproteobacteria_45_8	b	deltaproteobacteria	proteobacteria
Genasci_Feb2018_S35_SO-1_Aenigmarchaeota_40_10	a	aenigmarchaeota
S_p65_S5_coassembly_Alphaproteobacteria_61_20	b	alphaproteobacteria	proteobacteria
Genasci_Feb2018_S35_SO-1_Woesearchaeota_38_11	a	woesearchaeota
S_p65_S5_coassembly_Acidobacteria_60_18	b	acidobacteria
S_p1_S3_coassembly_Kaiserbacteria_54_183	b	kaiserbacteria	parcubacteria
GD2018-4_B1_QB3_180703_Rokubacteria_71_11	b	rokubacteria
S_p2_S4_coassembly_Acidobacteria_70_31	b	acidobacteria
S_p2_S4_coassembly_Woesearchaeota_45_88	a	woesearchaeota
S_p2_S4_coassembly_Berkelbacteria_54_22	b	berkelbacteria	microgenomates
GD2017-2_S1_QB3_180125_Parcubacteria_50_62	b	unknown_parcubacteria	parcubacteria
B_1_S1_Biohub_coassembly_Chloroflexi_60_22	b	chloroflexi
B_1_S1_Biohub_coassembly_Chloroflexi_63_43	b	chloroflexi
Genasci_Feb2018_S37_SO-6_Levybacteria_41_9	b	levybacteria	microgenomates
S_p2_S4_coassembly_Omnitrophica_65_73	b	omnitrophica
S_p1_S3_coassembly_Microgenomates_40_427	b	unknown_microgenomates	microgenomates
S_p65_S5_coassembly_Chloroflexi_63_27	b	chloroflexi
S_p2_S4_coassembly_Latescibacteria-like_68_47	b	latescibacteria
Genasci_Feb2018_S35_SO-1_Ignavibacteriales_53_10	b	ignavibacteria
GD2018-4_B1_QB3_180703_Daviesbacteria_39_21	b	daviesbacteria	microgenomates
S_p65_S5_coassembly_Chloroflexi_65_24	b	chloroflexi
S_p1_S3_coassembly_Woesearchaeota-II_33_315	a	woesearchaeota
GD2018-4_B1_QB3_180703_Peregrinibacteria_37_11	b	peregrinibacteria
S_p65_S5_coassembly_Planctomycetes_64_35	b	planctomycetes
S_p2_S4_coassembly_Kerfelbacteria_58_88	b	kerfeldbacteria	parcubacteria
GD2017-1_S_p1_S3_Biohub_170907_Parcubacteria_57_82	b	unknown_parcubacteria	parcubacteria
S_p65_S5_coassembly_Chloroflexi_68_29	b	chloroflexi
Genasci_Feb2018_S35_SO-1_Daviesbacteria_37_28	b	daviesbacteria	microgenomates
Genasci_Feb2018_S35_SO-1_Gottesmanbacteria_40_14	b	gottesmanbacteria	microgenomates
S_p65_S5_coassembly_Chloroflexi_57_27	b	chloroflexi
GD2017-3_B1_QB3_180125_Levybacteria_39_8	b	levybacteria	microgenomates
S_p65_S5_coassembly_Omnitrophica_60_22	b	omnitrophica
S_p2_S4_coassembly_Uhrbacteria_48_44	b	uhrbacteria	parcubacteria
S_p65_S5_coassembly_Rokubacteria_67_27	b	rokubacteria
S_p1_S3_coassembly_Daviesbacteria_39_956	b	daviesbacteria	microgenomates
Genasci_Feb2018_S35_SO-1_Aenigmarchaeota_38_10	a	aenigmarchaeota
B_1_S1_Biohub_coassembly_Rokubacteria_70_49	b	rokubacteria
S_p65_S5_coassembly_Deltaproteobacteria_64_25	b	deltaproteobacteria	proteobacteria
Genasci_Feb2018_S34_3B_Azambacteria_55_6	b	azambacteria	parcubacteria
GD2018-4_B1_QB3_180703_Gottesmanbacteria_46_9	b	gottesmanbacteria	microgenomates
S_p65_S5_coassembly_Chloroflexi_53_17	b	chloroflexi
Genasci_Feb2018_S35_SO-1_Nomurabacteria_39_12	b	nomurabacteria	parcubacteria
JBCH_GD18_4_SO1_S176_Levybacteria_41_10	b	levybacteria	microgenomates
S_2p5_S6_coassembly_Armatimonadetes_66_124	b	armatimonadetes
S_p2_S4_coassembly_Roizmanbacteria_37_64	b	roizmanbacteria
S_p65_S5_coassembly_Gemmatimonadetes_65_21	b	gemmatimonadetes
B_2_S2_coassembly_Chloroflexi_63_24	b	chloroflexi
Genasci_Feb2018_S35_SO-1_Aenigmarchaeota_40_17	a	aenigmarchaeota
JBCH_GD18_4_SO25_S179_RBG_16_Chloroflexi_63_12_curated_63_5	b	chloroflexi
Genasci_Feb2018_S35_SO-1_Peregrinibacteria_55_10	b	peregrinibacteria
S_p65_S5_coassembly_Chloroflexi_63_37	b	chloroflexi
Genasci_Feb2018_S35_SO-1_Doudnabacteria_46_13	b	doudnabacteria	parcubacteria
S_p65_S5_coassembly_Chloroflexi_62_20	b	chloroflexi
S_p2_S4_coassembly_Chloroflexi_61_37	b	chloroflexi
S_p1_S3_coassembly_Aenigmarchaeota_53_80	a	aenigmarchaeota
S_2p5_S6_coassembly_Acidobacteria_56_57	b	acidobacteria
GD18-4_Sp2_Peregrinibacteria	b	peregrinibacteria
GD2017-2_B1_QB3_180125_Alphaproteobacteria_66_10	b	alphaproteobacteria	proteobacteria
GD2017-2_S2_QB3_180125_Elusimicrobia_54_10	b	elusimicrobia
S_p2_S4_coassembly_Omnitrophica_53_61	b	omnitrophica
Genasci_Feb2018_S35_SO-1_Gottesmanbacteria_39_27	b	gottesmanbacteria	microgenomates
S_p2_S4_coassembly_Sungbacteria_49_53	b	sungbacteria	parcubacteria
Genasci_Feb2018_S34_3B_Peregrinibacteria_56_7	b	peregrinibacteria
GD2017-2_B1_QB3_180125_Levybacteria_41_14	b	levybacteria	microgenomates
Genasci_Feb2018_S35_SO-1_Wildermuthbacteria_48_14	b	wildermuthbacteria	parcubacteria
S_p1_S3_coassembly_Peregrinibacteria_56_164	b	peregrinibacteria
S_p1_S3_coassembly_Uhrbacteria_49_63	b	uhrbacteria	parcubacteria
JBCH_GD18_4_SO2_S177_Kerfelbacteria_47_10	b	kerfeldbacteria	parcubacteria
GD2018-4_B1_QB3_180703_Blackburnbacteria_41_18	b	blackburnbacteria	microgenomates
Genasci_Feb2018_S35_SO-1_Candidatus_Saccharibacteria_46_12	b	saccharibacteria
S_p65_S5_coassembly_Gemmatimonadetes_67_19	b	gemmatimonadetes
GD2018-4_B1_QB3_180703_Levybacteria_43_10	b	levybacteria	microgenomates
Genasci_Feb2018_S35_SO-1_Sungbacteria_48_11	b	sungbacteria	parcubacteria
GD2018-4_B1_QB3_180703_Genascibacteria_43_11	b	genascibacteria	microgenomates
S_p2_S4_coassembly_Planctomycetes_39_40	b	planctomycetes
Genasci_Feb2018_S35_SO-1_Brennerbacteria_40_11	b	brennerbacteria	parcubacteria
Genasci_Feb2018_S35_SO-1_Woesearchaeota-II_30_27	a	woesearchaeota
S_p2_S4_coassembly_Chloroflexi_61_34	b	chloroflexi
GD2017-2_S2_QB3_180125_Woesearchaeota_40_15	a	woesearchaeota
GD2018-4_B1_QB3_180703_Wildermuthbacteria_47_9	b	wildermuthbacteria	parcubacteria
GD2017-1_S_p1_S3_Wildermuthbacteria_48_40	b	wildermuthbacteria	parcubacteria
S_p2_S4_coassembly_Aenigmarchaeota_49_73	a	aenigmarchaeota
GD2017-2_S2_QB3_180125_RBG_19FT_COMBO_Armatimonadetes_69_19_curated_65_6	b	armatimonadetes
S_p1_S3_coassembly_Yanofskybacteria_42_316	b	yanofskybacteria	parcubacteria
GD2017-2_S2_QB3_180125_Levybacteria_36_14	b	levybacteria	microgenomates
S_p2_S4_coassembly_Rokubacteria_67_47	b	rokubacteria
GD2018-4_B1_QB3_180703_Nealsonbacteria_41_48	b	nealsonbacteria	parcubacteria
GD2017-3_B1_QB3_180125_Levybacteria_41_21	b	levybacteria	microgenomates
S_p65_S5_coassembly_Armatimonadetes_69_20	b	armatimonadetes
Genasci_Feb2018_S36_SO-2_Deltaproteobacteria_45_7	b	deltaproteobacteria	proteobacteria
S_p65_S5_coassembly_Chloroflexi_54_18	b	chloroflexi
GD2018-4_B1_QB3_180703_Uhrbacteria_60_32	b	uhrbacteria	parcubacteria
GD2018-4_B1_QB3_180703_Deltaproteobacteria_46_8	b	deltaproteobacteria	proteobacteria
B_1_S1_Biohub_coassembly_Chloroflexi_58_16	b	chloroflexi
Genasci_Feb2018_S36_SO-2_Alphaproteobacteria_66_9	b	alphaproteobacteria	proteobacteria
S_p65_S5_coassembly_Verrucomicrobia_59_29	b	verrucomicrobia
GD2018-4_B1_QB3_180703_Daviesbacteria_41_18	b	daviesbacteria	microgenomates
S_p2_S4_coassembly_Elusimicrobia_62_53	b	elusimicrobia
JBCH_GD18_4_SO2_S177_Kerfelbacteria_61_20	b	kerfeldbacteria	parcubacteria
S_p2_S4_coassembly_Elusimicrobia_69_76	b	elusimicrobia
GD2018-4_B1_QB3_180703_Lentisphaerae_58_26	b	lentisphaerae
S_p2_S4_coassembly_Peregrinibacteria_42_45	b	peregrinibacteria
S_p65_S5_coassembly_Tectomicrobia_47_24	b	tectomicrobia
S_p2_S4_coassembly_Nitrospinae_39_55	b	nitrospinae
S_p2_S4_coassembly_Planctomycetes_70_32	b	planctomycetes
GD2018-4_B1_QB3_180703_Wolfebacteria_44_15	b	wolfebacteria	parcubacteria
S_p2_S4_coassembly_Omnitrophica_67_50	b	omnitrophica
GD2017-2_S2_QB3_180125_Parcubacteria_42_13	b	unknown_parcubacteria	parcubacteria
GD2018-4_B1_QB3_180703_Kerfelbacteria_51_13	b	kerfeldbacteria	parcubacteria
Genasci_Feb2018_S35_SO-1_Parcubacteria_58_6	b	unknown_parcubacteria	parcubacteria
S_p2_S4_coassembly_Omnitrophica_52_44	b	omnitrophica
JBCH_GD18_4_SO2_S177_Alphaproteobacteria_66_9	b	alphaproteobacteria	proteobacteria
Genasci_Feb2018_S35_SO-1_Woesearchaeota-I_35_31	a	woesearchaeota
S_p2_S4_coassembly_Nitrospirae_61_61	b	nitrospirae
S_p2_S4_coassembly_Aenigmarchaeota_40_40	a	aenigmarchaeota
S_p1_S3_coassembly_Parcubacteria_50_592	b	unknown_parcubacteria	parcubacteria
S_p1_S3_coassembly_Woesearchaeota_37_158	a	woesearchaeota
GD2018-4_B1_QB3_180703_Schekmanbacteria_66_15	b	schekmanbacteria
Genasci_Feb2018_S35_SO-1_Candidatus_Saccharibacteria_47_11	b	saccharibacteria
S_p2_S4_coassembly_Elusimicrobia_71_33	b	elusimicrobia
S_p2_S4_coassembly_Actinobacteria_72_53	b	actinobacteria
GD2017-2_S2_QB3_180125_Woesearchaeota_36_8	a	woesearchaeota
S_p2_S4_coassembly_Omnitrophica_51_20	b	omnitrophica
Genasci_Feb2018_S35_SO-1_Levybacteria_41_102	b	levybacteria	microgenomates
Genasci_Feb2018_S35_SO-1_Niyogibacteria_41_12	b	niyogibacteria	parcubacteria
GD2017-2_B1_QB3_180125_Parcubacteria_50_10	b	unknown_parcubacteria	parcubacteria
S_p65_S5_coassembly_Verrucomicrobia_64_31	b	verrucomicrobia
S_p2_S4_coassembly_Micrarchaeota_40_33	a	micrarchaeota
GD2017-2_S1_QB3_180125_Woesearchaeota_41_17	a	woesearchaeota
GD2017-2_S1_QB3_180125_Parcubacteria_44_14	b	unknown_parcubacteria	parcubacteria
Genasci_Feb2018_S35_SO-1_Woesearchaeota-II_33_7	a	woesearchaeota
GD2017-1_S_p2_S4_Biohub_170907_Micrarchaeota_55_27	a	micrarchaeota
GD2017-2_S2_QB3_180125_Pacearchaeota_31_26	a	pacearchaeota
S_p65_S5_coassembly_Chloroflexi_52_19	b	chloroflexi
S_p2_S4_coassembly_Euryarchaeota_68_50	a	euryarchaeota
GD18-4_B1_Microgenomates_Maxbin2_199	b	unknown_microgenomates	microgenomates
GD2017-2_S2_QB3_180125_Peregrinibacteria_56_6	b	peregrinibacteria
GD2017-2_S2_QB3_180125_RIFCSPLOWO2_02_FULL_Elusimicrobia_39_32_curated_38_13	b	elusimicrobia
S_p65_S5_coassembly_Deltaproteobacteria_43_16	b	deltaproteobacteria	proteobacteria
S_p65_S5_coassembly_Betaproteobacteria_62_47	b	betaproteobacteria	proteobacteria
S_p65_S5_coassembly_Planctomycetes_71_22	b	planctomycetes
S_p1_S3_coassembly_Sungbacteria_53_63	b	sungbacteria	parcubacteria
GD2017-2_B1_QB3_180125_Pacearchaeota_31_18	a	pacearchaeota
GD2017-1_S_p2_S4_Biohub_170907_Omnitrophica_46_37	b	omnitrophica
B_2_S2_coassembly_Tectomicrobia_70_43	b	tectomicrobia
S_2p5_S6_coassembly_Omnitrophica_64_204	b	omnitrophica
GD2018-4_B1_QB3_180703_Parcubacteria_51_9	b	unknown_parcubacteria	parcubacteria
GD2017-2_S1_QB3_180125_Parcubacteria_53_16	b	unknown_parcubacteria	parcubacteria
GD2017-2_S1_QB3_180125_Woesearchaeota_36_6	a	woesearchaeota
GD2018-4_B1_QB3_180703_Curtissbacteria_41_20	b	curtissbacteria	microgenomates
S_p1_S3_coassembly_Deltaproteobacteria_42_85	b	deltaproteobacteria	proteobacteria
S_p2_S4_coassembly_Omnitrophica_65_43	b	omnitrophica
GD2017-2_S1_QB3_180125_Microgenomates_42_15	b	unknown_microgenomates	microgenomates
S_p1_S3_coassembly_Liptonbacteria_48_121	b	liptonbacteria	parcubacteria
S_2p5_S6_coassembly_Deinococcus-Thermus_63_37	b	deinococcus-thermus
Genasci_Feb2018_S35_SO-1_Microgenomates_41_18	b	unknown_microgenomates
S_p1_S3_coassembly_Parcubacteria_45_229	b	unknown_parcubacteria	parcubacteria
GD2017-2_S65_QB3_180125_Tectomicrobia_70_9	b	tectomicrobia
S_2p5_S6_coassembly_Kerfelbacteria_58_113	b	kerfeldbacteria	parcubacteria
Genasci_Feb2018_S35_SO-1_Woesearchaeota_39_10	a	woesearchaeota
S_p2_S4_coassembly_Woesearchaeota_48_44	a	woesearchaeota
S_2p5_S6_coassembly_Verrucomicrobia_58_80	b	verrucomicrobia
GD2017-2_S2_QB3_180125_Pacearchaeota_40_6	a	pacearchaeota
S_p2_S4_coassembly_Omnitrophica_64_53	b	omnitrophica
S_2p5_S6_coassembly_NC10_61_69	b	nc10
Genasci_Feb2018_S36_SO-2_Thaumarchaeota_54_9	a	thaumarchaeota
JBCH_GD18_4_SO2_S177_Daviesbacteria_41_14	b	daviesbacteria	microgenomates
S_p65_S5_coassembly_Acidobacteria_57_14	b	acidobacteria
GD2018-4_B1_QB3_180703_Rokubacteria_71_15	b	rokubacteria
GD2017-1_S_p2_S4_Wildermuthbacteria_46_29	b	wildermuthbacteria	parcubacteria
S_p65_S5_coassembly_Melainabacteria_47_13	b	melainabacteria
GD2017-2_S1_QB3_180125_Candidatus_Saccharibacteria_47_11	b	saccharibacteria
Genasci_Feb2018_S35_SO-1_Daviesbacteria_39_22	b	daviesbacteria	microgenomates
GD2017-1_S_p2_S4_Biohub_170907_Omnitrophica_50_23	b	omnitrophica
S_p1_S3_coassembly_Daviesbacteria_38_183	b	daviesbacteria	microgenomates
GD2017-2_S2_QB3_180125_Woesearchaeota-I_44_14	a	woesearchaeota
S_p65_S5_coassembly_Chloroflexi_60_21	b	chloroflexi
GD2017-2_S2_QB3_180125_Thaumarchaeota_54_9	a	thaumarchaeota
S_p2_S4_coassembly_Omnitrophica_49_72	b	omnitrophica
S_p1_S3_coassembly_Gottesmanbacteria_43_141	b	gottesmanbacteria	microgenomates
S_p2_S4_coassembly_Parcubacteria_44_41	b	unknown_parcubacteria	parcubacteria
S_p65_S5_coassembly_Rokubacteria_71_44	b	rokubacteria
Genasci_Feb2018_S36_SO-2_Tectomicrobia_70_9	b	tectomicrobia
Genasci_Feb2018_S35_SO-1_Parcubacteria_39_8	b	unknown_parcubacteria	parcubacteria
S_p2_S4_coassembly_Woesearchaeota_48_40	a	woesearchaeota
S_p2_S4_coassembly_Omnitrophica_49_42	b	omnitrophica
S_p1_S3_coassembly_Sungbacteria_59_124	b	sungbacteria	parcubacteria
S_2p5_S6_coassembly_Armatimonadetes_59_96	b	armatimonadetes
Genasci_Feb2018_S35_SO-1_Thaumarchaeota_54_7	a	bathyarchaeota
S_p2_S4_coassembly_Tectomicrobia_69_93	b	tectomicrobia
GD2018-4_B1_QB3_180703_Deltaproteobacteria_54_12	b	deltaproteobacteria	proteobacteria
Genasci_Feb2018_S35_SO-1_Daviesbacteria_36_17	b	daviesbacteria	microgenomates
GD2017-2_S65_QB3_180125_Actinobacteria_70_9	b	actinobacteria
S_p2_S4_coassembly_Kerfelbacteria_56_46	b	kerfeldbacteria	parcubacteria
GD2017-2_S1_QB3_180125_Niyogibacteria_54_37	b	niyogibacteria	parcubacteria
GD2017-2_S2_QB3_180125_Tectomicrobia_70_9	b	tectomicrobia
GD2018-4_B1_QB3_180703_Pacearchaeota_34_21	a	pacearchaeota
GD2017-2_S1_QB3_180125_Sungbacteria_49_10	b	sungbacteria	parcubacteria
Genasci_Feb2018_S35_SO-1_Daviesbacteria_37_8	b	daviesbacteria	microgenomates
JBCH_GD18_4_SO2_S177_Thaumarchaeota_54_7	a	thaumarchaeota
S_p2_S4_coassembly_Elusimicrobia_70_34	b	elusimicrobia
S_p65_S5_coassembly_Hydrogenedentes_59_18	b	hydrogenedentes
S_p2_S4_coassembly_Parcubacteria_51_46	b	unknown_parcubacteria	parcubacteria
GD2017-2_S1_QB3_180125_Giovannonibacteria_42_19	b	giovannonibacteria	parcubacteria
GD2017-2_S1_QB3_180125_Daviesbacteria_38_19_a	b	daviesbacteria	microgenomates
S_p2_S4_coassembly_Uhrbacteria_44_41	b	uhrbacteria	parcubacteria
Genasci_Feb2018_S35_SO-1_Yanofskybacteria_43_12	b	yanofskybacteria	parcubacteria
GD2017-2_S1_QB3_180125_Wildermuthbacteria_47_23	b	wildermuthbacteria	parcubacteria
S_2p5_S6_coassembly_Doudnabacteria_45_84	b	doudnabacteria	parcubacteria
GD2017-2_S2_QB3_180125_Deltaproteobacteria_50_22	b	deltaproteobacteria	proteobacteria
S_p2_S4_coassembly_Omnitrophica_46_49	b	omnitrophica
S_p1_S3_coassembly_Levybacteria_38_134	b	levybacteria	microgenomates
S_p65_S5_coassembly_Ignavibacteriae_52_13	b	ignavibacteria
GD2017-2_S1_QB3_180125_Vogelbacteria_51_14	b	vogelbacteria	parcubacteria
S_p2_S4_coassembly_Uhrbacteria_44_36	b	uhrbacteria	parcubacteria
S_p2_S4_coassembly_Chloroflexi_51_30	b	chloroflexi
GD2017-2_S2_QB3_180125_Daviesbacteria_36_15	b	daviesbacteria	microgenomates
S_p1_S3_coassembly_Kaiserbacteria_54_98	b	kaiserbacteria	parcubacteria
S_2p5_S6_coassembly_Armatimonadetes_66_82	b	armatimonadetes
S_p2_S4_coassembly_Uhrbacteria_53_34	b	uhrbacteria	parcubacteria
S_p2_S4_coassembly_Chloroflexi_49_27	b	chloroflexi
S_p1_S3_coassembly_Peregrinibacteria_47_66	b	peregrinibacteria
GD2017-2_S1_QB3_180125_Mamarchaeota_45_10	a	mamarchaeota
GD2018-4_B1_QB3_180703_Planctomycetes_42_12	b	planctomycetes
S_p1_S3_coassembly_Parcubacteria_56_79	b	unknown_parcubacteria	parcubacteria
S_2p5_S6_coassembly_Acidobacteria_58_90	b	acidobacteria
GD2017-2_S1_QB3_180125_Colwellbacteria_47_15	b	colwellbacteria	parcubacteria
S_2p5_S6_coassembly_RifCSPlowO2_12_Gammaproteobacteria_47_11_curated_46_34	b	gammaproteobacteria	proteobacteria
S_p2_S4_coassembly_Elusimicrobia_63_32	b	elusimicrobia
Genasci_Feb2018_S35_SO-1_Katanobacteria_47_10	b	katanobacteria	microgenomates
S_2p5_S6_coassembly_RBG_16_Armatimonadetes_67_12_curated_69_169	b	armatimonadetes
GD2017-2_S1_QB3_180125_Sungbacteria_51_7	b	sungbacteria	parcubacteria
S_p65_S5_coassembly_Tectomicrobia_50_15	b	tectomicrobia
S_p2_S4_coassembly_Deltaproteobacteria_52_21	b	deltaproteobacteria	proteobacteria
GD2017-2_S1_QB3_180125_Pacearchaeota_37_8	a	pacearchaeota
GD2017-1_S_p2_S4_Biohub_170907_Parcubacteria_50_18	b	unknown_parcubacteria	parcubacteria
S_p2_S4_coassembly_Uhrbacteria_60_31	b	uhrbacteria	parcubacteria
GD2018-4_B1_QB3_180703_Parcubacteria_45_11	b	unknown_parcubacteria	parcubacteria
S_p2_S4_coassembly_Omnitrophica_49_33	b	omnitrophica
GD2018-4_B1_QB3_180703_Peregrinibacteria_39_11	b	peregrinibacteria
GD2017-2_S2_QB3_180125_Woesearchaeota_44_16	a	woesearchaeota
GD2017-1_S_p1_S3_Biohub_170907_Woesearchaeota_44_44	a	woesearchaeota
S_p1_S3_coassembly_Parcubacteria_46_66	b	unknown_parcubacteria	parcubacteria
S_p1_S3_coassembly_Diapherotrites_48_87	b	diapherotrites
GD2017-2_S1_QB3_180125_Giovannonibacteria_39_9	b	giovannonibacteria	parcubacteria
S_p2_S4_coassembly_Omnitrophica_61_33	b	omnitrophica
S_p65_S5_coassembly_Chloroflexi_71_33	b	chloroflexi
S_p2_S4_coassembly_Omnitrophica_68_36	b	omnitrophica
JBCH_GD18_4_SO2_S177_Harrisonbacteria_55_7	b	harrisonbacteria	parcubacteria
Genasci_Feb2018_S35_SO-1_Daviesbacteria_39_16	b	daviesbacteria	microgenomates
GD2017-2_S1_QB3_180125_Adlerbacteria_53_12	b	adlerbacteria	parcubacteria
JBCH_GD18_4_SO1_S176_Ignavibacteriales_55_13	b	ignavibacteria
S_p65_S5_coassembly_Acidobacteria_58_16	b	acidobacteria
GD2017-2_S1_QB3_180125_Taylorbacteria_53_10	b	taylorbacteria	parcubacteria
S_p2_S4_coassembly_Kerfelbacteria_47_26	b	kerfeldbacteria	parcubacteria
Genasci_Feb2018_S35_SO-1_Woesearchaeota_44_9	a	woesearchaeota
Genasci_Feb2018_S35_SO-1_Colwellbacteria_47_11	b	nomurabacteria	parcubacteria
S_p1_S3_coassembly_Parcubacteria_49_116	b	unknown_parcubacteria	parcubacteria
GD2018-4_B1_QB3_180703_Uhrbacteria_48_14	b	uhrbacteria	parcubacteria
S_p2_S4_coassembly_Omnitrophica_48_47	b	omnitrophica
S_p1_S3_coassembly_Montesolbacteria_58_149	b	montesolbacteria	parcubacteria
Genasci_Feb2018_S36_SO-2_Melainabacteria_32_25	b	melainabacteria
Genasci_Feb2018_S35_SO-1_Woesearchaeota_36_10	a	woesearchaeota
GD2017-2_S1_QB3_180125_Woesearchaeota_44_9	a	woesearchaeota
GD2017-2_S1_QB3_180125_Yanofskybacteria_46_18	b	yanofskybacteria	parcubacteria
GD2018-4_B1_QB3_180703_Elusimicrobia_71_7	b	elusimicrobia
S_p65_S5_coassembly_Planctomycetes_67_16	b	planctomycetes
GD2017-1_S_2p5_S6_Biohub_170907_Acidobacteria_58_128	b	acidobacteria
GD2017-2_S1_QB3_180125_Daviesbacteria_37_18	b	daviesbacteria	microgenomates
S_p65_S5_coassembly_Chloroflexi_64_18	b	chloroflexi
S_p1_S3_coassembly_Thaumarchaeota_33_100	a	thaumarchaeota
S_p2_S4_coassembly_Woesearchaeota_52_30	a	woesearchaeota
Genasci_Feb2018_S35_SO-1_Woesearchaeota_32_6	a	woesearchaeota
Genasci_Feb2018_S35_SO-1_Parcubacteria_41_15	b	unknown_parcubacteria	parcubacteria
S_p1_S3_coassembly_Sungbacteria_52_71	b	sungbacteria	parcubacteria
S_p1_S3_coassembly_Doudnabacteria_52_69	b	doudnabacteria	parcubacteria
GD2018-4_B1_QB3_180703_Woesearchaeota-II_30_18	a	woesearchaeota
S_p1_S3_coassembly_Diapherotrites_46_58	b	diapherotrites
GD2017-2_S2_QB3_180125_Woesearchaeota_50_10	a	woesearchaeota
GD2017-2_S1_QB3_180125_Liptonbacteria_60_13	b	liptonbacteria	parcubacteria
Genasci_Feb2018_S36_SO-2_RIFCSPHIGHO2_02_FULL_Deltaproteobacteria_38_15_curated_40_7	b	deltaproteobacteria	proteobacteria
S_p1_S3_coassembly_Uhrbacteria_63_22	b	uhrbacteria	parcubacteria
GD2017-2_S1_QB3_180125_Vogelbacteria_51_23	b	vogelbacteria	parcubacteria
S_p2_S4_coassembly_Montesolbacteria_58_38	b	montesolbacteria	parcubacteria
S_p1_S3_coassembly_Genascibacteria_40_307	b	genascibacteria	microgenomates
GD2017-2_S1_QB3_180125_Nealsonbacteria_42_8	b	nealsonbacteria	parcubacteria
S_p1_S3_coassembly_Kaiserbacteria_54_116	b	kaiserbacteria	parcubacteria
S_p65_S5_coassembly_Chloroflexi_65_25	b	chloroflexi
Genasci_Feb2018_S35_SO-1_Montesolbacteria_58_7	b	montesolbacteria	parcubacteria
S_p2_S4_coassembly_Elusimicrobia_52_32	b	elusimicrobia
S_2p5_S6_coassembly_Armatimonadetes_69_131	b	armatimonadetes
S_2p5_S6_coassembly_Chloroflexi_56_76	b	chloroflexi
S_p2_S4_coassembly_Uhrbacteria_49_27	b	uhrbacteria	parcubacteria
S_2p5_S6_coassembly_Kerfelbacteria_62_59	b	kerfeldbacteria	parcubacteria
S_p2_S4_coassembly_Omnitrophica_47_36	b	omnitrophica
GD2018-4_B1_QB3_180703_Pacearchaeota_33_12	a	pacearchaeota
S_p1_S3_coassembly_Wolfebacteria_50_65	b	wolfebacteria	parcubacteria
S_p2_S4_coassembly_Elusimicrobia_62_34	b	elusimicrobia
S_p1_S3_coassembly_Doudnabacteria_47_79	b	doudnabacteria	parcubacteria
GD2017-2_S1_QB3_180125_Kaiserbacteria_53_9	b	kaiserbacteria	parcubacteria
S_p1_S3_coassembly_Daviesbacteria_42_104	b	daviesbacteria	microgenomates
S_p65_S5_coassembly_Cyanobacteria_54_12	b	cyanobacteria
S_p1_S3_coassembly_Mamarchaeota_44_133	a	mamarchaeota
S_p2_S4_coassembly_Aenigmarchaeota_39_39	a	aenigmarchaeota
Genasci_Feb2018_S35_SO-1_Levybacteria_37_12	b	levybacteria	microgenomates
GD2018-4_B1_QB3_180703_Harrisonbacteria_54_17	b	harrisonbacteria	parcubacteria
B_1_S1_Biohub_coassembly_Elusimicrobia_49_21	b	elusimicrobia
S_p2_S4_coassembly_Deltaproteobacteria_63_23	b	deltaproteobacteria	proteobacteria
GD2017-2_S1_QB3_180125_Yanofskybacteria_41_37	b	yanofskybacteria	parcubacteria
Genasci_Feb2018_S35_SO-1_Colwellbacteria_47_7	b	colwellbacteria	parcubacteria
S_p1_S3_coassembly_Woesearchaeota_42_60	a	woesearchaeota
GD2017-2_S1_QB3_180125_Nealsonbacteria_45_15	b	nealsonbacteria	parcubacteria
S_p2_S4_coassembly_Deltaproteobacteria_48_23	b	deltaproteobacteria	proteobacteria
GD2017-2_S1_QB3_180125_Sungbacteria_54_8	b	sungbacteria	parcubacteria
S_p1_S3_coassembly_Elusimicrobia_52_252	b	elusimicrobia
S_p2_S4_coassembly_Ignavibacteriales_51_42	b	ignavibacteria
S_p1_S3_coassembly_Levybacteria_39_179	b	levybacteria	microgenomates
Genasci_Feb2018_S36_SO-2_RIFCSPLOWO2_02_FULL_Elusimicrobia_39_32_curated_49_8	b	elusimicrobia
S_p2_S4_coassembly_RIFCSPLOWO2_02_FULL_Elusimicrobia_39_32_curated_49_52	b	elusimicrobia
S_p2_S4_coassembly_Deltaproteobacteria_53_32	b	deltaproteobacteria	proteobacteria
S_p2_S4_coassembly_Thaumarchaeota_48_37	a	thaumarchaeota
GD2017-2_S2_QB3_180125_Harrisonbacteria_54_8	b	harrisonbacteria	parcubacteria
GD2017-2_S1_QB3_180125_Daviesbacteria_39_14	b	daviesbacteria	microgenomates
GD2018-4_B1_QB3_180703_Deltaproteobacteria_58_8_a	b	deltaproteobacteria	proteobacteria
Genasci_Feb2018_S35_SO-1_Blackburnbacteria_43_8	b	blackburnbacteria	microgenomates
S_p2_S4_coassembly_Woesearchaeota_49_28	a	woesearchaeota
S_2p5_S6_coassembly_Nitrospirae_58_88	b	nitrospirae
GD2018-4_B1_QB3_180703_Armatimonadetes_55_8	b	armatimonadetes
S_p1_S3_coassembly_Doudnabacteria_47_53	b	doudnabacteria	parcubacteria
Genasci_Feb2018_S35_SO-1_Yanofskybacteria_42_14	b	yanofskybacteria	parcubacteria
GD2017-1_S_2p5_S6_Biohub_170907_Alphaproteobacteria_36_30	b	alphaproteobacteria	proteobacteria
GD2018-4_B1_QB3_180703_Woesearchaeota-II_35_15	a	woesearchaeota
S_p2_S4_coassembly_Jacksonbacteria_46_39	b	jacksonbacteria	parcubacteria
S_p1_S3_coassembly_Kerfelbacteria_55_34	b	kerfeldbacteria	parcubacteria
S_2p5_S6_coassembly_Roizmanbacteria_41_64	b	roizmanbacteria
S_p2_S4_coassembly_Colwellbacteria_60_19	b	colwellbacteria	parcubacteria
S_p2_S4_coassembly_Omnitrophica_57_22	b	omnitrophica
Genasci_Feb2018_S35_SO-1_Pacearchaeota_33_10_a	a	pacearchaeota
Genasci_Feb2018_S35_SO-1_Sungbacteria_47_13	b	sungbacteria	parcubacteria
S_p1_S3_coassembly_Levybacteria_36_263	b	levybacteria	microgenomates
S_p2_S4_coassembly_Elusimicrobia_60_19	b	elusimicrobia
S_p1_S3_coassembly_Alphaproteobacteria_64_12	b	alphaproteobacteria	proteobacteria
GD2017-2_S1_QB3_180125_Microgenomates_Daviesbacteria_39_14	b	daviesbacteria	microgenomates
GD2018-4_B1_QB3_180703_Chloroflexi_71_8	b	chloroflexi
GD2017-2_S2_QB3_180125_Omnitrophica_58_8	b	omnitrophica
Genasci_Feb2018_S35_SO-1_Harrisonbacteria_54_15	b	harrisonbacteria	parcubacteria
S_p65_S5_coassembly_Latescibacteria-like_55_20	b	latescibacteria
GD2017-1_S_p2_S4_Biohub_170907_RIFCSPLOWO2_02_FULL_Elusimicrobia_39_32_curated_49_30	b	elusimicrobia
S_p2_S4_coassembly_Woesearchaeota-II_39_41	a	woesearchaeota
Genasci_Feb2018_S35_SO-1_RIFCSPHIGHO2_02_FULL_Deltaproteobacteria_38_15_curated_40_6	b	deltaproteobacteria	proteobacteria
GD2017-2_S1_QB3_180125_Thaumarchaeota_33_8	a	thaumarchaeota
GD2017-2_S2_QB3_180125_Thaumarchaeota_33_9	a	thaumarchaeota
S_p2_S4_coassembly_Uhrbacteria_53_22	b	uhrbacteria	parcubacteria
Genasci_Feb2018_S36_SO-2_Woesearchaeota_38_8	a	woesearchaeota
S_p2_S4_coassembly_Uhrbacteria_56_31	b	uhrbacteria	parcubacteria
GD2017-2_S1_QB3_180125_Woesearchaeota-II_32_9	a	woesearchaeota
GD2018-4_B1_QB3_180703_Woesearchaeota-I_39_9	a	woesearchaeota
JBCH_GD18_4_SO25_S179_Deltaproteobacteria_66_4	b	deltaproteobacteria	proteobacteria
S_p2_S4_coassembly_Aenigmarchaeota_45_36	a	aenigmarchaeota
GD2017-2_S1_QB3_180125_Yanofskybacteria_45_8	b	yanofskybacteria	parcubacteria
S_p1_S3_coassembly_Kerfelbacteria_59_32	b	kerfeldbacteria	parcubacteria
GD2017-2_S1_QB3_180125_Roizmanbacteria_43_13	b	roizmanbacteria
S_p1_S3_coassembly_Gottesmanbacteria_42_109	b	gottesmanbacteria	microgenomates
S_p2_S4_coassembly_Deltaproteobacteria_51_61	b	deltaproteobacteria	proteobacteria
S_2p5_S6_coassembly_Nitrospirae_58_36	b	nitrospirae
Genasci_Feb2018_S35_SO-1_Parcubacteria_46_10	b	unknown_parcubacteria	parcubacteria
S_p2_S4_coassembly_Aenigmarchaeota_63_33	a	aenigmarchaeota
S_p1_S3_coassembly_Nitrospirae_61_32	b	nitrospirae
GD2017-2_S1_QB3_180125_Levybacteria_37_19	b	levybacteria	microgenomates
S_p1_S3_coassembly_Woesearchaeota-I_38_69	a	woesearchaeota
S_p1_S3_coassembly_Kaiserbacteria_52_75	b	kaiserbacteria	parcubacteria
S_2p5_S6_coassembly_CSP1_3_Armatimonadetes_69_74	b	armatimonadetes
Genasci_Feb2018_S35_SO-1_Woesearchaeota-II_32_8	a	woesearchaeota
S_p65_S5_coassembly_Acidobacteria_58_19	b	acidobacteria
GD2017-2_S2_QB3_180125_Woesearchaeota_39_12	a	woesearchaeota
GD2018-4_B1_QB3_180703_Daviesbacteria_36_18	b	daviesbacteria	microgenomates
S_2p5_S6_coassembly_Acidobacteria_60_74	b	acidobacteria
S_p1_S3_coassembly_Levybacteria_42_162	b	levybacteria	microgenomates
S_p1_S3_coassembly_Lambdaproteobacteria_69_214	b	lambdaproteobacteria	proteobacteria
Genasci_Feb2018_S35_SO-1_Thaumarchaeota_33_8	a	thaumarchaeota
S_p1_S3_coassembly_RIFCSPHIGHO2_02_FULL_Deltaproteobacteria_44_53_curated_53_77	b	deltaproteobacteria	proteobacteria
S_2p5_S6_coassembly_Omnitrophica_43_22	b	omnitrophica
S_p2_S4_coassembly_Doudnabacteria_47_31	b	doudnabacteria	parcubacteria
S_p1_S3_coassembly_Aenigmarchaeota_37_102	a	aenigmarchaeota
S_p1_S3_coassembly_Parcubacteria_54_30	b	unknown_parcubacteria	parcubacteria
S_p1_S3_coassembly_Aenigmarchaeota_51_28	a	aenigmarchaeota
S_2p5_S6_coassembly_Lentisphaerae_61_52	b	lentisphaerae
Genasci_Feb2018_S35_SO-1_Deltaproteobacteria_36_10	b	deltaproteobacteria	proteobacteria
GD2017-2_S1_QB3_180125_Parcubacteria_41_7	b	unknown_parcubacteria	parcubacteria
Genasci_Feb2018_S35_SO-1_Levybacteria_38_10	b	levybacteria	microgenomates
S_p1_S3_coassembly_Sungbacteria_56_177	b	sungbacteria	parcubacteria
S_p1_S3_coassembly_Doudnabacteria_50_29	b	doudnabacteria	parcubacteria
S_p2_S4_coassembly_Uhrbacteria_50_25	b	uhrbacteria	parcubacteria
GD2017-2_S1_QB3_180125_Chisholmbacteria_49_11	b	chisholmbacteria	microgenomates
S_p1_S3_coassembly_Aenigmarchaeota_41_83	a	aenigmarchaeota
S_p2_S4_coassembly_Omnitrophica_50_22	b	omnitrophica
GD2018-4_B1_QB3_180703_Sungbacteria_45_10	b	unknown_parcubacteria	parcubacteria
GD2018-4_B1_QB3_180703_Betaproteobacteria_65_19	b	betaproteobacteria	proteobacteria
S_p2_S4_coassembly_Peregrinibacteria_43_19	b	peregrinibacteria
Genasci_Feb2018_S35_SO-1_Woesearchaeota-I_36_6	a	woesearchaeota
GD2017-2_S1_QB3_180125_Harrisonbacteria_44_12	b	harrisonbacteria	parcubacteria
GD2017-2_S2_QB3_180125_Micrarchaeota_36_6	a	micrarchaeota
S_p1_S3_coassembly_Woesearchaeota-II_46_22	a	woesearchaeota
GD2018-4_B1_QB3_180703_Woesearchaeota_31_17	a	woesearchaeota
GD2017-2_S1_QB3_180125_Blackburnbacteria_46_17	b	blackburnbacteria	microgenomates
GD2018-4_B1_QB3_180703_Uhrbacteria_53_7	b	uhrbacteria	parcubacteria
S_2p5_S6_coassembly_Chlamydiia_43_15	b	chlamydiae
Genasci_Feb2018_S35_SO-1_Aenigmarchaeota_46_11	a	aenigmarchaeota
S_p1_S3_coassembly_Woesearchaeota_57_86	a	woesearchaeota
GD2017-2_S2_QB3_180125_Euryarchaeota_67_7	a	euryarchaeota
GD2017-2_S1_QB3_180125_Colwellbacteria_43_21	b	colwellbacteria	parcubacteria
Genasci_Feb2018_S35_SO-1_Daviesbacteria_40_17	b	daviesbacteria	microgenomates
GD2017-2_S1_QB3_180125_Daviesbacteria_38_16	b	daviesbacteria	microgenomates
GD2017-2_S1_QB3_180125_Vogelbacteria_51_15	b	vogelbacteria	parcubacteria
S_p1_S3_coassembly_Candidatus_Saccharibacteria_52_31	b	saccharibacteria
GD2017-2_S1_QB3_180125_Sungbacteria_45_8	b	sungbacteria	parcubacteria
S_p2_S4_coassembly_Omnitrophica_43_29	b	omnitrophica
S_p1_S3_coassembly_Vogelbacteria_51_133	b	vogelbacteria	parcubacteria
Genasci_Feb2018_S35_SO-1_Deltaproteobacteria_48_30	b	deltaproteobacteria	proteobacteria
S_2p5_S6_coassembly_Acidobacteria_71_226	b	acidobacteria
GD2017-2_S2_QB3_180125_Deltaproteobacteria_51_19	b	deltaproteobacteria	proteobacteria
S_p1_S3_coassembly_Magasanikbacteria_52_34	b	magasanikbacteria	parcubacteria
JBCH_GD18_4_SO25_S179_Verrucomicrobia_62_4	b	verrucomicrobia
S_p1_S3_coassembly_Woesearchaeota-II_31_108	a	woesearchaeota
S_p1_S3_coassembly_Pacearchaeota_38_79	a	pacearchaeota
S_p2_S4_coassembly_Aenigmarchaeota_52_24	a	aenigmarchaeota
S_p1_S3_coassembly_Woesearchaeota_49_30	a	woesearchaeota
S_p2_S4_coassembly_RIFCSPHIGHO2_02_FULL_Deltaproteobacteria_44_53_curated_54_27	b	deltaproteobacteria	proteobacteria
GD2018-4_B1_QB3_180703_Hydrogenedentes_61_12	b	hydrogenedentes
S_p2_S4_coassembly_Uhrbacteria_62_22	b	uhrbacteria	parcubacteria
GD2017-2_S1_QB3_180125_Levybacteria_40_8	b	levybacteria	microgenomates
S_p1_S3_coassembly_RIFCSPLOWO2_12_FULL_Betaproteobacteria_68_19_curated_69_53	b	betaproteobacteria	proteobacteria
GD2018-4_B1_QB3_180703_Lentisphaerae_59_22	b	lentisphaerae
S_p1_S3_coassembly_Blackburnbacteria_45_87	b	blackburnbacteria	microgenomates
S_p1_S3_coassembly_Andersenbacteria_57_25	b	andersenbacteria	parcubacteria
S_p1_S3_coassembly_Woesearchaeota_45_47	a	woesearchaeota
S_p1_S3_coassembly_Parcubacteria_51_31	b	unknown_parcubacteria	parcubacteria
S_p1_S3_coassembly_Zambryskibacteria_40_87	b	zambryskibacteria	parcubacteria
S_p1_S3_coassembly_Blackburnbacteria_44_122	b	blackburnbacteria	microgenomates
GD2017-2_S1_QB3_180125_Pacearchaeota_34_9	a	pacearchaeota
S_p1_S3_coassembly_Elusimicrobia_67_28	b	elusimicrobia
Genasci_Feb2018_S35_SO-1_Pacearchaeota_31_8	a	pacearchaeota
S_p65_S5_coassembly_Chloroflexi_63_16	b	chloroflexi
GD2017-2_S1_QB3_180125_Zambryskibacteria_43_32	b	zambryskibacteria	parcubacteria
Genasci_Feb2018_S35_SO-1_Diapherotrites_40_6	a	diapherotrites
S_p1_S3_coassembly_Kaiserbacteria_56_78	b	kaiserbacteria	parcubacteria
GD2017-2_S1_QB3_180125_Staskawiczbacteria_39_8	b	staskawiczbacteria	parcubacteria
S_p1_S3_coassembly_Aenigmarchaeota_53_25	a	aenigmarchaeota
S_2p5_S6_coassembly_Levybacteria_37_166	b	levybacteria	microgenomates
GD2017-2_S1_QB3_180125_Giovannonibacteria_46_13	b	giovannonibacteria	parcubacteria
Genasci_Feb2018_S36_SO-2_RIFCSPHIGHO2_02_FULL_Deltaproteobacteria_38_15_curated_40_6	b	deltaproteobacteria	proteobacteria
S_p1_S3_coassembly_Parcubacteria_47_59	b	unknown_parcubacteria	parcubacteria
S_p1_S3_coassembly_Berkelbacteria_62_29	b	berkelbacteria	microgenomates
GD2018-4_B1_QB3_180703_Peregrinibacteria_50_7	b	peregrinibacteria
Genasci_Feb2018_S34_3B_Deltaproteobacteria_51_6	b	deltaproteobacteria	proteobacteria
S_p1_S3_coassembly_Parcubacteria_44_75	b	unknown_parcubacteria	parcubacteria
GD2017-1_S_p1_S3_Biohub_170907_Woesearchaeota-I_49_29	a	woesearchaeota
Genasci_Feb2018_S36_SO-2_Deltaproteobacteria_53_7	b	deltaproteobacteria	proteobacteria
GD2017-2_S1_QB3_180125_Nealsonbacteria_40_6	b	nealsonbacteria	parcubacteria
S_p1_S3_coassembly_RIFCSPHIGHO2_02_FULL_Deltaproteobacteria_44_16_curated_54_19	b	deltaproteobacteria	proteobacteria
Genasci_Feb2018_S35_SO-1_Roizmanbacteria_39_6	b	roizmanbacteria
GD2017-2_S1_QB3_180125_Daviesbacteria_39_10	b	daviesbacteria	microgenomates
Genasci_Feb2018_S35_SO-1_Curtissbacteria_45_10	b	curtissbacteria	microgenomates
S_p1_S3_coassembly_Gottesmanbacteria_39_55	b	gottesmanbacteria	microgenomates
S_2p5_S6_coassembly_Betaproteobacteria_64_289	b	betaproteobacteria	proteobacteria
S_p2_S4_coassembly_Deltaproteobacteria_54_33	b	deltaproteobacteria	proteobacteria
S_p1_S3_coassembly_Uhrbacteria_60_33	b	uhrbacteria	parcubacteria
GD2017-2_S1_QB3_180125_Levybacteria_40_14	b	levybacteria	microgenomates
B_2_S2_coassembly_Acidobacteria_66_26	b	acidobacteria
S_p2_S4_coassembly_RIFCSPLOWO2_12_FULL_Elusimicrobia_59_9_curated_60_33	b	elusimicrobia
GD2017-2_S1_QB3_180125_Daviesbacteria_39_7	b	daviesbacteria	microgenomates
GD2018-4_B1_QB3_180703_Berkelbacteria_44_8	b	berkelbacteria	microgenomates
S_p2_S4_coassembly_Aenigmarchaeota_58_22	a	aenigmarchaeota
Genasci_Feb2018_S35_SO-1_Berkelbacteria_48_23	b	berkelbacteria	microgenomates
S_p1_S3_coassembly_Parcubacteria_49_60	b	unknown_parcubacteria	parcubacteria
S_p1_S3_coassembly_Woesearchaeota_39_34	a	woesearchaeota
S_p1_S3_coassembly_Alphaproteobacteria_56_24	b	alphaproteobacteria	proteobacteria
GD2018-4_B1_QB3_180703_Levybacteria_37_7	b	levybacteria	microgenomates
S_p1_S3_coassembly_Berkelbacteria_60_33	b	berkelbacteria	microgenomates
S_p2_S4_coassembly_DPANN_51_18	a	unknown_dpann
GD2017-1_S_p1_S3_Biohub_170907_Woesearchaeota_45_28	a	woesearchaeota
Genasci_Feb2018_S35_SO-1_Sungbacteria_46_5	b	sungbacteria	parcubacteria
S_p1_S3_coassembly_Kaiserbacteria_49_49	b	kaiserbacteria	parcubacteria
S_p2_S4_coassembly_Micrarchaeota_46_17	a	micrarchaeota
GD2018-4_B1_QB3_180703_Taylorbacteria_49_9	b	taylorbacteria	parcubacteria
S_p1_S3_coassembly_Berkelbacteria_44_146	b	berkelbacteria	microgenomates
GD2017-1_S_p1_S3_Biohub_170907_Candidatus_Saccharibacteria_48_53	b	saccharibacteria
Genasci_Feb2018_S35_SO-1_Woesearchaeota-I_37_7	a	woesearchaeota
S_p1_S3_coassembly_Woesearchaeota_37_38	a	woesearchaeota
GD2017-2_S1_QB3_180125_Aenigmarchaeota_38_6	a	aenigmarchaeota
Genasci_Feb2018_S35_SO-1_Peregrinibacteria_43_8	b	peregrinibacteria
Genasci_Feb2018_S35_SO-1_Nealsonbacteria_41_10	b	nealsonbacteria	parcubacteria
S_p1_S3_coassembly_Woesearchaeota-I_44_80	a	woesearchaeota
JBCH_GD18_4_SO25_S179_Ignavibacteriae_43_5	b	ignavibacteria
S_2p5_S6_coassembly_Gottesmanbacteria_39_24	b	gottesmanbacteria	microgenomates
S_p1_S3_coassembly_Woesearchaeota_52_42	a	woesearchaeota
JBCH_GD18_4_SO1_S176_Hydrogenedentes_61_7	b	hydrogenedentes
GD18-4_B1_GD2018-4_B1_QB3_180703_Uhrbacteria_63_9	b	uhrbacteria	parcubacteria
GD2017-2_S1_QB3_180125_Levybacteria_38_10	b	levybacteria	microgenomates
Genasci_Feb2018_S35_SO-1_Berkelbacteria_44_9	b	berkelbacteria	microgenomates
S_p1_S3_coassembly_Ryanbacteria_49_58	b	ryanbacteria	parcubacteria
S_p1_S3_coassembly_Woesearchaeota-II_29_154	a	woesearchaeota
GD2017-2_S1_Parcubacteria_45_9	b	unknown_parcubacteria	parcubacteria
S_2p5_S6_coassembly_Roizmanbacteria_36_36	b	roizmanbacteria
GD2017-1_S_p1_S3_Biohub_170907_Woesearchaeota-II_41_78	a	woesearchaeota
S_p1_S3_coassembly_Nealsonbacteria_48_27	b	nealsonbacteria	parcubacteria
S_2p5_S6_coassembly_Acidobacteria_55_111	b	acidobacteria
Genasci_Feb2018_S35_SO-1_Woesearchaeota_39_8	a	woesearchaeota
S_p1_S3_coassembly_Roizmanbacteria_43_42	b	roizmanbacteria
S_p1_S3_coassembly_Kaiserbacteria_55_37	b	kaiserbacteria	parcubacteria
S_p1_S3_coassembly_Elusimicrobia_58_61	b	elusimicrobia
GD2017-2_S1_QB3_180125_Colwellbacteria_46_8	b	colwellbacteria	parcubacteria
GD2017-2_S1_QB3_180125_Wildermuthbacteria_47_7	b	wildermuthbacteria	parcubacteria
Genasci_Feb2018_S35_SO-1_Nomurabacteria_41_10	b	nomurabacteria	parcubacteria
S_p1_S3_coassembly_Levybacteria_43_83	b	levybacteria	microgenomates
S_2p5_S6_coassembly_Chloroflexi_67_137	b	chloroflexi
S_p1_S3_coassembly_Pacearchaeota_38_135	a	pacearchaeota
S_p1_S3_coassembly_Levybacteria_43_56	b	levybacteria	microgenomates
S_p2_S4_coassembly_Uhrbacteria_61_26	b	uhrbacteria	parcubacteria
GD2017-2_S1_QB3_180125_Yanofskybacteria_42_9	b	yanofskybacteria	parcubacteria
S_p1_S3_coassembly_Niyogibacteria_44_56	b	niyogibacteria	parcubacteria
GD2017-2_S1_QB3_180125_Amesbacteria_48_8	b	amesbacteria	microgenomates
S_p1_S3_coassembly_Parcubacteria_50_38	b	unknown_parcubacteria	parcubacteria
GD2017-2_S1_QB3_180125_Daviesbacteria_35_15	b	daviesbacteria	microgenomates
GD2017-2_S1_QB3_180125_Ryanbacteria_48_10	b	ryanbacteria	parcubacteria
S_2p5_S6_coassembly_Omnitrophica_45_22	b	omnitrophica
S_p1_S3_coassembly_Deltaproteobacteria_50_26	b	deltaproteobacteria	proteobacteria
GD2017-2_S1_QB3_180125_Woesearchaeota-II_32_61	a	woesearchaeota
GD2017-2_S1_QB3_180125_Curtissbacteria_44_15	b	curtissbacteria	microgenomates
S_2p5_S6_coassembly_Chloroflexi_60_58	b	chloroflexi
S_p1_S3_coassembly_Aenigmarchaeota_63_48	a	aenigmarchaeota
GD2018-4_B1_QB3_180703_Parcubacteria_39_20	b	unknown_parcubacteria	parcubacteria
Genasci_Feb2018_S35_SO-1_Curtissbacteria_42_6	b	curtissbacteria	microgenomates
S_p1_S3_coassembly_Levybacteria_40_84	b	levybacteria	microgenomates
S_2p5_S6_coassembly_Chloroflexi_56_59	b	chloroflexi
GD2017-2_S1_QB3_180125_Liptonbacteria_47_12	b	liptonbacteria	parcubacteria
GD2018-4_B1_QB3_180703_Shapirobacteria_40_33_a	b	shapirobacteria	microgenomates
GD2018-4_B1_QB3_180703_Acidobacteria_68_13	b	acidobacteria
Genasci_Feb2018_S37_SO-6_ACD39_43_6	b	acd39
Genasci_Feb2018_S35_SO-1_Pacearchaeota_30_12	a	pacearchaeota
S_p1_S3_coassembly_Elusimicrobia_50_28	b	elusimicrobia
Genasci_Feb2018_S35_SO-1_Parcubacteria_38_18	b	unknown_parcubacteria	parcubacteria
S_p1_S3_coassembly_Yanofskybacteria_45_39	b	yanofskybacteria	parcubacteria
Genasci_Feb2018_S35_SO-1_Amesbacteria_48_9	b	amesbacteria	microgenomates
S_p1_S3_coassembly_Gottesmanbacteria_51_23	b	gottesmanbacteria	microgenomates
S_p1_S3_coassembly_Curtissbacteria_42_77	b	curtissbacteria	microgenomates
S_p1_S3_coassembly_Uhrbacteria_56_20	b	uhrbacteria	parcubacteria
S_p1_S3_coassembly_Liptonbacteria_47_66	b	liptonbacteria	parcubacteria
GD2017-2_S1_QB3_180125_Pacearchaeota_36_11_b	a	pacearchaeota
S_p1_S3_coassembly_Giovannonibacteria_51_61	b	giovannonibacteria	parcubacteria
GD2017-2_S1_QB3_180125_Yanofskybacteria_42_16	b	yanofskybacteria	parcubacteria
GD18-4_B1_GD2018-4_B1_QB3_180703_Kaiserbacteria_58_26	b	kaiserbacteria	parcubacteria
S_p2_S4_coassembly_Ignavibacteriales_54_21	b	ignavibacteria
S_p1_S3_coassembly_Komeilibacteria_52_33	b	komeilibacteria	parcubacteria
S_p1_S3_coassembly_Daviesbacteria_38_70	b	daviesbacteria	microgenomates
S_p2_S4_coassembly_Gemmatimonadetes_68_26	b	gemmatimonadetes
S_p1_S3_coassembly_Pacearchaeota_34_115	a	pacearchaeota
GD2018-4_B1_QB3_180703_Wildermuthbacteria_45_8	b	wildermuthbacteria	parcubacteria
GD2017-2_S1_QB3_180125_Levybacteria_35_7	b	levybacteria	microgenomates
Genasci_Feb2018_S35_SO-1_Nealsonbacteria_41_12	b	nealsonbacteria	parcubacteria
GD2017-2_S1_QB3_180125_Woesebacteria_42_11	b	woesebacteria	microgenomates
S_2p5_S6_coassembly_Microgenomates_51_37	b	unknown_microgenomates	microgenomates
S_p1_S3_coassembly_Brennerbacteria_51_69	b	brennerbacteria	parcubacteria
GD2017-2_S1_QB3_180125_Staskawiczbacteria_37_9	b	staskawiczbacteria	parcubacteria
S_p1_S3_coassembly_Microgenomates_49_36	b	unknown_microgenomates	microgenomates
S_p1_S3_coassembly_Chisholmbacteria_47_36	b	chisholmbacteria	microgenomates
S_p1_S3_coassembly_Terrybacteria_59_22	b	terrybacteria	parcubacteria
Genasci_Feb2018_S35_SO-1_Woesearchaeota-II_31_11	a	woesearchaeota
S_2p5_S6_coassembly_Lambdaproteobacteria_68_117	b	lambdaproteobacteria	proteobacteria
S_p1_S3_coassembly_Roizmanbacteria_44_27	b	roizmanbacteria
S_p1_S3_coassembly_Woesearchaeota-I_45_30	a	woesearchaeota
S_p1_S3_coassembly_Woesearchaeota_45_29	a	woesearchaeota
S_p1_S3_coassembly_Aenigmarchaeota_53_31	a	aenigmarchaeota
S_p1_S3_coassembly_Liptonbacteria_53_80	b	liptonbacteria	parcubacteria
GD2017-2_S2_QB3_180125_Woesearchaeota-II_29_9	a	woesearchaeota
GD2017-2_S1_QB3_180125_Yanofskybacteria_42_10	b	yanofskybacteria	parcubacteria
S_p1_S3_coassembly_Liptonbacteria_58_90	b	liptonbacteria	parcubacteria
S_p1_S3_coassembly_Woesebacteria_44_55	b	woesebacteria	microgenomates
GD2017-2_S1_QB3_180125_Roizmanbacteria_38_19	b	roizmanbacteria
GD2018-4_B1_QB3_180703_Candidatus_Saccharibacteria_49_9	b	saccharibacteria
S_p1_S3_coassembly_Gottesmanbacteria_48_82	b	gottesmanbacteria	microgenomates
S_p1_S3_coassembly_Katanobacteria_46_18	b	katanobacteria	microgenomates
GD2017-2_S1_QB3_180125_Woesearchaeota-II_35_14	a	woesearchaeota
S_p1_S3_coassembly_Genascibacteria_43_41	b	genascibacteria	microgenomates
S_p1_S3_coassembly_Candidatus_Saccharibacteria_51_30	b	saccharibacteria
S_p1_S3_coassembly_Parcubacteria_53_17	b	unknown_parcubacteria	parcubacteria
GD2017-2_S2_QB3_180125_Woesearchaeota-I_35_6	a	woesearchaeota
GD2017-2_S1_QB3_180125_Zambryskibacteria_46_12	b	zambryskibacteria	parcubacteria
GD2017-1_S_p1_S3_Biohub_170907_Liptonbacteria_58_33	b	liptonbacteria	parcubacteria
GD2018-4_B1_QB3_180703_Planctomycetia_58_6	b	planctomycetes
GD2017-2_S1_QB3_180125_Woesebacteria_45_9	b	woesebacteria	microgenomates
GD2017-2_S1_QB3_180125_Candidatus_Saccharibacteria_50_8	b	saccharibacteria
GD2017-2_S1_QB3_180125_Gottesmanbacteria_35_9	b	gottesmanbacteria	microgenomates
GD2018-4_B1_QB3_180703_Gammaproteobacteria_65_42	b	gammaproteobacteria	proteobacteria
GD2017-2_S1_QB3_180125_Levybacteria_36_20	b	levybacteria	microgenomates
S_2p5_S6_coassembly_Microgenomates_39_41	b	unknown_microgenomates	microgenomates
S_2p5_S6_coassembly_Collierbacteria_45_30	b	collierbacteria	microgenomates
S_p1_S3_coassembly_Elusimicrobia_51_25	b	elusimicrobia
S_p1_S3_coassembly_Niyogibacteria_51_33	b	niyogibacteria	parcubacteria
GD2017-2_S1_QB3_180125_Sungbacteria_53_6	b	sungbacteria	parcubacteria
S_p1_S3_coassembly_Microgenomates_49_22	b	unknown_microgenomates	microgenomates
S_2p5_S6_coassembly_Chloroflexi_66_49	b	chloroflexi
S_p1_S3_coassembly_Woesearchaeota-I_45_28	a	woesearchaeota
GD2017-2_B1_QB3_180125_Alphaproteobacteria_64_16	b	alphaproteobacteria	proteobacteria
S_p1_S3_coassembly_Woesearchaeota_55_21	a	woesearchaeota
GD18-Feb_Sp1_Woesearchaeota-II_31_13	a	woesearchaeota
GD2017-2_S1_QB3_180125_Sungbacteria_45_12	b	sungbacteria	parcubacteria
JBCH_GD18_4_SO25_S179_Gammaproteobacteria_65_4	b	gammaproteobacteria	proteobacteria
GD2017-2_S1_QB3_180125_Pacearchaeota_35_7	a	pacearchaeota
GD2018-4_B1_QB3_180703_Collierbacteria_47_15	b	collierbacteria	microgenomates
GD18-4_B1_GD2018-4_B1_QB3_180703_RBG_16_Deltaproteobacteria_71_12_curated_71_39	b	deltaproteobacteria	proteobacteria
Genasci_Feb2018_S35_SO-1_Woesearchaeota-II_31_12	a	woesearchaeota
GD2018-4_B1_QB3_180703_Kerfelbacteria_43_17	b	kerfeldbacteria	parcubacteria
GD2018-4_B1_QB3_180703_Deltaproteobacteria_71_13	b	deltaproteobacteria	proteobacteria
GD18-4_B1_GD2018-4_B1_QB3_180703_Betaproteobacteria_65_20	b	betaproteobacteria	proteobacteria
JBCH_GD18_4_SO25_S179_Ignavibacteriae_43_4	b	ignavibacteria
JBCH_GD18_4_SO25_S179_Chloroflexi_63_23	b	chloroflexi
GD2018-4_B1_QB3_180703_Ignavibacteriales_46_8	b	ignavibacteria
GD2017-2_S1_QB3_180125_Woesearchaeota-I_42_19	a	woesearchaeota
S_p1_S3_coassembly_Daviesbacteria_42_38	b	daviesbacteria	microgenomates
GD2018-4_B1_QB3_180703_Armatimonadetes_31_7	b	armatimonadetes
GD2018-4_B1_QB3_180703_Armatimonadetes_71_9	b	armatimonadetes
JBCH_GD18_4_SO25_S179_Gammaproteobacteria_22_22	b	gammaproteobacteria	proteobacteria
JBCH_GD18_4_SO25_S179_Chloroflexi_51_10	b	chloroflexi
GD18-4_B1_GD2018-4_B1_QB3_180703_Deltaproteobacteria_47_27	b	deltaproteobacteria	proteobacteria
GD2018-4_B1_QB3_180703_Collierbacteria_47_26	b	collierbacteria	microgenomates
S_p1_S3_coassembly_Woesebacteria_45_39	b	woesebacteria	microgenomates
GD2018-4_B1_QB3_180703_Parcubacteria_40_17	b	unknown_parcubacteria	parcubacteria
GD18-4_B1_GD2018-4_B1_QB3_180703_Betaproteobacteria_55_24	b	betaproteobacteria	proteobacteria
GD18-4_B1_Deltaproteobacteria_Maxbin2_440	b	deltaproteobacteria	proteobacteria
GD2018-4_B1_QB3_180703_Woesearchaeota-I_39_47	a	woesearchaeota
JBCH_GD18_4_SO25_S179_Chloroflexi_55_6	b	chloroflexi
Genasci_Feb2018_Oligoflexia_43_11	b	oligoflexia	proteobacteria
GD2017-2_S1_QB3_180125_Deltaproteobacteria_39_7	b	deltaproteobacteria	proteobacteria
GD2018-4_B1_QB3_180703_Deltaproteobacteria_66_32	b	deltaproteobacteria	proteobacteria
JBCH_GD18_4_SO25_S179_Betaproteobacteria_68_9	b	betaproteobacteria	proteobacteria
GD2018-4_B1_QB3_180703_Uhrbacteria_45_124	b	uhrbacteria	parcubacteria
GD2018-4_B1_QB3_180703_Brennerbacteria_54_13	b	brennerbacteria	parcubacteria
GD2017-2_S1_QB3_180125_Woesearchaeota_33_6	a	woesearchaeota
GD2018-4_B1_QB3_180703_Gammaproteobacteria_69_14	b	gammaproteobacteria	proteobacteria
JBCH_GD18_4_SO25_S179_Betaproteobacteria_72_13	b	betaproteobacteria	proteobacteria
GD2018-4_B1_QB3_180703_Elusimicrobia_69_19	b	elusimicrobia
GD2017-2_S1_QB3_180125_Magasanikbacteria_42_11	b	magasanikbacteria	parcubacteria
GD2018-4_B1_QB3_180703_Betaproteobacterias_59_15	b	betaproteobacteria	proteobacteria
GD2017-2_S1_QB3_180125_Yanofskybacteria_43_10	b	yanofskybacteria	parcubacteria
GD2018-4_B1_QB3_180703_Betaproteobacteria_67_97	b	betaproteobacteria	proteobacteria
GD2018-4_B1_Verrucomicrobia_66_33	b	verrucomicrobia
JBCH_GD18_4_SO25_S179_Deltaproteobacteria_70_11	b	deltaproteobacteria	proteobacteria
JBCH_GD18_4_SO25_S179_Betaproteobacteria_64_6	b	betaproteobacteria	proteobacteria
GD2018-4_B1_QB3_180703_Verrucomicrobia_66_7	b	verrucomicrobia
GD2017-2_S2_QB3_180125_Parcubacteria_47_8	b	unknown_parcubacteria	parcubacteria
GD2018-4_B1_QB3_180703_Alphaproteobacteria_68_11	b	alphaproteobacteria	proteobacteria
GD2018-4_B1_QB3_180703_Microgenomates_42_16	b	unknown_microgenomates	microgenomates
GD18-4_B1_GD2018-4_B1_QB3_180703_Ignavibacteriae_38_923	b	ignavibacteria
GD2018-4_B1_Verrucomicrobia_66_19	b	verrucomicrobia
JBCH_GD18_4_SO1_S176_Betaproteobacteria_66_20	b	betaproteobacteria	proteobacteria
JBCH_GD18_4_SO1_S176_Betaproteobacteria_64_25	b	betaproteobacteria	proteobacteria
JBCH_GD18_4_SO25_S179_Betaproteobacteria_64_14	b	betaproteobacteria	proteobacteria
GD2018-4_B1_QB3_180703_Vogelbacteria_43_89	b	vogelbacteria	parcubacteria
GD2018-4_B1_QB3_180703_Woesebacteria_40_41	b	woesebacteria	microgenomates
GD2018-4_B1_QB3_180703_Deltaproteobacteria_60_13	b	deltaproteobacteria	proteobacteria
GD2018-4_B1_QB3_180703_Moranbacteria_43_25	b	moranbacteria	parcubacteria
GD18-4_B1_GD2018-4_B1_QB3_180703_Betaproteobacteria_58_115	b	betaproteobacteria	proteobacteria
GD2018-4_B1_QB3_180703_Alphaproteobacteria_70_17	b	alphaproteobacteria	proteobacteria
GD2018-4_B1_QB3_180703_Actinobacteria_72_11	b	actinobacteria
GD2018-4_B1_QB3_180703_Chloroflexi_52_7	b	chloroflexi
GD18-4_B1_GD2018-4_B1_QB3_180703_Alphaproteobacteria_54_66	b	alphaproteobacteria	proteobacteria
GD2018-4_B1_QB3_180703_Gemmatimonadetes_67_16	b	gemmatimonadetes
GD2018-4_B1_QB3_180703_Gammaproteobacteria_68_23	b	gammaproteobacteria	proteobacteria
GD2017-2_S1_QB3_180125_Kaiserbacteria_55_7	b	kaiserbacteria	parcubacteria
GD18-4_B1_GD2018-4_B1_QB3_180703_Deltaproteobacteria_57_74	b	deltaproteobacteria	proteobacteria
JBCH_GD18_4_SO25_S179_Acidobacteria_67_25	b	acidobacteria
GD2018-4_B1_QB3_180703_Bacteroidetes_30_14	b	bacteroidetes
GD2018-4_B1_QB3_180703_Dependentiae_33_36	b	dependentiae
GD2018-4_B1_QB3_180703_Uhrbacteria_55_83	b	uhrbacteria	parcubacteria
GD2018-4_B1_QB3_180703_Betaproteobacteria_63_65	b	betaproteobacteria	proteobacteria
GD2018-4_B1_QB3_180703_Acidobacteria_64_21	b	acidobacteria
JBCH_GD18_4_SO25_S179_Chloroflexi_52_15	b	chloroflexi
GD2018-4_B1_QB3_180703_Alphaproteobacteria_64_13	b	alphaproteobacteria	proteobacteria
GD2018-4_B1_QB3_180703_Alphaproteobacteria_68_9	b	alphaproteobacteria	proteobacteria
GD2018-4_B1_QB3_180703_Alphaproteobacteria_59_8	b	alphaproteobacteria	proteobacteria
JBCH_GD18_4_SO25_S179_Chloroflexi_58_39	b	chloroflexi
GD2018-4_B1_QB3_180703_Alphaproteobacteria_62_28	b	alphaproteobacteria	proteobacteria
JBCH_GD18_4_SO25_S179_Chloroflexi_55_5	b	chloroflexi
JBCH_GD18_4_SO25_S179_Bacteroidetes_42_21	b	bacteroidetes
GD2018-4_B1_QB3_180703_Hydrogenedentes_61_26	b	hydrogenedentes
GD2018-4_B1_QB3_180703_GWB2_Deltaproteobacteria_55_19_curated_56_22	b	deltaproteobacteria	proteobacteria
GD18-4_B1_GD2018-4_B1_QB3_180703_Ignavibacteriae_31_15	b	ignavibacteria
GD2018-4_B1_QB3_180703_Bacteroidetes_40_11	b	bacteroidetes
GD2018-4_B1_QB3_180703_Dependentiae_32_12	b	dependentiae
GD2018-4_B1_QB3_180703_Bacteroidetes_45_25	b	bacteroidetes
GD2018-4_B1_QB3_180703_Bacteroidetes_33_10	b	bacteroidetes
GD2018-4_B1_QB3_180703_Katanobacteria_36_13	b	katanobacteria	microgenomates
JBCH_GD18_4_SO25_S179_Bacteroidetes_48_9	b	bacteroidetes
GD2018-4_B1_QB3_180703_GWA2_Deltaproteobacteria_54_12_curated_55_8	b	deltaproteobacteria	proteobacteria
GD2018-4_B1_QB3_180703_Dojkabacteria_38_12	b	dojkabacteria	microgenomates
GD2018-4_B1_QB3_180703_Bacteroidetes_47_15	b	bacteroidetes
JBCH_GD18_4_SO2_S177_RIFOXYC2_FULL_Ignavibacteria_38_25_curated_38_17	b	ignavibacteria
GD2018-4_B1_QB3_180703_Ignavibacteriales_41_8	b	ignavibacteria
JBCH_GD18_4_SO25_S179_Bacteroidetes_49_18	b	bacteroidetes
JBCH_GD18_4_SO25_S179_Gammaproteobacteria_49_5	b	gammaproteobacteria	proteobacteria
genome	kingdom	phylum	superphylum
Genasci_Feb2018_S34_3B_Planctomycetes_38_350	b	planctomycetes
GD2017-2_S65_QB3_180125_Woesearchaeota_48_59	a	woesearchaeota
GD2017-2_B1_QB3_180125_Nitrospinae_58_14	b	nitrospinae
Genasci_Feb2018_S37_SO-6_Harrisonbacteria_42_30	b	harrisonbacteria	parcubacteria
GD2017-1_S_2p5_S6_Biohub_170907_Omnitrophica_63_724	b	omnitrophica
Genasci_Feb2018_S37_SO-6_Omnitrophica_67_24	b	omnitrophica
Genasci_Feb2018_S36_SO-2_Aenigmarchaeota_53_36	a	aenigmarchaeota
Genasci_Feb2018_S34_3B_Woesearchaeota_38_40	a	woesearchaeota
Genasci_Feb2018_S37_SO-6_Betaproteobacteria_65_27	b	betaproteobacteria	proteobacteria
GD2017-2_S2_QB3_180125_Deltaproteobacteria_58_12	b	deltaproteobacteria	proteobacteria
GD2017-3_B1_Rokubacteria_71_19	b	rokubacteria
GD2017-2_S65_QB3_180125_Chloroflexi_61_16	b	chloroflexi
GD2018-4_B1_QB3_180703_Aenigmarchaeota_45_55	a	aenigmarchaeota
GD2017-2_S65_QB3_180125_Chloroflexi_62_13	b	chloroflexi
B_1_S1_Biohub_coassembly_Liptonbacteria_53_280	b	liptonbacteria	parcubacteria
B_1_S1_Biohub_coassembly_Chloroflexi_54_266	b	chloroflexi
Genasci_Feb2018_S36_SO-2_Niyogibacteria_45_26	b	niyogibacteria	parcubacteria
B_1_S1_Biohub_coassembly_Chloroflexi_53_259	b	chloroflexi
Genasci_Feb2018_S36_SO-2_Gammaproteobacteria_63_18	b	gammaproteobacteria	proteobacteria
Genasci_Feb2018_S34_3B_Uhrbacteria_52_25	b	uhrbacteria	parcubacteria
GD2017-2_S2_Rokubacteria_71_17	b	rokubacteria
S_p2_S4_coassembly_Uhrbacteria_48_664	b	uhrbacteria	parcubacteria
Genasci_Feb2018_S34_3B_Uhrbacteria_55_15	b	uhrbacteria	parcubacteria
B_1_S1_Biohub_coassembly_Thaumarchaeota_49_231	a	thaumarchaeota
Genasci_Feb2018_S37_SO-6_Acidobacteria_67_11	b	acidobacteria
S_p2_S4_coassembly_Uhrbacteria_59_539	b	uhrbacteria	parcubacteria
Genasci_Feb2018_S36_SO-2_Woesearchaeota_48_19	a	woesearchaeota
B_1_S1_Biohub_coassembly_Chloroflexi_64_227	b	chloroflexi
Genasci_Feb2018_S34_3B_RIFCSPLOWO2_01_FULL_OD1_Giovannonibacteria_46_32_curated_47_26	b	giovannonibacteria	parcubacteria
GD2017-2_S65_QB3_180125_Parcubacteria_51_11	b	unknown_parcubacteria	parcubacteria
JBCH_GD18_4_SO2_S177_Tectomicrobia_68_21	b	tectomicrobia
GD2017-2_S65_QB3_180125_RIFCSPLOWO2_02_FULL_Acidobacteria_68_18_curated_68_18	b	acidobacteria
S_p65_S5_coassembly_Planctomycetes_52_288	b	planctomycetes
GD2018-4_B1_QB3_180703_Magasanikbacteria_53_17	b	magasanikbacteria	parcubacteria
B_1_S1_Biohub_coassembly_Chloroflexi_59_166	b	chloroflexi
B_1_S1_Biohub_coassembly_Chloroflexi_64_166	b	chloroflexi
Genasci_Feb2018_S34_3B_Woesearchaeota_40_14	a	woesearchaeota
Genasci_Feb2018_S35_SO-1_Giovannonibacteria_43_101	b	giovannonibacteria	parcubacteria
S_p2_S4_coassembly_Planctomycetes_41_115	b	planctomycetes
Genasci_Feb2018_S34_3B_Latescibacteria-like_64_11	b	latescibacteria
GD2018-4_B1_QB3_180703_Chloroflexi_58_18	b	chloroflexi
GD18-4_B1_GD2018-4_B1_QB3_180703_Deltaproteobacteria_53_25	b	deltaproteobacteria	proteobacteria
B_1_S1_Biohub_coassembly_Chloroflexi_56_133	b	chloroflexi
Genasci_Feb2018_S37_SO-6_Parcubacteria_49_9	b	unknown_parcubacteria	parcubacteria
Genasci_Feb2018_S36_SO-2_Magasanikbacteria_44_17	b	magasanikbacteria	parcubacteria
B_2_S2_coassembly_Chloroflexi_58_44	b	chloroflexi
Genasci_Feb2018_S34_3B_Woesearchaeota_36_15	a	woesearchaeota
S_2p5_S6_coassembly_Chloroflexi_67_125	b	chloroflexi
Genasci_Feb2018_S36_SO-2_Parcubacteria_49_7	b	unknown_parcubacteria	parcubacteria
S_2p5_S6_coassembly_Chloroflexi_52_104	b	chloroflexi
GD2018-4_B1_QB3_180703_Parcubacteria_41_14	b	unknown_parcubacteria	parcubacteria
S_p65_S5_coassembly_NC10_65_130	b	nc10
GD2017-2_S2_QB3_180125_Woesearchaeota_45_11	a	woesearchaeota
GD2017-2_S65_Rokubacteria_70_13	b	rokubacteria
GD2017-2_S65_QB3_180125_Thaumarchaeota_49_13	a	thaumarchaeota
S_p2_S4_coassembly_NC10_61_204	b	nc10
B_1_S1_Biohub_coassembly_Chloroflexi_60_123	b	chloroflexi
JBCH_GD18_4_SO2_S177_Daviesbacteria_38_23	b	daviesbacteria	microgenomates
S_p65_S5_coassembly_Chloroflexi_59_63	b	chloroflexi
Genasci_Feb2018_S35_SO-1_Roizmanbacteria_35_236	b	roizmanbacteria
Genasci_Feb2018_S34_3B_Deltaproteobacteria_42_10	b	deltaproteobacteria	proteobacteria
Genasci_Feb2018_S36_SO-2_Aenigmarchaeota_47_17	a	aenigmarchaeota
S_p2_S4_coassembly_NC10_71_405	b	nc10
Genasci_Feb2018_S34_3B_Diapherotrites_46_10	a	diapherotrites
S_p65_S5_coassembly_Chloroflexi_56_73	b	chloroflexi
GD2018-4_B1_QB3_180703_Woesearchaeota_48_22	a	woesearchaeota
GD2017-2_B1_QB3_180125_Aenigmarchaeota_41_10	a	aenigmarchaeota
Genasci_Feb2018_S36_SO-2_NC10_71_24	b	nc10
GD2017-1_B_2_S2_Biohub_170907_Acidobacteria_69_32	b	acidobacteria
S_p2_S4_coassembly_Betaproteobacteria_63_71	b	betaproteobacteria	proteobacteria
GD2018-4_B1_QB3_180703_Chloroflexi_52_9	b	chloroflexi
GD2017-2_S65_QB3_180125_Planctomycetes_63_14	b	planctomycetes
GD2017-2_B1_QB3_180125_Parcubacteria_55_13	b	unknown_parcubacteria	parcubacteria
Genasci_Feb2018_S37_SO-6_NC10_71_9	b	nc10
S_p2_S4_coassembly_Nitrospinae_58_131	b	nitrospinae
GD2018-4_B1_QB3_180703_Uhrbacteria_41_26	b	uhrbacteria	parcubacteria
Genasci_Feb2018_S35_SO-1_Woesearchaeota_40_64	a	woesearchaeota
B_2_S2_coassembly_Chloroflexi_59_33	b	chloroflexi
GD2017-2_S2_QB3_180125_Sungbacteria_45_46	b	sungbacteria	parcubacteria
Genasci_Feb2018_S35_SO-1_Kaiserbacteria_55_27	b	kaiserbacteria	parcubacteria
Genasci_Feb2018_S35_SO-1_Aenigmarchaeota_47_21	a	aenigmarchaeota
GD2018-4_B1_Rokubacteria_71_19	b	rokubacteria
Genasci_Feb2018_S37_SO-6_Chloroflexi_52_6	b	chloroflexi
Genasci_Feb2018_S36_SO-2_Woesearchaeota_49_29	a	woesearchaeota
Genasci_Feb2018_S34_3B_Planctomycetes_42_7	b	planctomycetes
GD2017-3_B1_QB3_180125_Daviesbacteria_41_14	b	daviesbacteria	microgenomates
GD2018-4_B1_QB3_180703_Collierbacteria_44_45	b	collierbacteria	microgenomates
GD2018-4_B1_QB3_180703_Deltaproteobacteria_58_8_b	b	deltaproteobacteria	proteobacteria
S_p65_S5_coassembly_Chloroflexi_57_104	b	chloroflexi
GD2018-4_B1_QB3_180703_Woesearchaeota_47_15	a	woesearchaeota
S_p2_S4_coassembly_Nitrospinae_58_95	b	nitrospinae
GD2018-4_B1_QB3_180703_Micrarchaeota_58_13	a	micrarchaeota
Genasci_Feb2018_S36_SO-2_Woesearchaeota_34_19	a	woesearchaeota
GD2017-2_S2_QB3_180125_Woesearchaeota_49_15	a	woesearchaeota
GD2017-1_S_p1_S3_Biohub_170907_Zambryskibacteria_44_1351	b	zambryskibacteria	parcubacteria
S_p2_S4_coassembly_Chloroflexi_63_28	b	chloroflexi
Genasci_Feb2018_S36_SO-2_Omnitrophica_63_19	b	omnitrophica
B_1_S1_Biohub_coassembly_Acidobacteria_57_70	b	acidobacteria
Genasci_Feb2018_S37_SO-6_Tectomicrobia_67_15	b	tectomicrobia
GD2017-2_S2_QB3_180125_Wildermuthbacteria_46_11	b	wildermuthbacteria	parcubacteria
S_p65_S5_coassembly_Acidobacteria_54_125	b	acidobacteria
S_p2_S4_coassembly_Euryarchaeota_67_55	a	euryarchaeota
GD2017-2_S2_QB3_180125_Woesearchaeota_45_10	a	woesearchaeota
B_1_S1_Biohub_coassembly_Acidobacteria_65_68	b	acidobacteria
S_p65_S5_coassembly_Chloroflexi_64_89	b	chloroflexi
GD18-Feb_Sp1_Woesearchaeota_Maxbin2_028_sub	a	woesearchaeota
GD2017-2_S2_QB3_180125_NC10_67_12	b	nc10
GD2018-4_B1_QB3_180703_Woesearchaeota_40_22	a	woesearchaeota
B_1_S1_Biohub_coassembly_Nitrospirae-like_64_68	b	nitrospirae
B_2_S2_coassembly_Chloroflexi_61_24	b	chloroflexi
GD2018-4_B1_QB3_180703_Chloroflexi_70_19	b	chloroflexi
GD2017-2_S2_QB3_180125_Woesearchaeota_49_32	a	woesearchaeota
S_p65_S5_coassembly_Gemmatimonadetes_69_46	b	gemmatimonadetes
GD2018-4_B1_QB3_180703_NC10_67_16	b	nc10
S_p65_S5_coassembly_Chloroflexi_69_44	b	chloroflexi
B_1_S1_Biohub_coassembly_Firmicutes_60_59	b	firmicutes
Genasci_Feb2018_S37_SO-6_Betaproteobacteria_62_13	b	betaproteobacteria	proteobacteria
B_2_S2_coassembly_Deltaproteobacteria_70_44	b	deltaproteobacteria	proteobacteria
S_p1_S3_coassembly_Liptonbacteria_51_1199	b	liptonbacteria	parcubacteria
GD2017-2_S2_QB3_180125_Omnitrophica_69_17	b	omnitrophica
Genasci_Feb2018_S36_SO-2_Chloroflexi_51_8	b	chloroflexi
GD2017-2_S1_QB3_180125_Parcubacteria_55_35	b	unknown_parcubacteria	parcubacteria
GD2017-2_S2_QB3_180125_Aenigmarchaeota_50_12	a	aenigmarchaeota
GD2018-4_B1_QB3_180703_Deltaproteobacteria_58_14	b	deltaproteobacteria	proteobacteria
Genasci_Feb2018_S34_3B_NC10_68_8	b	nc10
GD2017-1_S_p2_S4_Biohub_170907_Vogelbacteria_50_91	b	vogelbacteria	parcubacteria
GD2017-2_B1_QB3_180125_Deltaproteobacteria_59_20	b	deltaproteobacteria	proteobacteria
B_2_S2_coassembly_Chloroflexi_65_35	b	chloroflexi
GD2018-4_B1_QB3_180703_Betaproteobacteria_62_18	b	betaproteobacteria	proteobacteria
GD2017-2_B1_QB3_180125_NC10_67_10	b	nc10
GD2017-2_S65_QB3_180125_Omnitrophica_55_12	b	omnitrophica
B_1_S1_Biohub_coassembly_Chloroflexi_66_63	b	chloroflexi
GD2018-4_B1_QB3_180703_Levybacteria_40_33_b	b	levybacteria	microgenomates
GD2017-2_S65_Rokubacteria_70_18	b	rokubacteria
S_p2_S4_coassembly_Rokubacteria_72_125	b	rokubacteria
S_p65_S5_coassembly_Deltaproteobacteria_66_63	b	deltaproteobacteria	proteobacteria
B_1_S1_Biohub_coassembly_Chloroflexi_60_58	b	chloroflexi
Genasci_Feb2018_S37_SO-6_Rokubacteria_70_10	b	rokubacteria
GD2017-3_B1_QB3_180125_Woesearchaeota_38_13	a	woesearchaeota
B_1_S1_Biohub_coassembly_Tectomicrobia_67_59	b	tectomicrobia
GD2017-1_S_p1_S3_Biohub_170907_RIFCSPLOWO2_02_FULL_Betaproteobacteria_67_26_curated_66_148	b	betaproteobacteria	proteobacteria
GD2017-1_B_2_S2_Rokubacteria_70_49	b	rokubacteria
GD2017-3_B1_QB3_180125_Deltaproteobacteria_60_15	b	deltaproteobacteria	proteobacteria
GD2017-2_S65_QB3_180125_NC10_67_13	b	nc10
B_1_S1_Biohub_coassembly_Firmicutes_63_60	b	firmicutes
GD2017-3_B1_QB3_180125_Betaproteobacteria_62_9	b	betaproteobacteria	proteobacteria
B_1_S1_Biohub_coassembly_Acidobacteria_62_56	b	acidobacteria
Genasci_Feb2018_S36_SO-2_Woesearchaeota_46_11	a	woesearchaeota
GD2018-4_B1_QB3_180703_Kaiserbacteria_55_18	b	kaiserbacteria	parcubacteria
GD2017-2_S2_Rokubacteria_68_12	b	rokubacteria
B_1_S1_Biohub_coassembly_Omnitrophica_66_59	b	omnitrophica
B_2_S2_coassembly_Rokubacteria_71_87	b	rokubacteria
Genasci_Feb2018_S37_SO-6_Omnitrophica_63_9	b	omnitrophica
Genasci_Feb2018_S37_SO-6_NC10_67_9	b	nc10
B_1_S1_Biohub_coassembly_NC10_62_56	b	nc10
GD2018-4_B1_QB3_180703_Spechtbacteria_44_47	b	spechtbacteria	parcubacteria
GD2017-2_B1_QB3_180125_Betaproteobacteria_62_8	b	betaproteobacteria	proteobacteria
S_p65_S5_coassembly_Uhrbacteria_58_36	b	uhrbacteria	parcubacteria
GD2017-2_S2_QB3_180125_Nitrospirae-like_61_13	b	nitrospirae
GD2018-4_B1_QB3_180703_Woesearchaeota_47_10	a	woesearchaeota
Genasci_Feb2018_S36_SO-2_Bacteroidetes_43_10	b	bacteroidetes
S_2p5_S6_coassembly_Betaproteobacteria_65_1559	b	betaproteobacteria	proteobacteria
B_1_S1_Biohub_coassembly_Chloroflexi_53_56	b	chloroflexi
Genasci_Feb2018_S37_SO-6_Planctomycetes_67_9	b	planctomycetes
GD2018-4_B1_QB3_180703_Chloroflexi_51_7	b	chloroflexi
GD2018-4_B1_QB3_180703_Taylorbacteria_49_17	b	taylorbacteria	parcubacteria
GD2018-4_B1_QB3_180703_Kerfelbacteria_43_29	b	kerfeldbacteria	parcubacteria
S_p2_S4_coassembly_Aenigmarchaeota_49_229	a	aenigmarchaeota
GD2017-1_B_2_S2_Biohub_170907_Betaproteobacteria_68_58	b	betaproteobacteria	proteobacteria
JBCH_GD18_4_SO1_S176_NC10_68_8	b	nc10
Genasci_Feb2018_S34_3B_Deltaproteobacteria_60_13	b	deltaproteobacteria	proteobacteria
Genasci_Feb2018_S35_SO-1_Wildermuthbacteria_45_20	b	wildermuthbacteria	parcubacteria
JBCH_GD18_4_SO25_S179_Deltaproteobacteria_69_11	b	deltaproteobacteria	proteobacteria
B_1_S1_Biohub_coassembly_Deltaproteobacteria_70_50	b	deltaproteobacteria	proteobacteria
GD2017-2_B1_QB3_180125_Omnitrophica_64_9	b	omnitrophica
B_1_S1_Biohub_coassembly_Chloroflexi_56_59	b	chloroflexi
GD2018-4_B1_QB3_180703_Deltaproteobacteria_59_18	b	deltaproteobacteria	proteobacteria
Genasci_Feb2018_S37_SO-6_Deltaproteobacteria_60_13	b	deltaproteobacteria	proteobacteria
S_p65_S5_coassembly_Acidobacteria_54_40	b	acidobacteria
B_1_S1_Biohub_coassembly_Planctomycetes_68_49	b	planctomycetes
Genasci_Feb2018_S34_3B_Omnitrophica_63_8	b	omnitrophica
S_p2_S4_coassembly_Rokubacteria_70_111	b	rokubacteria
Genasci_Feb2018_S36_SO-2_Deltaproteobacteria_60_39	b	deltaproteobacteria	proteobacteria
Genasci_Feb2018_S36_SO-2_Thaumarchaeota_45_15	a	thaumarchaeota
GD2018-4_B1_QB3_180703_Betaproteobacteria_65_11	b	betaproteobacteria	proteobacteria
B_2_S2_coassembly_Betaproteobacteria_64_41	b	betaproteobacteria
B_1_S1_Biohub_coassembly_Omnitrophica_57_48	b	omnitrophica
S_p1_S3_coassembly_Aenigmarchaeota_40_325	a	aenigmarchaeota
GD2017-2_S65_QB3_180125_Acidobacteria_59_8	b	acidobacteria
B_1_S1_Biohub_coassembly_Chloroflexi_63_52	b	chloroflexi
S_p2_S4_coassembly_Magasanikbacteria_45_150	b	magasanikbacteria	parcubacteria
S_2p5_S6_coassembly_Planctomycetes_42_111	b	planctomycetes
Genasci_Feb2018_S34_3B_Betaproteobacteria_66_6	b	betaproteobacteria	proteobacteria
S_p65_S5_coassembly_Chloroflexi_67_50	b	chloroflexi
S_p2_S4_coassembly_Euryarchaeota_62_92	a	euryarchaeota
Genasci_Feb2018_S36_SO-2_Chloroflexi_71_8	b	chloroflexi
GD2017-2_S1_QB3_180125_Uhrbacteria_48_16	b	uhrbacteria	parcubacteria
S_p1_S3_coassembly_Daviesbacteria_37_444	b	daviesbacteria	microgenomates
Genasci_Feb2018_S36_SO-2_Omnitrophica_63_12	b	omnitrophica
S_p65_S5_coassembly_Rokubacteria_71_62	b	rokubacteria
Genasci_Feb2018_S36_SO-2_Tectomicrobia_59_8	b	tectomicrobia
S_p2_S4_coassembly_Gemmatimonadetes_70_78	b	gemmatimonadetes
GD2018-4_B1_QB3_180703_Betaproteobacteria_64_8	b	betaproteobacteria	proteobacteria
GD2018-4_B1_QB3_180703_Woesearchaeota_44_11	a	woesearchaeota
S_p65_S5_coassembly_NC10_65_48	b	nc10
S_p65_S5_coassembly_WOR_2_61_36	b	omnitrophica
Genasci_Feb2018_S35_SO-1_Woesearchaeota_42_26	a	woesearchaeota
Genasci_Feb2018_S36_SO-2_Deltaproteobacteria_55_12	b	deltaproteobacteria	proteobacteria
S_p65_S5_coassembly_Gemmatimonadetes_69_40	b	gemmatimonadetes
S_p65_S5_coassembly_Uhrbacteria_51_35	b	uhrbacteria	parcubacteria
GD2017-2_S2_QB3_180125_Woesearchaeota_48_12	a	woesearchaeota
GD2018-4_B1_QB3_180703_Magasanikbacteria_39_15	b	magasanikbacteria	parcubacteria
S_p2_S4_coassembly_Betaproteobacteria_63_76	b	betaproteobacteria	proteobacteria
S_p2_S4_coassembly_Chloroflexi_65_57	b	chloroflexi
S_p65_S5_coassembly_Chloroflexi_65_67	b	chloroflexi
Genasci_Feb2018_S36_SO-2_Woesearchaeota_37_15	a	woesearchaeota
B_1_S1_Biohub_coassembly_Chloroflexi_68_44	b	chloroflexi
S_p65_S5_coassembly_Chloroflexi_59_59	b	chloroflexi
S_p2_S4_coassembly_Uhrbacteria_52_107	b	uhrbacteria	parcubacteria
S_p2_S4_coassembly_Chloroflexi_56_118	b	chloroflexi
Genasci_Feb2018_S34_3B_Planctomycetes_43_26	b	planctomycetes
GD2018-4_B1_Rokubacteria_68_10	b	rokubacteria
B_1_S1_Biohub_coassembly_Verrucomicrobia_59_41	b	verrucomicrobia
Genasci_Feb2018_S37_SO-6_Betaproteobacteria_65_6	b	betaproteobacteria	proteobacteria
B_1_S1_Biohub_coassembly_Chloroflexi_52_39	b	chloroflexi
GD2018-4_B1_QB3_180703_Levybacteria_36_40	b	levybacteria	microgenomates
GD2017-2_S2_QB3_180125_Aenigmarchaeota_43_16	a	aenigmarchaeota
Genasci_Feb2018_S34_3B_Colwellbacteria_46_12	b	colwellbacteria	parcubacteria
S_p2_S4_coassembly_Micrarchaeota_56_85	a	micrarchaeota
GD2018-4_B1_QB3_180703_Doudnabacteria_48_12	b	doudnabacteria	parcubacteria
GD2017-2_S2_QB3_180125_Woesearchaeota_50_8	a	woesearchaeota
S_p2_S4_coassembly_Acidobacteria_70_65	b	acidobacteria
Genasci_Feb2018_S34_3B_Niyogibacteria_46_10	b	niyogibacteria	parcubacteria
S_2p5_S6_coassembly_Gottesmanbacteria_51_258	b	gottesmanbacteria	microgenomates
S_p65_S5_coassembly_Acidobacteria_59_101	b	acidobacteria
GD2017-2_S2_QB3_180125_Woesearchaeota_38_10	a	woesearchaeota
S_p1_S3_coassembly_Aenigmarchaeota_45_568	a	aenigmarchaeota
Genasci_Feb2018_S37_SO-6_Deltaproteobacteria_69_8	b	deltaproteobacteria	proteobacteria
B_2_S2_coassembly_Gemmatimonadetes_70_44	b	gemmatimonadetes
Genasci_Feb2018_S35_SO-1_Woesearchaeota_40_20	a	woesearchaeota
GD2017-3_B1_QB3_180125_Deltaproteobacteria_57_12	b	deltaproteobacteria	proteobacteria
B_1_S1_Biohub_coassembly_Wallbacteria-like_67_38	b	wallbacteria
S_p2_S4_coassembly_Chloroflexi_66_61	b	chloroflexi
GD2018-4_B1_QB3_180703_Deltaproteobacteria_57_11	b	deltaproteobacteria	proteobacteria
B_1_S1_Biohub_coassembly_Chloroflexi_63_39	b	chloroflexi
Genasci_Feb2018_S35_SO-1_Liptonbacteria_55_12	b	liptonbacteria	parcubacteria
S_p65_S5_coassembly_Acidobacteria_66_36	b	acidobacteria
GD2017-1_B_2_S2_Biohub_170907_Acidobacteria_61_30	b	acidobacteria
Genasci_Feb2018_S36_SO-2_Rokubacteria_69_13	b	rokubacteria
JBCH_GD18_4_SO1_S176_Colwellbacteria_47_8	b	colwellbacteria	parcubacteria
S_p65_S5_coassembly_Acidobacteria_60_37	b	acidobacteria
S_p2_S4_coassembly_Omnitrophica_51_121	b	omnitrophica
S_p2_S4_coassembly_Alphaproteobacteria_71_98	b	alphaproteobacteria	proteobacteria
B_1_S1_Biohub_coassembly_Acidobacteria_65_34	b	acidobacteria
Genasci_Feb2018_S36_SO-2_Kerfelbacteria_58_11	b	kerfeldbacteria	parcubacteria
S_p65_S5_coassembly_Gemmatimonadetes_71_46	b	gemmatimonadetes
Genasci_Feb2018_S34_3B_Deltaproteobacteria_57_9	b	deltaproteobacteria	proteobacteria
S_p65_S5_coassembly_Chloroflexi_59_50	b	chloroflexi
B_1_S1_Biohub_coassembly_Chloroflexi_68_36	b	chloroflexi
Genasci_Feb2018_S35_SO-1_Kaiserbacteria_48_15	b	kaiserbacteria	parcubacteria
S_p2_S4_coassembly_Bacteria_61_68	b	unknown_bacteria
Genasci_Feb2018_S37_SO-6_Deltaproteobacteria_57_12	b	deltaproteobacteria	proteobacteria
B_2_S2_coassembly_Rokubacteria_69_29	b	rokubacteria
GD2017-2_S2_QB3_180125_Gemmatimonadetes_69_9	b	gemmatimonadetes
S_p65_S5_coassembly_Uhrbacteria_49_37	b	uhrbacteria	parcubacteria
B_1_S1_Biohub_coassembly_Tectomicrobia_62_36	b	tectomicrobia
GD2018-4_B1_QB3_180703_Deltaproteobacteria_55_9	b	omnitrophica
GD2018-4_B1_QB3_180703_Gemmatimonadetes_69_12	b	gemmatimonadetes
S_p65_S5_coassembly_Rokubacteria_67_43	b	rokubacteria
GD2017-2_S65_QB3_180125_Deltaproteobacteria_58_11	b	deltaproteobacteria	proteobacteria
GD2017-2_S2_QB3_180125_Aenigmarchaeota_45_12	a	aenigmarchaeota
S_2p5_S6_coassembly_Chloroflexi_67_496	b	chloroflexi
S_2p5_S6_coassembly_Omnitrophica_61_386	b	omnitrophica
S_p65_S5_coassembly_Deltaproteobacteria_62_25	b	deltaproteobacteria	proteobacteria
B_2_S2_coassembly_Chloroflexi_61_20	b	chloroflexi
B_1_S1_Biohub_coassembly_Chloroflexi_56_35	b	chloroflexi
S_p2_S4_coassembly_Acidobacteria_59_51	b	acidobacteria
GD2018-4_B1_QB3_180703_Deltaproteobacteria_69_10	b	deltaproteobacteria	proteobacteria
B_1_S1_Biohub_coassembly_Planctomycetes_68_34	b	planctomycetes
GD2017-2_B1_QB3_180125_Deltaproteobacteria_57_9	b	deltaproteobacteria	proteobacteria
S_p65_S5_coassembly_Planctomycetes_69_29	b	planctomycetes
S_p2_S4_coassembly_Nealsonbacteria_51_38	b	nealsonbacteria	parcubacteria
B_1_S1_Biohub_coassembly_Chloroflexi_62_39	b	chloroflexi
Genasci_Feb2018_S35_SO-1_Montesolbacteria_56_14	b	montesolbacteria	parcubacteria
GD2018-4_B1_Rokubacteria_72_16	b	rokubacteria
Genasci_Feb2018_S35_SO-1_Kaiserbacteria_54_12	b	kaiserbacteria	parcubacteria
S_p65_S5_coassembly_Planctomycetes_73_34	b	planctomycetes
B_1_S1_Biohub_coassembly_Verrucomicrobia_64_32	b	verrucomicrobia
S_2p5_S6_coassembly_Gemmatimonadetes_68_137	b	gemmatimonadetes
GD2017-1_S_p65_S5_Biohub_170907_Acidobacteria_61_48	b	acidobacteria
B_2_S2_coassembly_RIFCSPLOWO2_02_FULL_Gammaproteobacteria_61_13_curated_63_49	b	gammaproteobacteria	proteobacteria
S_p2_S4_coassembly_Gammaproteobacteria_44_58	b	gammaproteobacteria	proteobacteria
GD2017-2_S2_QB3_180125_Woesearchaeota_49_8	a	woesearchaeota
S_p2_S4_coassembly_Rokubacteria_72_193	b	rokubacteria
GD2017-2_S2_Rokubacteria_73_13	b	rokubacteria
Genasci_Feb2018_S35_SO-1_Sungbacteria_46_50	b	sungbacteria	parcubacteria
Genasci_Feb2018_S37_SO-6_Deltaproteobacteria_55_7	b	deltaproteobacteria	proteobacteria
Genasci_Feb2018_S35_SO-1_Uhrbacteria_45_9	b	uhrbacteria	parcubacteria
B_1_S1_Biohub_coassembly_Armatimonadetes_56_30	b	armatimonadetes
GD2017-2_S65_QB3_180125_Omnitrophica_54_8	b	omnitrophica
S_p65_S5_coassembly_Chloroflexi_60_34	b	chloroflexi
Genasci_Feb2018_S35_SO-1_Peregrinibacteria_45_10	b	peregrinibacteria
Genasci_Feb2018_S36_SO-2_Ignavibacteriales_50_10	b	ignavibacteria
Genasci_Feb2018_S34_3B_Rokubacteria_68_6	b	rokubacteria
S_p65_S5_coassembly_Latescibacteria-like_62_34	b	latescibacteria
Genasci_Feb2018_S35_SO-1_Woesearchaeota-I_44_11	a	woesearchaeota
S_p65_S5_coassembly_Acidobacteria_63_32	b	acidobacteria
B_1_S1_Biohub_coassembly_Chloroflexi_63_30	b	chloroflexi
S_p2_S4_coassembly_Woesearchaeota_34_95	a	woesearchaeota
S_p65_S5_coassembly_Rokubacteria_72_66	b	rokubacteria
Genasci_Feb2018_S35_SO-1_Zambryskibacteria_43_12	b	zambryskibacteria	parcubacteria
S_p2_S4_coassembly_NC10_71_167	b	nc10
S_p65_S5_coassembly_Acidobacteria_61_43	b	acidobacteria
Genasci_Feb2018_S36_SO-2_Deltaproteobacteria_57_8	b	deltaproteobacteria	proteobacteria
S_p2_S4_coassembly_Uhrbacteria_63_108	b	uhrbacteria	parcubacteria
B_1_S1_Biohub_coassembly_Planctomycetes_65_30	b	planctomycetes
Genasci_Feb2018_S35_SO-1_Wildermuthbacteria_49_14	b	wildermuthbacteria	parcubacteria
GD2017-2_B1_Rokubacteria_72_7	b	rokubacteria
B_1_S1_Biohub_coassembly_Chloroflexi_58_32	b	chloroflexi
B_1_S1_Biohub_coassembly_NC10_59_32	b	nc10
S_2p5_S6_coassembly_Rokubacteria_72_177	b	rokubacteria
GD2017-2_S2_QB3_180125_Woesearchaeota_46_18	a	woesearchaeota
GD2017-3_B1_QB3_180125_Armatimonadetes_64_6	b	armatimonadetes
Genasci_Feb2018_S36_SO-2_Omnitrophica_53_14	b	omnitrophica
GD2017-2_B1_QB3_180125_Wildermuthbacteria_54_8	b	wildermuthbacteria	parcubacteria
Genasci_Feb2018_S34_3B_Gemmatimonadetes_69_7	b	gemmatimonadetes
GD2017-2_S2_QB3_180125_Wildermuthbacteria_54_10	b	wildermuthbacteria	parcubacteria
GD2017-2_S2_QB3_180125_NC10_71_10	b	nc10
S_p1_S3_coassembly_Diapherotrites_51_226	b	diapherotrites
Genasci_Feb2018_S37_SO-6_Deltaproteobacteria_62_10	b	deltaproteobacteria	proteobacteria
S_p65_S5_coassembly_Acidobacteria_66_43	b	acidobacteria
S_p65_S5_coassembly_Rokubacteria_68_51	b	rokubacteria
S_p65_S5_coassembly_Deltaproteobacteria_55_23	b	deltaproteobacteria	proteobacteria
S_p2_S4_coassembly_Uhrbacteria_51_101	b	uhrbacteria	parcubacteria
S_p2_S4_coassembly_Aenigmarchaeota_44_80	a	aenigmarchaeota
S_p1_S3_coassembly_Levybacteria_42_368	b	levybacteria	microgenomates
S_p65_S5_coassembly_RBG_16_Chloroflexi_68_14_curated_71_28	b	chloroflexi
GD2017-2_S2_QB3_180125_Omnitrophica_53_8	b	omnitrophica
Genasci_Feb2018_S35_SO-1_Deltaproteobacteria_58_17	b	deltaproteobacteria	proteobacteria
S_p2_S4_coassembly_Omnitrophica_68_85	b	omnitrophica
S_p65_S5_coassembly_Planctomycetes_64_41	b	planctomycetes
S_p65_S5_coassembly_Acidobacteria_68_39	b	acidobacteria
GD2017-1_B_2_S2_Rokubacteria_72_48	b	rokubacteria
Genasci_Feb2018_S35_SO-1_Gemmatimonadetes_69_7	b	gemmatimonadetes
Genasci_Feb2018_S35_SO-1_Woesearchaeota_37_18	a	woesearchaeota
B_1_S1_Biohub_coassembly_Chloroflexi_53_31	b	chloroflexi
Genasci_Feb2018_S35_SO-1_Wildermuthbacteria_54_12	b	wildermuthbacteria	parcubacteria
B_1_S1_Biohub_coassembly_Acidobacteria_60_29	b	acidobacteria
GD2018-4_B1_QB3_180703_Daviesbacteria_38_13	b	daviesbacteria	microgenomates
Genasci_Feb2018_S36_SO-2_NC10_72_10	b	nc10
S_p2_S4_coassembly_Euryarchaeota_61_78	a	euryarchaeota
GD2017-2_S2_QB3_180125_Thaumarchaeota_46_8	a	thaumarchaeota
GD2018-4_B1_QB3_180703_Actinobacteria_71_22	b	actinobacteria
Genasci_Feb2018_S35_SO-1_Azambacteria_56_20	b	azambacteria	parcubacteria
S_p1_S3_coassembly_Daviesbacteria_41_989	b	daviesbacteria	microgenomates
B_2_S2_coassembly_Gammaproteobacteria_63_34	b	gammaproteobacteria	proteobacteria
GD2017-2_S1_QB3_180125_Liptonbacteria_43_15	b	liptonbacteria	parcubacteria
GD2018-4_B1_QB3_180703_Deltaproteobacteria_44_34	b	deltaproteobacteria	proteobacteria
GD2017-1_S_2p5_S6_Biohub_170907_Gemmatimonadetes_70_173	b	gemmatimonadetes
S_p65_S5_coassembly_Deltaproteobacteria_61_53	b	deltaproteobacteria	proteobacteria
Genasci_Feb2018_S35_SO-1_Aenigmarchaeota_50_8	a	aenigmarchaeota
Genasci_Feb2018_S35_SO-1_Woesearchaeota_46_13	a	woesearchaeota
S_p65_S5_coassembly_Chloroflexi_63_32	b	chloroflexi
S_p65_S5_coassembly_Chloroflexi_64_30	b	chloroflexi
S_p2_S4_coassembly_Betaproteobacteria_61_95	b	betaproteobacteria	proteobacteria
S_p65_S5_coassembly_Actinobacteria_73_24	b	actinobacteria
GD2017-2_S1_QB3_180125_Aenigmarchaeota_56_17	a	aenigmarchaeota
S_p2_S4_coassembly_Deltaproteobacteria_49_37	b	deltaproteobacteria	proteobacteria
GD2017-2_S2_QB3_180125_Aenigmarchaeota_44_11	a	aenigmarchaeota
S_p65_S5_coassembly_Ignavibacteriae_45_22	b	ignavibacteria
GD2017-2_S2_QB3_180125_Woesearchaeota_45_7	a	woesearchaeota
Genasci_Feb2018_S35_SO-1_Alphaproteobacteria_66_12	b	alphaproteobacteria	proteobacteria
B_1_S1_Biohub_coassembly_Chloroflexi_68_27	b	chloroflexi
S_p1_S3_coassembly_Wildermuthbacteria_49_67	b	wildermuthbacteria	parcubacteria
B_1_S1_Biohub_coassembly_Chloroflexi_54_26	b	chloroflexi
GD2018-4_B1_QB3_180703_Armatimonadetes_64_12	b	armatimonadetes
S_p65_S5_coassembly_Chloroflexi_53_41	b	chloroflexi
S_p65_S5_coassembly_Planctomycetes_69_23	b	planctomycetes
GD2017-1_S_p2_S4_Biohub_170907_Aenigmarchaeota_49_52	a	aenigmarchaeota
S_p65_S5_coassembly_Gemmatimonadetes_69_45	b	gemmatimonadetes
GD2018-4_B1_QB3_180703_Woesearchaeota_47_15_b	a	woesearchaeota
Genasci_Feb2018_S36_SO-2_Omnitrophica_42_8	b	omnitrophica
S_p1_S3_coassembly_Omnitrophica_47_39	b	omnitrophica
S_p2_S4_coassembly_Woesearchaeota_39_97	a	woesearchaeota
GD2017-1_S_p1_S3_Biohub_170907_Niyogibacteria_54_719	b	niyogibacteria	parcubacteria
S_p2_S4_coassembly_Berkelbacteria_54_56	b	berkelbacteria	microgenomates
Genasci_Feb2018_S36_SO-2_Armatimonadetes_64_11	b	armatimonadetes
Genasci_Feb2018_S37_SO-6_RIFCSPLOWO2_12_FULL_Gemmatimonadetes_68_9_curated_69_6	b	gemmatimonadetes
Genasci_Feb2018_S35_SO-1_Yanofskybacteria_42_50	b	yanofskybacteria	parcubacteria
S_p65_S5_coassembly_Acidobacteria_65_44	b	acidobacteria
S_p65_S5_coassembly_Chloroflexi_53_26	b	chloroflexi
S_p65_S5_coassembly_Chloroflexi_60_41	b	chloroflexi
B_1_S1_Biohub_coassembly_Chloroflexi_56_24	b	chloroflexi
B_1_S1_Biohub_coassembly_Acidobacteria_58_25	b	acidobacteria
S_p65_S5_coassembly_Deltaproteobacteria_54_58	b	deltaproteobacteria	proteobacteria
S_p2_S4_coassembly_Diapherotrites_52_80	a	diapherotrites
GD2017-2_S2_QB3_180125_Deltaproteobacteria_45_8	b	deltaproteobacteria	proteobacteria
GD2017-2_S1_QB3_180125_Parcubacteria_50_62	b	unknown_parcubacteria	parcubacteria
S_p1_S3_coassembly_Microgenomates_40_427	b	unknown_microgenomates	microgenomates
S_p65_S5_coassembly_Alphaproteobacteria_61_20	b	alphaproteobacteria	proteobacteria
Genasci_Feb2018_S35_SO-1_Woesearchaeota_34_16	a	woesearchaeota
B_1_S1_Biohub_coassembly_Chloroflexi_63_43	b	chloroflexi
S_p65_S5_coassembly_Acidobacteria_60_18	b	acidobacteria
Genasci_Feb2018_S37_SO-6_Levybacteria_41_9	b	levybacteria	microgenomates
S_p1_S3_coassembly_Woesearchaeota_39_91	a	woesearchaeota
S_p1_S3_coassembly_Kaiserbacteria_54_183	b	kaiserbacteria	parcubacteria
S_p2_S4_coassembly_Berkelbacteria_54_22	b	berkelbacteria	microgenomates
S_p2_S4_coassembly_Woesearchaeota_45_88	a	woesearchaeota
GD2018-4_B1_QB3_180703_Omnitrophica_41_8	b	omnitrophica
S_p65_S5_coassembly_Chloroflexi_51_19	b	chloroflexi
GD2017-2_B1_QB3_180125_Thaumarchaeota_36_13	a	thaumarchaeota
Genasci_Feb2018_S35_SO-1_Ignavibacteriales_53_10	b	ignavibacteria
Genasci_Feb2018_S35_SO-1_Aenigmarchaeota_40_10	a	aenigmarchaeota
Genasci_Feb2018_S35_SO-1_Gottesmanbacteria_40_14	b	gottesmanbacteria	microgenomates
GD2018-4_B1_QB3_180703_Gottesmanbacteria_46_9	b	gottesmanbacteria	microgenomates
S_p2_S4_coassembly_Kerfelbacteria_58_88	b	kerfeldbacteria	parcubacteria
Genasci_Feb2018_S35_SO-1_Woesearchaeota_38_11	a	woesearchaeota
B_2_S2_coassembly_Bacteria_67_28	b	unknown_bacteria
S_p2_S4_coassembly_Acidobacteria_70_31	b	acidobacteria
GD2017-1_S_p1_S3_Biohub_170907_Parcubacteria_57_82	b	unknown_parcubacteria	parcubacteria
S_p65_S5_coassembly_Planctomycetes_64_35	b	planctomycetes
S_p65_S5_coassembly_Omnitrophica_60_22	b	omnitrophica
S_p2_S4_coassembly_Latescibacteria-like_68_47	b	latescibacteria
S_p65_S5_coassembly_Chloroflexi_63_27	b	chloroflexi
S_p2_S4_coassembly_Uhrbacteria_48_44	b	uhrbacteria	parcubacteria
Genasci_Feb2018_S34_3B_Azambacteria_55_6	b	azambacteria	parcubacteria
GD2018-4_B1_QB3_180703_Daviesbacteria_39_21	b	daviesbacteria	microgenomates
GD2017-3_B1_QB3_180125_Levybacteria_39_8	b	levybacteria	microgenomates
JBCH_GD18_4_SO1_S176_Levybacteria_41_10	b	levybacteria	microgenomates
S_p2_S4_coassembly_Omnitrophica_65_73	b	omnitrophica
GD2018-4_B1_QB3_180703_Peregrinibacteria_37_11	b	peregrinibacteria
GD2018-4_B1_QB3_180703_Rokubacteria_71_11	b	rokubacteria
B_1_S1_Biohub_coassembly_Chloroflexi_60_22	b	chloroflexi
S_p1_S3_coassembly_Daviesbacteria_39_956	b	daviesbacteria	microgenomates
Genasci_Feb2018_S35_SO-1_Aenigmarchaeota_38_10	a	aenigmarchaeota
S_p65_S5_coassembly_Chloroflexi_65_24	b	chloroflexi
S_p65_S5_coassembly_Deltaproteobacteria_64_25	b	deltaproteobacteria	proteobacteria
S_2p5_S6_coassembly_Armatimonadetes_66_124	b	armatimonadetes
Genasci_Feb2018_S35_SO-1_Daviesbacteria_37_28	b	daviesbacteria	microgenomates
S_p65_S5_coassembly_Chloroflexi_68_29	b	chloroflexi
Genasci_Feb2018_S35_SO-1_Nomurabacteria_39_12	b	nomurabacteria	parcubacteria
S_p65_S5_coassembly_Chloroflexi_57_27	b	chloroflexi
B_2_S2_coassembly_Chloroflexi_63_24	b	chloroflexi
Genasci_Feb2018_S35_SO-1_Peregrinibacteria_55_10	b	peregrinibacteria
Genasci_Feb2018_S35_SO-1_Doudnabacteria_46_13	b	doudnabacteria	parcubacteria
B_1_S1_Biohub_coassembly_Rokubacteria_70_49	b	rokubacteria
Genasci_Feb2018_S35_SO-1_Aenigmarchaeota_40_17	a	aenigmarchaeota
S_p1_S3_coassembly_Woesearchaeota-II_33_315	a	woesearchaeota
S_p65_S5_coassembly_Chloroflexi_53_17	b	chloroflexi
S_p65_S5_coassembly_Gemmatimonadetes_65_21	b	gemmatimonadetes
S_p65_S5_coassembly_Rokubacteria_67_27	b	rokubacteria
GD2017-2_S2_QB3_180125_Elusimicrobia_54_10	b	elusimicrobia
S_p1_S3_coassembly_Aenigmarchaeota_53_80	a	aenigmarchaeota
S_p2_S4_coassembly_Roizmanbacteria_37_64	b	roizmanbacteria
S_p2_S4_coassembly_Omnitrophica_53_61	b	omnitrophica
S_2p5_S6_coassembly_Acidobacteria_56_57	b	acidobacteria
GD2017-1_S_p1_S3_Wildermuthbacteria_48_40	b	wildermuthbacteria	parcubacteria
JBCH_GD18_4_SO25_S179_RBG_16_Chloroflexi_63_12_curated_63_5	b	chloroflexi
JBCH_GD18_4_SO2_S177_Kerfelbacteria_47_10	b	kerfeldbacteria	parcubacteria
GD2018-4_B1_QB3_180703_Genascibacteria_43_11	b	genascibacteria	microgenomates
S_p65_S5_coassembly_Chloroflexi_62_20	b	chloroflexi
GD2018-4_B1_QB3_180703_Levybacteria_43_10	b	levybacteria	microgenomates
GD2018-4_B1_QB3_180703_Blackburnbacteria_41_18	b	blackburnbacteria	microgenomates
S_p1_S3_coassembly_Uhrbacteria_49_63	b	uhrbacteria	parcubacteria
GD18-4_Sp2_Peregrinibacteria	b	peregrinibacteria
Genasci_Feb2018_S35_SO-1_Wildermuthbacteria_48_14	b	wildermuthbacteria	parcubacteria
Genasci_Feb2018_S35_SO-1_Gottesmanbacteria_39_27	b	gottesmanbacteria	microgenomates
Genasci_Feb2018_S34_3B_Peregrinibacteria_56_7	b	peregrinibacteria
S_p2_S4_coassembly_Sungbacteria_49_53	b	sungbacteria	parcubacteria
GD2017-2_B1_QB3_180125_Levybacteria_41_14	b	levybacteria	microgenomates
Genasci_Feb2018_S35_SO-1_Candidatus_Saccharibacteria_46_12	b	saccharibacteria
GD2018-4_B1_QB3_180703_Wildermuthbacteria_47_9	b	wildermuthbacteria	parcubacteria
S_p1_S3_coassembly_Peregrinibacteria_56_164	b	peregrinibacteria
Genasci_Feb2018_S35_SO-1_Sungbacteria_48_11	b	sungbacteria	parcubacteria
S_p65_S5_coassembly_Chloroflexi_63_37	b	chloroflexi
S_p2_S4_coassembly_Chloroflexi_61_37	b	chloroflexi
GD2017-2_B1_QB3_180125_Alphaproteobacteria_66_10	b	alphaproteobacteria	proteobacteria
GD2017-3_B1_QB3_180125_Levybacteria_41_21	b	levybacteria	microgenomates
S_p2_S4_coassembly_Aenigmarchaeota_49_73	a	aenigmarchaeota
S_p65_S5_coassembly_Gemmatimonadetes_67_19	b	gemmatimonadetes
Genasci_Feb2018_S35_SO-1_Brennerbacteria_40_11	b	brennerbacteria	parcubacteria
Genasci_Feb2018_S36_SO-2_Deltaproteobacteria_45_7	b	deltaproteobacteria	proteobacteria
GD2017-2_S2_QB3_180125_RBG_19FT_COMBO_Armatimonadetes_69_19_curated_65_6	b	armatimonadetes
JBCH_GD18_4_SO2_S177_Kerfelbacteria_61_20	b	kerfeldbacteria	parcubacteria
GD2018-4_B1_QB3_180703_Lentisphaerae_58_26	b	lentisphaerae
S_p2_S4_coassembly_Planctomycetes_39_40	b	planctomycetes
S_p65_S5_coassembly_Verrucomicrobia_59_29	b	verrucomicrobia
GD2017-2_S2_QB3_180125_Woesearchaeota_40_15	a	woesearchaeota
GD2018-4_B1_QB3_180703_Uhrbacteria_60_32	b	uhrbacteria	parcubacteria
S_p2_S4_coassembly_Omnitrophica_52_44	b	omnitrophica
S_p65_S5_coassembly_Chloroflexi_54_18	b	chloroflexi
GD2018-4_B1_QB3_180703_Nealsonbacteria_41_48	b	nealsonbacteria	parcubacteria
S_p2_S4_coassembly_Rokubacteria_67_47	b	rokubacteria
GD2018-4_B1_QB3_180703_Deltaproteobacteria_46_8	b	deltaproteobacteria	proteobacteria
B_1_S1_Biohub_coassembly_Chloroflexi_58_16	b	chloroflexi
S_p1_S3_coassembly_Yanofskybacteria_42_316	b	yanofskybacteria	parcubacteria
GD2017-2_S2_QB3_180125_Levybacteria_36_14	b	levybacteria	microgenomates
S_p2_S4_coassembly_Peregrinibacteria_42_45	b	peregrinibacteria
GD2018-4_B1_QB3_180703_Wolfebacteria_44_15	b	wolfebacteria	parcubacteria
Genasci_Feb2018_S35_SO-1_Candidatus_Saccharibacteria_47_11	b	saccharibacteria
S_p65_S5_coassembly_Armatimonadetes_69_20	b	armatimonadetes
GD2018-4_B1_QB3_180703_Kerfelbacteria_51_13	b	kerfeldbacteria	parcubacteria
S_p1_S3_coassembly_Parcubacteria_50_592	b	unknown_parcubacteria	parcubacteria
GD2018-4_B1_QB3_180703_Daviesbacteria_41_18	b	daviesbacteria	microgenomates
S_p65_S5_coassembly_Tectomicrobia_47_24	b	tectomicrobia
S_p2_S4_coassembly_Chloroflexi_61_34	b	chloroflexi
S_p2_S4_coassembly_Elusimicrobia_62_53	b	elusimicrobia
S_p2_S4_coassembly_Elusimicrobia_69_76	b	elusimicrobia
Genasci_Feb2018_S35_SO-1_Parcubacteria_58_6	b	unknown_parcubacteria	parcubacteria
Genasci_Feb2018_S35_SO-1_Levybacteria_41_102	b	levybacteria	microgenomates
S_p2_S4_coassembly_Omnitrophica_51_20	b	omnitrophica
GD2017-2_B1_QB3_180125_Parcubacteria_50_10	b	unknown_parcubacteria	parcubacteria
S_p2_S4_coassembly_Planctomycetes_70_32	b	planctomycetes
GD2017-2_S2_QB3_180125_Parcubacteria_42_13	b	unknown_parcubacteria	parcubacteria
Genasci_Feb2018_S36_SO-2_Alphaproteobacteria_66_9	b	alphaproteobacteria	proteobacteria
GD2018-4_B1_QB3_180703_Schekmanbacteria_66_15	b	schekmanbacteria
S_p2_S4_coassembly_Nitrospirae_61_61	b	nitrospirae
Genasci_Feb2018_S35_SO-1_Woesearchaeota-II_30_27	a	woesearchaeota
S_p2_S4_coassembly_Omnitrophica_67_50	b	omnitrophica
S_p2_S4_coassembly_Aenigmarchaeota_40_40	a	aenigmarchaeota
Genasci_Feb2018_S35_SO-1_Niyogibacteria_41_12	b	niyogibacteria	parcubacteria
GD2017-2_S1_QB3_180125_Parcubacteria_44_14	b	unknown_parcubacteria	parcubacteria
S_p2_S4_coassembly_Actinobacteria_72_53	b	actinobacteria
GD2017-1_S_p2_S4_Biohub_170907_Micrarchaeota_55_27	a	micrarchaeota
S_p2_S4_coassembly_Elusimicrobia_71_33	b	elusimicrobia
S_p65_S5_coassembly_Verrucomicrobia_64_31	b	verrucomicrobia
GD2017-1_S_p2_S4_Biohub_170907_Omnitrophica_46_37	b	omnitrophica
S_p2_S4_coassembly_Nitrospinae_39_55	b	nitrospinae
Genasci_Feb2018_S35_SO-1_Woesearchaeota-I_35_31	a	woesearchaeota
GD18-4_B1_Microgenomates_Maxbin2_199	b	unknown_microgenomates	microgenomates
S_p1_S3_coassembly_Liptonbacteria_48_121	b	liptonbacteria	parcubacteria
JBCH_GD18_4_SO2_S177_Alphaproteobacteria_66_9	b	alphaproteobacteria	proteobacteria
S_p1_S3_coassembly_Sungbacteria_53_63	b	sungbacteria	parcubacteria
S_p1_S3_coassembly_Woesearchaeota_37_158	a	woesearchaeota
S_p65_S5_coassembly_Betaproteobacteria_62_47	b	betaproteobacteria	proteobacteria
GD2018-4_B1_QB3_180703_Curtissbacteria_41_20	b	curtissbacteria	microgenomates
GD2017-2_S1_QB3_180125_Woesearchaeota_41_17	a	woesearchaeota
S_p65_S5_coassembly_Chloroflexi_52_19	b	chloroflexi
S_p2_S4_coassembly_Micrarchaeota_40_33	a	micrarchaeota
GD2017-2_S1_QB3_180125_Microgenomates_42_15	b	unknown_microgenomates	microgenomates
S_p1_S3_coassembly_Deltaproteobacteria_42_85	b	deltaproteobacteria	proteobacteria
GD2017-2_S2_QB3_180125_Peregrinibacteria_56_6	b	peregrinibacteria
Genasci_Feb2018_S35_SO-1_Microgenomates_41_18	b	unknown_microgenomates
GD2017-2_S2_QB3_180125_Woesearchaeota_36_8	a	woesearchaeota
S_p2_S4_coassembly_Euryarchaeota_68_50	a	euryarchaeota
GD2018-4_B1_QB3_180703_Parcubacteria_51_9	b	unknown_parcubacteria	parcubacteria
GD2017-2_S2_QB3_180125_RIFCSPLOWO2_02_FULL_Elusimicrobia_39_32_curated_38_13	b	elusimicrobia
S_2p5_S6_coassembly_Kerfelbacteria_58_113	b	kerfeldbacteria	parcubacteria
GD2017-2_S1_QB3_180125_Parcubacteria_53_16	b	unknown_parcubacteria	parcubacteria
S_p1_S3_coassembly_Parcubacteria_45_229	b	unknown_parcubacteria	parcubacteria
S_p65_S5_coassembly_Deltaproteobacteria_43_16	b	deltaproteobacteria	proteobacteria
S_p65_S5_coassembly_Planctomycetes_71_22	b	planctomycetes
S_p2_S4_coassembly_Omnitrophica_49_72	b	omnitrophica
GD2017-2_S1_QB3_180125_Woesearchaeota_36_6	a	woesearchaeota
GD2017-2_S2_QB3_180125_Pacearchaeota_31_26	a	pacearchaeota
S_p2_S4_coassembly_Omnitrophica_65_43	b	omnitrophica
S_2p5_S6_coassembly_Verrucomicrobia_58_80	b	verrucomicrobia
S_2p5_S6_coassembly_Omnitrophica_64_204	b	omnitrophica
S_p2_S4_coassembly_Woesearchaeota_48_44	a	woesearchaeota
GD2017-1_S_p2_S4_Biohub_170907_Omnitrophica_50_23	b	omnitrophica
Genasci_Feb2018_S35_SO-1_Woesearchaeota-II_33_7	a	woesearchaeota
S_p65_S5_coassembly_Acidobacteria_57_14	b	acidobacteria
GD2017-1_S_p2_S4_Wildermuthbacteria_46_29	b	wildermuthbacteria	parcubacteria
B_2_S2_coassembly_Tectomicrobia_70_43	b	tectomicrobia
S_2p5_S6_coassembly_Deinococcus-Thermus_63_37	b	deinococcus-thermus
GD2017-2_B1_QB3_180125_Pacearchaeota_31_18	a	pacearchaeota
S_2p5_S6_coassembly_NC10_61_69	b	nc10
GD2017-2_S1_QB3_180125_Candidatus_Saccharibacteria_47_11	b	saccharibacteria
GD2017-2_S1_QB3_180125_Niyogibacteria_54_37	b	niyogibacteria	parcubacteria
Genasci_Feb2018_S35_SO-1_Woesearchaeota_39_10	a	woesearchaeota
JBCH_GD18_4_SO2_S177_Daviesbacteria_41_14	b	daviesbacteria	microgenomates
Genasci_Feb2018_S36_SO-2_Thaumarchaeota_54_9	a	thaumarchaeota
GD2017-2_S65_QB3_180125_Tectomicrobia_70_9	b	tectomicrobia
GD2018-4_B1_QB3_180703_Deltaproteobacteria_54_12	b	deltaproteobacteria	proteobacteria
GD2017-2_S2_QB3_180125_Pacearchaeota_40_6	a	pacearchaeota
S_p65_S5_coassembly_Melainabacteria_47_13	b	melainabacteria
S_p2_S4_coassembly_Omnitrophica_64_53	b	omnitrophica
S_p1_S3_coassembly_Gottesmanbacteria_43_141	b	gottesmanbacteria	microgenomates
GD2017-2_S2_QB3_180125_Thaumarchaeota_54_9	a	thaumarchaeota
S_p2_S4_coassembly_Parcubacteria_44_41	b	unknown_parcubacteria	parcubacteria
S_p65_S5_coassembly_Chloroflexi_60_21	b	chloroflexi
S_p2_S4_coassembly_Omnitrophica_49_42	b	omnitrophica
S_p1_S3_coassembly_Daviesbacteria_38_183	b	daviesbacteria	microgenomates
GD2017-2_S2_QB3_180125_Woesearchaeota-I_44_14	a	woesearchaeota
Genasci_Feb2018_S35_SO-1_Daviesbacteria_39_22	b	daviesbacteria	microgenomates
S_p2_S4_coassembly_Woesearchaeota_48_40	a	woesearchaeota
Genasci_Feb2018_S35_SO-1_Parcubacteria_39_8	b	unknown_parcubacteria	parcubacteria
S_p2_S4_coassembly_Kerfelbacteria_56_46	b	kerfeldbacteria	parcubacteria
S_2p5_S6_coassembly_Armatimonadetes_59_96	b	armatimonadetes
S_p1_S3_coassembly_Sungbacteria_59_124	b	sungbacteria	parcubacteria
S_p65_S5_coassembly_Rokubacteria_71_44	b	rokubacteria
S_2p5_S6_coassembly_Doudnabacteria_45_84	b	doudnabacteria	parcubacteria
GD2018-4_B1_QB3_180703_Rokubacteria_71_15	b	rokubacteria
GD2017-2_S1_QB3_180125_Sungbacteria_49_10	b	sungbacteria	parcubacteria
S_p65_S5_coassembly_Hydrogenedentes_59_18	b	hydrogenedentes
S_p2_S4_coassembly_Uhrbacteria_44_41	b	uhrbacteria	parcubacteria
Genasci_Feb2018_S35_SO-1_Thaumarchaeota_54_7	a	bathyarchaeota
Genasci_Feb2018_S36_SO-2_Tectomicrobia_70_9	b	tectomicrobia
S_p2_S4_coassembly_Omnitrophica_46_49	b	omnitrophica
GD2017-2_S2_QB3_180125_Deltaproteobacteria_50_22	b	deltaproteobacteria	proteobacteria
GD2017-2_S1_QB3_180125_Wildermuthbacteria_47_23	b	wildermuthbacteria	parcubacteria
S_p2_S4_coassembly_Parcubacteria_51_46	b	unknown_parcubacteria	parcubacteria
GD2017-2_S1_QB3_180125_Vogelbacteria_51_14	b	vogelbacteria	parcubacteria
GD2017-2_S1_QB3_180125_Giovannonibacteria_42_19	b	giovannonibacteria	parcubacteria
Genasci_Feb2018_S35_SO-1_Yanofskybacteria_43_12	b	yanofskybacteria	parcubacteria
S_p2_S4_coassembly_Elusimicrobia_70_34	b	elusimicrobia
JBCH_GD18_4_SO2_S177_Thaumarchaeota_54_7	a	thaumarchaeota
GD2017-2_S1_QB3_180125_Daviesbacteria_38_19_a	b	daviesbacteria	microgenomates
S_p2_S4_coassembly_Tectomicrobia_69_93	b	tectomicrobia
Genasci_Feb2018_S35_SO-1_Daviesbacteria_36_17	b	daviesbacteria	microgenomates
GD2017-2_S65_QB3_180125_Actinobacteria_70_9	b	actinobacteria
GD2017-2_S2_QB3_180125_Tectomicrobia_70_9	b	tectomicrobia
S_p65_S5_coassembly_Ignavibacteriae_52_13	b	ignavibacteria
S_p2_S4_coassembly_Uhrbacteria_44_36	b	uhrbacteria	parcubacteria
Genasci_Feb2018_S35_SO-1_Katanobacteria_47_10	b	katanobacteria	microgenomates
S_p1_S3_coassembly_Parcubacteria_46_66	b	unknown_parcubacteria	parcubacteria
Genasci_Feb2018_S35_SO-1_Daviesbacteria_37_8	b	daviesbacteria	microgenomates
S_p1_S3_coassembly_Levybacteria_38_134	b	levybacteria	microgenomates
GD2018-4_B1_QB3_180703_Pacearchaeota_34_21	a	pacearchaeota
S_2p5_S6_coassembly_Armatimonadetes_66_82	b	armatimonadetes
GD2017-2_S1_QB3_180125_Sungbacteria_51_7	b	sungbacteria	parcubacteria
S_p1_S3_coassembly_Peregrinibacteria_47_66	b	peregrinibacteria
S_p1_S3_coassembly_Kaiserbacteria_54_98	b	kaiserbacteria	parcubacteria
S_p2_S4_coassembly_Deltaproteobacteria_52_21	b	deltaproteobacteria	proteobacteria
S_2p5_S6_coassembly_Acidobacteria_58_90	b	acidobacteria
GD2017-2_S1_QB3_180125_Mamarchaeota_45_10	a	mamarchaeota
S_p2_S4_coassembly_Chloroflexi_49_27	b	chloroflexi
S_p2_S4_coassembly_Chloroflexi_51_30	b	chloroflexi
S_p2_S4_coassembly_Omnitrophica_49_33	b	omnitrophica
GD2017-1_S_p2_S4_Biohub_170907_Parcubacteria_50_18	b	unknown_parcubacteria	parcubacteria
GD2017-2_S1_QB3_180125_Colwellbacteria_47_15	b	colwellbacteria	parcubacteria
S_p2_S4_coassembly_Elusimicrobia_63_32	b	elusimicrobia
S_p1_S3_coassembly_Parcubacteria_56_79	b	unknown_parcubacteria	parcubacteria
S_p2_S4_coassembly_Uhrbacteria_53_34	b	uhrbacteria	parcubacteria
S_p65_S5_coassembly_Tectomicrobia_50_15	b	tectomicrobia
S_2p5_S6_coassembly_RifCSPlowO2_12_Gammaproteobacteria_47_11_curated_46_34	b	gammaproteobacteria	proteobacteria
S_2p5_S6_coassembly_RBG_16_Armatimonadetes_67_12_curated_69_169	b	armatimonadetes
S_p2_S4_coassembly_Omnitrophica_48_47	b	omnitrophica
GD2017-2_S2_QB3_180125_Daviesbacteria_36_15	b	daviesbacteria	microgenomates
GD2018-4_B1_QB3_180703_Peregrinibacteria_39_11	b	peregrinibacteria
S_p1_S3_coassembly_Diapherotrites_48_87	b	diapherotrites
S_p2_S4_coassembly_Uhrbacteria_60_31	b	uhrbacteria	parcubacteria
GD2017-2_S2_QB3_180125_Woesearchaeota_44_16	a	woesearchaeota
GD2018-4_B1_QB3_180703_Parcubacteria_45_11	b	unknown_parcubacteria	parcubacteria
JBCH_GD18_4_SO2_S177_Harrisonbacteria_55_7	b	harrisonbacteria	parcubacteria
GD2017-1_S_p1_S3_Biohub_170907_Woesearchaeota_44_44	a	woesearchaeota
GD2018-4_B1_QB3_180703_Planctomycetes_42_12	b	planctomycetes
S_p65_S5_coassembly_Acidobacteria_58_16	b	acidobacteria
S_p2_S4_coassembly_Kerfelbacteria_47_26	b	kerfeldbacteria	parcubacteria
S_p1_S3_coassembly_Parcubacteria_49_116	b	unknown_parcubacteria	parcubacteria
S_p2_S4_coassembly_Omnitrophica_61_33	b	omnitrophica
GD2017-2_S1_QB3_180125_Adlerbacteria_53_12	b	adlerbacteria	parcubacteria
GD2017-2_S1_QB3_180125_Pacearchaeota_37_8	a	pacearchaeota
GD2017-2_S1_QB3_180125_Giovannonibacteria_39_9	b	giovannonibacteria	parcubacteria
Genasci_Feb2018_S35_SO-1_Colwellbacteria_47_11	b	nomurabacteria	parcubacteria
S_p1_S3_coassembly_Montesolbacteria_58_149	b	montesolbacteria	parcubacteria
Genasci_Feb2018_S35_SO-1_Daviesbacteria_39_16	b	daviesbacteria	microgenomates
GD2018-4_B1_QB3_180703_Uhrbacteria_48_14	b	uhrbacteria	parcubacteria
GD2017-2_S1_QB3_180125_Taylorbacteria_53_10	b	taylorbacteria	parcubacteria
S_p2_S4_coassembly_Omnitrophica_68_36	b	omnitrophica
S_p1_S3_coassembly_Alphaproteobacteria_64_12	b	alphaproteobacteria	proteobacteria
JBCH_GD18_4_SO1_S176_Ignavibacteriales_55_13	b	ignavibacteria
S_p1_S3_coassembly_Doudnabacteria_52_69	b	doudnabacteria	parcubacteria
GD2017-2_S1_QB3_180125_Liptonbacteria_60_13	b	liptonbacteria	parcubacteria
S_p65_S5_coassembly_Chloroflexi_71_33	b	chloroflexi
S_p1_S3_coassembly_Diapherotrites_46_58	b	diapherotrites
Genasci_Feb2018_S35_SO-1_Woesearchaeota_44_9	a	woesearchaeota
S_p1_S3_coassembly_Sungbacteria_52_71	b	sungbacteria	parcubacteria
GD2017-2_S1_QB3_180125_Yanofskybacteria_46_18	b	yanofskybacteria	parcubacteria
S_p2_S4_coassembly_Elusimicrobia_52_32	b	elusimicrobia
Genasci_Feb2018_S35_SO-1_Parcubacteria_41_15	b	unknown_parcubacteria	parcubacteria
S_p2_S4_coassembly_Montesolbacteria_58_38	b	montesolbacteria	parcubacteria
S_2p5_S6_coassembly_Chloroflexi_56_76	b	chloroflexi
GD2017-2_S1_QB3_180125_Vogelbacteria_51_23	b	vogelbacteria	parcubacteria
S_p65_S5_coassembly_Planctomycetes_67_16	b	planctomycetes
S_p2_S4_coassembly_Woesearchaeota_52_30	a	woesearchaeota
S_p2_S4_coassembly_Omnitrophica_47_36	b	omnitrophica
S_p65_S5_coassembly_Chloroflexi_64_18	b	chloroflexi
S_p1_S3_coassembly_Uhrbacteria_63_22	b	uhrbacteria	parcubacteria
GD2017-2_S1_QB3_180125_Woesearchaeota_44_9	a	woesearchaeota
GD2017-2_S1_QB3_180125_Nealsonbacteria_42_8	b	nealsonbacteria	parcubacteria
Genasci_Feb2018_S36_SO-2_RIFCSPHIGHO2_02_FULL_Deltaproteobacteria_38_15_curated_40_7	b	deltaproteobacteria	proteobacteria
S_p1_S3_coassembly_Genascibacteria_40_307	b	genascibacteria	microgenomates
Genasci_Feb2018_S35_SO-1_Montesolbacteria_58_7	b	montesolbacteria	parcubacteria
GD2017-2_S2_QB3_180125_Woesearchaeota_50_10	a	woesearchaeota
S_p1_S3_coassembly_Kaiserbacteria_54_116	b	kaiserbacteria	parcubacteria
Genasci_Feb2018_S35_SO-1_Woesearchaeota_36_10	a	woesearchaeota
B_1_S1_Biohub_coassembly_Elusimicrobia_49_21	b	elusimicrobia
GD2018-4_B1_QB3_180703_Elusimicrobia_71_7	b	elusimicrobia
S_p2_S4_coassembly_Uhrbacteria_49_27	b	uhrbacteria	parcubacteria
S_p1_S3_coassembly_Doudnabacteria_47_79	b	doudnabacteria	parcubacteria
GD2017-2_S1_QB3_180125_Daviesbacteria_37_18	b	daviesbacteria	microgenomates
S_2p5_S6_coassembly_Kerfelbacteria_62_59	b	kerfeldbacteria	parcubacteria
GD2017-1_S_2p5_S6_Biohub_170907_Acidobacteria_58_128	b	acidobacteria
S_p1_S3_coassembly_Wolfebacteria_50_65	b	wolfebacteria	parcubacteria
GD2017-2_S1_QB3_180125_Kaiserbacteria_53_9	b	kaiserbacteria	parcubacteria
Genasci_Feb2018_S35_SO-1_Colwellbacteria_47_7	b	colwellbacteria	parcubacteria
GD2018-4_B1_QB3_180703_Harrisonbacteria_54_17	b	harrisonbacteria	parcubacteria
S_p2_S4_coassembly_Deltaproteobacteria_53_32	b	deltaproteobacteria	proteobacteria
Genasci_Feb2018_S36_SO-2_Melainabacteria_32_25	b	melainabacteria
S_p1_S3_coassembly_Thaumarchaeota_33_100	a	thaumarchaeota
S_p1_S3_coassembly_Elusimicrobia_52_252	b	elusimicrobia
S_p1_S3_coassembly_Daviesbacteria_42_104	b	daviesbacteria	microgenomates
S_2p5_S6_coassembly_Armatimonadetes_69_131	b	armatimonadetes
GD2017-2_S1_QB3_180125_Sungbacteria_54_8	b	sungbacteria	parcubacteria
S_p2_S4_coassembly_Elusimicrobia_62_34	b	elusimicrobia
GD2018-4_B1_QB3_180703_Woesearchaeota-II_30_18	a	woesearchaeota
S_p2_S4_coassembly_Deltaproteobacteria_63_23	b	deltaproteobacteria	proteobacteria
S_p2_S4_coassembly_Ignavibacteriales_51_42	b	ignavibacteria
S_p65_S5_coassembly_Chloroflexi_65_25	b	chloroflexi
S_p65_S5_coassembly_Cyanobacteria_54_12	b	cyanobacteria
GD2018-4_B1_QB3_180703_Pacearchaeota_33_12	a	pacearchaeota
S_p2_S4_coassembly_Deltaproteobacteria_48_23	b	deltaproteobacteria	proteobacteria
Genasci_Feb2018_S35_SO-1_Levybacteria_37_12	b	levybacteria	microgenomates
Genasci_Feb2018_S35_SO-1_Woesearchaeota_32_6	a	woesearchaeota
GD2017-2_S1_QB3_180125_Nealsonbacteria_45_15	b	nealsonbacteria	parcubacteria
GD2017-2_S1_QB3_180125_Yanofskybacteria_41_37	b	yanofskybacteria	parcubacteria
Genasci_Feb2018_S36_SO-2_RIFCSPLOWO2_02_FULL_Elusimicrobia_39_32_curated_49_8	b	elusimicrobia
S_p1_S3_coassembly_Mamarchaeota_44_133	a	mamarchaeota
S_p2_S4_coassembly_Aenigmarchaeota_39_39	a	aenigmarchaeota
S_p1_S3_coassembly_Woesearchaeota_42_60	a	woesearchaeota
S_p2_S4_coassembly_RIFCSPLOWO2_02_FULL_Elusimicrobia_39_32_curated_49_52	b	elusimicrobia
S_p1_S3_coassembly_Levybacteria_39_179	b	levybacteria	microgenomates
GD2017-2_S2_QB3_180125_Harrisonbacteria_54_8	b	harrisonbacteria	parcubacteria
S_2p5_S6_coassembly_Nitrospirae_58_88	b	nitrospirae
GD2018-4_B1_QB3_180703_Armatimonadetes_55_8	b	armatimonadetes
S_p2_S4_coassembly_Thaumarchaeota_48_37	a	thaumarchaeota
GD2017-2_S1_QB3_180125_Daviesbacteria_39_14	b	daviesbacteria	microgenomates
GD2018-4_B1_QB3_180703_Deltaproteobacteria_58_8_a	b	deltaproteobacteria	proteobacteria
S_p1_S3_coassembly_Doudnabacteria_47_53	b	doudnabacteria	parcubacteria
Genasci_Feb2018_S35_SO-1_Blackburnbacteria_43_8	b	blackburnbacteria	microgenomates
S_p2_S4_coassembly_Jacksonbacteria_46_39	b	jacksonbacteria	parcubacteria
S_p2_S4_coassembly_Omnitrophica_57_22	b	omnitrophica
S_p1_S3_coassembly_Kerfelbacteria_55_34	b	kerfeldbacteria	parcubacteria
S_p2_S4_coassembly_Woesearchaeota_49_28	a	woesearchaeota
Genasci_Feb2018_S35_SO-1_Yanofskybacteria_42_14	b	yanofskybacteria	parcubacteria
S_p2_S4_coassembly_Elusimicrobia_60_19	b	elusimicrobia
Genasci_Feb2018_S35_SO-1_Sungbacteria_47_13	b	sungbacteria	parcubacteria
S_p1_S3_coassembly_Levybacteria_36_263	b	levybacteria	microgenomates
S_2p5_S6_coassembly_Roizmanbacteria_41_64	b	roizmanbacteria
GD2017-2_S2_QB3_180125_Omnitrophica_58_8	b	omnitrophica
S_p2_S4_coassembly_Colwellbacteria_60_19	b	colwellbacteria	parcubacteria
Genasci_Feb2018_S35_SO-1_Harrisonbacteria_54_15	b	harrisonbacteria	parcubacteria
S_p2_S4_coassembly_Uhrbacteria_53_22	b	uhrbacteria	parcubacteria
GD2017-1_S_p2_S4_Biohub_170907_RIFCSPLOWO2_02_FULL_Elusimicrobia_39_32_curated_49_30	b	elusimicrobia
GD2017-2_S1_QB3_180125_Microgenomates_Daviesbacteria_39_14	b	daviesbacteria	microgenomates
GD2018-4_B1_QB3_180703_Woesearchaeota-II_35_15	a	woesearchaeota
S_p1_S3_coassembly_Kerfelbacteria_59_32	b	kerfeldbacteria	parcubacteria
S_p2_S4_coassembly_Uhrbacteria_56_31	b	uhrbacteria	parcubacteria
Genasci_Feb2018_S35_SO-1_Parcubacteria_46_10	b	unknown_parcubacteria	parcubacteria
GD2017-1_S_2p5_S6_Biohub_170907_Alphaproteobacteria_36_30	b	alphaproteobacteria	proteobacteria
S_p2_S4_coassembly_Aenigmarchaeota_45_36	a	aenigmarchaeota
GD2017-2_S1_QB3_180125_Roizmanbacteria_43_13	b	roizmanbacteria
Genasci_Feb2018_S35_SO-1_RIFCSPHIGHO2_02_FULL_Deltaproteobacteria_38_15_curated_40_6	b	deltaproteobacteria	proteobacteria
S_p65_S5_coassembly_Latescibacteria-like_55_20	b	latescibacteria
S_p2_S4_coassembly_Woesearchaeota-II_39_41	a	woesearchaeota
S_p2_S4_coassembly_Deltaproteobacteria_51_61	b	deltaproteobacteria	proteobacteria
GD2018-4_B1_QB3_180703_Chloroflexi_71_8	b	chloroflexi
GD2017-2_S1_QB3_180125_Yanofskybacteria_45_8	b	yanofskybacteria	parcubacteria
GD2018-4_B1_QB3_180703_Woesearchaeota-I_39_9	a	woesearchaeota
Genasci_Feb2018_S35_SO-1_Pacearchaeota_33_10_a	a	pacearchaeota
Genasci_Feb2018_S36_SO-2_Woesearchaeota_38_8	a	woesearchaeota
S_2p5_S6_coassembly_Nitrospirae_58_36	b	nitrospirae
JBCH_GD18_4_SO25_S179_Deltaproteobacteria_66_4	b	deltaproteobacteria	proteobacteria
S_p1_S3_coassembly_Gottesmanbacteria_42_109	b	gottesmanbacteria	microgenomates
S_p1_S3_coassembly_RIFCSPHIGHO2_02_FULL_Deltaproteobacteria_44_53_curated_53_77	b	deltaproteobacteria	proteobacteria
S_p1_S3_coassembly_Nitrospirae_61_32	b	nitrospirae
GD2017-2_S1_QB3_180125_Levybacteria_37_19	b	levybacteria	microgenomates
GD2017-2_S1_QB3_180125_Thaumarchaeota_33_8	a	thaumarchaeota
S_p2_S4_coassembly_Doudnabacteria_47_31	b	doudnabacteria	parcubacteria
GD2017-2_S1_QB3_180125_Woesearchaeota-II_32_9	a	woesearchaeota
S_2p5_S6_coassembly_CSP1_3_Armatimonadetes_69_74	b	armatimonadetes
S_p65_S5_coassembly_Acidobacteria_58_19	b	acidobacteria
GD2017-2_S2_QB3_180125_Woesearchaeota_39_12	a	woesearchaeota
S_p1_S3_coassembly_Doudnabacteria_50_29	b	doudnabacteria	parcubacteria
GD2017-2_S2_QB3_180125_Thaumarchaeota_33_9	a	thaumarchaeota
S_2p5_S6_coassembly_Acidobacteria_60_74	b	acidobacteria
S_p1_S3_coassembly_Woesearchaeota-I_38_69	a	woesearchaeota
S_p1_S3_coassembly_Kaiserbacteria_52_75	b	kaiserbacteria	parcubacteria
S_p1_S3_coassembly_Levybacteria_42_162	b	levybacteria	microgenomates
S_p1_S3_coassembly_Aenigmarchaeota_51_28	a	aenigmarchaeota
S_p2_S4_coassembly_Aenigmarchaeota_63_33	a	aenigmarchaeota
S_2p5_S6_coassembly_Lentisphaerae_61_52	b	lentisphaerae
GD2017-2_S1_QB3_180125_Chisholmbacteria_49_11	b	chisholmbacteria	microgenomates
Genasci_Feb2018_S35_SO-1_Levybacteria_38_10	b	levybacteria	microgenomates
S_p1_S3_coassembly_Parcubacteria_54_30	b	unknown_parcubacteria	parcubacteria
S_p2_S4_coassembly_Uhrbacteria_50_25	b	uhrbacteria	parcubacteria
GD2017-2_S1_QB3_180125_Blackburnbacteria_46_17	b	blackburnbacteria	microgenomates
S_2p5_S6_coassembly_Omnitrophica_43_22	b	omnitrophica
S_p1_S3_coassembly_Aenigmarchaeota_37_102	a	aenigmarchaeota
S_p1_S3_coassembly_Lambdaproteobacteria_69_214	b	lambdaproteobacteria	proteobacteria
GD2017-2_S1_QB3_180125_Harrisonbacteria_44_12	b	harrisonbacteria	parcubacteria
GD2018-4_B1_QB3_180703_Daviesbacteria_36_18	b	daviesbacteria	microgenomates
Genasci_Feb2018_S35_SO-1_Woesearchaeota-II_32_8	a	woesearchaeota
GD2018-4_B1_QB3_180703_Sungbacteria_45_10	b	unknown_parcubacteria	parcubacteria
Genasci_Feb2018_S35_SO-1_Deltaproteobacteria_36_10	b	deltaproteobacteria	proteobacteria
S_p1_S3_coassembly_Sungbacteria_56_177	b	sungbacteria	parcubacteria
S_2p5_S6_coassembly_Chlamydiia_43_15	b	chlamydiae
S_p1_S3_coassembly_Aenigmarchaeota_41_83	a	aenigmarchaeota
GD2017-2_S1_QB3_180125_Parcubacteria_41_7	b	unknown_parcubacteria	parcubacteria
S_p2_S4_coassembly_Omnitrophica_50_22	b	omnitrophica
S_p1_S3_coassembly_Candidatus_Saccharibacteria_52_31	b	saccharibacteria
S_p2_S4_coassembly_Peregrinibacteria_43_19	b	peregrinibacteria
Genasci_Feb2018_S35_SO-1_Thaumarchaeota_33_8	a	thaumarchaeota
GD2018-4_B1_QB3_180703_Betaproteobacteria_65_19	b	betaproteobacteria	proteobacteria
GD2017-2_S1_QB3_180125_Vogelbacteria_51_15	b	vogelbacteria	parcubacteria
S_p1_S3_coassembly_Woesearchaeota-II_46_22	a	woesearchaeota
S_p2_S4_coassembly_RIFCSPHIGHO2_02_FULL_Deltaproteobacteria_44_53_curated_54_27	b	deltaproteobacteria	proteobacteria
GD2018-4_B1_QB3_180703_Uhrbacteria_53_7	b	uhrbacteria	parcubacteria
Genasci_Feb2018_S35_SO-1_Aenigmarchaeota_46_11	a	aenigmarchaeota
S_p1_S3_coassembly_Woesearchaeota_57_86	a	woesearchaeota
S_p2_S4_coassembly_Omnitrophica_43_29	b	omnitrophica
S_p1_S3_coassembly_Vogelbacteria_51_133	b	vogelbacteria	parcubacteria
Genasci_Feb2018_S35_SO-1_Deltaproteobacteria_48_30	b	deltaproteobacteria	proteobacteria
Genasci_Feb2018_S35_SO-1_Daviesbacteria_40_17	b	daviesbacteria	microgenomates
GD2017-2_S2_QB3_180125_Deltaproteobacteria_51_19	b	deltaproteobacteria	proteobacteria
S_p1_S3_coassembly_Blackburnbacteria_45_87	b	blackburnbacteria	microgenomates
GD2017-2_S1_QB3_180125_Daviesbacteria_38_16	b	daviesbacteria	microgenomates
Genasci_Feb2018_S35_SO-1_Woesearchaeota-I_36_6	a	woesearchaeota
GD2017-2_S2_QB3_180125_Euryarchaeota_67_7	a	euryarchaeota
GD2017-2_S1_QB3_180125_Colwellbacteria_43_21	b	colwellbacteria	parcubacteria
S_2p5_S6_coassembly_Acidobacteria_71_226	b	acidobacteria
S_p2_S4_coassembly_Uhrbacteria_62_22	b	uhrbacteria	parcubacteria
S_p1_S3_coassembly_Woesearchaeota_49_30	a	woesearchaeota
GD2017-2_S2_QB3_180125_Micrarchaeota_36_6	a	micrarchaeota
GD2018-4_B1_QB3_180703_Woesearchaeota_31_17	a	woesearchaeota
GD2017-2_S1_QB3_180125_Sungbacteria_45_8	b	sungbacteria	parcubacteria
JBCH_GD18_4_SO25_S179_Verrucomicrobia_62_4	b	verrucomicrobia
S_p1_S3_coassembly_Magasanikbacteria_52_34	b	magasanikbacteria	parcubacteria
GD2017-2_S1_QB3_180125_Levybacteria_40_8	b	levybacteria	microgenomates
S_p1_S3_coassembly_Woesearchaeota_45_47	a	woesearchaeota
GD2018-4_B1_QB3_180703_Hydrogenedentes_61_12	b	hydrogenedentes
GD2018-4_B1_QB3_180703_Lentisphaerae_59_22	b	lentisphaerae
S_p1_S3_coassembly_Parcubacteria_51_31	b	unknown_parcubacteria	parcubacteria
S_p2_S4_coassembly_Aenigmarchaeota_52_24	a	aenigmarchaeota
S_p1_S3_coassembly_Andersenbacteria_57_25	b	andersenbacteria	parcubacteria
S_p1_S3_coassembly_Pacearchaeota_38_79	a	pacearchaeota
S_p1_S3_coassembly_Blackburnbacteria_44_122	b	blackburnbacteria	microgenomates
S_p1_S3_coassembly_Parcubacteria_47_59	b	unknown_parcubacteria	parcubacteria
S_p1_S3_coassembly_Kaiserbacteria_56_78	b	kaiserbacteria	parcubacteria
Genasci_Feb2018_S35_SO-1_Diapherotrites_40_6	a	diapherotrites
S_p1_S3_coassembly_Zambryskibacteria_40_87	b	zambryskibacteria	parcubacteria
S_p1_S3_coassembly_Woesearchaeota-II_31_108	a	woesearchaeota
S_p1_S3_coassembly_Elusimicrobia_67_28	b	elusimicrobia
S_p65_S5_coassembly_Chloroflexi_63_16	b	chloroflexi
S_p1_S3_coassembly_RIFCSPHIGHO2_02_FULL_Deltaproteobacteria_44_16_curated_54_19	b	deltaproteobacteria	proteobacteria
Genasci_Feb2018_S35_SO-1_Curtissbacteria_45_10	b	curtissbacteria	microgenomates
GD2017-2_S1_QB3_180125_Zambryskibacteria_43_32	b	zambryskibacteria	parcubacteria
S_p1_S3_coassembly_Aenigmarchaeota_53_25	a	aenigmarchaeota
GD2017-1_S_p1_S3_Biohub_170907_Woesearchaeota-I_49_29	a	woesearchaeota
GD2017-2_S1_QB3_180125_Staskawiczbacteria_39_8	b	staskawiczbacteria	parcubacteria
GD2018-4_B1_QB3_180703_Peregrinibacteria_50_7	b	peregrinibacteria
S_p1_S3_coassembly_RIFCSPLOWO2_12_FULL_Betaproteobacteria_68_19_curated_69_53	b	betaproteobacteria	proteobacteria
GD2017-2_S1_QB3_180125_Giovannonibacteria_46_13	b	giovannonibacteria	parcubacteria
S_p1_S3_coassembly_Uhrbacteria_60_33	b	uhrbacteria	parcubacteria
Genasci_Feb2018_S36_SO-2_Deltaproteobacteria_53_7	b	deltaproteobacteria	proteobacteria
S_2p5_S6_coassembly_Levybacteria_37_166	b	levybacteria	microgenomates
Genasci_Feb2018_S34_3B_Deltaproteobacteria_51_6	b	deltaproteobacteria	proteobacteria
S_p1_S3_coassembly_Parcubacteria_44_75	b	unknown_parcubacteria	parcubacteria
GD2017-2_S1_QB3_180125_Nealsonbacteria_40_6	b	nealsonbacteria	parcubacteria
Genasci_Feb2018_S35_SO-1_Roizmanbacteria_39_6	b	roizmanbacteria
Genasci_Feb2018_S36_SO-2_RIFCSPHIGHO2_02_FULL_Deltaproteobacteria_38_15_curated_40_6	b	deltaproteobacteria	proteobacteria
S_p2_S4_coassembly_RIFCSPLOWO2_12_FULL_Elusimicrobia_59_9_curated_60_33	b	elusimicrobia
GD2017-2_S1_QB3_180125_Pacearchaeota_34_9	a	pacearchaeota
S_p2_S4_coassembly_Deltaproteobacteria_54_33	b	deltaproteobacteria	proteobacteria
GD2018-4_B1_QB3_180703_Berkelbacteria_44_8	b	berkelbacteria	microgenomates
S_p1_S3_coassembly_Parcubacteria_49_60	b	unknown_parcubacteria	parcubacteria
Genasci_Feb2018_S35_SO-1_Pacearchaeota_31_8	a	pacearchaeota
GD2017-2_S1_QB3_180125_Daviesbacteria_39_10	b	daviesbacteria	microgenomates
GD2017-2_S1_QB3_180125_Levybacteria_40_14	b	levybacteria	microgenomates
S_p1_S3_coassembly_Alphaproteobacteria_56_24	b	alphaproteobacteria	proteobacteria
S_p1_S3_coassembly_Gottesmanbacteria_39_55	b	gottesmanbacteria	microgenomates
S_p1_S3_coassembly_Berkelbacteria_62_29	b	berkelbacteria	microgenomates
S_p2_S4_coassembly_Aenigmarchaeota_58_22	a	aenigmarchaeota
S_2p5_S6_coassembly_Betaproteobacteria_64_289	b	betaproteobacteria	proteobacteria
GD2018-4_B1_QB3_180703_Taylorbacteria_49_9	b	taylorbacteria	parcubacteria
B_2_S2_coassembly_Acidobacteria_66_26	b	acidobacteria
S_p1_S3_coassembly_Berkelbacteria_44_146	b	berkelbacteria	microgenomates
Genasci_Feb2018_S35_SO-1_Berkelbacteria_48_23	b	berkelbacteria	microgenomates
S_p1_S3_coassembly_Woesearchaeota_39_34	a	woesearchaeota
GD2017-2_S1_QB3_180125_Daviesbacteria_39_7	b	daviesbacteria	microgenomates
GD2017-1_S_p1_S3_Biohub_170907_Woesearchaeota_45_28	a	woesearchaeota
S_p2_S4_coassembly_DPANN_51_18	a	unknown_dpann
S_p1_S3_coassembly_Berkelbacteria_60_33	b	berkelbacteria	microgenomates
GD2017-1_S_p1_S3_Biohub_170907_Candidatus_Saccharibacteria_48_53	b	saccharibacteria
Genasci_Feb2018_S35_SO-1_Sungbacteria_46_5	b	sungbacteria	parcubacteria
S_p2_S4_coassembly_Micrarchaeota_46_17	a	micrarchaeota
Genasci_Feb2018_S35_SO-1_Berkelbacteria_44_9	b	berkelbacteria	microgenomates
GD2018-4_B1_QB3_180703_Levybacteria_37_7	b	levybacteria	microgenomates
Genasci_Feb2018_S35_SO-1_Peregrinibacteria_43_8	b	peregrinibacteria
S_p1_S3_coassembly_Kaiserbacteria_49_49	b	kaiserbacteria	parcubacteria
S_p1_S3_coassembly_Woesearchaeota_37_38	a	woesearchaeota
S_2p5_S6_coassembly_Gottesmanbacteria_39_24	b	gottesmanbacteria	microgenomates
JBCH_GD18_4_SO25_S179_Ignavibacteriae_43_5	b	ignavibacteria
Genasci_Feb2018_S35_SO-1_Nealsonbacteria_41_10	b	nealsonbacteria	parcubacteria
[truncated: 31,584 more rows]
