# Supplementary material for: Genome-resolved metagenomics reveals site-specific diversity of episymbiotic CPR bacteria and DPANN archaea in groundwater ecosystems
Source: Nat Microbiol. 2021 Jan 25;6(3):354–65. doi: 10.1038/s41564-020-00840-5 (PMC7906910; doi:10.1038/s41564-020-00840-5)
Supplement: Supplementary file 13 — Relative abundance (coverage) of MAGs. [file 41564_2020_840_MOESM13_ESM.xlsx]

## Sheet: all.relcov2
site	genome	relative coverage in filter	bulk (B) or size (S) filtration	filter (um)	sampling date (yy-mm)
Ag	B_1_S1_Biohub_coassembly_Acidobacteria_57_70	0.000124188	B	0.1	2020-02-18
Ag	B_1_S1_Biohub_coassembly_Acidobacteria_58_25	8.21724e-05	B	0.1	2020-02-18
Ag	B_1_S1_Biohub_coassembly_Acidobacteria_60_29	0.00052079	B	0.1	2020-02-18
Ag	B_1_S1_Biohub_coassembly_Acidobacteria_62_56	0.000585819	B	0.1	2020-02-18
Ag	B_1_S1_Biohub_coassembly_Acidobacteria_65_34	0.000376827	B	0.1	2020-02-18
Ag	B_1_S1_Biohub_coassembly_Acidobacteria_65_68	0.000725269	B	0.1	2020-02-18
Ag	B_1_S1_Biohub_coassembly_Armatimonadetes_56_30	1.35435e-05	B	0.1	2020-02-18
Ag	B_1_S1_Biohub_coassembly_Chloroflexi_52_39	0.000383776	B	0.1	2020-02-18
Ag	B_1_S1_Biohub_coassembly_Chloroflexi_53_259	0.000767304	B	0.1	2020-02-18
Ag	B_1_S1_Biohub_coassembly_Chloroflexi_53_31	0.000110358	B	0.1	2020-02-18
Ag	B_1_S1_Biohub_coassembly_Chloroflexi_53_56	0.000278094	B	0.1	2020-02-18
Ag	B_1_S1_Biohub_coassembly_Chloroflexi_54_26	0.0001754	B	0.1	2020-02-18
Ag	B_1_S1_Biohub_coassembly_Chloroflexi_54_266	0.000488961	B	0.1	2020-02-18
Ag	B_1_S1_Biohub_coassembly_Chloroflexi_56_133	0.000308311	B	0.1	2020-02-18
Ag	B_1_S1_Biohub_coassembly_Chloroflexi_56_24	0.000443703	B	0.1	2020-02-18
Ag	B_1_S1_Biohub_coassembly_Chloroflexi_56_35	0.000102731	B	0.1	2020-02-18
Ag	B_1_S1_Biohub_coassembly_Chloroflexi_56_59	0.000377428	B	0.1	2020-02-18
Ag	B_1_S1_Biohub_coassembly_Chloroflexi_58_16	0.000338511	B	0.1	2020-02-18
Ag	B_1_S1_Biohub_coassembly_Chloroflexi_58_32	0.00018526	B	0.1	2020-02-18
Ag	B_1_S1_Biohub_coassembly_Chloroflexi_59_166	0.000494238	B	0.1	2020-02-18
Ag	B_1_S1_Biohub_coassembly_Chloroflexi_60_123	0.000591903	B	0.1	2020-02-18
Ag	B_1_S1_Biohub_coassembly_Chloroflexi_60_22	0.000124214	B	0.1	2020-02-18
Ag	B_1_S1_Biohub_coassembly_Chloroflexi_60_58	0.000111086	B	0.1	2020-02-18
Ag	B_1_S1_Biohub_coassembly_Chloroflexi_62_39	0.000200296	B	0.1	2020-02-18
Ag	B_1_S1_Biohub_coassembly_Chloroflexi_63_30	0.000260288	B	0.1	2020-02-18
Ag	B_1_S1_Biohub_coassembly_Chloroflexi_63_39	0.000194162	B	0.1	2020-02-18
Ag	B_1_S1_Biohub_coassembly_Chloroflexi_63_43	0.000193175	B	0.1	2020-02-18
Ag	B_1_S1_Biohub_coassembly_Chloroflexi_63_52	0.000101396	B	0.1	2020-02-18
Ag	B_1_S1_Biohub_coassembly_Chloroflexi_64_166	0.000573238	B	0.1	2020-02-18
Ag	B_1_S1_Biohub_coassembly_Chloroflexi_64_227	0.000700951	B	0.1	2020-02-18
Ag	B_1_S1_Biohub_coassembly_Chloroflexi_66_63	0.000786291	B	0.1	2020-02-18
Ag	B_1_S1_Biohub_coassembly_Chloroflexi_68_27	1.79063e-05	B	0.1	2020-02-18
Ag	B_1_S1_Biohub_coassembly_Chloroflexi_68_36	0.000214283	B	0.1	2020-02-18
Ag	B_1_S1_Biohub_coassembly_Chloroflexi_68_44	0.000884793	B	0.1	2020-02-18
Ag	B_1_S1_Biohub_coassembly_Deltaproteobacteria_70_50	0.000670647	B	0.1	2020-02-18
Ag	B_1_S1_Biohub_coassembly_Elusimicrobia_49_21	0.000215288	B	0.1	2020-02-18
Ag	B_1_S1_Biohub_coassembly_Firmicutes_60_59	0.000158742	B	0.1	2020-02-18
Ag	B_1_S1_Biohub_coassembly_Firmicutes_63_60	0.000206459	B	0.1	2020-02-18
Ag	B_1_S1_Biohub_coassembly_Liptonbacteria_53_280	0.00449045	B	0.1	2020-02-18
Ag	B_1_S1_Biohub_coassembly_NC10_59_32	0.00018787	B	0.1	2020-02-18
Ag	B_1_S1_Biohub_coassembly_NC10_62_56	0.000473821	B	0.1	2020-02-18
Ag	B_1_S1_Biohub_coassembly_Nitrospirae-like_64_68	0.000584014	B	0.1	2020-02-18
Ag	B_1_S1_Biohub_coassembly_Omnitrophica_57_48	0.000521982	B	0.1	2020-02-18
Ag	B_1_S1_Biohub_coassembly_Omnitrophica_66_59	0.000834342	B	0.1	2020-02-18
Ag	B_1_S1_Biohub_coassembly_Planctomycetes_65_30	0.000505941	B	0.1	2020-02-18
Ag	B_1_S1_Biohub_coassembly_Planctomycetes_68_34	0.000729032	B	0.1	2020-02-18
Ag	B_1_S1_Biohub_coassembly_Planctomycetes_68_49	0.000554944	B	0.1	2020-02-18
Ag	B_1_S1_Biohub_coassembly_Rokubacteria_70_49	0.00056365	B	0.1	2020-02-18
Ag	B_1_S1_Biohub_coassembly_Tectomicrobia_62_36	0.000193698	B	0.1	2020-02-18
Ag	B_1_S1_Biohub_coassembly_Tectomicrobia_67_59	0.000752836	B	0.1	2020-02-18
Ag	B_1_S1_Biohub_coassembly_Thaumarchaeota_49_231	0.000604763	B	0.1	2020-02-18
Ag	B_1_S1_Biohub_coassembly_Verrucomicrobia_59_41	0.000498721	B	0.1	2020-02-18
Ag	B_1_S1_Biohub_coassembly_Verrucomicrobia_64_32	0.000567334	B	0.1	2020-02-18
Ag	B_1_S1_Biohub_coassembly_Wallbacteria-like_67_38	4.77833e-05	B	0.1	2020-02-18
Ag	B_2_S2_coassembly_Acidobacteria_66_26	0.000115213	B	0.1	2020-02-18
Ag	B_2_S2_coassembly_Bacteria_67_28	0.00032153	B	0.1	2020-02-18
Ag	B_2_S2_coassembly_Betaproteobacteria_64_41	0.000422259	B	0.1	2020-02-18
Ag	B_2_S2_coassembly_Chloroflexi_58_44	0.000698047	B	0.1	2020-02-18
Ag	B_2_S2_coassembly_Chloroflexi_59_33	0.000336408	B	0.1	2020-02-18
Ag	B_2_S2_coassembly_Chloroflexi_61_20	0.000215246	B	0.1	2020-02-18
Ag	B_2_S2_coassembly_Chloroflexi_61_24	0.000284707	B	0.1	2020-02-18
Ag	B_2_S2_coassembly_Chloroflexi_63_24	0.000189951	B	0.1	2020-02-18
Ag	B_2_S2_coassembly_Chloroflexi_65_35	0.000383396	B	0.1	2020-02-18
Ag	B_2_S2_coassembly_Deltaproteobacteria_70_44	0.000778403	B	0.1	2020-02-18
Ag	B_2_S2_coassembly_Gammaproteobacteria_63_34	0.00024476	B	0.1	2020-02-18
Ag	B_2_S2_coassembly_Gemmatimonadetes_70_44	0.000186179	B	0.1	2020-02-18
Ag	B_2_S2_coassembly_RIFCSPLOWO2_02_FULL_Gammaproteobacteria_61_13_curated_63_49	0.000107555	B	0.1	2020-02-18
Ag	B_2_S2_coassembly_Rokubacteria_69_29	0.000487881	B	0.1	2020-02-18
Ag	B_2_S2_coassembly_Rokubacteria_71_87	0.000507565	B	0.1	2020-02-18
Ag	B_2_S2_coassembly_Tectomicrobia_70_43	0.000353858	B	0.1	2020-02-18
Ag	GD18-4_B1_Deltaproteobacteria_Maxbin2_440	4.53779e-06	B	0.1	2020-02-18
Ag	GD18-4_B1_GD2018-4_B1_QB3_180703_Alphaproteobacteria_54_66	3.46614e-05	B	0.1	2020-02-18
Ag	GD18-4_B1_GD2018-4_B1_QB3_180703_Betaproteobacteria_55_24	3.80272e-06	B	0.1	2020-02-18
Ag	GD18-4_B1_GD2018-4_B1_QB3_180703_Betaproteobacteria_58_115	7.18424e-07	B	0.1	2020-02-18
Ag	GD18-4_B1_GD2018-4_B1_QB3_180703_Betaproteobacteria_65_20	3.52231e-05	B	0.1	2020-02-18
Ag	GD18-4_B1_GD2018-4_B1_QB3_180703_Deltaproteobacteria_47_27	4.12648e-05	B	0.1	2020-02-18
Ag	GD18-4_B1_GD2018-4_B1_QB3_180703_Deltaproteobacteria_53_25	0.00395031	B	0.1	2020-02-18
Ag	GD18-4_B1_GD2018-4_B1_QB3_180703_Deltaproteobacteria_57_74	9.15676e-07	B	0.1	2020-02-18
Ag	GD18-4_B1_GD2018-4_B1_QB3_180703_Ignavibacteriae_31_15	9.7664e-06	B	0.1	2020-02-18
Ag	GD18-4_B1_GD2018-4_B1_QB3_180703_Ignavibacteriae_38_923	0.000197543	B	0.1	2020-02-18
Ag	GD18-4_B1_GD2018-4_B1_QB3_180703_Kaiserbacteria_58_26	4.74681e-05	B	0.1	2020-02-18
Ag	GD18-4_B1_GD2018-4_B1_QB3_180703_RBG_16_Deltaproteobacteria_71_12_curated_71_39	0.000127956	B	0.1	2020-02-18
Ag	GD18-4_B1_GD2018-4_B1_QB3_180703_Uhrbacteria_63_9	5.86615e-05	B	0.1	2020-02-18
Ag	GD18-4_B1_Microgenomates_Maxbin2_199	0.000848033	B	0.1	2020-02-18
Ag	GD18-4_Sp2_Peregrinibacteria	0.000974202	B	0.1	2020-02-18
Ag	GD18-Feb_Sp1_Woesearchaeota_Maxbin2_028_sub	0.0026816	B	0.1	2020-02-18
Ag	GD18-Feb_Sp1_Woesearchaeota-II_31_13	0.00118914	B	0.1	2020-02-18
Ag	GD2017-1_B_2_S2_Biohub_170907_Acidobacteria_61_30	0.000351625	B	0.1	2020-02-18
Ag	GD2017-1_B_2_S2_Biohub_170907_Acidobacteria_69_32	0.00102369	B	0.1	2020-02-18
Ag	GD2017-1_B_2_S2_Biohub_170907_Betaproteobacteria_68_58	0.000816531	B	0.1	2020-02-18
Ag	GD2017-1_B_2_S2_Rokubacteria_70_49	0.000664149	B	0.1	2020-02-18
Ag	GD2017-1_B_2_S2_Rokubacteria_72_48	0.000390536	B	0.1	2020-02-18
Ag	GD2017-1_S_2p5_S6_Biohub_170907_Acidobacteria_58_128	6.86963e-05	B	0.1	2020-02-18
Ag	GD2017-1_S_2p5_S6_Biohub_170907_Alphaproteobacteria_36_30	0.000214025	B	0.1	2020-02-18
Ag	GD2017-1_S_2p5_S6_Biohub_170907_Gemmatimonadetes_70_173	9.21805e-05	B	0.1	2020-02-18
Ag	GD2017-1_S_2p5_S6_Biohub_170907_Omnitrophica_63_724	0.0108292	B	0.1	2020-02-18
Ag	GD2017-1_S_p1_S3_Biohub_170907_Candidatus_Saccharibacteria_48_53	0.000149883	B	0.1	2020-02-18
Ag	GD2017-1_S_p1_S3_Biohub_170907_Liptonbacteria_58_33	3.69372e-05	B	0.1	2020-02-18
Ag	GD2017-1_S_p1_S3_Biohub_170907_Niyogibacteria_54_719	0.000536226	B	0.1	2020-02-18
Ag	GD2017-1_S_p1_S3_Biohub_170907_Parcubacteria_57_82	0.000262041	B	0.1	2020-02-18
Ag	GD2017-1_S_p1_S3_Biohub_170907_RIFCSPLOWO2_02_FULL_Betaproteobacteria_67_26_curated_66_148	0.00126502	B	0.1	2020-02-18
Ag	GD2017-1_S_p1_S3_Biohub_170907_Woesearchaeota_44_44	0.000344992	B	0.1	2020-02-18
Ag	GD2017-1_S_p1_S3_Biohub_170907_Woesearchaeota_45_28	0.000304756	B	0.1	2020-02-18
Ag	GD2017-1_S_p1_S3_Biohub_170907_Woesearchaeota-I_49_29	0.000151399	B	0.1	2020-02-18
Ag	GD2017-1_S_p1_S3_Biohub_170907_Woesearchaeota-II_41_78	0.000100623	B	0.1	2020-02-18
Ag	GD2017-1_S_p1_S3_Biohub_170907_Zambryskibacteria_44_1351	0.00168019	B	0.1	2020-02-18
Ag	GD2017-1_S_p1_S3_Wildermuthbacteria_48_40	0.000470204	B	0.1	2020-02-18
Ag	GD2017-1_S_p2_S4_Biohub_170907_Aenigmarchaeota_49_52	0.000338978	B	0.1	2020-02-18
Ag	GD2017-1_S_p2_S4_Biohub_170907_Micrarchaeota_55_27	0.000257216	B	0.1	2020-02-18
Ag	GD2017-1_S_p2_S4_Biohub_170907_Omnitrophica_46_37	0.000202565	B	0.1	2020-02-18
Ag	GD2017-1_S_p2_S4_Biohub_170907_Omnitrophica_50_23	0.000298389	B	0.1	2020-02-18
Ag	GD2017-1_S_p2_S4_Biohub_170907_Parcubacteria_50_18	9.6288e-05	B	0.1	2020-02-18
Ag	GD2017-1_S_p2_S4_Biohub_170907_RIFCSPLOWO2_02_FULL_Elusimicrobia_39_32_curated_49_30	0.00022053	B	0.1	2020-02-18
Ag	GD2017-1_S_p2_S4_Biohub_170907_Vogelbacteria_50_91	0.000808536	B	0.1	2020-02-18
Ag	GD2017-1_S_p2_S4_Wildermuthbacteria_46_29	0.000308968	B	0.1	2020-02-18
Ag	GD2017-1_S_p65_S5_Biohub_170907_Acidobacteria_61_48	0.000347031	B	0.1	2020-02-18
Ag	GD2017-2_B1_QB3_180125_Aenigmarchaeota_41_10	0.00293561	B	0.1	2020-02-18
Ag	GD2017-2_B1_QB3_180125_Alphaproteobacteria_64_16	0.000104751	B	0.1	2020-02-18
Ag	GD2017-2_B1_QB3_180125_Alphaproteobacteria_66_10	0.000344165	B	0.1	2020-02-18
Ag	GD2017-2_B1_QB3_180125_Betaproteobacteria_62_8	0.00058085	B	0.1	2020-02-18
Ag	GD2017-2_B1_QB3_180125_Deltaproteobacteria_57_9	0.000577739	B	0.1	2020-02-18
Ag	GD2017-2_B1_QB3_180125_Deltaproteobacteria_59_20	0.00103041	B	0.1	2020-02-18
Ag	GD2017-2_B1_QB3_180125_Levybacteria_41_14	0.00204542	B	0.1	2020-02-18
Ag	GD2017-2_B1_QB3_180125_NC10_67_10	0.000460705	B	0.1	2020-02-18
Ag	GD2017-2_B1_QB3_180125_Nitrospinae_58_14	0.00496061	B	0.1	2020-02-18
Ag	GD2017-2_B1_QB3_180125_Omnitrophica_64_9	0.000787923	B	0.1	2020-02-18
Ag	GD2017-2_B1_QB3_180125_Pacearchaeota_31_18	0.00191762	B	0.1	2020-02-18
Ag	GD2017-2_B1_QB3_180125_Parcubacteria_50_10	0.000631016	B	0.1	2020-02-18
Ag	GD2017-2_B1_QB3_180125_Parcubacteria_55_13	0.00247704	B	0.1	2020-02-18
Ag	GD2017-2_B1_QB3_180125_Thaumarchaeota_36_13	0.000644554	B	0.1	2020-02-18
Ag	GD2017-2_B1_QB3_180125_Wildermuthbacteria_54_8	0.000408995	B	0.1	2020-02-18
Ag	GD2017-2_B1_Rokubacteria_72_7	0.000417077	B	0.1	2020-02-18
Ag	GD2017-2_S1_Parcubacteria_45_9	0.000157615	B	0.1	2020-02-18
Ag	GD2017-2_S1_QB3_180125_Adlerbacteria_53_12	0.000159574	B	0.1	2020-02-18
Ag	GD2017-2_S1_QB3_180125_Aenigmarchaeota_38_6	0.000300587	B	0.1	2020-02-18
Ag	GD2017-2_S1_QB3_180125_Aenigmarchaeota_56_17	0.000240297	B	0.1	2020-02-18
Ag	GD2017-2_S1_QB3_180125_Amesbacteria_48_8	0.000366977	B	0.1	2020-02-18
Ag	GD2017-2_S1_QB3_180125_Blackburnbacteria_46_17	0.000469577	B	0.1	2020-02-18
Ag	GD2017-2_S1_QB3_180125_Candidatus_Saccharibacteria_47_11	0.00058328	B	0.1	2020-02-18
Ag	GD2017-2_S1_QB3_180125_Candidatus_Saccharibacteria_50_8	4.4117e-05	B	0.1	2020-02-18
Ag	GD2017-2_S1_QB3_180125_Chisholmbacteria_49_11	0.00048411	B	0.1	2020-02-18
Ag	GD2017-2_S1_QB3_180125_Colwellbacteria_43_21	0.00010757	B	0.1	2020-02-18
Ag	GD2017-2_S1_QB3_180125_Colwellbacteria_46_8	0.000151472	B	0.1	2020-02-18
Ag	GD2017-2_S1_QB3_180125_Colwellbacteria_47_15	0.000593704	B	0.1	2020-02-18
Ag	GD2017-2_S1_QB3_180125_Curtissbacteria_44_15	0.000271363	B	0.1	2020-02-18
Ag	GD2017-2_S1_QB3_180125_Daviesbacteria_35_15	0.000517174	B	0.1	2020-02-18
Ag	GD2017-2_S1_QB3_180125_Daviesbacteria_37_18	0.000829618	B	0.1	2020-02-18
Ag	GD2017-2_S1_QB3_180125_Daviesbacteria_38_16	0.000562828	B	0.1	2020-02-18
Ag	GD2017-2_S1_QB3_180125_Daviesbacteria_38_19_a	0.00068887	B	0.1	2020-02-18
Ag	GD2017-2_S1_QB3_180125_Daviesbacteria_39_10	0.000201028	B	0.1	2020-02-18
Ag	GD2017-2_S1_QB3_180125_Daviesbacteria_39_14	0.00085027	B	0.1	2020-02-18
Ag	GD2017-2_S1_QB3_180125_Daviesbacteria_39_7	0.000308901	B	0.1	2020-02-18
Ag	GD2017-2_S1_QB3_180125_Deltaproteobacteria_39_7	0.000188625	B	0.1	2020-02-18
Ag	GD2017-2_S1_QB3_180125_Giovannonibacteria_39_9	0.000477288	B	0.1	2020-02-18
Ag	GD2017-2_S1_QB3_180125_Giovannonibacteria_42_19	0.000603243	B	0.1	2020-02-18
Ag	GD2017-2_S1_QB3_180125_Giovannonibacteria_46_13	0.000535686	B	0.1	2020-02-18
Ag	GD2017-2_S1_QB3_180125_Gottesmanbacteria_35_9	0.000153703	B	0.1	2020-02-18
Ag	GD2017-2_S1_QB3_180125_Harrisonbacteria_44_12	0.000276409	B	0.1	2020-02-18
Ag	GD2017-2_S1_QB3_180125_Kaiserbacteria_53_9	0.000156294	B	0.1	2020-02-18
Ag	GD2017-2_S1_QB3_180125_Kaiserbacteria_55_7	1.8925e-05	B	0.1	2020-02-18
Ag	GD2017-2_S1_QB3_180125_Levybacteria_35_7	0.000265033	B	0.1	2020-02-18
Ag	GD2017-2_S1_QB3_180125_Levybacteria_36_20	0.000245967	B	0.1	2020-02-18
Ag	GD2017-2_S1_QB3_180125_Levybacteria_37_19	0.000599407	B	0.1	2020-02-18
Ag	GD2017-2_S1_QB3_180125_Levybacteria_38_10	0.000235414	B	0.1	2020-02-18
Ag	GD2017-2_S1_QB3_180125_Levybacteria_40_14	0.000379243	B	0.1	2020-02-18
Ag	GD2017-2_S1_QB3_180125_Levybacteria_40_8	0.00031236	B	0.1	2020-02-18
Ag	GD2017-2_S1_QB3_180125_Liptonbacteria_43_15	0.000500709	B	0.1	2020-02-18
Ag	GD2017-2_S1_QB3_180125_Liptonbacteria_47_12	0.000110196	B	0.1	2020-02-18
Ag	GD2017-2_S1_QB3_180125_Liptonbacteria_60_13	0.000225725	B	0.1	2020-02-18
Ag	GD2017-2_S1_QB3_180125_Magasanikbacteria_42_11	1.33836e-05	B	0.1	2020-02-18
Ag	GD2017-2_S1_QB3_180125_Mamarchaeota_45_10	0.000380737	B	0.1	2020-02-18
Ag	GD2017-2_S1_QB3_180125_Microgenomates_42_15	0.00103203	B	0.1	2020-02-18
Ag	GD2017-2_S1_QB3_180125_Microgenomates_Daviesbacteria_39_14	0.000556364	B	0.1	2020-02-18
Ag	GD2017-2_S1_QB3_180125_Nealsonbacteria_40_6	0.000228535	B	0.1	2020-02-18
Ag	GD2017-2_S1_QB3_180125_Nealsonbacteria_42_8	0.000407423	B	0.1	2020-02-18
Ag	GD2017-2_S1_QB3_180125_Nealsonbacteria_45_15	0.000213626	B	0.1	2020-02-18
Ag	GD2017-2_S1_QB3_180125_Niyogibacteria_54_37	0.000469822	B	0.1	2020-02-18
Ag	GD2017-2_S1_QB3_180125_Pacearchaeota_34_9	0.000404381	B	0.1	2020-02-18
Ag	GD2017-2_S1_QB3_180125_Pacearchaeota_35_7	3.48276e-05	B	0.1	2020-02-18
Ag	GD2017-2_S1_QB3_180125_Pacearchaeota_36_11_b	0.000201649	B	0.1	2020-02-18
Ag	GD2017-2_S1_QB3_180125_Pacearchaeota_37_8	0.000402553	B	0.1	2020-02-18
Ag	GD2017-2_S1_QB3_180125_Parcubacteria_41_7	0.000271493	B	0.1	2020-02-18
Ag	GD2017-2_S1_QB3_180125_Parcubacteria_44_14	0.000223006	B	0.1	2020-02-18
Ag	GD2017-2_S1_QB3_180125_Parcubacteria_50_62	0.000904117	B	0.1	2020-02-18
Ag	GD2017-2_S1_QB3_180125_Parcubacteria_53_16	0.000340432	B	0.1	2020-02-18
Ag	GD2017-2_S1_QB3_180125_Parcubacteria_55_35	0.00125159	B	0.1	2020-02-18
Ag	GD2017-2_S1_QB3_180125_Roizmanbacteria_38_19	0.000243365	B	0.1	2020-02-18
Ag	GD2017-2_S1_QB3_180125_Roizmanbacteria_43_13	0.000743149	B	0.1	2020-02-18
Ag	GD2017-2_S1_QB3_180125_Ryanbacteria_48_10	0.000133465	B	0.1	2020-02-18
Ag	GD2017-2_S1_QB3_180125_Staskawiczbacteria_37_9	0.000167961	B	0.1	2020-02-18
Ag	GD2017-2_S1_QB3_180125_Staskawiczbacteria_39_8	0.000333417	B	0.1	2020-02-18
Ag	GD2017-2_S1_QB3_180125_Sungbacteria_45_12	9.17549e-05	B	0.1	2020-02-18
Ag	GD2017-2_S1_QB3_180125_Sungbacteria_45_8	0.000217425	B	0.1	2020-02-18
Ag	GD2017-2_S1_QB3_180125_Sungbacteria_49_10	0.000490284	B	0.1	2020-02-18
Ag	GD2017-2_S1_QB3_180125_Sungbacteria_51_7	0.000406545	B	0.1	2020-02-18
Ag	GD2017-2_S1_QB3_180125_Sungbacteria_53_6	4.98027e-05	B	0.1	2020-02-18
Ag	GD2017-2_S1_QB3_180125_Sungbacteria_54_8	0.000282991	B	0.1	2020-02-18
Ag	GD2017-2_S1_QB3_180125_Taylorbacteria_53_10	0.000398175	B	0.1	2020-02-18
Ag	GD2017-2_S1_QB3_180125_Thaumarchaeota_33_8	0.000126896	B	0.1	2020-02-18
Ag	GD2017-2_S1_QB3_180125_Uhrbacteria_48_16	0.00130027	B	0.1	2020-02-18
Ag	GD2017-2_S1_QB3_180125_Vogelbacteria_51_14	0.000508263	B	0.1	2020-02-18
Ag	GD2017-2_S1_QB3_180125_Vogelbacteria_51_15	0.000404114	B	0.1	2020-02-18
Ag	GD2017-2_S1_QB3_180125_Vogelbacteria_51_23	0.000674897	B	0.1	2020-02-18
Ag	GD2017-2_S1_QB3_180125_Wildermuthbacteria_47_23	0.000395755	B	0.1	2020-02-18
Ag	GD2017-2_S1_QB3_180125_Wildermuthbacteria_47_7	0.000159788	B	0.1	2020-02-18
Ag	GD2017-2_S1_QB3_180125_Woesearchaeota_33_6	6.0114e-05	B	0.1	2020-02-18
Ag	GD2017-2_S1_QB3_180125_Woesearchaeota_36_6	0.000193135	B	0.1	2020-02-18
Ag	GD2017-2_S1_QB3_180125_Woesearchaeota_41_17	0.000760666	B	0.1	2020-02-18
Ag	GD2017-2_S1_QB3_180125_Woesearchaeota_44_9	0.000199657	B	0.1	2020-02-18
Ag	GD2017-2_S1_QB3_180125_Woesearchaeota-I_42_19	0.000147252	B	0.1	2020-02-18
Ag	GD2017-2_S1_QB3_180125_Woesearchaeota-II_32_61	0.00109477	B	0.1	2020-02-18
Ag	GD2017-2_S1_QB3_180125_Woesearchaeota-II_32_9	0.00031869	B	0.1	2020-02-18
Ag	GD2017-2_S1_QB3_180125_Woesearchaeota-II_35_14	0.000182428	B	0.1	2020-02-18
Ag	GD2017-2_S1_QB3_180125_Woesebacteria_42_11	0.000130605	B	0.1	2020-02-18
Ag	GD2017-2_S1_QB3_180125_Woesebacteria_45_9	0.000157072	B	0.1	2020-02-18
Ag	GD2017-2_S1_QB3_180125_Yanofskybacteria_41_37	0.000421738	B	0.1	2020-02-18
Ag	GD2017-2_S1_QB3_180125_Yanofskybacteria_42_10	0.000128498	B	0.1	2020-02-18
Ag	GD2017-2_S1_QB3_180125_Yanofskybacteria_42_16	0.000525647	B	0.1	2020-02-18
Ag	GD2017-2_S1_QB3_180125_Yanofskybacteria_42_9	0.00015228	B	0.1	2020-02-18
Ag	GD2017-2_S1_QB3_180125_Yanofskybacteria_43_10	1.92824e-05	B	0.1	2020-02-18
Ag	GD2017-2_S1_QB3_180125_Yanofskybacteria_45_8	0.000186247	B	0.1	2020-02-18
Ag	GD2017-2_S1_QB3_180125_Yanofskybacteria_46_18	0.000421395	B	0.1	2020-02-18
Ag	GD2017-2_S1_QB3_180125_Zambryskibacteria_43_32	0.000242785	B	0.1	2020-02-18
Ag	GD2017-2_S1_QB3_180125_Zambryskibacteria_46_12	5.86705e-05	B	0.1	2020-02-18
Ag	GD2017-2_S2_QB3_180125_Aenigmarchaeota_43_16	0.00133566	B	0.1	2020-02-18
Ag	GD2017-2_S2_QB3_180125_Aenigmarchaeota_44_11	0.000421293	B	0.1	2020-02-18
Ag	GD2017-2_S2_QB3_180125_Aenigmarchaeota_45_12	0.00088082	B	0.1	2020-02-18
Ag	GD2017-2_S2_QB3_180125_Aenigmarchaeota_50_12	0.00150969	B	0.1	2020-02-18
Ag	GD2017-2_S2_QB3_180125_Daviesbacteria_36_15	0.00124537	B	0.1	2020-02-18
Ag	GD2017-2_S2_QB3_180125_Deltaproteobacteria_45_8	0.000471665	B	0.1	2020-02-18
Ag	GD2017-2_S2_QB3_180125_Deltaproteobacteria_50_22	0.00125128	B	0.1	2020-02-18
Ag	GD2017-2_S2_QB3_180125_Deltaproteobacteria_51_19	0.00111286	B	0.1	2020-02-18
Ag	GD2017-2_S2_QB3_180125_Deltaproteobacteria_58_12	0.00530477	B	0.1	2020-02-18
Ag	GD2017-2_S2_QB3_180125_Elusimicrobia_54_10	0.00075981	B	0.1	2020-02-18
Ag	GD2017-2_S2_QB3_180125_Euryarchaeota_67_7	8.13267e-05	B	0.1	2020-02-18
Ag	GD2017-2_S2_QB3_180125_Gemmatimonadetes_69_9	0.000665455	B	0.1	2020-02-18
Ag	GD2017-2_S2_QB3_180125_Harrisonbacteria_54_8	0.000494397	B	0.1	2020-02-18
Ag	GD2017-2_S2_QB3_180125_Levybacteria_36_14	0.00366983	B	0.1	2020-02-18
Ag	GD2017-2_S2_QB3_180125_Micrarchaeota_36_6	0.000268753	B	0.1	2020-02-18
Ag	GD2017-2_S2_QB3_180125_NC10_67_12	0.00055876	B	0.1	2020-02-18
Ag	GD2017-2_S2_QB3_180125_NC10_71_10	0.00038761	B	0.1	2020-02-18
Ag	GD2017-2_S2_QB3_180125_Nitrospirae-like_61_13	0.000837224	B	0.1	2020-02-18
Ag	GD2017-2_S2_QB3_180125_Omnitrophica_53_8	0.000614452	B	0.1	2020-02-18
Ag	GD2017-2_S2_QB3_180125_Omnitrophica_58_8	0.000418098	B	0.1	2020-02-18
Ag	GD2017-2_S2_QB3_180125_Omnitrophica_69_17	0.00096133	B	0.1	2020-02-18
Ag	GD2017-2_S2_QB3_180125_Pacearchaeota_31_26	0.00185778	B	0.1	2020-02-18
Ag	GD2017-2_S2_QB3_180125_Pacearchaeota_40_6	0.000380049	B	0.1	2020-02-18
Ag	GD2017-2_S2_QB3_180125_Parcubacteria_42_13	0.000619558	B	0.1	2020-02-18
Ag	GD2017-2_S2_QB3_180125_Parcubacteria_47_8	8.43953e-06	B	0.1	2020-02-18
Ag	GD2017-2_S2_QB3_180125_Peregrinibacteria_56_6	0.000534669	B	0.1	2020-02-18
Ag	GD2017-2_S2_QB3_180125_RBG_19FT_COMBO_Armatimonadetes_69_19_curated_65_6	0.000488163	B	0.1	2020-02-18
Ag	GD2017-2_S2_QB3_180125_RIFCSPLOWO2_02_FULL_Elusimicrobia_39_32_curated_38_13	0.00242045	B	0.1	2020-02-18
Ag	GD2017-2_S2_QB3_180125_Sungbacteria_45_46	0.00311912	B	0.1	2020-02-18
Ag	GD2017-2_S2_QB3_180125_Tectomicrobia_70_9	0.000270017	B	0.1	2020-02-18
Ag	GD2017-2_S2_QB3_180125_Thaumarchaeota_33_9	0.000121195	B	0.1	2020-02-18
Ag	GD2017-2_S2_QB3_180125_Thaumarchaeota_46_8	0.000500726	B	0.1	2020-02-18
Ag	GD2017-2_S2_QB3_180125_Thaumarchaeota_54_9	0.000358447	B	0.1	2020-02-18
Ag	GD2017-2_S2_QB3_180125_Wildermuthbacteria_46_11	0.00194402	B	0.1	2020-02-18
Ag	GD2017-2_S2_QB3_180125_Wildermuthbacteria_54_10	0.000387371	B	0.1	2020-02-18
Ag	GD2017-2_S2_QB3_180125_Woesearchaeota_36_8	0.000442971	B	0.1	2020-02-18
Ag	GD2017-2_S2_QB3_180125_Woesearchaeota_38_10	0.00068297	B	0.1	2020-02-18
Ag	GD2017-2_S2_QB3_180125_Woesearchaeota_39_12	0.000452626	B	0.1	2020-02-18
Ag	GD2017-2_S2_QB3_180125_Woesearchaeota_40_15	0.000781541	B	0.1	2020-02-18
Ag	GD2017-2_S2_QB3_180125_Woesearchaeota_44_16	0.000219511	B	0.1	2020-02-18
Ag	GD2017-2_S2_QB3_180125_Woesearchaeota_45_10	0.001088	B	0.1	2020-02-18
Ag	GD2017-2_S2_QB3_180125_Woesearchaeota_45_11	0.00287364	B	0.1	2020-02-18
Ag	GD2017-2_S2_QB3_180125_Woesearchaeota_45_7	0.000609345	B	0.1	2020-02-18
Ag	GD2017-2_S2_QB3_180125_Woesearchaeota_46_18	0.000989491	B	0.1	2020-02-18
Ag	GD2017-2_S2_QB3_180125_Woesearchaeota_48_12	0.00111599	B	0.1	2020-02-18
Ag	GD2017-2_S2_QB3_180125_Woesearchaeota_49_15	0.00109405	B	0.1	2020-02-18
Ag	GD2017-2_S2_QB3_180125_Woesearchaeota_49_32	0.00212508	B	0.1	2020-02-18
Ag	GD2017-2_S2_QB3_180125_Woesearchaeota_49_8	0.000612888	B	0.1	2020-02-18
Ag	GD2017-2_S2_QB3_180125_Woesearchaeota_50_10	0.00099243	B	0.1	2020-02-18
Ag	GD2017-2_S2_QB3_180125_Woesearchaeota_50_8	0.000844344	B	0.1	2020-02-18
Ag	GD2017-2_S2_QB3_180125_Woesearchaeota-I_35_6	0.000152058	B	0.1	2020-02-18
Ag	GD2017-2_S2_QB3_180125_Woesearchaeota-I_44_14	0.000460128	B	0.1	2020-02-18
Ag	GD2017-2_S2_QB3_180125_Woesearchaeota-II_29_9	0.00055817	B	0.1	2020-02-18
Ag	GD2017-2_S2_Rokubacteria_68_12	0.000929627	B	0.1	2020-02-18
Ag	GD2017-2_S2_Rokubacteria_71_17	0.00314496	B	0.1	2020-02-18
Ag	GD2017-2_S2_Rokubacteria_73_13	0.000505986	B	0.1	2020-02-18
Ag	GD2017-2_S65_QB3_180125_Acidobacteria_59_8	0.000615397	B	0.1	2020-02-18
Ag	GD2017-2_S65_QB3_180125_Actinobacteria_70_9	0.000218911	B	0.1	2020-02-18
Ag	GD2017-2_S65_QB3_180125_Chloroflexi_61_16	0.000960811	B	0.1	2020-02-18
Ag	GD2017-2_S65_QB3_180125_Chloroflexi_62_13	0.00133844	B	0.1	2020-02-18
Ag	GD2017-2_S65_QB3_180125_Deltaproteobacteria_58_11	0.000590761	B	0.1	2020-02-18
Ag	GD2017-2_S65_QB3_180125_NC10_67_13	0.000421716	B	0.1	2020-02-18
Ag	GD2017-2_S65_QB3_180125_Omnitrophica_54_8	0.000648225	B	0.1	2020-02-18
Ag	GD2017-2_S65_QB3_180125_Omnitrophica_55_12	0.00347132	B	0.1	2020-02-18
Ag	GD2017-2_S65_QB3_180125_Parcubacteria_51_11	0.00399956	B	0.1	2020-02-18
Ag	GD2017-2_S65_QB3_180125_Planctomycetes_63_14	0.00206745	B	0.1	2020-02-18
Ag	GD2017-2_S65_QB3_180125_RIFCSPLOWO2_02_FULL_Acidobacteria_68_18_curated_68_18	0.00326775	B	0.1	2020-02-18
Ag	GD2017-2_S65_QB3_180125_Tectomicrobia_70_9	0.000358939	B	0.1	2020-02-18
Ag	GD2017-2_S65_QB3_180125_Thaumarchaeota_49_13	0.00239882	B	0.1	2020-02-18
Ag	GD2017-2_S65_QB3_180125_Woesearchaeota_48_59	0.0205025	B	0.1	2020-02-18
Ag	GD2017-2_S65_Rokubacteria_70_13	0.00132856	B	0.1	2020-02-18
Ag	GD2017-2_S65_Rokubacteria_70_18	0.000800736	B	0.1	2020-02-18
Ag	GD2017-3_B1_QB3_180125_Armatimonadetes_64_6	0.000608647	B	0.1	2020-02-18
Ag	GD2017-3_B1_QB3_180125_Betaproteobacteria_62_9	0.000607	B	0.1	2020-02-18
Ag	GD2017-3_B1_QB3_180125_Daviesbacteria_41_14	0.00479044	B	0.1	2020-02-18
Ag	GD2017-3_B1_QB3_180125_Deltaproteobacteria_57_12	0.00066002	B	0.1	2020-02-18
Ag	GD2017-3_B1_QB3_180125_Deltaproteobacteria_60_15	0.00116044	B	0.1	2020-02-18
Ag	GD2017-3_B1_QB3_180125_Levybacteria_39_8	0.0026199	B	0.1	2020-02-18
Ag	GD2017-3_B1_QB3_180125_Levybacteria_41_21	0.00194764	B	0.1	2020-02-18
Ag	GD2017-3_B1_QB3_180125_Woesearchaeota_38_13	0.00369914	B	0.1	2020-02-18
Ag	GD2017-3_B1_Rokubacteria_71_19	0.00574405	B	0.1	2020-02-18
Ag	GD2018-4_B1_QB3_180703_Acidobacteria_64_21	1.25577e-06	B	0.1	2020-02-18
Ag	GD2018-4_B1_QB3_180703_Acidobacteria_68_13	4.48622e-05	B	0.1	2020-02-18
Ag	GD2018-4_B1_QB3_180703_Actinobacteria_71_22	0.000582996	B	0.1	2020-02-18
Ag	GD2018-4_B1_QB3_180703_Actinobacteria_72_11	2.88209e-06	B	0.1	2020-02-18
Ag	GD2018-4_B1_QB3_180703_Aenigmarchaeota_45_55	0.00478778	B	0.1	2020-02-18
Ag	GD2018-4_B1_QB3_180703_Alphaproteobacteria_59_8	0.00168942	B	0.1	2020-02-18
Ag	GD2018-4_B1_QB3_180703_Alphaproteobacteria_62_28	1.57562e-06	B	0.1	2020-02-18
Ag	GD2018-4_B1_QB3_180703_Alphaproteobacteria_64_13	1.17149e-06	B	0.1	2020-02-18
Ag	GD2018-4_B1_QB3_180703_Alphaproteobacteria_68_11	2.27129e-06	B	0.1	2020-02-18
Ag	GD2018-4_B1_QB3_180703_Alphaproteobacteria_68_9	2.43258e-05	B	0.1	2020-02-18
Ag	GD2018-4_B1_QB3_180703_Alphaproteobacteria_70_17	3.68828e-06	B	0.1	2020-02-18
Ag	GD2018-4_B1_QB3_180703_Armatimonadetes_31_7	0.000327728	B	0.1	2020-02-18
Ag	GD2018-4_B1_QB3_180703_Armatimonadetes_55_8	0.000253165	B	0.1	2020-02-18
Ag	GD2018-4_B1_QB3_180703_Armatimonadetes_64_12	0.000694754	B	0.1	2020-02-18
Ag	GD2018-4_B1_QB3_180703_Armatimonadetes_71_9	6.13342e-06	B	0.1	2020-02-18
Ag	GD2018-4_B1_QB3_180703_Bacteroidetes_30_14	3.17545e-06	B	0.1	2020-02-18
Ag	GD2018-4_B1_QB3_180703_Bacteroidetes_33_10	1.60005e-06	B	0.1	2020-02-18
Ag	GD2018-4_B1_QB3_180703_Bacteroidetes_40_11	4.92802e-07	B	0.1	2020-02-18
Ag	GD2018-4_B1_QB3_180703_Bacteroidetes_45_25	4.59095e-07	B	0.1	2020-02-18
Ag	GD2018-4_B1_QB3_180703_Bacteroidetes_47_15	2.93808e-07	B	0.1	2020-02-18
Ag	GD2018-4_B1_QB3_180703_Berkelbacteria_44_8	0.000244619	B	0.1	2020-02-18
Ag	GD2018-4_B1_QB3_180703_Betaproteobacteria_62_18	0.000677887	B	0.1	2020-02-18
Ag	GD2018-4_B1_QB3_180703_Betaproteobacteria_63_65	0.000279998	B	0.1	2020-02-18
Ag	GD2018-4_B1_QB3_180703_Betaproteobacteria_64_8	0.000389849	B	0.1	2020-02-18
Ag	GD2018-4_B1_QB3_180703_Betaproteobacteria_65_11	0.00106685	B	0.1	2020-02-18
Ag	GD2018-4_B1_QB3_180703_Betaproteobacteria_65_19	0.000412329	B	0.1	2020-02-18
Ag	GD2018-4_B1_QB3_180703_Betaproteobacteria_67_97	2.24287e-05	B	0.1	2020-02-18
Ag	GD2018-4_B1_QB3_180703_Betaproteobacterias_59_15	8.78904e-07	B	0.1	2020-02-18
Ag	GD2018-4_B1_QB3_180703_Blackburnbacteria_41_18	0.00156247	B	0.1	2020-02-18
Ag	GD2018-4_B1_QB3_180703_Brennerbacteria_54_13	9.72717e-06	B	0.1	2020-02-18
Ag	GD2018-4_B1_QB3_180703_Candidatus_Saccharibacteria_49_9	4.38524e-05	B	0.1	2020-02-18
Ag	GD2018-4_B1_QB3_180703_Chloroflexi_51_7	0.000590874	B	0.1	2020-02-18
Ag	GD2018-4_B1_QB3_180703_Chloroflexi_52_7	1.86136e-06	B	0.1	2020-02-18
Ag	GD2018-4_B1_QB3_180703_Chloroflexi_52_9	0.000593093	B	0.1	2020-02-18
Ag	GD2018-4_B1_QB3_180703_Chloroflexi_58_18	0.00239941	B	0.1	2020-02-18
Ag	GD2018-4_B1_QB3_180703_Chloroflexi_70_19	0.00100495	B	0.1	2020-02-18
Ag	GD2018-4_B1_QB3_180703_Chloroflexi_71_8	0.000194503	B	0.1	2020-02-18
Ag	GD2018-4_B1_QB3_180703_Collierbacteria_44_45	0.0036256	B	0.1	2020-02-18
Ag	GD2018-4_B1_QB3_180703_Collierbacteria_47_15	2.62178e-05	B	0.1	2020-02-18
Ag	GD2018-4_B1_QB3_180703_Collierbacteria_47_26	1.15591e-05	B	0.1	2020-02-18
Ag	GD2018-4_B1_QB3_180703_Curtissbacteria_41_20	0.00230289	B	0.1	2020-02-18
Ag	GD2018-4_B1_QB3_180703_Daviesbacteria_36_18	0.00216952	B	0.1	2020-02-18
Ag	GD2018-4_B1_QB3_180703_Daviesbacteria_38_13	0.0015585	B	0.1	2020-02-18
Ag	GD2018-4_B1_QB3_180703_Daviesbacteria_39_21	0.00229813	B	0.1	2020-02-18
Ag	GD2018-4_B1_QB3_180703_Daviesbacteria_41_18	0.00157542	B	0.1	2020-02-18
Ag	GD2018-4_B1_QB3_180703_Deltaproteobacteria_44_34	0.00242329	B	0.1	2020-02-18
Ag	GD2018-4_B1_QB3_180703_Deltaproteobacteria_46_8	0.000284679	B	0.1	2020-02-18
Ag	GD2018-4_B1_QB3_180703_Deltaproteobacteria_54_12	0.000831824	B	0.1	2020-02-18
Ag	GD2018-4_B1_QB3_180703_Deltaproteobacteria_55_9	0.000631405	B	0.1	2020-02-18
Ag	GD2018-4_B1_QB3_180703_Deltaproteobacteria_57_11	0.000625974	B	0.1	2020-02-18
Ag	GD2018-4_B1_QB3_180703_Deltaproteobacteria_58_14	0.000844886	B	0.1	2020-02-18
Ag	GD2018-4_B1_QB3_180703_Deltaproteobacteria_58_8_a	0.000530179	B	0.1	2020-02-18
Ag	GD2018-4_B1_QB3_180703_Deltaproteobacteria_58_8_b	0.00124947	B	0.1	2020-02-18
Ag	GD2018-4_B1_QB3_180703_Deltaproteobacteria_59_18	0.00090934	B	0.1	2020-02-18
Ag	GD2018-4_B1_QB3_180703_Deltaproteobacteria_60_13	1.12172e-06	B	0.1	2020-02-18
Ag	GD2018-4_B1_QB3_180703_Deltaproteobacteria_66_32	2.9657e-05	B	0.1	2020-02-18
Ag	GD2018-4_B1_QB3_180703_Deltaproteobacteria_69_10	0.000803565	B	0.1	2020-02-18
Ag	GD2018-4_B1_QB3_180703_Deltaproteobacteria_71_13	2.54741e-06	B	0.1	2020-02-18
Ag	GD2018-4_B1_QB3_180703_Dependentiae_32_12	2.00084e-06	B	0.1	2020-02-18
Ag	GD2018-4_B1_QB3_180703_Dependentiae_33_36	2.0987e-06	B	0.1	2020-02-18
Ag	GD2018-4_B1_QB3_180703_Dojkabacteria_38_12	2.43038e-07	B	0.1	2020-02-18
Ag	GD2018-4_B1_QB3_180703_Doudnabacteria_48_12	0.00152876	B	0.1	2020-02-18
Ag	GD2018-4_B1_QB3_180703_Elusimicrobia_69_19	2.26211e-06	B	0.1	2020-02-18
Ag	GD2018-4_B1_QB3_180703_Elusimicrobia_71_7	3.06948e-05	B	0.1	2020-02-18
Ag	GD2018-4_B1_QB3_180703_Gammaproteobacteria_65_42	2.83446e-05	B	0.1	2020-02-18
Ag	GD2018-4_B1_QB3_180703_Gammaproteobacteria_68_23	2.2987e-06	B	0.1	2020-02-18
Ag	GD2018-4_B1_QB3_180703_Gammaproteobacteria_69_14	2.40833e-06	B	0.1	2020-02-18
Ag	GD2018-4_B1_QB3_180703_Gemmatimonadetes_67_16	1.90789e-06	B	0.1	2020-02-18
Ag	GD2018-4_B1_QB3_180703_Gemmatimonadetes_69_12	0.000642221	B	0.1	2020-02-18
Ag	GD2018-4_B1_QB3_180703_Genascibacteria_43_11	0.00101925	B	0.1	2020-02-18
Ag	GD2018-4_B1_QB3_180703_Gottesmanbacteria_46_9	0.00084183	B	0.1	2020-02-18
Ag	GD2018-4_B1_QB3_180703_GWA2_Deltaproteobacteria_54_12_curated_55_8	3.05011e-07	B	0.1	2020-02-18
Ag	GD2018-4_B1_QB3_180703_GWB2_Deltaproteobacteria_55_19_curated_56_22	7.22665e-07	B	0.1	2020-02-18
Ag	GD2018-4_B1_QB3_180703_Harrisonbacteria_54_17	0.000519184	B	0.1	2020-02-18
Ag	GD2018-4_B1_QB3_180703_Hydrogenedentes_61_12	4.57247e-05	B	0.1	2020-02-18
Ag	GD2018-4_B1_QB3_180703_Hydrogenedentes_61_26	1.44588e-06	B	0.1	2020-02-18
Ag	GD2018-4_B1_QB3_180703_Ignavibacteriales_41_8	5.48557e-07	B	0.1	2020-02-18
Ag	GD2018-4_B1_QB3_180703_Ignavibacteriales_46_8	1.97821e-05	B	0.1	2020-02-18
Ag	GD2018-4_B1_QB3_180703_Kaiserbacteria_55_18	0.00134039	B	0.1	2020-02-18
Ag	GD2018-4_B1_QB3_180703_Katanobacteria_36_13	1.42856e-06	B	0.1	2020-02-18
Ag	GD2018-4_B1_QB3_180703_Kerfelbacteria_43_17	3.11717e-05	B	0.1	2020-02-18
Ag	GD2018-4_B1_QB3_180703_Kerfelbacteria_43_29	0.00220962	B	0.1	2020-02-18
Ag	GD2018-4_B1_QB3_180703_Kerfelbacteria_51_13	0.000928708	B	0.1	2020-02-18
Ag	GD2018-4_B1_QB3_180703_Lentisphaerae_58_26	0.000780576	B	0.1	2020-02-18
Ag	GD2018-4_B1_QB3_180703_Lentisphaerae_59_22	0.000563028	B	0.1	2020-02-18
Ag	GD2018-4_B1_QB3_180703_Levybacteria_36_40	0.0030266	B	0.1	2020-02-18
Ag	GD2018-4_B1_QB3_180703_Levybacteria_37_7	0.000272675	B	0.1	2020-02-18
Ag	GD2018-4_B1_QB3_180703_Levybacteria_40_33_b	0.00284639	B	0.1	2020-02-18
Ag	GD2018-4_B1_QB3_180703_Levybacteria_43_10	0.000900889	B	0.1	2020-02-18
Ag	GD2018-4_B1_QB3_180703_Magasanikbacteria_39_15	0.00125342	B	0.1	2020-02-18
Ag	GD2018-4_B1_QB3_180703_Magasanikbacteria_53_17	0.00204585	B	0.1	2020-02-18
Ag	GD2018-4_B1_QB3_180703_Micrarchaeota_58_13	0.00102831	B	0.1	2020-02-18
Ag	GD2018-4_B1_QB3_180703_Microgenomates_42_16	5.80127e-06	B	0.1	2020-02-18
Ag	GD2018-4_B1_QB3_180703_Moranbacteria_43_25	9.99248e-06	B	0.1	2020-02-18
Ag	GD2018-4_B1_QB3_180703_NC10_67_16	0.000504139	B	0.1	2020-02-18
Ag	GD2018-4_B1_QB3_180703_Nealsonbacteria_41_48	0.00213514	B	0.1	2020-02-18
Ag	GD2018-4_B1_QB3_180703_Omnitrophica_41_8	0.000392383	B	0.1	2020-02-18
Ag	GD2018-4_B1_QB3_180703_Pacearchaeota_33_12	0.000959185	B	0.1	2020-02-18
Ag	GD2018-4_B1_QB3_180703_Pacearchaeota_34_21	0.00134989	B	0.1	2020-02-18
Ag	GD2018-4_B1_QB3_180703_Parcubacteria_39_20	0.00131231	B	0.1	2020-02-18
Ag	GD2018-4_B1_QB3_180703_Parcubacteria_40_17	0.000964307	B	0.1	2020-02-18
Ag	GD2018-4_B1_QB3_180703_Parcubacteria_41_14	0.00209277	B	0.1	2020-02-18
Ag	GD2018-4_B1_QB3_180703_Parcubacteria_45_11	0.000630968	B	0.1	2020-02-18
Ag	GD2018-4_B1_QB3_180703_Parcubacteria_51_9	0.000318148	B	0.1	2020-02-18
Ag	GD2018-4_B1_QB3_180703_Peregrinibacteria_37_11	0.00106245	B	0.1	2020-02-18
Ag	GD2018-4_B1_QB3_180703_Peregrinibacteria_39_11	0.000901733	B	0.1	2020-02-18
Ag	GD2018-4_B1_QB3_180703_Peregrinibacteria_50_7	0.000434211	B	0.1	2020-02-18
Ag	GD2018-4_B1_QB3_180703_Planctomycetes_42_12	0.000745711	B	0.1	2020-02-18
Ag	GD2018-4_B1_QB3_180703_Planctomycetia_58_6	1.41844e-05	B	0.1	2020-02-18
Ag	GD2018-4_B1_QB3_180703_Rokubacteria_71_11	0.00074252	B	0.1	2020-02-18
Ag	GD2018-4_B1_QB3_180703_Rokubacteria_71_15	0.000576068	B	0.1	2020-02-18
Ag	GD2018-4_B1_QB3_180703_Schekmanbacteria_66_15	0.000605908	B	0.1	2020-02-18
Ag	GD2018-4_B1_QB3_180703_Shapirobacteria_40_33_a	0.000125319	B	0.1	2020-02-18
Ag	GD2018-4_B1_QB3_180703_Spechtbacteria_44_47	0.00413238	B	0.1	2020-02-18
Ag	GD2018-4_B1_QB3_180703_Sungbacteria_45_10	0.000268328	B	0.1	2020-02-18
Ag	GD2018-4_B1_QB3_180703_Taylorbacteria_49_17	0.00180402	B	0.1	2020-02-18
Ag	GD2018-4_B1_QB3_180703_Taylorbacteria_49_9	6.17634e-05	B	0.1	2020-02-18
Ag	GD2018-4_B1_QB3_180703_Uhrbacteria_41_26	0.00175092	B	0.1	2020-02-18
Ag	GD2018-4_B1_QB3_180703_Uhrbacteria_45_124	3.84623e-06	B	0.1	2020-02-18
Ag	GD2018-4_B1_QB3_180703_Uhrbacteria_48_14	0.00142493	B	0.1	2020-02-18
Ag	GD2018-4_B1_QB3_180703_Uhrbacteria_53_7	0.000248332	B	0.1	2020-02-18
Ag	GD2018-4_B1_QB3_180703_Uhrbacteria_55_83	6.5516e-06	B	0.1	2020-02-18
Ag	GD2018-4_B1_QB3_180703_Uhrbacteria_60_32	0.00126419	B	0.1	2020-02-18
Ag	GD2018-4_B1_QB3_180703_Verrucomicrobia_66_7	1.36485e-05	B	0.1	2020-02-18
Ag	GD2018-4_B1_QB3_180703_Vogelbacteria_43_89	8.36989e-07	B	0.1	2020-02-18
Ag	GD2018-4_B1_QB3_180703_Wildermuthbacteria_45_8	0.000381507	B	0.1	2020-02-18
Ag	GD2018-4_B1_QB3_180703_Wildermuthbacteria_47_9	0.000583165	B	0.1	2020-02-18
Ag	GD2018-4_B1_QB3_180703_Woesearchaeota_31_17	0.00233406	B	0.1	2020-02-18
Ag	GD2018-4_B1_QB3_180703_Woesearchaeota_40_22	0.0025575	B	0.1	2020-02-18
Ag	GD2018-4_B1_QB3_180703_Woesearchaeota_44_11	0.00135477	B	0.1	2020-02-18
Ag	GD2018-4_B1_QB3_180703_Woesearchaeota_47_10	0.000877582	B	0.1	2020-02-18
Ag	GD2018-4_B1_QB3_180703_Woesearchaeota_47_15	0.00134463	B	0.1	2020-02-18
Ag	GD2018-4_B1_QB3_180703_Woesearchaeota_47_15_b	0.0013749	B	0.1	2020-02-18
Ag	GD2018-4_B1_QB3_180703_Woesearchaeota_48_22	0.00256112	B	0.1	2020-02-18
Ag	GD2018-4_B1_QB3_180703_Woesearchaeota-I_39_47	2.36749e-05	B	0.1	2020-02-18
Ag	GD2018-4_B1_QB3_180703_Woesearchaeota-I_39_9	0.000538269	B	0.1	2020-02-18
Ag	GD2018-4_B1_QB3_180703_Woesearchaeota-II_30_18	0.000976208	B	0.1	2020-02-18
Ag	GD2018-4_B1_QB3_180703_Woesearchaeota-II_35_15	0.000801705	B	0.1	2020-02-18
Ag	GD2018-4_B1_QB3_180703_Woesebacteria_40_41	6.83368e-06	B	0.1	2020-02-18
Ag	GD2018-4_B1_QB3_180703_Wolfebacteria_44_15	0.00102166	B	0.1	2020-02-18
Ag	GD2018-4_B1_Rokubacteria_68_10	0.000627655	B	0.1	2020-02-18
Ag	GD2018-4_B1_Rokubacteria_71_19	0.00138445	B	0.1	2020-02-18
Ag	GD2018-4_B1_Rokubacteria_72_16	0.000524144	B	0.1	2020-02-18
Ag	GD2018-4_B1_Verrucomicrobia_66_19	2.48093e-06	B	0.1	2020-02-18
Ag	GD2018-4_B1_Verrucomicrobia_66_33	2.89657e-06	B	0.1	2020-02-18
Ag	Genasci_Feb2018_Oligoflexia_43_11	0.000778104	B	0.1	2020-02-18
Ag	Genasci_Feb2018_S34_3B_Azambacteria_55_6	0.00118564	B	0.1	2020-02-18
Ag	Genasci_Feb2018_S34_3B_Betaproteobacteria_66_6	0.00133396	B	0.1	2020-02-18
Ag	Genasci_Feb2018_S34_3B_Colwellbacteria_46_12	0.00251351	B	0.1	2020-02-18
Ag	Genasci_Feb2018_S34_3B_Deltaproteobacteria_42_10	0.00351822	B	0.1	2020-02-18
Ag	Genasci_Feb2018_S34_3B_Deltaproteobacteria_51_6	0.000847196	B	0.1	2020-02-18
Ag	Genasci_Feb2018_S34_3B_Deltaproteobacteria_57_9	0.000848587	B	0.1	2020-02-18
Ag	Genasci_Feb2018_S34_3B_Deltaproteobacteria_60_13	0.00119559	B	0.1	2020-02-18
Ag	Genasci_Feb2018_S34_3B_Diapherotrites_46_10	0.00382661	B	0.1	2020-02-18
Ag	Genasci_Feb2018_S34_3B_Gemmatimonadetes_69_7	0.000846163	B	0.1	2020-02-18
Ag	Genasci_Feb2018_S34_3B_Latescibacteria-like_64_11	0.00368347	B	0.1	2020-02-18
Ag	Genasci_Feb2018_S34_3B_NC10_68_8	0.000752107	B	0.1	2020-02-18
Ag	Genasci_Feb2018_S34_3B_Niyogibacteria_46_10	0.00336917	B	0.1	2020-02-18
Ag	Genasci_Feb2018_S34_3B_Omnitrophica_63_8	0.000905573	B	0.1	2020-02-18
Ag	Genasci_Feb2018_S34_3B_Peregrinibacteria_56_7	0.00127197	B	0.1	2020-02-18
Ag	Genasci_Feb2018_S34_3B_Planctomycetes_38_350	0.132153	B	0.1	2020-02-18
Ag	Genasci_Feb2018_S34_3B_Planctomycetes_42_7	0.00109859	B	0.1	2020-02-18
Ag	Genasci_Feb2018_S34_3B_Planctomycetes_43_26	0.00643399	B	0.1	2020-02-18
Ag	Genasci_Feb2018_S34_3B_RIFCSPLOWO2_01_FULL_OD1_Giovannonibacteria_46_32_curated_47_26	0.00980696	B	0.1	2020-02-18
Ag	Genasci_Feb2018_S34_3B_Rokubacteria_68_6	0.000777179	B	0.1	2020-02-18
Ag	Genasci_Feb2018_S34_3B_Uhrbacteria_52_25	0.00959701	B	0.1	2020-02-18
Ag	Genasci_Feb2018_S34_3B_Uhrbacteria_55_15	0.00568786	B	0.1	2020-02-18
Ag	Genasci_Feb2018_S34_3B_Woesearchaeota_36_15	0.00594175	B	0.1	2020-02-18
Ag	Genasci_Feb2018_S34_3B_Woesearchaeota_38_40	0.0152426	B	0.1	2020-02-18
Ag	Genasci_Feb2018_S34_3B_Woesearchaeota_40_14	0.00547794	B	0.1	2020-02-18
Ag	Genasci_Feb2018_S35_SO-1_Aenigmarchaeota_38_10	0.000599567	B	0.1	2020-02-18
Ag	Genasci_Feb2018_S35_SO-1_Aenigmarchaeota_40_10	0.000680327	B	0.1	2020-02-18
Ag	Genasci_Feb2018_S35_SO-1_Aenigmarchaeota_40_17	0.000865023	B	0.1	2020-02-18
Ag	Genasci_Feb2018_S35_SO-1_Aenigmarchaeota_46_11	0.000686166	B	0.1	2020-02-18
Ag	Genasci_Feb2018_S35_SO-1_Aenigmarchaeota_47_21	0.00172506	B	0.1	2020-02-18
Ag	Genasci_Feb2018_S35_SO-1_Aenigmarchaeota_50_8	0.000532814	B	0.1	2020-02-18
Ag	Genasci_Feb2018_S35_SO-1_Alphaproteobacteria_66_12	0.00051625	B	0.1	2020-02-18
Ag	Genasci_Feb2018_S35_SO-1_Amesbacteria_48_9	0.000272235	B	0.1	2020-02-18
Ag	Genasci_Feb2018_S35_SO-1_Azambacteria_56_20	0.000956556	B	0.1	2020-02-18
Ag	Genasci_Feb2018_S35_SO-1_Berkelbacteria_44_9	0.000244694	B	0.1	2020-02-18
Ag	Genasci_Feb2018_S35_SO-1_Berkelbacteria_48_23	0.000957889	B	0.1	2020-02-18
Ag	Genasci_Feb2018_S35_SO-1_Blackburnbacteria_43_8	0.000606757	B	0.1	2020-02-18
Ag	Genasci_Feb2018_S35_SO-1_Brennerbacteria_40_11	0.000696088	B	0.1	2020-02-18
Ag	Genasci_Feb2018_S35_SO-1_Candidatus_Saccharibacteria_46_12	0.000784117	B	0.1	2020-02-18
Ag	Genasci_Feb2018_S35_SO-1_Candidatus_Saccharibacteria_47_11	0.000658857	B	0.1	2020-02-18
Ag	Genasci_Feb2018_S35_SO-1_Colwellbacteria_47_11	0.000303514	B	0.1	2020-02-18
Ag	Genasci_Feb2018_S35_SO-1_Colwellbacteria_47_7	0.000467777	B	0.1	2020-02-18
Ag	Genasci_Feb2018_S35_SO-1_Curtissbacteria_42_6	0.000261097	B	0.1	2020-02-18
Ag	Genasci_Feb2018_S35_SO-1_Curtissbacteria_45_10	0.000447792	B	0.1	2020-02-18
Ag	Genasci_Feb2018_S35_SO-1_Daviesbacteria_36_17	0.00131624	B	0.1	2020-02-18
Ag	Genasci_Feb2018_S35_SO-1_Daviesbacteria_37_28	0.00176053	B	0.1	2020-02-18
Ag	Genasci_Feb2018_S35_SO-1_Daviesbacteria_37_8	0.000765579	B	0.1	2020-02-18
Ag	Genasci_Feb2018_S35_SO-1_Daviesbacteria_39_16	0.00106328	B	0.1	2020-02-18
Ag	Genasci_Feb2018_S35_SO-1_Daviesbacteria_39_22	0.00239097	B	0.1	2020-02-18
Ag	Genasci_Feb2018_S35_SO-1_Daviesbacteria_40_17	0.000983744	B	0.1	2020-02-18
Ag	Genasci_Feb2018_S35_SO-1_Deltaproteobacteria_36_10	0.000606397	B	0.1	2020-02-18
Ag	Genasci_Feb2018_S35_SO-1_Deltaproteobacteria_48_30	0.00111456	B	0.1	2020-02-18
Ag	Genasci_Feb2018_S35_SO-1_Deltaproteobacteria_58_17	0.00117788	B	0.1	2020-02-18
Ag	Genasci_Feb2018_S35_SO-1_Diapherotrites_40_6	0.000288023	B	0.1	2020-02-18
Ag	Genasci_Feb2018_S35_SO-1_Doudnabacteria_46_13	0.000926136	B	0.1	2020-02-18
Ag	Genasci_Feb2018_S35_SO-1_Gemmatimonadetes_69_7	0.000520685	B	0.1	2020-02-18
Ag	Genasci_Feb2018_S35_SO-1_Giovannonibacteria_43_101	0.0062216	B	0.1	2020-02-18
Ag	Genasci_Feb2018_S35_SO-1_Gottesmanbacteria_39_27	0.00214531	B	0.1	2020-02-18
Ag	Genasci_Feb2018_S35_SO-1_Gottesmanbacteria_40_14	0.00108831	B	0.1	2020-02-18
Ag	Genasci_Feb2018_S35_SO-1_Harrisonbacteria_54_15	0.000487521	B	0.1	2020-02-18
Ag	Genasci_Feb2018_S35_SO-1_Ignavibacteriales_53_10	0.000588642	B	0.1	2020-02-18
Ag	Genasci_Feb2018_S35_SO-1_Kaiserbacteria_48_15	0.000957312	B	0.1	2020-02-18
Ag	Genasci_Feb2018_S35_SO-1_Kaiserbacteria_54_12	0.000729372	B	0.1	2020-02-18
Ag	Genasci_Feb2018_S35_SO-1_Kaiserbacteria_55_27	0.00155608	B	0.1	2020-02-18
Ag	Genasci_Feb2018_S35_SO-1_Katanobacteria_47_10	0.000720631	B	0.1	2020-02-18
Ag	Genasci_Feb2018_S35_SO-1_Levybacteria_37_12	0.000858726	B	0.1	2020-02-18
Ag	Genasci_Feb2018_S35_SO-1_Levybacteria_38_10	0.00073062	B	0.1	2020-02-18
Ag	Genasci_Feb2018_S35_SO-1_Levybacteria_41_102	0.00172117	B	0.1	2020-02-18
Ag	Genasci_Feb2018_S35_SO-1_Liptonbacteria_55_12	0.000788705	B	0.1	2020-02-18
Ag	Genasci_Feb2018_S35_SO-1_Microgenomates_41_18	0.000828575	B	0.1	2020-02-18
Ag	Genasci_Feb2018_S35_SO-1_Montesolbacteria_56_14	0.00103936	B	0.1	2020-02-18
Ag	Genasci_Feb2018_S35_SO-1_Montesolbacteria_58_7	0.000253663	B	0.1	2020-02-18
Ag	Genasci_Feb2018_S35_SO-1_Nealsonbacteria_41_10	0.000611118	B	0.1	2020-02-18
Ag	Genasci_Feb2018_S35_SO-1_Nealsonbacteria_41_12	0.000703408	B	0.1	2020-02-18
Ag	Genasci_Feb2018_S35_SO-1_Niyogibacteria_41_12	0.000669008	B	0.1	2020-02-18
Ag	Genasci_Feb2018_S35_SO-1_Nomurabacteria_39_12	0.000783511	B	0.1	2020-02-18
Ag	Genasci_Feb2018_S35_SO-1_Nomurabacteria_41_10	0.000461798	B	0.1	2020-02-18
Ag	Genasci_Feb2018_S35_SO-1_Pacearchaeota_30_12	0.000528048	B	0.1	2020-02-18
Ag	Genasci_Feb2018_S35_SO-1_Pacearchaeota_31_8	0.000568112	B	0.1	2020-02-18
Ag	Genasci_Feb2018_S35_SO-1_Pacearchaeota_33_10_a	0.00057682	B	0.1	2020-02-18
Ag	Genasci_Feb2018_S35_SO-1_Parcubacteria_38_18	0.00105715	B	0.1	2020-02-18
Ag	Genasci_Feb2018_S35_SO-1_Parcubacteria_39_8	0.000739251	B	0.1	2020-02-18
Ag	Genasci_Feb2018_S35_SO-1_Parcubacteria_41_15	0.00101544	B	0.1	2020-02-18
Ag	Genasci_Feb2018_S35_SO-1_Parcubacteria_46_10	0.000342726	B	0.1	2020-02-18
Ag	Genasci_Feb2018_S35_SO-1_Parcubacteria_58_6	0.000348821	B	0.1	2020-02-18
Ag	Genasci_Feb2018_S35_SO-1_Peregrinibacteria_43_8	0.00083851	B	0.1	2020-02-18
Ag	Genasci_Feb2018_S35_SO-1_Peregrinibacteria_45_10	0.00173974	B	0.1	2020-02-18
Ag	Genasci_Feb2018_S35_SO-1_Peregrinibacteria_55_10	0.00118003	B	0.1	2020-02-18
Ag	Genasci_Feb2018_S35_SO-1_RIFCSPHIGHO2_02_FULL_Deltaproteobacteria_38_15_curated_40_6	0.000340826	B	0.1	2020-02-18
Ag	Genasci_Feb2018_S35_SO-1_Roizmanbacteria_35_236	0.0173547	B	0.1	2020-02-18
Ag	Genasci_Feb2018_S35_SO-1_Roizmanbacteria_39_6	0.000590412	B	0.1	2020-02-18
Ag	Genasci_Feb2018_S35_SO-1_Sungbacteria_46_5	0.000244987	B	0.1	2020-02-18
Ag	Genasci_Feb2018_S35_SO-1_Sungbacteria_46_50	0.00277705	B	0.1	2020-02-18
Ag	Genasci_Feb2018_S35_SO-1_Sungbacteria_47_13	0.000707644	B	0.1	2020-02-18
Ag	Genasci_Feb2018_S35_SO-1_Sungbacteria_48_11	0.000682486	B	0.1	2020-02-18
Ag	Genasci_Feb2018_S35_SO-1_Thaumarchaeota_33_8	0.000123504	B	0.1	2020-02-18
Ag	Genasci_Feb2018_S35_SO-1_Thaumarchaeota_54_7	0.000331879	B	0.1	2020-02-18
Ag	Genasci_Feb2018_S35_SO-1_Uhrbacteria_45_9	0.00156071	B	0.1	2020-02-18
Ag	Genasci_Feb2018_S35_SO-1_Wildermuthbacteria_45_20	0.0015239	B	0.1	2020-02-18
Ag	Genasci_Feb2018_S35_SO-1_Wildermuthbacteria_48_14	0.000707768	B	0.1	2020-02-18
Ag	Genasci_Feb2018_S35_SO-1_Wildermuthbacteria_49_14	0.000713578	B	0.1	2020-02-18
Ag	Genasci_Feb2018_S35_SO-1_Wildermuthbacteria_54_12	0.000362719	B	0.1	2020-02-18
Ag	Genasci_Feb2018_S35_SO-1_Woesearchaeota_32_6	0.000719986	B	0.1	2020-02-18
Ag	Genasci_Feb2018_S35_SO-1_Woesearchaeota_34_16	0.00125192	B	0.1	2020-02-18
Ag	Genasci_Feb2018_S35_SO-1_Woesearchaeota_36_10	0.000795441	B	0.1	2020-02-18
Ag	Genasci_Feb2018_S35_SO-1_Woesearchaeota_37_18	0.00104825	B	0.1	2020-02-18
Ag	Genasci_Feb2018_S35_SO-1_Woesearchaeota_38_11	0.000465211	B	0.1	2020-02-18
Ag	Genasci_Feb2018_S35_SO-1_Woesearchaeota_39_10	0.000409874	B	0.1	2020-02-18
Ag	Genasci_Feb2018_S35_SO-1_Woesearchaeota_39_8	0.000342099	B	0.1	2020-02-18
Ag	Genasci_Feb2018_S35_SO-1_Woesearchaeota_40_20	0.00117163	B	0.1	2020-02-18
Ag	Genasci_Feb2018_S35_SO-1_Woesearchaeota_40_64	0.00406862	B	0.1	2020-02-18
Ag	Genasci_Feb2018_S35_SO-1_Woesearchaeota_42_26	0.00157246	B	0.1	2020-02-18
Ag	Genasci_Feb2018_S35_SO-1_Woesearchaeota_44_9	0.000213216	B	0.1	2020-02-18
Ag	Genasci_Feb2018_S35_SO-1_Woesearchaeota_46_13	0.000882724	B	0.1	2020-02-18
Ag	Genasci_Feb2018_S35_SO-1_Woesearchaeota-I_35_31	0.00133652	B	0.1	2020-02-18
Ag	Genasci_Feb2018_S35_SO-1_Woesearchaeota-I_36_6	0.000271062	B	0.1	2020-02-18
Ag	Genasci_Feb2018_S35_SO-1_Woesearchaeota-I_37_7	0.000347108	B	0.1	2020-02-18
Ag	Genasci_Feb2018_S35_SO-1_Woesearchaeota-I_44_11	0.0010265	B	0.1	2020-02-18
Ag	Genasci_Feb2018_S35_SO-1_Woesearchaeota-II_30_27	0.00233152	B	0.1	2020-02-18
Ag	Genasci_Feb2018_S35_SO-1_Woesearchaeota-II_31_11	0.000438169	B	0.1	2020-02-18
Ag	Genasci_Feb2018_S35_SO-1_Woesearchaeota-II_31_12	0.00053077	B	0.1	2020-02-18
Ag	Genasci_Feb2018_S35_SO-1_Woesearchaeota-II_32_8	0.00052639	B	0.1	2020-02-18
Ag	Genasci_Feb2018_S35_SO-1_Woesearchaeota-II_33_7	0.000421301	B	0.1	2020-02-18
Ag	Genasci_Feb2018_S35_SO-1_Yanofskybacteria_42_14	0.000748192	B	0.1	2020-02-18
Ag	Genasci_Feb2018_S35_SO-1_Yanofskybacteria_42_50	0.00273575	B	0.1	2020-02-18
Ag	Genasci_Feb2018_S35_SO-1_Yanofskybacteria_43_12	0.000589368	B	0.1	2020-02-18
Ag	Genasci_Feb2018_S35_SO-1_Zambryskibacteria_43_12	0.000919606	B	0.1	2020-02-18
Ag	Genasci_Feb2018_S36_SO-2_Aenigmarchaeota_47_17	0.00244424	B	0.1	2020-02-18
Ag	Genasci_Feb2018_S36_SO-2_Aenigmarchaeota_53_36	0.00800281	B	0.1	2020-02-18
Ag	Genasci_Feb2018_S36_SO-2_Alphaproteobacteria_66_9	0.000293663	B	0.1	2020-02-18
Ag	Genasci_Feb2018_S36_SO-2_Armatimonadetes_64_11	0.000729754	B	0.1	2020-02-18
Ag	Genasci_Feb2018_S36_SO-2_Bacteroidetes_43_10	0.00192906	B	0.1	2020-02-18
Ag	Genasci_Feb2018_S36_SO-2_Chloroflexi_51_8	0.000751781	B	0.1	2020-02-18
Ag	Genasci_Feb2018_S36_SO-2_Chloroflexi_71_8	0.00065743	B	0.1	2020-02-18
Ag	Genasci_Feb2018_S36_SO-2_Deltaproteobacteria_45_7	0.000321263	B	0.1	2020-02-18
Ag	Genasci_Feb2018_S36_SO-2_Deltaproteobacteria_53_7	0.00031697	B	0.1	2020-02-18
Ag	Genasci_Feb2018_S36_SO-2_Deltaproteobacteria_55_12	0.001184	B	0.1	2020-02-18
Ag	Genasci_Feb2018_S36_SO-2_Deltaproteobacteria_57_8	0.000880199	B	0.1	2020-02-18
Ag	Genasci_Feb2018_S36_SO-2_Deltaproteobacteria_60_39	0.000916892	B	0.1	2020-02-18
Ag	Genasci_Feb2018_S36_SO-2_Gammaproteobacteria_63_18	0.00236097	B	0.1	2020-02-18
Ag	Genasci_Feb2018_S36_SO-2_Ignavibacteriales_50_10	0.000655083	B	0.1	2020-02-18
Ag	Genasci_Feb2018_S36_SO-2_Kerfelbacteria_58_11	0.00145403	B	0.1	2020-02-18
Ag	Genasci_Feb2018_S36_SO-2_Magasanikbacteria_44_17	0.00470454	B	0.1	2020-02-18
Ag	Genasci_Feb2018_S36_SO-2_Melainabacteria_32_25	0.00329988	B	0.1	2020-02-18
Ag	Genasci_Feb2018_S36_SO-2_NC10_71_24	0.00153603	B	0.1	2020-02-18
Ag	Genasci_Feb2018_S36_SO-2_NC10_72_10	0.000329892	B	0.1	2020-02-18
Ag	Genasci_Feb2018_S36_SO-2_Niyogibacteria_45_26	0.0236887	B	0.1	2020-02-18
Ag	Genasci_Feb2018_S36_SO-2_Omnitrophica_42_8	0.000407291	B	0.1	2020-02-18
Ag	Genasci_Feb2018_S36_SO-2_Omnitrophica_53_14	0.000656903	B	0.1	2020-02-18
Ag	Genasci_Feb2018_S36_SO-2_Omnitrophica_63_12	0.00112339	B	0.1	2020-02-18
Ag	Genasci_Feb2018_S36_SO-2_Omnitrophica_63_19	0.00112545	B	0.1	2020-02-18
Ag	Genasci_Feb2018_S36_SO-2_Parcubacteria_49_7	0.00453561	B	0.1	2020-02-18
Ag	Genasci_Feb2018_S36_SO-2_RIFCSPHIGHO2_02_FULL_Deltaproteobacteria_38_15_curated_40_6	0.000542455	B	0.1	2020-02-18
Ag	Genasci_Feb2018_S36_SO-2_RIFCSPHIGHO2_02_FULL_Deltaproteobacteria_38_15_curated_40_7	0.000466127	B	0.1	2020-02-18
Ag	Genasci_Feb2018_S36_SO-2_RIFCSPLOWO2_02_FULL_Elusimicrobia_39_32_curated_49_8	0.000274196	B	0.1	2020-02-18
Ag	Genasci_Feb2018_S36_SO-2_Rokubacteria_69_13	0.000936005	B	0.1	2020-02-18
Ag	Genasci_Feb2018_S36_SO-2_Tectomicrobia_59_8	0.00066485	B	0.1	2020-02-18
Ag	Genasci_Feb2018_S36_SO-2_Tectomicrobia_70_9	0.000316093	B	0.1	2020-02-18
Ag	Genasci_Feb2018_S36_SO-2_Thaumarchaeota_45_15	0.000987721	B	0.1	2020-02-18
Ag	Genasci_Feb2018_S36_SO-2_Thaumarchaeota_54_9	0.000361904	B	0.1	2020-02-18
Ag	Genasci_Feb2018_S36_SO-2_Woesearchaeota_34_19	0.00652747	B	0.1	2020-02-18
Ag	Genasci_Feb2018_S36_SO-2_Woesearchaeota_37_15	0.00157364	B	0.1	2020-02-18
Ag	Genasci_Feb2018_S36_SO-2_Woesearchaeota_38_8	0.00105732	B	0.1	2020-02-18
Ag	Genasci_Feb2018_S36_SO-2_Woesearchaeota_46_11	0.00134664	B	0.1	2020-02-18
Ag	Genasci_Feb2018_S36_SO-2_Woesearchaeota_48_19	0.00618984	B	0.1	2020-02-18
Ag	Genasci_Feb2018_S36_SO-2_Woesearchaeota_49_29	0.00386963	B	0.1	2020-02-18
Ag	Genasci_Feb2018_S37_SO-6_ACD39_43_6	0.00132031	B	0.1	2020-02-18
Ag	Genasci_Feb2018_S37_SO-6_Acidobacteria_67_11	0.00270375	B	0.1	2020-02-18
Ag	Genasci_Feb2018_S37_SO-6_Betaproteobacteria_62_13	0.000755428	B	0.1	2020-02-18
Ag	Genasci_Feb2018_S37_SO-6_Betaproteobacteria_65_27	0.00382484	B	0.1	2020-02-18
Ag	Genasci_Feb2018_S37_SO-6_Betaproteobacteria_65_6	0.000891625	B	0.1	2020-02-18
Ag	Genasci_Feb2018_S37_SO-6_Chloroflexi_52_6	0.000478646	B	0.1	2020-02-18
Ag	Genasci_Feb2018_S37_SO-6_Deltaproteobacteria_55_7	0.000605529	B	0.1	2020-02-18
Ag	Genasci_Feb2018_S37_SO-6_Deltaproteobacteria_57_12	0.00060888	B	0.1	2020-02-18
Ag	Genasci_Feb2018_S37_SO-6_Deltaproteobacteria_60_13	0.000916376	B	0.1	2020-02-18
Ag	Genasci_Feb2018_S37_SO-6_Deltaproteobacteria_62_10	0.00351523	B	0.1	2020-02-18
Ag	Genasci_Feb2018_S37_SO-6_Deltaproteobacteria_69_8	0.000918802	B	0.1	2020-02-18
Ag	Genasci_Feb2018_S37_SO-6_Harrisonbacteria_42_30	0.0285699	B	0.1	2020-02-18
Ag	Genasci_Feb2018_S37_SO-6_Levybacteria_41_9	0.00248688	B	0.1	2020-02-18
Ag	Genasci_Feb2018_S37_SO-6_NC10_67_9	0.000389236	B	0.1	2020-02-18
Ag	Genasci_Feb2018_S37_SO-6_NC10_71_9	0.00121664	B	0.1	2020-02-18
Ag	Genasci_Feb2018_S37_SO-6_Omnitrophica_63_9	0.000833717	B	0.1	2020-02-18
Ag	Genasci_Feb2018_S37_SO-6_Omnitrophica_67_24	0.0109614	B	0.1	2020-02-18
Ag	Genasci_Feb2018_S37_SO-6_Parcubacteria_49_9	0.00496884	B	0.1	2020-02-18
Ag	Genasci_Feb2018_S37_SO-6_Planctomycetes_67_9	0.00203121	B	0.1	2020-02-18
Ag	Genasci_Feb2018_S37_SO-6_RIFCSPLOWO2_12_FULL_Gemmatimonadetes_68_9_curated_69_6	0.000429254	B	0.1	2020-02-18
Ag	Genasci_Feb2018_S37_SO-6_Rokubacteria_70_10	0.000735507	B	0.1	2020-02-18
Ag	Genasci_Feb2018_S37_SO-6_Tectomicrobia_67_15	0.00251454	B	0.1	2020-02-18
Ag	JBCH_GD18_4_SO1_S176_Betaproteobacteria_64_25	2.30364e-06	B	0.1	2020-02-18
Ag	JBCH_GD18_4_SO1_S176_Betaproteobacteria_66_20	1.55467e-05	B	0.1	2020-02-18
Ag	JBCH_GD18_4_SO1_S176_Colwellbacteria_47_8	0.0018942	B	0.1	2020-02-18
Ag	JBCH_GD18_4_SO1_S176_Hydrogenedentes_61_7	3.94439e-05	B	0.1	2020-02-18
Ag	JBCH_GD18_4_SO1_S176_Ignavibacteriales_55_13	0.000100038	B	0.1	2020-02-18
Ag	JBCH_GD18_4_SO1_S176_Levybacteria_41_10	0.00231485	B	0.1	2020-02-18
Ag	JBCH_GD18_4_SO1_S176_NC10_68_8	0.00035233	B	0.1	2020-02-18
Ag	JBCH_GD18_4_SO2_S177_Alphaproteobacteria_66_9	0.000268631	B	0.1	2020-02-18
Ag	JBCH_GD18_4_SO2_S177_Daviesbacteria_38_23	0.00616344	B	0.1	2020-02-18
Ag	JBCH_GD18_4_SO2_S177_Daviesbacteria_41_14	0.00136882	B	0.1	2020-02-18
Ag	JBCH_GD18_4_SO2_S177_Harrisonbacteria_55_7	0.000443997	B	0.1	2020-02-18
Ag	JBCH_GD18_4_SO2_S177_Kerfelbacteria_47_10	0.00087131	B	0.1	2020-02-18
Ag	JBCH_GD18_4_SO2_S177_Kerfelbacteria_61_20	0.000619153	B	0.1	2020-02-18
Ag	JBCH_GD18_4_SO2_S177_RIFOXYC2_FULL_Ignavibacteria_38_25_curated_38_17	6.40861e-07	B	0.1	2020-02-18
Ag	JBCH_GD18_4_SO2_S177_Tectomicrobia_68_21	0.00275147	B	0.1	2020-02-18
Ag	JBCH_GD18_4_SO2_S177_Thaumarchaeota_54_7	0.000297369	B	0.1	2020-02-18
Ag	JBCH_GD18_4_SO25_S179_Acidobacteria_67_25	1.66326e-05	B	0.1	2020-02-18
Ag	JBCH_GD18_4_SO25_S179_Bacteroidetes_42_21	7.14731e-06	B	0.1	2020-02-18
Ag	JBCH_GD18_4_SO25_S179_Bacteroidetes_48_9	5.25132e-07	B	0.1	2020-02-18
Ag	JBCH_GD18_4_SO25_S179_Bacteroidetes_49_18	3.68561e-07	B	0.1	2020-02-18
Ag	JBCH_GD18_4_SO25_S179_Betaproteobacteria_64_14	8.63966e-06	B	0.1	2020-02-18
Ag	JBCH_GD18_4_SO25_S179_Betaproteobacteria_64_6	0.00069585	B	0.1	2020-02-18
Ag	JBCH_GD18_4_SO25_S179_Betaproteobacteria_68_9	2.70477e-06	B	0.1	2020-02-18
Ag	JBCH_GD18_4_SO25_S179_Betaproteobacteria_72_13	1.45092e-05	B	0.1	2020-02-18
Ag	JBCH_GD18_4_SO25_S179_Chloroflexi_51_10	1.69261e-05	B	0.1	2020-02-18
Ag	JBCH_GD18_4_SO25_S179_Chloroflexi_52_15	2.16086e-06	B	0.1	2020-02-18
Ag	JBCH_GD18_4_SO25_S179_Chloroflexi_55_5	2.90124e-06	B	0.1	2020-02-18
Ag	JBCH_GD18_4_SO25_S179_Chloroflexi_55_6	2.50033e-06	B	0.1	2020-02-18
Ag	JBCH_GD18_4_SO25_S179_Chloroflexi_58_39	2.01067e-06	B	0.1	2020-02-18
Ag	JBCH_GD18_4_SO25_S179_Chloroflexi_63_23	1.9216e-05	B	0.1	2020-02-18
Ag	JBCH_GD18_4_SO25_S179_Deltaproteobacteria_66_4	0.000167157	B	0.1	2020-02-18
Ag	JBCH_GD18_4_SO25_S179_Deltaproteobacteria_69_11	0.000773562	B	0.1	2020-02-18
Ag	JBCH_GD18_4_SO25_S179_Deltaproteobacteria_70_11	5.25269e-06	B	0.1	2020-02-18
Ag	JBCH_GD18_4_SO25_S179_Gammaproteobacteria_22_22	9.15532e-06	B	0.1	2020-02-18
Ag	JBCH_GD18_4_SO25_S179_Gammaproteobacteria_49_5	6.60137e-07	B	0.1	2020-02-18
Ag	JBCH_GD18_4_SO25_S179_Gammaproteobacteria_65_4	1.0598e-05	B	0.1	2020-02-18
Ag	JBCH_GD18_4_SO25_S179_Ignavibacteriae_43_4	7.23915e-06	B	0.1	2020-02-18
Ag	JBCH_GD18_4_SO25_S179_Ignavibacteriae_43_5	4.22443e-05	B	0.1	2020-02-18
Ag	JBCH_GD18_4_SO25_S179_RBG_16_Chloroflexi_63_12_curated_63_5	0.000165936	B	0.1	2020-02-18
Ag	JBCH_GD18_4_SO25_S179_Verrucomicrobia_62_4	0.000101755	B	0.1	2020-02-18
Ag	S_2p5_S6_coassembly_Acidobacteria_55_111	5.45959e-05	B	0.1	2020-02-18
Ag	S_2p5_S6_coassembly_Acidobacteria_56_57	8.1432e-05	B	0.1	2020-02-18
Ag	S_2p5_S6_coassembly_Acidobacteria_58_90	0.000299893	B	0.1	2020-02-18
Ag	S_2p5_S6_coassembly_Acidobacteria_60_74	5.04034e-05	B	0.1	2020-02-18
Ag	S_2p5_S6_coassembly_Acidobacteria_71_226	7.2759e-05	B	0.1	2020-02-18
Ag	S_2p5_S6_coassembly_Armatimonadetes_59_96	0.000329381	B	0.1	2020-02-18
Ag	S_2p5_S6_coassembly_Armatimonadetes_66_124	0.000164221	B	0.1	2020-02-18
Ag	S_2p5_S6_coassembly_Armatimonadetes_66_82	4.26731e-05	B	0.1	2020-02-18
Ag	S_2p5_S6_coassembly_Armatimonadetes_69_131	0.000123889	B	0.1	2020-02-18
Ag	S_2p5_S6_coassembly_Betaproteobacteria_64_289	0.000173481	B	0.1	2020-02-18
Ag	S_2p5_S6_coassembly_Betaproteobacteria_65_1559	0.00123449	B	0.1	2020-02-18
Ag	S_2p5_S6_coassembly_Chlamydiia_43_15	7.04546e-05	B	0.1	2020-02-18
Ag	S_2p5_S6_coassembly_Chloroflexi_52_104	0.000765799	B	0.1	2020-02-18
Ag	S_2p5_S6_coassembly_Chloroflexi_56_59	1.9966e-05	B	0.1	2020-02-18
Ag	S_2p5_S6_coassembly_Chloroflexi_56_76	0.000612197	B	0.1	2020-02-18
Ag	S_2p5_S6_coassembly_Chloroflexi_60_58	5.57306e-05	B	0.1	2020-02-18
Ag	S_2p5_S6_coassembly_Chloroflexi_66_49	1.33806e-05	B	0.1	2020-02-18
Ag	S_2p5_S6_coassembly_Chloroflexi_67_125	0.000905367	B	0.1	2020-02-18
Ag	S_2p5_S6_coassembly_Chloroflexi_67_137	4.17988e-05	B	0.1	2020-02-18
Ag	S_2p5_S6_coassembly_Chloroflexi_67_496	0.000462989	B	0.1	2020-02-18
Ag	S_2p5_S6_coassembly_Collierbacteria_45_30	2.53797e-05	B	0.1	2020-02-18
Ag	S_2p5_S6_coassembly_CSP1_3_Armatimonadetes_69_74	0.000115632	B	0.1	2020-02-18
Ag	S_2p5_S6_coassembly_Deinococcus-Thermus_63_37	0.00010495	B	0.1	2020-02-18
Ag	S_2p5_S6_coassembly_Doudnabacteria_45_84	0.000399637	B	0.1	2020-02-18
Ag	S_2p5_S6_coassembly_Gemmatimonadetes_68_137	0.000459338	B	0.1	2020-02-18
Ag	S_2p5_S6_coassembly_Gottesmanbacteria_39_24	0.00022951	B	0.1	2020-02-18
Ag	S_2p5_S6_coassembly_Gottesmanbacteria_51_258	0.00142913	B	0.1	2020-02-18
Ag	S_2p5_S6_coassembly_Kerfelbacteria_58_113	0.000296177	B	0.1	2020-02-18
Ag	S_2p5_S6_coassembly_Kerfelbacteria_62_59	0.00022791	B	0.1	2020-02-18
Ag	S_2p5_S6_coassembly_Lambdaproteobacteria_68_117	6.22503e-05	B	0.1	2020-02-18
Ag	S_2p5_S6_coassembly_Lentisphaerae_61_52	8.16181e-05	B	0.1	2020-02-18
Ag	S_2p5_S6_coassembly_Levybacteria_37_166	0.000353687	B	0.1	2020-02-18
Ag	S_2p5_S6_coassembly_Microgenomates_39_41	1.62082e-05	B	0.1	2020-02-18
Ag	S_2p5_S6_coassembly_Microgenomates_51_37	3.73896e-05	B	0.1	2020-02-18
Ag	S_2p5_S6_coassembly_NC10_61_69	0.000239088	B	0.1	2020-02-18
Ag	S_2p5_S6_coassembly_Nitrospirae_58_36	2.35171e-05	B	0.1	2020-02-18
Ag	S_2p5_S6_coassembly_Nitrospirae_58_88	5.62902e-06	B	0.1	2020-02-18
Ag	S_2p5_S6_coassembly_Omnitrophica_43_22	4.86851e-05	B	0.1	2020-02-18
Ag	S_2p5_S6_coassembly_Omnitrophica_45_22	4.0709e-05	B	0.1	2020-02-18
Ag	S_2p5_S6_coassembly_Omnitrophica_61_386	0.000585808	B	0.1	2020-02-18
Ag	S_2p5_S6_coassembly_Omnitrophica_64_204	0.000207943	B	0.1	2020-02-18
Ag	S_2p5_S6_coassembly_Planctomycetes_42_111	0.00606323	B	0.1	2020-02-18
Ag	S_2p5_S6_coassembly_RBG_16_Armatimonadetes_67_12_curated_69_169	0.000162394	B	0.1	2020-02-18
Ag	S_2p5_S6_coassembly_RifCSPlowO2_12_Gammaproteobacteria_47_11_curated_46_34	7.36455e-05	B	0.1	2020-02-18
Ag	S_2p5_S6_coassembly_Roizmanbacteria_36_36	0.000504303	B	0.1	2020-02-18
Ag	S_2p5_S6_coassembly_Roizmanbacteria_41_64	0.000504687	B	0.1	2020-02-18
Ag	S_2p5_S6_coassembly_Rokubacteria_72_177	0.000561467	B	0.1	2020-02-18
Ag	S_2p5_S6_coassembly_Verrucomicrobia_58_80	0.000169879	B	0.1	2020-02-18
Ag	S_p1_S3_coassembly_Aenigmarchaeota_37_102	0.000163134	B	0.1	2020-02-18
Ag	S_p1_S3_coassembly_Aenigmarchaeota_40_325	0.000941487	B	0.1	2020-02-18
Ag	S_p1_S3_coassembly_Aenigmarchaeota_41_83	0.000248015	B	0.1	2020-02-18
Ag	S_p1_S3_coassembly_Aenigmarchaeota_45_568	0.00011549	B	0.1	2020-02-18
Ag	S_p1_S3_coassembly_Aenigmarchaeota_51_28	7.17795e-05	B	0.1	2020-02-18
Ag	S_p1_S3_coassembly_Aenigmarchaeota_53_25	0.00014634	B	0.1	2020-02-18
Ag	S_p1_S3_coassembly_Aenigmarchaeota_53_31	2.3811e-05	B	0.1	2020-02-18
Ag	S_p1_S3_coassembly_Aenigmarchaeota_53_80	0.000287611	B	0.1	2020-02-18
Ag	S_p1_S3_coassembly_Aenigmarchaeota_63_48	6.30601e-06	B	0.1	2020-02-18
Ag	S_p1_S3_coassembly_Alphaproteobacteria_56_24	6.36662e-06	B	0.1	2020-02-18
Ag	S_p1_S3_coassembly_Alphaproteobacteria_64_12	5.22649e-06	B	0.1	2020-02-18
Ag	S_p1_S3_coassembly_Andersenbacteria_57_25	0.000259072	B	0.1	2020-02-18
Ag	S_p1_S3_coassembly_Berkelbacteria_44_146	0.000232363	B	0.1	2020-02-18
Ag	S_p1_S3_coassembly_Berkelbacteria_60_33	5.23273e-05	B	0.1	2020-02-18
Ag	S_p1_S3_coassembly_Berkelbacteria_62_29	4.40368e-05	B	0.1	2020-02-18
Ag	S_p1_S3_coassembly_Blackburnbacteria_44_122	0.000125956	B	0.1	2020-02-18
Ag	S_p1_S3_coassembly_Blackburnbacteria_45_87	0.000220223	B	0.1	2020-02-18
Ag	S_p1_S3_coassembly_Brennerbacteria_51_69	4.92183e-05	B	0.1	2020-02-18
Ag	S_p1_S3_coassembly_Candidatus_Saccharibacteria_51_30	3.82399e-05	B	0.1	2020-02-18
Ag	S_p1_S3_coassembly_Candidatus_Saccharibacteria_52_31	0.000136514	B	0.1	2020-02-18
Ag	S_p1_S3_coassembly_Chisholmbacteria_47_36	0.000170786	B	0.1	2020-02-18
Ag	S_p1_S3_coassembly_Curtissbacteria_42_77	0.000222268	B	0.1	2020-02-18
Ag	S_p1_S3_coassembly_Daviesbacteria_37_444	0.00247163	B	0.1	2020-02-18
Ag	S_p1_S3_coassembly_Daviesbacteria_38_183	0.00259308	B	0.1	2020-02-18
Ag	S_p1_S3_coassembly_Daviesbacteria_38_70	6.15145e-05	B	0.1	2020-02-18
Ag	S_p1_S3_coassembly_Daviesbacteria_39_956	0.00119786	B	0.1	2020-02-18
Ag	S_p1_S3_coassembly_Daviesbacteria_41_989	0.00124524	B	0.1	2020-02-18
Ag	S_p1_S3_coassembly_Daviesbacteria_42_104	0.000579517	B	0.1	2020-02-18
Ag	S_p1_S3_coassembly_Daviesbacteria_42_38	3.42804e-05	B	0.1	2020-02-18
Ag	S_p1_S3_coassembly_Deltaproteobacteria_42_85	0.00026935	B	0.1	2020-02-18
Ag	S_p1_S3_coassembly_Deltaproteobacteria_50_26	9.05601e-05	B	0.1	2020-02-18
Ag	S_p1_S3_coassembly_Diapherotrites_46_58	2.14053e-05	B	0.1	2020-02-18
Ag	S_p1_S3_coassembly_Diapherotrites_48_87	0.000288262	B	0.1	2020-02-18
Ag	S_p1_S3_coassembly_Diapherotrites_51_226	0.00012459	B	0.1	2020-02-18
Ag	S_p1_S3_coassembly_Doudnabacteria_47_53	4.19899e-05	B	0.1	2020-02-18
Ag	S_p1_S3_coassembly_Doudnabacteria_47_79	0.000402403	B	0.1	2020-02-18
Ag	S_p1_S3_coassembly_Doudnabacteria_50_29	0.000194571	B	0.1	2020-02-18
Ag	S_p1_S3_coassembly_Doudnabacteria_52_69	0.000375063	B	0.1	2020-02-18
Ag	S_p1_S3_coassembly_Elusimicrobia_50_28	0.000105882	B	0.1	2020-02-18
Ag	S_p1_S3_coassembly_Elusimicrobia_51_25	7.74937e-05	B	0.1	2020-02-18
Ag	S_p1_S3_coassembly_Elusimicrobia_52_252	0.000175875	B	0.1	2020-02-18
Ag	S_p1_S3_coassembly_Elusimicrobia_58_61	0.000116454	B	0.1	2020-02-18
Ag	S_p1_S3_coassembly_Elusimicrobia_67_28	2.55619e-05	B	0.1	2020-02-18
Ag	S_p1_S3_coassembly_Genascibacteria_40_307	0.000435669	B	0.1	2020-02-18
Ag	S_p1_S3_coassembly_Genascibacteria_43_41	8.66848e-05	B	0.1	2020-02-18
Ag	S_p1_S3_coassembly_Giovannonibacteria_51_61	0.000141783	B	0.1	2020-02-18
Ag	S_p1_S3_coassembly_Gottesmanbacteria_39_55	0.000426814	B	0.1	2020-02-18
Ag	S_p1_S3_coassembly_Gottesmanbacteria_42_109	0.000459057	B	0.1	2020-02-18
Ag	S_p1_S3_coassembly_Gottesmanbacteria_43_141	0.000511544	B	0.1	2020-02-18
Ag	S_p1_S3_coassembly_Gottesmanbacteria_48_82	4.93656e-05	B	0.1	2020-02-18
Ag	S_p1_S3_coassembly_Gottesmanbacteria_51_23	5.95666e-05	B	0.1	2020-02-18
Ag	S_p1_S3_coassembly_Kaiserbacteria_49_49	5.38924e-05	B	0.1	2020-02-18
Ag	S_p1_S3_coassembly_Kaiserbacteria_52_75	0.000103143	B	0.1	2020-02-18
Ag	S_p1_S3_coassembly_Kaiserbacteria_54_116	0.000176923	B	0.1	2020-02-18
Ag	S_p1_S3_coassembly_Kaiserbacteria_54_183	0.000283246	B	0.1	2020-02-18
Ag	S_p1_S3_coassembly_Kaiserbacteria_54_98	6.7985e-05	B	0.1	2020-02-18
Ag	S_p1_S3_coassembly_Kaiserbacteria_55_37	3.51621e-05	B	0.1	2020-02-18
Ag	S_p1_S3_coassembly_Kaiserbacteria_56_78	8.142e-05	B	0.1	2020-02-18
Ag	S_p1_S3_coassembly_Katanobacteria_46_18	8.44982e-05	B	0.1	2020-02-18
Ag	S_p1_S3_coassembly_Kerfelbacteria_55_34	0.000172773	B	0.1	2020-02-18
Ag	S_p1_S3_coassembly_Kerfelbacteria_59_32	0.000160802	B	0.1	2020-02-18
Ag	S_p1_S3_coassembly_Komeilibacteria_52_33	4.54686e-05	B	0.1	2020-02-18
Ag	S_p1_S3_coassembly_Lambdaproteobacteria_69_214	0.000343341	B	0.1	2020-02-18
Ag	S_p1_S3_coassembly_Levybacteria_36_263	0.000664038	B	0.1	2020-02-18
Ag	S_p1_S3_coassembly_Levybacteria_38_134	0.000549832	B	0.1	2020-02-18
Ag	S_p1_S3_coassembly_Levybacteria_39_179	0.000470477	B	0.1	2020-02-18
Ag	S_p1_S3_coassembly_Levybacteria_40_84	0.000205716	B	0.1	2020-02-18
Ag	S_p1_S3_coassembly_Levybacteria_42_162	0.000295629	B	0.1	2020-02-18
Ag	S_p1_S3_coassembly_Levybacteria_42_368	0.00232545	B	0.1	2020-02-18
Ag	S_p1_S3_coassembly_Levybacteria_43_56	0.000103014	B	0.1	2020-02-18
Ag	S_p1_S3_coassembly_Levybacteria_43_83	0.000158938	B	0.1	2020-02-18
Ag	S_p1_S3_coassembly_Liptonbacteria_47_66	5.97675e-05	B	0.1	2020-02-18
Ag	S_p1_S3_coassembly_Liptonbacteria_48_121	0.00054438	B	0.1	2020-02-18
Ag	S_p1_S3_coassembly_Liptonbacteria_51_1199	0.0028547	B	0.1	2020-02-18
Ag	S_p1_S3_coassembly_Liptonbacteria_53_80	3.47681e-05	B	0.1	2020-02-18
Ag	S_p1_S3_coassembly_Liptonbacteria_58_90	2.36178e-05	B	0.1	2020-02-18
Ag	S_p1_S3_coassembly_Magasanikbacteria_52_34	0.000113404	B	0.1	2020-02-18
Ag	S_p1_S3_coassembly_Mamarchaeota_44_133	0.000209427	B	0.1	2020-02-18
Ag	S_p1_S3_coassembly_Microgenomates_40_427	0.00174345	B	0.1	2020-02-18
Ag	S_p1_S3_coassembly_Microgenomates_49_22	4.15836e-05	B	0.1	2020-02-18
Ag	S_p1_S3_coassembly_Microgenomates_49_36	5.06883e-05	B	0.1	2020-02-18
Ag	S_p1_S3_coassembly_Montesolbacteria_58_149	0.000291119	B	0.1	2020-02-18
Ag	S_p1_S3_coassembly_Nealsonbacteria_48_27	5.20898e-05	B	0.1	2020-02-18
Ag	S_p1_S3_coassembly_Nitrospirae_61_32	0.000103103	B	0.1	2020-02-18
Ag	S_p1_S3_coassembly_Niyogibacteria_44_56	6.1159e-05	B	0.1	2020-02-18
Ag	S_p1_S3_coassembly_Niyogibacteria_51_33	5.74771e-05	B	0.1	2020-02-18
Ag	S_p1_S3_coassembly_Omnitrophica_47_39	0.000458068	B	0.1	2020-02-18
Ag	S_p1_S3_coassembly_Pacearchaeota_34_115	9.16856e-05	B	0.1	2020-02-18
Ag	S_p1_S3_coassembly_Pacearchaeota_38_135	6.62069e-05	B	0.1	2020-02-18
Ag	S_p1_S3_coassembly_Pacearchaeota_38_79	8.59152e-05	B	0.1	2020-02-18
Ag	S_p1_S3_coassembly_Parcubacteria_44_75	0.000186822	B	0.1	2020-02-18
Ag	S_p1_S3_coassembly_Parcubacteria_45_229	0.000272842	B	0.1	2020-02-18
Ag	S_p1_S3_coassembly_Parcubacteria_46_66	0.00045732	B	0.1	2020-02-18
Ag	S_p1_S3_coassembly_Parcubacteria_47_59	0.000224378	B	0.1	2020-02-18
Ag	S_p1_S3_coassembly_Parcubacteria_49_116	1.65603e-05	B	0.1	2020-02-18
Ag	S_p1_S3_coassembly_Parcubacteria_49_60	0.000157065	B	0.1	2020-02-18
Ag	S_p1_S3_coassembly_Parcubacteria_50_38	2.96258e-05	B	0.1	2020-02-18
Ag	S_p1_S3_coassembly_Parcubacteria_50_592	0.000565056	B	0.1	2020-02-18
Ag	S_p1_S3_coassembly_Parcubacteria_51_31	0.000190064	B	0.1	2020-02-18
Ag	S_p1_S3_coassembly_Parcubacteria_53_17	4.07657e-05	B	0.1	2020-02-18
Ag	S_p1_S3_coassembly_Parcubacteria_54_30	4.51476e-05	B	0.1	2020-02-18
Ag	S_p1_S3_coassembly_Parcubacteria_56_79	0.000212272	B	0.1	2020-02-18
Ag	S_p1_S3_coassembly_Peregrinibacteria_47_66	4.44164e-05	B	0.1	2020-02-18
Ag	S_p1_S3_coassembly_Peregrinibacteria_56_164	0.000911	B	0.1	2020-02-18
Ag	S_p1_S3_coassembly_RIFCSPHIGHO2_02_FULL_Deltaproteobacteria_44_16_curated_54_19	2.88047e-05	B	0.1	2020-02-18
Ag	S_p1_S3_coassembly_RIFCSPHIGHO2_02_FULL_Deltaproteobacteria_44_53_curated_53_77	0.000260598	B	0.1	2020-02-18
Ag	S_p1_S3_coassembly_RIFCSPLOWO2_12_FULL_Betaproteobacteria_68_19_curated_69_53	6.5326e-05	B	0.1	2020-02-18
Ag	S_p1_S3_coassembly_Roizmanbacteria_43_42	0.000169189	B	0.1	2020-02-18
Ag	S_p1_S3_coassembly_Roizmanbacteria_44_27	6.69576e-05	B	0.1	2020-02-18
Ag	S_p1_S3_coassembly_Ryanbacteria_49_58	6.07659e-05	B	0.1	2020-02-18
Ag	S_p1_S3_coassembly_Sungbacteria_52_71	0.000203135	B	0.1	2020-02-18
Ag	S_p1_S3_coassembly_Sungbacteria_53_63	0.000368214	B	0.1	2020-02-18
Ag	S_p1_S3_coassembly_Sungbacteria_56_177	0.000116386	B	0.1	2020-02-18
Ag	S_p1_S3_coassembly_Sungbacteria_59_124	0.000476705	B	0.1	2020-02-18
Ag	S_p1_S3_coassembly_Terrybacteria_59_22	4.32936e-05	B	0.1	2020-02-18
Ag	S_p1_S3_coassembly_Thaumarchaeota_33_100	0.000127906	B	0.1	2020-02-18
Ag	S_p1_S3_coassembly_Uhrbacteria_49_63	0.000327	B	0.1	2020-02-18
Ag	S_p1_S3_coassembly_Uhrbacteria_56_20	5.86708e-05	B	0.1	2020-02-18
Ag	S_p1_S3_coassembly_Uhrbacteria_60_33	1.54801e-05	B	0.1	2020-02-18
Ag	S_p1_S3_coassembly_Uhrbacteria_63_22	9.08568e-05	B	0.1	2020-02-18
Ag	S_p1_S3_coassembly_Vogelbacteria_51_133	6.87293e-05	B	0.1	2020-02-18
Ag	S_p1_S3_coassembly_Wildermuthbacteria_49_67	4.55587e-05	B	0.1	2020-02-18
Ag	S_p1_S3_coassembly_Woesearchaeota_37_158	0.000310067	B	0.1	2020-02-18
Ag	S_p1_S3_coassembly_Woesearchaeota_37_38	0.000228905	B	0.1	2020-02-18
Ag	S_p1_S3_coassembly_Woesearchaeota_39_34	9.41675e-05	B	0.1	2020-02-18
Ag	S_p1_S3_coassembly_Woesearchaeota_39_91	0.000352961	B	0.1	2020-02-18
Ag	S_p1_S3_coassembly_Woesearchaeota_42_60	0.000181012	B	0.1	2020-02-18
Ag	S_p1_S3_coassembly_Woesearchaeota_45_29	2.75973e-05	B	0.1	2020-02-18
Ag	S_p1_S3_coassembly_Woesearchaeota_45_47	6.97345e-05	B	0.1	2020-02-18
Ag	S_p1_S3_coassembly_Woesearchaeota_49_30	9.77181e-05	B	0.1	2020-02-18
Ag	S_p1_S3_coassembly_Woesearchaeota_52_42	5.44984e-05	B	0.1	2020-02-18
Ag	S_p1_S3_coassembly_Woesearchaeota_55_21	1.17554e-05	B	0.1	2020-02-18
Ag	S_p1_S3_coassembly_Woesearchaeota_57_86	7.40663e-05	B	0.1	2020-02-18
Ag	S_p1_S3_coassembly_Woesearchaeota-I_38_69	0.000265379	B	0.1	2020-02-18
Ag	S_p1_S3_coassembly_Woesearchaeota-I_44_80	3.1453e-05	B	0.1	2020-02-18
Ag	S_p1_S3_coassembly_Woesearchaeota-I_45_28	3.0733e-06	B	0.1	2020-02-18
Ag	S_p1_S3_coassembly_Woesearchaeota-I_45_30	0.000107881	B	0.1	2020-02-18
Ag	S_p1_S3_coassembly_Woesearchaeota-II_29_154	0.000594484	B	0.1	2020-02-18
Ag	S_p1_S3_coassembly_Woesearchaeota-II_31_108	0.00054022	B	0.1	2020-02-18
Ag	S_p1_S3_coassembly_Woesearchaeota-II_33_315	0.000539999	B	0.1	2020-02-18
Ag	S_p1_S3_coassembly_Woesearchaeota-II_46_22	0.000171564	B	0.1	2020-02-18
Ag	S_p1_S3_coassembly_Woesebacteria_44_55	7.49803e-05	B	0.1	2020-02-18
Ag	S_p1_S3_coassembly_Woesebacteria_45_39	5.7932e-05	B	0.1	2020-02-18
Ag	S_p1_S3_coassembly_Wolfebacteria_50_65	0.000154356	B	0.1	2020-02-18
Ag	S_p1_S3_coassembly_Yanofskybacteria_42_316	0.000221678	B	0.1	2020-02-18
Ag	S_p1_S3_coassembly_Yanofskybacteria_45_39	7.74998e-05	B	0.1	2020-02-18
Ag	S_p1_S3_coassembly_Zambryskibacteria_40_87	0.000158839	B	0.1	2020-02-18
Ag	S_p2_S4_coassembly_Acidobacteria_59_51	0.000122359	B	0.1	2020-02-18
Ag	S_p2_S4_coassembly_Acidobacteria_70_31	0.000273554	B	0.1	2020-02-18
Ag	S_p2_S4_coassembly_Acidobacteria_70_65	0.000387879	B	0.1	2020-02-18
Ag	S_p2_S4_coassembly_Actinobacteria_72_53	0.000272556	B	0.1	2020-02-18
Ag	S_p2_S4_coassembly_Aenigmarchaeota_39_39	0.000109661	B	0.1	2020-02-18
Ag	S_p2_S4_coassembly_Aenigmarchaeota_40_40	0.000208177	B	0.1	2020-02-18
Ag	S_p2_S4_coassembly_Aenigmarchaeota_44_80	0.000612569	B	0.1	2020-02-18
Ag	S_p2_S4_coassembly_Aenigmarchaeota_45_36	0.000145324	B	0.1	2020-02-18
Ag	S_p2_S4_coassembly_Aenigmarchaeota_49_229	0.000686507	B	0.1	2020-02-18
Ag	S_p2_S4_coassembly_Aenigmarchaeota_49_73	0.000349112	B	0.1	2020-02-18
Ag	S_p2_S4_coassembly_Aenigmarchaeota_52_24	8.85154e-05	B	0.1	2020-02-18
Ag	S_p2_S4_coassembly_Aenigmarchaeota_58_22	4.48038e-05	B	0.1	2020-02-18
Ag	S_p2_S4_coassembly_Aenigmarchaeota_63_33	0.000126292	B	0.1	2020-02-18
Ag	S_p2_S4_coassembly_Alphaproteobacteria_71_98	0.00065397	B	0.1	2020-02-18
Ag	S_p2_S4_coassembly_Bacteria_61_68	0.000238472	B	0.1	2020-02-18
Ag	S_p2_S4_coassembly_Berkelbacteria_54_22	0.000556203	B	0.1	2020-02-18
Ag	S_p2_S4_coassembly_Berkelbacteria_54_56	0.000258445	B	0.1	2020-02-18
Ag	S_p2_S4_coassembly_Betaproteobacteria_61_95	0.000393655	B	0.1	2020-02-18
Ag	S_p2_S4_coassembly_Betaproteobacteria_63_71	0.000299828	B	0.1	2020-02-18
Ag	S_p2_S4_coassembly_Betaproteobacteria_63_76	0.000322049	B	0.1	2020-02-18
Ag	S_p2_S4_coassembly_Chloroflexi_49_27	6.56396e-05	B	0.1	2020-02-18
Ag	S_p2_S4_coassembly_Chloroflexi_51_30	0.000209333	B	0.1	2020-02-18
Ag	S_p2_S4_coassembly_Chloroflexi_56_118	0.000557058	B	0.1	2020-02-18
Ag	S_p2_S4_coassembly_Chloroflexi_61_34	8.68418e-05	B	0.1	2020-02-18
Ag	S_p2_S4_coassembly_Chloroflexi_61_37	0.000120138	B	0.1	2020-02-18
Ag	S_p2_S4_coassembly_Chloroflexi_63_28	0.000382403	B	0.1	2020-02-18
Ag	S_p2_S4_coassembly_Chloroflexi_65_57	0.000311049	B	0.1	2020-02-18
Ag	S_p2_S4_coassembly_Chloroflexi_66_61	0.000289449	B	0.1	2020-02-18
Ag	S_p2_S4_coassembly_Colwellbacteria_60_19	0.00012178	B	0.1	2020-02-18
Ag	S_p2_S4_coassembly_Deltaproteobacteria_48_23	0.000155849	B	0.1	2020-02-18
Ag	S_p2_S4_coassembly_Deltaproteobacteria_49_37	0.000525347	B	0.1	2020-02-18
Ag	S_p2_S4_coassembly_Deltaproteobacteria_51_61	0.00067794	B	0.1	2020-02-18
Ag	S_p2_S4_coassembly_Deltaproteobacteria_52_21	0.000674518	B	0.1	2020-02-18
Ag	S_p2_S4_coassembly_Deltaproteobacteria_53_32	0.000496659	B	0.1	2020-02-18
Ag	S_p2_S4_coassembly_Deltaproteobacteria_54_33	0.000332951	B	0.1	2020-02-18
Ag	S_p2_S4_coassembly_Deltaproteobacteria_63_23	0.000123878	B	0.1	2020-02-18
Ag	S_p2_S4_coassembly_Diapherotrites_52_80	0.000350727	B	0.1	2020-02-18
Ag	S_p2_S4_coassembly_Doudnabacteria_47_31	0.000232521	B	0.1	2020-02-18
Ag	S_p2_S4_coassembly_DPANN_51_18	5.09173e-05	B	0.1	2020-02-18
Ag	S_p2_S4_coassembly_Elusimicrobia_52_32	0.000305823	B	0.1	2020-02-18
Ag	S_p2_S4_coassembly_Elusimicrobia_60_19	8.72366e-05	B	0.1	2020-02-18
Ag	S_p2_S4_coassembly_Elusimicrobia_62_34	0.000142556	B	0.1	2020-02-18
Ag	S_p2_S4_coassembly_Elusimicrobia_62_53	0.000273326	B	0.1	2020-02-18
Ag	S_p2_S4_coassembly_Elusimicrobia_63_32	7.27011e-05	B	0.1	2020-02-18
Ag	S_p2_S4_coassembly_Elusimicrobia_69_76	0.000219311	B	0.1	2020-02-18
Ag	S_p2_S4_coassembly_Elusimicrobia_70_34	5.99939e-05	B	0.1	2020-02-18
Ag	S_p2_S4_coassembly_Elusimicrobia_71_33	0.000132836	B	0.1	2020-02-18
Ag	S_p2_S4_coassembly_Euryarchaeota_61_78	0.000251299	B	0.1	2020-02-18
Ag	S_p2_S4_coassembly_Euryarchaeota_62_92	0.000170705	B	0.1	2020-02-18
Ag	S_p2_S4_coassembly_Euryarchaeota_67_55	0.000696796	B	0.1	2020-02-18
Ag	S_p2_S4_coassembly_Euryarchaeota_68_50	0.000322575	B	0.1	2020-02-18
Ag	S_p2_S4_coassembly_Gammaproteobacteria_44_58	0.000232745	B	0.1	2020-02-18
Ag	S_p2_S4_coassembly_Gemmatimonadetes_68_26	4.98178e-05	B	0.1	2020-02-18
Ag	S_p2_S4_coassembly_Gemmatimonadetes_70_78	0.000524535	B	0.1	2020-02-18
Ag	S_p2_S4_coassembly_Ignavibacteriales_51_42	0.000200085	B	0.1	2020-02-18
Ag	S_p2_S4_coassembly_Ignavibacteriales_54_21	1.35352e-05	B	0.1	2020-02-18
Ag	S_p2_S4_coassembly_Jacksonbacteria_46_39	0.000482405	B	0.1	2020-02-18
Ag	S_p2_S4_coassembly_Kerfelbacteria_47_26	4.4327e-05	B	0.1	2020-02-18
Ag	S_p2_S4_coassembly_Kerfelbacteria_56_46	0.000300241	B	0.1	2020-02-18
Ag	S_p2_S4_coassembly_Kerfelbacteria_58_88	0.000429536	B	0.1	2020-02-18
Ag	S_p2_S4_coassembly_Latescibacteria-like_68_47	0.000335826	B	0.1	2020-02-18
Ag	S_p2_S4_coassembly_Magasanikbacteria_45_150	0.000655199	B	0.1	2020-02-18
Ag	S_p2_S4_coassembly_Micrarchaeota_40_33	0.000428983	B	0.1	2020-02-18
Ag	S_p2_S4_coassembly_Micrarchaeota_46_17	0.000130726	B	0.1	2020-02-18
Ag	S_p2_S4_coassembly_Micrarchaeota_56_85	0.00025038	B	0.1	2020-02-18
Ag	S_p2_S4_coassembly_Montesolbacteria_58_38	0.000261574	B	0.1	2020-02-18
Ag	S_p2_S4_coassembly_NC10_61_204	0.000911713	B	0.1	2020-02-18
Ag	S_p2_S4_coassembly_NC10_71_167	0.000391296	B	0.1	2020-02-18
Ag	S_p2_S4_coassembly_NC10_71_405	0.00154475	B	0.1	2020-02-18
Ag	S_p2_S4_coassembly_Nealsonbacteria_51_38	0.000724698	B	0.1	2020-02-18
Ag	S_p2_S4_coassembly_Nitrospinae_39_55	0.000180879	B	0.1	2020-02-18
Ag	S_p2_S4_coassembly_Nitrospinae_58_131	0.000415522	B	0.1	2020-02-18
Ag	S_p2_S4_coassembly_Nitrospinae_58_95	0.000220699	B	0.1	2020-02-18
Ag	S_p2_S4_coassembly_Nitrospirae_61_61	7.889e-05	B	0.1	2020-02-18
Ag	S_p2_S4_coassembly_Omnitrophica_43_29	9.89349e-05	B	0.1	2020-02-18
Ag	S_p2_S4_coassembly_Omnitrophica_46_49	0.000467263	B	0.1	2020-02-18
Ag	S_p2_S4_coassembly_Omnitrophica_47_36	0.000299749	B	0.1	2020-02-18
Ag	S_p2_S4_coassembly_Omnitrophica_48_47	0.000307723	B	0.1	2020-02-18
Ag	S_p2_S4_coassembly_Omnitrophica_49_33	0.000189002	B	0.1	2020-02-18
Ag	S_p2_S4_coassembly_Omnitrophica_49_42	0.000285783	B	0.1	2020-02-18
Ag	S_p2_S4_coassembly_Omnitrophica_49_72	0.000269564	B	0.1	2020-02-18
Ag	S_p2_S4_coassembly_Omnitrophica_50_22	0.000114937	B	0.1	2020-02-18
Ag	S_p2_S4_coassembly_Omnitrophica_51_121	0.000841503	B	0.1	2020-02-18
Ag	S_p2_S4_coassembly_Omnitrophica_51_20	0.000126684	B	0.1	2020-02-18
Ag	S_p2_S4_coassembly_Omnitrophica_52_44	1.18481e-05	B	0.1	2020-02-18
Ag	S_p2_S4_coassembly_Omnitrophica_53_61	0.000469774	B	0.1	2020-02-18
Ag	S_p2_S4_coassembly_Omnitrophica_57_22	4.36742e-05	B	0.1	2020-02-18
Ag	S_p2_S4_coassembly_Omnitrophica_61_33	0.000445346	B	0.1	2020-02-18
Ag	S_p2_S4_coassembly_Omnitrophica_64_53	0.00019811	B	0.1	2020-02-18
Ag	S_p2_S4_coassembly_Omnitrophica_65_43	0.000232476	B	0.1	2020-02-18
Ag	S_p2_S4_coassembly_Omnitrophica_65_73	0.000317224	B	0.1	2020-02-18
Ag	S_p2_S4_coassembly_Omnitrophica_67_50	0.00016413	B	0.1	2020-02-18
Ag	S_p2_S4_coassembly_Omnitrophica_68_36	0.000281333	B	0.1	2020-02-18
Ag	S_p2_S4_coassembly_Omnitrophica_68_85	0.000678069	B	0.1	2020-02-18
Ag	S_p2_S4_coassembly_Parcubacteria_44_41	0.000549666	B	0.1	2020-02-18
Ag	S_p2_S4_coassembly_Parcubacteria_51_46	0.000243449	B	0.1	2020-02-18
Ag	S_p2_S4_coassembly_Peregrinibacteria_42_45	0.000926706	B	0.1	2020-02-18
Ag	S_p2_S4_coassembly_Peregrinibacteria_43_19	0.000142644	B	0.1	2020-02-18
Ag	S_p2_S4_coassembly_Planctomycetes_39_40	0.000306882	B	0.1	2020-02-18
Ag	S_p2_S4_coassembly_Planctomycetes_41_115	0.00149134	B	0.1	2020-02-18
Ag	S_p2_S4_coassembly_Planctomycetes_70_32	0.000296529	B	0.1	2020-02-18
Ag	S_p2_S4_coassembly_RIFCSPHIGHO2_02_FULL_Deltaproteobacteria_44_53_curated_54_27	0.000191935	B	0.1	2020-02-18
Ag	S_p2_S4_coassembly_RIFCSPLOWO2_02_FULL_Elusimicrobia_39_32_curated_49_52	0.000222096	B	0.1	2020-02-18
Ag	S_p2_S4_coassembly_RIFCSPLOWO2_12_FULL_Elusimicrobia_59_9_curated_60_33	4.49116e-05	B	0.1	2020-02-18
Ag	S_p2_S4_coassembly_Roizmanbacteria_37_64	0.00140996	B	0.1	2020-02-18
Ag	S_p2_S4_coassembly_Rokubacteria_67_47	0.000221996	B	0.1	2020-02-18
Ag	S_p2_S4_coassembly_Rokubacteria_70_111	0.000383838	B	0.1	2020-02-18
Ag	S_p2_S4_coassembly_Rokubacteria_72_125	0.00066249	B	0.1	2020-02-18
Ag	S_p2_S4_coassembly_Rokubacteria_72_193	0.000428012	B	0.1	2020-02-18
Ag	S_p2_S4_coassembly_Sungbacteria_49_53	5.00715e-05	B	0.1	2020-02-18
Ag	S_p2_S4_coassembly_Tectomicrobia_69_93	0.000307408	B	0.1	2020-02-18
Ag	S_p2_S4_coassembly_Thaumarchaeota_48_37	0.000177698	B	0.1	2020-02-18
Ag	S_p2_S4_coassembly_Uhrbacteria_44_36	0.000335277	B	0.1	2020-02-18
Ag	S_p2_S4_coassembly_Uhrbacteria_44_41	0.000369376	B	0.1	2020-02-18
Ag	S_p2_S4_coassembly_Uhrbacteria_48_44	0.000318288	B	0.1	2020-02-18
Ag	S_p2_S4_coassembly_Uhrbacteria_48_664	0.00259858	B	0.1	2020-02-18
Ag	S_p2_S4_coassembly_Uhrbacteria_49_27	8.28092e-05	B	0.1	2020-02-18
Ag	S_p2_S4_coassembly_Uhrbacteria_50_25	1.45482e-05	B	0.1	2020-02-18
Ag	S_p2_S4_coassembly_Uhrbacteria_51_101	0.000680861	B	0.1	2020-02-18
Ag	S_p2_S4_coassembly_Uhrbacteria_52_107	0.000480363	B	0.1	2020-02-18
Ag	S_p2_S4_coassembly_Uhrbacteria_53_22	0.000252005	B	0.1	2020-02-18
Ag	S_p2_S4_coassembly_Uhrbacteria_53_34	6.58461e-05	B	0.1	2020-02-18
Ag	S_p2_S4_coassembly_Uhrbacteria_56_31	0.000181306	B	0.1	2020-02-18
Ag	S_p2_S4_coassembly_Uhrbacteria_59_539	0.00245598	B	0.1	2020-02-18
Ag	S_p2_S4_coassembly_Uhrbacteria_60_31	0.000453996	B	0.1	2020-02-18
Ag	S_p2_S4_coassembly_Uhrbacteria_61_26	9.48692e-05	B	0.1	2020-02-18
Ag	S_p2_S4_coassembly_Uhrbacteria_62_22	8.48551e-05	B	0.1	2020-02-18
Ag	S_p2_S4_coassembly_Uhrbacteria_63_108	0.00032579	B	0.1	2020-02-18
Ag	S_p2_S4_coassembly_Woesearchaeota_34_95	0.000645598	B	0.1	2020-02-18
Ag	S_p2_S4_coassembly_Woesearchaeota_39_97	0.000686915	B	0.1	2020-02-18
Ag	S_p2_S4_coassembly_Woesearchaeota_45_88	0.000309243	B	0.1	2020-02-18
Ag	S_p2_S4_coassembly_Woesearchaeota_48_40	0.000130999	B	0.1	2020-02-18
Ag	S_p2_S4_coassembly_Woesearchaeota_48_44	0.000228331	B	0.1	2020-02-18
Ag	S_p2_S4_coassembly_Woesearchaeota_49_28	0.000129166	B	0.1	2020-02-18
Ag	S_p2_S4_coassembly_Woesearchaeota_52_30	0.000169598	B	0.1	2020-02-18
Ag	S_p2_S4_coassembly_Woesearchaeota-II_39_41	0.000269432	B	0.1	2020-02-18
Ag	S_p65_S5_coassembly_Acidobacteria_54_125	0.00119783	B	0.1	2020-02-18
Ag	S_p65_S5_coassembly_Acidobacteria_54_40	0.000535443	B	0.1	2020-02-18
Ag	S_p65_S5_coassembly_Acidobacteria_57_14	0.000149187	B	0.1	2020-02-18
Ag	S_p65_S5_coassembly_Acidobacteria_58_16	9.49751e-05	B	0.1	2020-02-18
Ag	S_p65_S5_coassembly_Acidobacteria_58_19	0.000111616	B	0.1	2020-02-18
Ag	S_p65_S5_coassembly_Acidobacteria_59_101	0.00028707	B	0.1	2020-02-18
Ag	S_p65_S5_coassembly_Acidobacteria_60_18	0.000224651	B	0.1	2020-02-18
Ag	S_p65_S5_coassembly_Acidobacteria_60_37	0.000493618	B	0.1	2020-02-18
Ag	S_p65_S5_coassembly_Acidobacteria_61_43	0.000360163	B	0.1	2020-02-18
Ag	S_p65_S5_coassembly_Acidobacteria_63_32	0.000663902	B	0.1	2020-02-18
Ag	S_p65_S5_coassembly_Acidobacteria_65_44	0.00052477	B	0.1	2020-02-18
Ag	S_p65_S5_coassembly_Acidobacteria_66_36	0.000491507	B	0.1	2020-02-18
Ag	S_p65_S5_coassembly_Acidobacteria_66_43	0.00107717	B	0.1	2020-02-18
Ag	S_p65_S5_coassembly_Acidobacteria_68_39	0.000237652	B	0.1	2020-02-18
Ag	S_p65_S5_coassembly_Actinobacteria_73_24	0.000248265	B	0.1	2020-02-18
Ag	S_p65_S5_coassembly_Alphaproteobacteria_61_20	0.000330082	B	0.1	2020-02-18
Ag	S_p65_S5_coassembly_Armatimonadetes_69_20	0.000199908	B	0.1	2020-02-18
Ag	S_p65_S5_coassembly_Betaproteobacteria_62_47	4.29378e-05	B	0.1	2020-02-18
Ag	S_p65_S5_coassembly_Chloroflexi_51_19	8.10938e-05	B	0.1	2020-02-18
Ag	S_p65_S5_coassembly_Chloroflexi_52_19	0.000179589	B	0.1	2020-02-18
Ag	S_p65_S5_coassembly_Chloroflexi_53_17	0.000228521	B	0.1	2020-02-18
Ag	S_p65_S5_coassembly_Chloroflexi_53_26	0.000186229	B	0.1	2020-02-18
Ag	S_p65_S5_coassembly_Chloroflexi_53_41	0.000220014	B	0.1	2020-02-18
Ag	S_p65_S5_coassembly_Chloroflexi_54_18	0.000104878	B	0.1	2020-02-18
Ag	S_p65_S5_coassembly_Chloroflexi_56_73	0.000535885	B	0.1	2020-02-18
Ag	S_p65_S5_coassembly_Chloroflexi_57_104	0.000334865	B	0.1	2020-02-18
Ag	S_p65_S5_coassembly_Chloroflexi_57_27	0.000580993	B	0.1	2020-02-18
Ag	S_p65_S5_coassembly_Chloroflexi_59_50	0.000210465	B	0.1	2020-02-18
Ag	S_p65_S5_coassembly_Chloroflexi_59_59	0.000182564	B	0.1	2020-02-18
Ag	S_p65_S5_coassembly_Chloroflexi_59_63	0.000578516	B	0.1	2020-02-18
Ag	S_p65_S5_coassembly_Chloroflexi_60_21	0.000180454	B	0.1	2020-02-18
Ag	S_p65_S5_coassembly_Chloroflexi_60_34	0.000314068	B	0.1	2020-02-18
Ag	S_p65_S5_coassembly_Chloroflexi_60_41	0.00027276	B	0.1	2020-02-18
Ag	S_p65_S5_coassembly_Chloroflexi_62_20	7.63085e-05	B	0.1	2020-02-18
Ag	S_p65_S5_coassembly_Chloroflexi_63_16	3.89884e-05	B	0.1	2020-02-18
Ag	S_p65_S5_coassembly_Chloroflexi_63_27	0.00022189	B	0.1	2020-02-18
Ag	S_p65_S5_coassembly_Chloroflexi_63_32	0.000154129	B	0.1	2020-02-18
Ag	S_p65_S5_coassembly_Chloroflexi_63_37	0.000100201	B	0.1	2020-02-18
Ag	S_p65_S5_coassembly_Chloroflexi_64_18	8.17505e-05	B	0.1	2020-02-18
Ag	S_p65_S5_coassembly_Chloroflexi_64_30	8.50679e-05	B	0.1	2020-02-18
Ag	S_p65_S5_coassembly_Chloroflexi_64_89	0.000467681	B	0.1	2020-02-18
Ag	S_p65_S5_coassembly_Chloroflexi_65_24	0.000145752	B	0.1	2020-02-18
Ag	S_p65_S5_coassembly_Chloroflexi_65_25	0.000108489	B	0.1	2020-02-18
Ag	S_p65_S5_coassembly_Chloroflexi_65_67	0.000318978	B	0.1	2020-02-18
Ag	S_p65_S5_coassembly_Chloroflexi_67_50	0.000241577	B	0.1	2020-02-18
Ag	S_p65_S5_coassembly_Chloroflexi_68_29	0.000250923	B	0.1	2020-02-18
Ag	S_p65_S5_coassembly_Chloroflexi_69_44	0.000454506	B	0.1	2020-02-18
Ag	S_p65_S5_coassembly_Chloroflexi_71_33	0.000247351	B	0.1	2020-02-18
Ag	S_p65_S5_coassembly_Cyanobacteria_54_12	6.14859e-05	B	0.1	2020-02-18
Ag	S_p65_S5_coassembly_Deltaproteobacteria_43_16	0.000251984	B	0.1	2020-02-18
Ag	S_p65_S5_coassembly_Deltaproteobacteria_54_58	0.000304194	B	0.1	2020-02-18
Ag	S_p65_S5_coassembly_Deltaproteobacteria_55_23	0.000494999	B	0.1	2020-02-18
Ag	S_p65_S5_coassembly_Deltaproteobacteria_61_53	0.00109669	B	0.1	2020-02-18
Ag	S_p65_S5_coassembly_Deltaproteobacteria_62_25	0.000253186	B	0.1	2020-02-18
Ag	S_p65_S5_coassembly_Deltaproteobacteria_64_25	0.000261577	B	0.1	2020-02-18
Ag	S_p65_S5_coassembly_Deltaproteobacteria_66_63	0.000252738	B	0.1	2020-02-18
Ag	S_p65_S5_coassembly_Gemmatimonadetes_65_21	0.000106017	B	0.1	2020-02-18
Ag	S_p65_S5_coassembly_Gemmatimonadetes_67_19	0.000137615	B	0.1	2020-02-18
Ag	S_p65_S5_coassembly_Gemmatimonadetes_69_40	0.000743608	B	0.1	2020-02-18
Ag	S_p65_S5_coassembly_Gemmatimonadetes_69_45	0.00052039	B	0.1	2020-02-18
Ag	S_p65_S5_coassembly_Gemmatimonadetes_69_46	0.000600143	B	0.1	2020-02-18
Ag	S_p65_S5_coassembly_Gemmatimonadetes_71_46	0.000357035	B	0.1	2020-02-18
Ag	S_p65_S5_coassembly_Hydrogenedentes_59_18	8.50776e-05	B	0.1	2020-02-18
Ag	S_p65_S5_coassembly_Ignavibacteriae_45_22	0.00109143	B	0.1	2020-02-18
Ag	S_p65_S5_coassembly_Ignavibacteriae_52_13	7.12641e-05	B	0.1	2020-02-18
Ag	S_p65_S5_coassembly_Latescibacteria-like_55_20	0.000224381	B	0.1	2020-02-18
Ag	S_p65_S5_coassembly_Latescibacteria-like_62_34	0.000442954	B	0.1	2020-02-18
Ag	S_p65_S5_coassembly_Melainabacteria_47_13	0.000201673	B	0.1	2020-02-18
Ag	S_p65_S5_coassembly_NC10_65_130	0.000384517	B	0.1	2020-02-18
Ag	S_p65_S5_coassembly_NC10_65_48	0.000241941	B	0.1	2020-02-18
Ag	S_p65_S5_coassembly_Omnitrophica_60_22	0.000263082	B	0.1	2020-02-18
Ag	S_p65_S5_coassembly_Planctomycetes_52_288	0.00179012	B	0.1	2020-02-18
Ag	S_p65_S5_coassembly_Planctomycetes_64_35	0.000299888	B	0.1	2020-02-18
Ag	S_p65_S5_coassembly_Planctomycetes_64_41	0.000556734	B	0.1	2020-02-18
Ag	S_p65_S5_coassembly_Planctomycetes_67_16	0.000107069	B	0.1	2020-02-18
Ag	S_p65_S5_coassembly_Planctomycetes_69_23	0.000413021	B	0.1	2020-02-18
Ag	S_p65_S5_coassembly_Planctomycetes_69_29	0.000710827	B	0.1	2020-02-18
Ag	S_p65_S5_coassembly_Planctomycetes_71_22	0.00018766	B	0.1	2020-02-18
Ag	S_p65_S5_coassembly_Planctomycetes_73_34	0.000493446	B	0.1	2020-02-18
Ag	S_p65_S5_coassembly_RBG_16_Chloroflexi_68_14_curated_71_28	0.000299079	B	0.1	2020-02-18
Ag	S_p65_S5_coassembly_Rokubacteria_67_27	0.000284612	B	0.1	2020-02-18
Ag	S_p65_S5_coassembly_Rokubacteria_67_43	0.000348218	B	0.1	2020-02-18
Ag	S_p65_S5_coassembly_Rokubacteria_68_51	0.000624315	B	0.1	2020-02-18
Ag	S_p65_S5_coassembly_Rokubacteria_71_44	0.000170884	B	0.1	2020-02-18
Ag	S_p65_S5_coassembly_Rokubacteria_71_62	0.000345665	B	0.1	2020-02-18
Ag	S_p65_S5_coassembly_Rokubacteria_72_66	0.000428853	B	0.1	2020-02-18
Ag	S_p65_S5_coassembly_Tectomicrobia_47_24	0.000151093	B	0.1	2020-02-18
Ag	S_p65_S5_coassembly_Tectomicrobia_50_15	0.000201284	B	0.1	2020-02-18
Ag	S_p65_S5_coassembly_Uhrbacteria_49_37	0.000535644	B	0.1	2020-02-18
Ag	S_p65_S5_coassembly_Uhrbacteria_51_35	0.00152279	B	0.1	2020-02-18
Ag	S_p65_S5_coassembly_Uhrbacteria_58_36	0.000923757	B	0.1	2020-02-18
Ag	S_p65_S5_coassembly_Verrucomicrobia_59_29	0.000220526	B	0.1	2020-02-18
Ag	S_p65_S5_coassembly_Verrucomicrobia_64_31	0.000102908	B	0.1	2020-02-18
Ag	S_p65_S5_coassembly_WOR_2_61_36	0.000518397	B	0.1	2020-02-18
Ag	B_1_S1_Biohub_coassembly_Acidobacteria_57_70	0.00179102	B	0.1	2020-03-17
Ag	B_1_S1_Biohub_coassembly_Acidobacteria_58_25	0.000576927	B	0.1	2020-03-17
Ag	B_1_S1_Biohub_coassembly_Acidobacteria_60_29	0.000665512	B	0.1	2020-03-17
Ag	B_1_S1_Biohub_coassembly_Acidobacteria_62_56	0.00143147	B	0.1	2020-03-17
Ag	B_1_S1_Biohub_coassembly_Acidobacteria_65_34	0.000883266	B	0.1	2020-03-17
Ag	B_1_S1_Biohub_coassembly_Acidobacteria_65_68	0.00177996	B	0.1	2020-03-17
Ag	B_1_S1_Biohub_coassembly_Armatimonadetes_56_30	0.000767641	B	0.1	2020-03-17
Ag	B_1_S1_Biohub_coassembly_Chloroflexi_52_39	0.00102087	B	0.1	2020-03-17
Ag	B_1_S1_Biohub_coassembly_Chloroflexi_53_259	0.00622401	B	0.1	2020-03-17
Ag	B_1_S1_Biohub_coassembly_Chloroflexi_53_31	0.000690316	B	0.1	2020-03-17
Ag	B_1_S1_Biohub_coassembly_Chloroflexi_53_56	0.00140708	B	0.1	2020-03-17
Ag	B_1_S1_Biohub_coassembly_Chloroflexi_54_26	0.000623184	B	0.1	2020-03-17
Ag	B_1_S1_Biohub_coassembly_Chloroflexi_54_266	0.00671497	B	0.1	2020-03-17
Ag	B_1_S1_Biohub_coassembly_Chloroflexi_56_133	0.0035764	B	0.1	2020-03-17
Ag	B_1_S1_Biohub_coassembly_Chloroflexi_56_24	0.000582783	B	0.1	2020-03-17
Ag	B_1_S1_Biohub_coassembly_Chloroflexi_56_35	0.000872234	B	0.1	2020-03-17
Ag	B_1_S1_Biohub_coassembly_Chloroflexi_56_59	0.00129298	B	0.1	2020-03-17
Ag	B_1_S1_Biohub_coassembly_Chloroflexi_58_16	0.000424245	B	0.1	2020-03-17
Ag	B_1_S1_Biohub_coassembly_Chloroflexi_58_32	0.000763298	B	0.1	2020-03-17
Ag	B_1_S1_Biohub_coassembly_Chloroflexi_59_166	0.00428156	B	0.1	2020-03-17
Ag	B_1_S1_Biohub_coassembly_Chloroflexi_60_123	0.00314505	B	0.1	2020-03-17
Ag	B_1_S1_Biohub_coassembly_Chloroflexi_60_22	0.000547515	B	0.1	2020-03-17
Ag	B_1_S1_Biohub_coassembly_Chloroflexi_60_58	0.00152294	B	0.1	2020-03-17
Ag	B_1_S1_Biohub_coassembly_Chloroflexi_62_39	0.000867939	B	0.1	2020-03-17
Ag	B_1_S1_Biohub_coassembly_Chloroflexi_63_30	0.000779748	B	0.1	2020-03-17
Ag	B_1_S1_Biohub_coassembly_Chloroflexi_63_39	0.000966808	B	0.1	2020-03-17
Ag	B_1_S1_Biohub_coassembly_Chloroflexi_63_43	0.000545748	B	0.1	2020-03-17
Ag	B_1_S1_Biohub_coassembly_Chloroflexi_63_52	0.00127919	B	0.1	2020-03-17
Ag	B_1_S1_Biohub_coassembly_Chloroflexi_64_166	0.00429955	B	0.1	2020-03-17
Ag	B_1_S1_Biohub_coassembly_Chloroflexi_64_227	0.00561764	B	0.1	2020-03-17
Ag	B_1_S1_Biohub_coassembly_Chloroflexi_66_63	0.00161463	B	0.1	2020-03-17
Ag	B_1_S1_Biohub_coassembly_Chloroflexi_68_27	0.000620703	B	0.1	2020-03-17
Ag	B_1_S1_Biohub_coassembly_Chloroflexi_68_36	0.000909401	B	0.1	2020-03-17
Ag	B_1_S1_Biohub_coassembly_Chloroflexi_68_44	0.00106725	B	0.1	2020-03-17
Ag	B_1_S1_Biohub_coassembly_Deltaproteobacteria_70_50	0.00132374	B	0.1	2020-03-17
Ag	B_1_S1_Biohub_coassembly_Elusimicrobia_49_21	0.000216894	B	0.1	2020-03-17
Ag	B_1_S1_Biohub_coassembly_Firmicutes_60_59	0.00168591	B	0.1	2020-03-17
Ag	B_1_S1_Biohub_coassembly_Firmicutes_63_60	0.00147617	B	0.1	2020-03-17
Ag	B_1_S1_Biohub_coassembly_Liptonbacteria_53_280	0.00662178	B	0.1	2020-03-17
Ag	B_1_S1_Biohub_coassembly_NC10_59_32	0.000749597	B	0.1	2020-03-17
Ag	B_1_S1_Biohub_coassembly_NC10_62_56	0.00139247	B	0.1	2020-03-17
Ag	B_1_S1_Biohub_coassembly_Nitrospirae-like_64_68	0.00177774	B	0.1	2020-03-17
Ag	B_1_S1_Biohub_coassembly_Omnitrophica_57_48	0.00118716	B	0.1	2020-03-17
Ag	B_1_S1_Biohub_coassembly_Omnitrophica_66_59	0.00143841	B	0.1	2020-03-17
Ag	B_1_S1_Biohub_coassembly_Planctomycetes_65_30	0.000749925	B	0.1	2020-03-17
Ag	B_1_S1_Biohub_coassembly_Planctomycetes_68_34	0.000849989	B	0.1	2020-03-17
Ag	B_1_S1_Biohub_coassembly_Planctomycetes_68_49	0.00123171	B	0.1	2020-03-17
Ag	B_1_S1_Biohub_coassembly_Rokubacteria_70_49	0.000513297	B	0.1	2020-03-17
Ag	B_1_S1_Biohub_coassembly_Tectomicrobia_62_36	0.000905941	B	0.1	2020-03-17
Ag	B_1_S1_Biohub_coassembly_Tectomicrobia_67_59	0.00149097	B	0.1	2020-03-17
Ag	B_1_S1_Biohub_coassembly_Thaumarchaeota_49_231	0.00567717	B	0.1	2020-03-17
Ag	B_1_S1_Biohub_coassembly_Verrucomicrobia_59_41	0.000979335	B	0.1	2020-03-17
Ag	B_1_S1_Biohub_coassembly_Verrucomicrobia_64_32	0.000810323	B	0.1	2020-03-17
Ag	B_1_S1_Biohub_coassembly_Wallbacteria-like_67_38	0.00095239	B	0.1	2020-03-17
Ag	B_2_S2_coassembly_Acidobacteria_66_26	0.000105435	B	0.1	2020-03-17
Ag	B_2_S2_coassembly_Bacteria_67_28	0.000572786	B	0.1	2020-03-17
Ag	B_2_S2_coassembly_Betaproteobacteria_64_41	0.00118732	B	0.1	2020-03-17
Ag	B_2_S2_coassembly_Chloroflexi_58_44	0.00351834	B	0.1	2020-03-17
Ag	B_2_S2_coassembly_Chloroflexi_59_33	0.00249679	B	0.1	2020-03-17
Ag	B_2_S2_coassembly_Chloroflexi_61_20	0.000895836	B	0.1	2020-03-17
Ag	B_2_S2_coassembly_Chloroflexi_61_24	0.00181955	B	0.1	2020-03-17
Ag	B_2_S2_coassembly_Chloroflexi_63_24	0.000499124	B	0.1	2020-03-17
Ag	B_2_S2_coassembly_Chloroflexi_65_35	0.00162203	B	0.1	2020-03-17
Ag	B_2_S2_coassembly_Deltaproteobacteria_70_44	0.00168098	B	0.1	2020-03-17
Ag	B_2_S2_coassembly_Gammaproteobacteria_63_34	0.000644303	B	0.1	2020-03-17
Ag	B_2_S2_coassembly_Gemmatimonadetes_70_44	0.000996249	B	0.1	2020-03-17
Ag	B_2_S2_coassembly_RIFCSPLOWO2_02_FULL_Gammaproteobacteria_61_13_curated_63_49	0.000819853	B	0.1	2020-03-17
Ag	B_2_S2_coassembly_Rokubacteria_69_29	0.000912964	B	0.1	2020-03-17
Ag	B_2_S2_coassembly_Rokubacteria_71_87	0.00144503	B	0.1	2020-03-17
Ag	B_2_S2_coassembly_Tectomicrobia_70_43	0.000370115	B	0.1	2020-03-17
Ag	GD18-4_B1_Deltaproteobacteria_Maxbin2_440	8.03051e-06	B	0.1	2020-03-17
Ag	GD18-4_B1_GD2018-4_B1_QB3_180703_Alphaproteobacteria_54_66	1.1315e-06	B	0.1	2020-03-17
Ag	GD18-4_B1_GD2018-4_B1_QB3_180703_Betaproteobacteria_55_24	8.6968e-06	B	0.1	2020-03-17
Ag	GD18-4_B1_GD2018-4_B1_QB3_180703_Betaproteobacteria_58_115	1.26598e-06	B	0.1	2020-03-17
Ag	GD18-4_B1_GD2018-4_B1_QB3_180703_Betaproteobacteria_65_20	1.74586e-05	B	0.1	2020-03-17
Ag	GD18-4_B1_GD2018-4_B1_QB3_180703_Deltaproteobacteria_47_27	1.11809e-05	B	0.1	2020-03-17
Ag	GD18-4_B1_GD2018-4_B1_QB3_180703_Deltaproteobacteria_53_25	0.00345147	B	0.1	2020-03-17
Ag	GD18-4_B1_GD2018-4_B1_QB3_180703_Deltaproteobacteria_57_74	9.53749e-07	B	0.1	2020-03-17
Ag	GD18-4_B1_GD2018-4_B1_QB3_180703_Ignavibacteriae_31_15	2.77727e-07	B	0.1	2020-03-17
Ag	GD18-4_B1_GD2018-4_B1_QB3_180703_Ignavibacteriae_38_923	1.77857e-06	B	0.1	2020-03-17
Ag	GD18-4_B1_GD2018-4_B1_QB3_180703_Kaiserbacteria_58_26	5.41102e-05	B	0.1	2020-03-17
Ag	GD18-4_B1_GD2018-4_B1_QB3_180703_RBG_16_Deltaproteobacteria_71_12_curated_71_39	1.8714e-05	B	0.1	2020-03-17
Ag	GD18-4_B1_GD2018-4_B1_QB3_180703_Uhrbacteria_63_9	9.0621e-05	B	0.1	2020-03-17
Ag	GD18-4_B1_Microgenomates_Maxbin2_199	0.000381279	B	0.1	2020-03-17
Ag	GD18-4_Sp2_Peregrinibacteria	0.000475362	B	0.1	2020-03-17
Ag	GD18-Feb_Sp1_Woesearchaeota_Maxbin2_028_sub	0.00181522	B	0.1	2020-03-17
Ag	GD18-Feb_Sp1_Woesearchaeota-II_31_13	2.19808e-05	B	0.1	2020-03-17
Ag	GD2017-1_B_2_S2_Biohub_170907_Acidobacteria_61_30	0.000899671	B	0.1	2020-03-17
Ag	GD2017-1_B_2_S2_Biohub_170907_Acidobacteria_69_32	0.00268429	B	0.1	2020-03-17
Ag	GD2017-1_B_2_S2_Biohub_170907_Betaproteobacteria_68_58	0.00134045	B	0.1	2020-03-17
Ag	GD2017-1_B_2_S2_Rokubacteria_70_49	0.0015299	B	0.1	2020-03-17
Ag	GD2017-1_B_2_S2_Rokubacteria_72_48	0.000720596	B	0.1	2020-03-17
Ag	GD2017-1_S_2p5_S6_Biohub_170907_Acidobacteria_58_128	0.000244835	B	0.1	2020-03-17
Ag	GD2017-1_S_2p5_S6_Biohub_170907_Alphaproteobacteria_36_30	0.000196271	B	0.1	2020-03-17
Ag	GD2017-1_S_2p5_S6_Biohub_170907_Gemmatimonadetes_70_173	0.000644137	B	0.1	2020-03-17
Ag	GD2017-1_S_2p5_S6_Biohub_170907_Omnitrophica_63_724	0.015908	B	0.1	2020-03-17
Ag	GD2017-1_S_p1_S3_Biohub_170907_Candidatus_Saccharibacteria_48_53	9.65083e-05	B	0.1	2020-03-17
Ag	GD2017-1_S_p1_S3_Biohub_170907_Liptonbacteria_58_33	3.34183e-05	B	0.1	2020-03-17
Ag	GD2017-1_S_p1_S3_Biohub_170907_Niyogibacteria_54_719	0.000571583	B	0.1	2020-03-17
Ag	GD2017-1_S_p1_S3_Biohub_170907_Parcubacteria_57_82	0.000524232	B	0.1	2020-03-17
Ag	GD2017-1_S_p1_S3_Biohub_170907_RIFCSPLOWO2_02_FULL_Betaproteobacteria_67_26_curated_66_148	0.00148194	B	0.1	2020-03-17
Ag	GD2017-1_S_p1_S3_Biohub_170907_Woesearchaeota_44_44	0.000264961	B	0.1	2020-03-17
Ag	GD2017-1_S_p1_S3_Biohub_170907_Woesearchaeota_45_28	9.98578e-05	B	0.1	2020-03-17
Ag	GD2017-1_S_p1_S3_Biohub_170907_Woesearchaeota-I_49_29	0.000111766	B	0.1	2020-03-17
Ag	GD2017-1_S_p1_S3_Biohub_170907_Woesearchaeota-II_41_78	8.78324e-05	B	0.1	2020-03-17
Ag	GD2017-1_S_p1_S3_Biohub_170907_Zambryskibacteria_44_1351	0.00182332	B	0.1	2020-03-17
Ag	GD2017-1_S_p1_S3_Wildermuthbacteria_48_40	0.000442241	B	0.1	2020-03-17
Ag	GD2017-1_S_p2_S4_Biohub_170907_Aenigmarchaeota_49_52	0.000584688	B	0.1	2020-03-17
Ag	GD2017-1_S_p2_S4_Biohub_170907_Micrarchaeota_55_27	0.000384816	B	0.1	2020-03-17
Ag	GD2017-1_S_p2_S4_Biohub_170907_Omnitrophica_46_37	0.000370736	B	0.1	2020-03-17
Ag	GD2017-1_S_p2_S4_Biohub_170907_Omnitrophica_50_23	0.000332546	B	0.1	2020-03-17
Ag	GD2017-1_S_p2_S4_Biohub_170907_Parcubacteria_50_18	0.0002668	B	0.1	2020-03-17
Ag	GD2017-1_S_p2_S4_Biohub_170907_RIFCSPLOWO2_02_FULL_Elusimicrobia_39_32_curated_49_30	0.000185953	B	0.1	2020-03-17
Ag	GD2017-1_S_p2_S4_Biohub_170907_Vogelbacteria_50_91	0.00158519	B	0.1	2020-03-17
Ag	GD2017-1_S_p2_S4_Wildermuthbacteria_46_29	0.000336192	B	0.1	2020-03-17
Ag	GD2017-1_S_p65_S5_Biohub_170907_Acidobacteria_61_48	0.000813628	B	0.1	2020-03-17
Ag	GD2017-2_B1_QB3_180125_Aenigmarchaeota_41_10	0.00265826	B	0.1	2020-03-17
Ag	GD2017-2_B1_QB3_180125_Alphaproteobacteria_64_16	2.45979e-05	B	0.1	2020-03-17
Ag	GD2017-2_B1_QB3_180125_Alphaproteobacteria_66_10	0.0004701	B	0.1	2020-03-17
Ag	GD2017-2_B1_QB3_180125_Betaproteobacteria_62_8	0.00139266	B	0.1	2020-03-17
Ag	GD2017-2_B1_QB3_180125_Deltaproteobacteria_57_9	0.000823356	B	0.1	2020-03-17
Ag	GD2017-2_B1_QB3_180125_Deltaproteobacteria_59_20	0.00157548	B	0.1	2020-03-17
Ag	GD2017-2_B1_QB3_180125_Levybacteria_41_14	0.000458871	B	0.1	2020-03-17
Ag	GD2017-2_B1_QB3_180125_NC10_67_10	0.00160608	B	0.1	2020-03-17
Ag	GD2017-2_B1_QB3_180125_Nitrospinae_58_14	0.0178086	B	0.1	2020-03-17
Ag	GD2017-2_B1_QB3_180125_Omnitrophica_64_9	0.00135418	B	0.1	2020-03-17
Ag	GD2017-2_B1_QB3_180125_Pacearchaeota_31_18	0.000371209	B	0.1	2020-03-17
Ag	GD2017-2_B1_QB3_180125_Parcubacteria_50_10	0.000397218	B	0.1	2020-03-17
Ag	GD2017-2_B1_QB3_180125_Parcubacteria_55_13	0.00238914	B	0.1	2020-03-17
Ag	GD2017-2_B1_QB3_180125_Thaumarchaeota_36_13	0.000601088	B	0.1	2020-03-17
Ag	GD2017-2_B1_QB3_180125_Wildermuthbacteria_54_8	0.00070577	B	0.1	2020-03-17
Ag	GD2017-2_B1_Rokubacteria_72_7	0.000783137	B	0.1	2020-03-17
Ag	GD2017-2_S1_Parcubacteria_45_9	8.84229e-05	B	0.1	2020-03-17
Ag	GD2017-2_S1_QB3_180125_Adlerbacteria_53_12	0.000256149	B	0.1	2020-03-17
Ag	GD2017-2_S1_QB3_180125_Aenigmarchaeota_38_6	9.50855e-05	B	0.1	2020-03-17
Ag	GD2017-2_S1_QB3_180125_Aenigmarchaeota_56_17	0.000614774	B	0.1	2020-03-17
Ag	GD2017-2_S1_QB3_180125_Amesbacteria_48_8	7.57134e-05	B	0.1	2020-03-17
Ag	GD2017-2_S1_QB3_180125_Blackburnbacteria_46_17	0.000138898	B	0.1	2020-03-17
Ag	GD2017-2_S1_QB3_180125_Candidatus_Saccharibacteria_47_11	0.000335853	B	0.1	2020-03-17
Ag	GD2017-2_S1_QB3_180125_Candidatus_Saccharibacteria_50_8	3.23223e-05	B	0.1	2020-03-17
Ag	GD2017-2_S1_QB3_180125_Chisholmbacteria_49_11	0.000148987	B	0.1	2020-03-17
Ag	GD2017-2_S1_QB3_180125_Colwellbacteria_43_21	0.000134541	B	0.1	2020-03-17
Ag	GD2017-2_S1_QB3_180125_Colwellbacteria_46_8	8.42651e-05	B	0.1	2020-03-17
Ag	GD2017-2_S1_QB3_180125_Colwellbacteria_47_15	0.00027538	B	0.1	2020-03-17
Ag	GD2017-2_S1_QB3_180125_Curtissbacteria_44_15	7.08822e-05	B	0.1	2020-03-17
Ag	GD2017-2_S1_QB3_180125_Daviesbacteria_35_15	7.46002e-05	B	0.1	2020-03-17
Ag	GD2017-2_S1_QB3_180125_Daviesbacteria_37_18	0.000242219	B	0.1	2020-03-17
Ag	GD2017-2_S1_QB3_180125_Daviesbacteria_38_16	0.000134253	B	0.1	2020-03-17
Ag	GD2017-2_S1_QB3_180125_Daviesbacteria_38_19_a	0.000301062	B	0.1	2020-03-17
Ag	GD2017-2_S1_QB3_180125_Daviesbacteria_39_10	0.000109719	B	0.1	2020-03-17
Ag	GD2017-2_S1_QB3_180125_Daviesbacteria_39_14	0.000203546	B	0.1	2020-03-17
Ag	GD2017-2_S1_QB3_180125_Daviesbacteria_39_7	0.000104864	B	0.1	2020-03-17
Ag	GD2017-2_S1_QB3_180125_Deltaproteobacteria_39_7	5.20831e-06	B	0.1	2020-03-17
Ag	GD2017-2_S1_QB3_180125_Giovannonibacteria_39_9	0.000262725	B	0.1	2020-03-17
Ag	GD2017-2_S1_QB3_180125_Giovannonibacteria_42_19	0.000302074	B	0.1	2020-03-17
Ag	GD2017-2_S1_QB3_180125_Giovannonibacteria_46_13	0.000113612	B	0.1	2020-03-17
Ag	GD2017-2_S1_QB3_180125_Gottesmanbacteria_35_9	3.19973e-05	B	0.1	2020-03-17
Ag	GD2017-2_S1_QB3_180125_Harrisonbacteria_44_12	0.000142028	B	0.1	2020-03-17
Ag	GD2017-2_S1_QB3_180125_Kaiserbacteria_53_9	0.000219937	B	0.1	2020-03-17
Ag	GD2017-2_S1_QB3_180125_Kaiserbacteria_55_7	9.54276e-07	B	0.1	2020-03-17
Ag	GD2017-2_S1_QB3_180125_Levybacteria_35_7	5.02491e-05	B	0.1	2020-03-17
Ag	GD2017-2_S1_QB3_180125_Levybacteria_36_20	2.93258e-05	B	0.1	2020-03-17
Ag	GD2017-2_S1_QB3_180125_Levybacteria_37_19	0.000164667	B	0.1	2020-03-17
Ag	GD2017-2_S1_QB3_180125_Levybacteria_38_10	8.96703e-05	B	0.1	2020-03-17
Ag	GD2017-2_S1_QB3_180125_Levybacteria_40_14	0.000106246	B	0.1	2020-03-17
Ag	GD2017-2_S1_QB3_180125_Levybacteria_40_8	0.000124668	B	0.1	2020-03-17
Ag	GD2017-2_S1_QB3_180125_Liptonbacteria_43_15	0.000650136	B	0.1	2020-03-17
Ag	GD2017-2_S1_QB3_180125_Liptonbacteria_47_12	6.51424e-05	B	0.1	2020-03-17
Ag	GD2017-2_S1_QB3_180125_Liptonbacteria_60_13	0.000238276	B	0.1	2020-03-17
Ag	GD2017-2_S1_QB3_180125_Magasanikbacteria_42_11	2.62372e-06	B	0.1	2020-03-17
Ag	GD2017-2_S1_QB3_180125_Mamarchaeota_45_10	0.000277071	B	0.1	2020-03-17
Ag	GD2017-2_S1_QB3_180125_Microgenomates_42_15	0.000362168	B	0.1	2020-03-17
Ag	GD2017-2_S1_QB3_180125_Microgenomates_Daviesbacteria_39_14	0.000190225	B	0.1	2020-03-17
Ag	GD2017-2_S1_QB3_180125_Nealsonbacteria_40_6	0.000110687	B	0.1	2020-03-17
Ag	GD2017-2_S1_QB3_180125_Nealsonbacteria_42_8	0.000234122	B	0.1	2020-03-17
Ag	GD2017-2_S1_QB3_180125_Nealsonbacteria_45_15	0.000212055	B	0.1	2020-03-17
Ag	GD2017-2_S1_QB3_180125_Niyogibacteria_54_37	0.000308807	B	0.1	2020-03-17
Ag	GD2017-2_S1_QB3_180125_Pacearchaeota_34_9	0.000120823	B	0.1	2020-03-17
Ag	GD2017-2_S1_QB3_180125_Pacearchaeota_35_7	1.96954e-05	B	0.1	2020-03-17
Ag	GD2017-2_S1_QB3_180125_Pacearchaeota_36_11_b	5.70316e-05	B	0.1	2020-03-17
Ag	GD2017-2_S1_QB3_180125_Pacearchaeota_37_8	0.000266951	B	0.1	2020-03-17
Ag	GD2017-2_S1_QB3_180125_Parcubacteria_41_7	0.00015161	B	0.1	2020-03-17
Ag	GD2017-2_S1_QB3_180125_Parcubacteria_44_14	0.000389177	B	0.1	2020-03-17
Ag	GD2017-2_S1_QB3_180125_Parcubacteria_50_62	0.000547841	B	0.1	2020-03-17
Ag	GD2017-2_S1_QB3_180125_Parcubacteria_53_16	0.000368128	B	0.1	2020-03-17
Ag	GD2017-2_S1_QB3_180125_Parcubacteria_55_35	0.00161878	B	0.1	2020-03-17
Ag	GD2017-2_S1_QB3_180125_Roizmanbacteria_38_19	3.65399e-05	B	0.1	2020-03-17
Ag	GD2017-2_S1_QB3_180125_Roizmanbacteria_43_13	0.000171681	B	0.1	2020-03-17
Ag	GD2017-2_S1_QB3_180125_Ryanbacteria_48_10	7.42361e-05	B	0.1	2020-03-17
Ag	GD2017-2_S1_QB3_180125_Staskawiczbacteria_37_9	4.54765e-05	B	0.1	2020-03-17
Ag	GD2017-2_S1_QB3_180125_Staskawiczbacteria_39_8	0.000118106	B	0.1	2020-03-17
Ag	GD2017-2_S1_QB3_180125_Sungbacteria_45_12	2.15973e-05	B	0.1	2020-03-17
Ag	GD2017-2_S1_QB3_180125_Sungbacteria_45_8	0.000132555	B	0.1	2020-03-17
Ag	GD2017-2_S1_QB3_180125_Sungbacteria_49_10	0.000306964	B	0.1	2020-03-17
Ag	GD2017-2_S1_QB3_180125_Sungbacteria_51_7	0.000270291	B	0.1	2020-03-17
Ag	GD2017-2_S1_QB3_180125_Sungbacteria_53_6	2.5711e-05	B	0.1	2020-03-17
Ag	GD2017-2_S1_QB3_180125_Sungbacteria_54_8	0.000210172	B	0.1	2020-03-17
Ag	GD2017-2_S1_QB3_180125_Taylorbacteria_53_10	0.000253417	B	0.1	2020-03-17
Ag	GD2017-2_S1_QB3_180125_Thaumarchaeota_33_8	0.000180887	B	0.1	2020-03-17
Ag	GD2017-2_S1_QB3_180125_Uhrbacteria_48_16	0.00111817	B	0.1	2020-03-17
Ag	GD2017-2_S1_QB3_180125_Vogelbacteria_51_14	0.000288415	B	0.1	2020-03-17
Ag	GD2017-2_S1_QB3_180125_Vogelbacteria_51_15	0.000133814	B	0.1	2020-03-17
Ag	GD2017-2_S1_QB3_180125_Vogelbacteria_51_23	0.000235009	B	0.1	2020-03-17
Ag	GD2017-2_S1_QB3_180125_Wildermuthbacteria_47_23	0.00029697	B	0.1	2020-03-17
Ag	GD2017-2_S1_QB3_180125_Wildermuthbacteria_47_7	8.34492e-05	B	0.1	2020-03-17
Ag	GD2017-2_S1_QB3_180125_Woesearchaeota_33_6	3.83753e-06	B	0.1	2020-03-17
Ag	GD2017-2_S1_QB3_180125_Woesearchaeota_36_6	0.000366225	B	0.1	2020-03-17
Ag	GD2017-2_S1_QB3_180125_Woesearchaeota_41_17	0.000389314	B	0.1	2020-03-17
Ag	GD2017-2_S1_QB3_180125_Woesearchaeota_44_9	0.000246918	B	0.1	2020-03-17
Ag	GD2017-2_S1_QB3_180125_Woesearchaeota-I_42_19	1.46087e-05	B	0.1	2020-03-17
Ag	GD2017-2_S1_QB3_180125_Woesearchaeota-II_32_61	7.23596e-05	B	0.1	2020-03-17
Ag	GD2017-2_S1_QB3_180125_Woesearchaeota-II_32_9	0.000177717	B	0.1	2020-03-17
Ag	GD2017-2_S1_QB3_180125_Woesearchaeota-II_35_14	3.58675e-05	B	0.1	2020-03-17
Ag	GD2017-2_S1_QB3_180125_Woesebacteria_42_11	4.71165e-05	B	0.1	2020-03-17
Ag	GD2017-2_S1_QB3_180125_Woesebacteria_45_9	3.25005e-05	B	0.1	2020-03-17
Ag	GD2017-2_S1_QB3_180125_Yanofskybacteria_41_37	0.000216111	B	0.1	2020-03-17
Ag	GD2017-2_S1_QB3_180125_Yanofskybacteria_42_10	3.73983e-05	B	0.1	2020-03-17
Ag	GD2017-2_S1_QB3_180125_Yanofskybacteria_42_16	5.57054e-05	B	0.1	2020-03-17
Ag	GD2017-2_S1_QB3_180125_Yanofskybacteria_42_9	7.90008e-05	B	0.1	2020-03-17
Ag	GD2017-2_S1_QB3_180125_Yanofskybacteria_43_10	2.57682e-06	B	0.1	2020-03-17
Ag	GD2017-2_S1_QB3_180125_Yanofskybacteria_45_8	0.000175569	B	0.1	2020-03-17
Ag	GD2017-2_S1_QB3_180125_Yanofskybacteria_46_18	0.000246269	B	0.1	2020-03-17
Ag	GD2017-2_S1_QB3_180125_Zambryskibacteria_43_32	0.000119069	B	0.1	2020-03-17
Ag	GD2017-2_S1_QB3_180125_Zambryskibacteria_46_12	3.37194e-05	B	0.1	2020-03-17
Ag	GD2017-2_S2_QB3_180125_Aenigmarchaeota_43_16	0.000994239	B	0.1	2020-03-17
Ag	GD2017-2_S2_QB3_180125_Aenigmarchaeota_44_11	0.000604675	B	0.1	2020-03-17
Ag	GD2017-2_S2_QB3_180125_Aenigmarchaeota_45_12	0.000860061	B	0.1	2020-03-17
Ag	GD2017-2_S2_QB3_180125_Aenigmarchaeota_50_12	0.00164322	B	0.1	2020-03-17
Ag	GD2017-2_S2_QB3_180125_Daviesbacteria_36_15	0.000286976	B	0.1	2020-03-17
Ag	GD2017-2_S2_QB3_180125_Deltaproteobacteria_45_8	0.000558617	B	0.1	2020-03-17
Ag	GD2017-2_S2_QB3_180125_Deltaproteobacteria_50_22	0.000295988	B	0.1	2020-03-17
Ag	GD2017-2_S2_QB3_180125_Deltaproteobacteria_51_19	0.000131522	B	0.1	2020-03-17
Ag	GD2017-2_S2_QB3_180125_Deltaproteobacteria_58_12	0.0122142	B	0.1	2020-03-17
Ag	GD2017-2_S2_QB3_180125_Elusimicrobia_54_10	0.000466246	B	0.1	2020-03-17
Ag	GD2017-2_S2_QB3_180125_Euryarchaeota_67_7	0.000135463	B	0.1	2020-03-17
Ag	GD2017-2_S2_QB3_180125_Gemmatimonadetes_69_9	0.000894957	B	0.1	2020-03-17
Ag	GD2017-2_S2_QB3_180125_Harrisonbacteria_54_8	0.000205691	B	0.1	2020-03-17
Ag	GD2017-2_S2_QB3_180125_Levybacteria_36_14	0.000437635	B	0.1	2020-03-17
Ag	GD2017-2_S2_QB3_180125_Micrarchaeota_36_6	0.000142018	B	0.1	2020-03-17
Ag	GD2017-2_S2_QB3_180125_NC10_67_12	0.00180588	B	0.1	2020-03-17
Ag	GD2017-2_S2_QB3_180125_NC10_71_10	0.000775167	B	0.1	2020-03-17
Ag	GD2017-2_S2_QB3_180125_Nitrospirae-like_61_13	0.00135445	B	0.1	2020-03-17
Ag	GD2017-2_S2_QB3_180125_Omnitrophica_53_8	0.000693833	B	0.1	2020-03-17
Ag	GD2017-2_S2_QB3_180125_Omnitrophica_58_8	0.000187448	B	0.1	2020-03-17
Ag	GD2017-2_S2_QB3_180125_Omnitrophica_69_17	0.00170859	B	0.1	2020-03-17
Ag	GD2017-2_S2_QB3_180125_Pacearchaeota_31_26	0.00038477	B	0.1	2020-03-17
Ag	GD2017-2_S2_QB3_180125_Pacearchaeota_40_6	0.000346286	B	0.1	2020-03-17
Ag	GD2017-2_S2_QB3_180125_Parcubacteria_42_13	0.000408597	B	0.1	2020-03-17
Ag	GD2017-2_S2_QB3_180125_Parcubacteria_47_8	1.92438e-06	B	0.1	2020-03-17
Ag	GD2017-2_S2_QB3_180125_Peregrinibacteria_56_6	0.000380454	B	0.1	2020-03-17
Ag	GD2017-2_S2_QB3_180125_RBG_19FT_COMBO_Armatimonadetes_69_19_curated_65_6	0.000439729	B	0.1	2020-03-17
Ag	GD2017-2_S2_QB3_180125_RIFCSPLOWO2_02_FULL_Elusimicrobia_39_32_curated_38_13	0.000379548	B	0.1	2020-03-17
Ag	GD2017-2_S2_QB3_180125_Sungbacteria_45_46	0.00241419	B	0.1	2020-03-17
Ag	GD2017-2_S2_QB3_180125_Tectomicrobia_70_9	0.000307759	B	0.1	2020-03-17
Ag	GD2017-2_S2_QB3_180125_Thaumarchaeota_33_9	0.000180057	B	0.1	2020-03-17
Ag	GD2017-2_S2_QB3_180125_Thaumarchaeota_46_8	0.000663659	B	0.1	2020-03-17
Ag	GD2017-2_S2_QB3_180125_Thaumarchaeota_54_9	0.000331356	B	0.1	2020-03-17
Ag	GD2017-2_S2_QB3_180125_Wildermuthbacteria_46_11	0.00182617	B	0.1	2020-03-17
Ag	GD2017-2_S2_QB3_180125_Wildermuthbacteria_54_10	0.000713358	B	0.1	2020-03-17
Ag	GD2017-2_S2_QB3_180125_Woesearchaeota_36_8	0.000399967	B	0.1	2020-03-17
Ag	GD2017-2_S2_QB3_180125_Woesearchaeota_38_10	0.000994415	B	0.1	2020-03-17
Ag	GD2017-2_S2_QB3_180125_Woesearchaeota_39_12	0.000160403	B	0.1	2020-03-17
Ag	GD2017-2_S2_QB3_180125_Woesearchaeota_40_15	0.00044361	B	0.1	2020-03-17
Ag	GD2017-2_S2_QB3_180125_Woesearchaeota_44_16	0.000265316	B	0.1	2020-03-17
Ag	GD2017-2_S2_QB3_180125_Woesearchaeota_45_10	0.00175767	B	0.1	2020-03-17
Ag	GD2017-2_S2_QB3_180125_Woesearchaeota_45_11	0.00314315	B	0.1	2020-03-17
Ag	GD2017-2_S2_QB3_180125_Woesearchaeota_45_7	0.000622652	B	0.1	2020-03-17
Ag	GD2017-2_S2_QB3_180125_Woesearchaeota_46_18	0.000741915	B	0.1	2020-03-17
Ag	GD2017-2_S2_QB3_180125_Woesearchaeota_48_12	0.00108871	B	0.1	2020-03-17
Ag	GD2017-2_S2_QB3_180125_Woesearchaeota_49_15	0.00188085	B	0.1	2020-03-17
Ag	GD2017-2_S2_QB3_180125_Woesearchaeota_49_32	0.00169154	B	0.1	2020-03-17
Ag	GD2017-2_S2_QB3_180125_Woesearchaeota_49_8	0.000797269	B	0.1	2020-03-17
Ag	GD2017-2_S2_QB3_180125_Woesearchaeota_50_10	0.000238671	B	0.1	2020-03-17
Ag	GD2017-2_S2_QB3_180125_Woesearchaeota_50_8	0.000981674	B	0.1	2020-03-17
Ag	GD2017-2_S2_QB3_180125_Woesearchaeota-I_35_6	3.41935e-05	B	0.1	2020-03-17
Ag	GD2017-2_S2_QB3_180125_Woesearchaeota-I_44_14	0.000331982	B	0.1	2020-03-17
Ag	GD2017-2_S2_QB3_180125_Woesearchaeota-II_29_9	3.80807e-05	B	0.1	2020-03-17
Ag	GD2017-2_S2_Rokubacteria_68_12	0.0014382	B	0.1	2020-03-17
Ag	GD2017-2_S2_Rokubacteria_71_17	0.00607176	B	0.1	2020-03-17
Ag	GD2017-2_S2_Rokubacteria_73_13	0.000822791	B	0.1	2020-03-17
Ag	GD2017-2_S65_QB3_180125_Acidobacteria_59_8	0.00118574	B	0.1	2020-03-17
Ag	GD2017-2_S65_QB3_180125_Actinobacteria_70_9	0.000309823	B	0.1	2020-03-17
Ag	GD2017-2_S65_QB3_180125_Chloroflexi_61_16	0.00911705	B	0.1	2020-03-17
Ag	GD2017-2_S65_QB3_180125_Chloroflexi_62_13	0.00736623	B	0.1	2020-03-17
Ag	GD2017-2_S65_QB3_180125_Deltaproteobacteria_58_11	0.000846026	B	0.1	2020-03-17
Ag	GD2017-2_S65_QB3_180125_NC10_67_13	0.00150733	B	0.1	2020-03-17
Ag	GD2017-2_S65_QB3_180125_Omnitrophica_54_8	0.000778563	B	0.1	2020-03-17
Ag	GD2017-2_S65_QB3_180125_Omnitrophica_55_12	0.00148182	B	0.1	2020-03-17
Ag	GD2017-2_S65_QB3_180125_Parcubacteria_51_11	0.00451813	B	0.1	2020-03-17
Ag	GD2017-2_S65_QB3_180125_Planctomycetes_63_14	0.00253199	B	0.1	2020-03-17
Ag	GD2017-2_S65_QB3_180125_RIFCSPLOWO2_02_FULL_Acidobacteria_68_18_curated_68_18	0.00446351	B	0.1	2020-03-17
Ag	GD2017-2_S65_QB3_180125_Tectomicrobia_70_9	0.000357053	B	0.1	2020-03-17
Ag	GD2017-2_S65_QB3_180125_Thaumarchaeota_49_13	0.00320062	B	0.1	2020-03-17
Ag	GD2017-2_S65_QB3_180125_Woesearchaeota_48_59	0.0235601	B	0.1	2020-03-17
Ag	GD2017-2_S65_Rokubacteria_70_13	0.00320925	B	0.1	2020-03-17
Ag	GD2017-2_S65_Rokubacteria_70_18	0.00159625	B	0.1	2020-03-17
Ag	GD2017-3_B1_QB3_180125_Armatimonadetes_64_6	0.000765843	B	0.1	2020-03-17
Ag	GD2017-3_B1_QB3_180125_Betaproteobacteria_62_9	0.00146216	B	0.1	2020-03-17
Ag	GD2017-3_B1_QB3_180125_Daviesbacteria_41_14	0.00212146	B	0.1	2020-03-17
Ag	GD2017-3_B1_QB3_180125_Deltaproteobacteria_57_12	0.00092639	B	0.1	2020-03-17
Ag	GD2017-3_B1_QB3_180125_Deltaproteobacteria_60_15	0.00146885	B	0.1	2020-03-17
Ag	GD2017-3_B1_QB3_180125_Levybacteria_39_8	0.000517853	B	0.1	2020-03-17
Ag	GD2017-3_B1_QB3_180125_Levybacteria_41_21	0.000436094	B	0.1	2020-03-17
Ag	GD2017-3_B1_QB3_180125_Woesearchaeota_38_13	0.00152428	B	0.1	2020-03-17
Ag	GD2017-3_B1_Rokubacteria_71_19	0.0117667	B	0.1	2020-03-17
Ag	GD2018-4_B1_QB3_180703_Acidobacteria_64_21	7.17281e-07	B	0.1	2020-03-17
Ag	GD2018-4_B1_QB3_180703_Acidobacteria_68_13	6.49527e-05	B	0.1	2020-03-17
Ag	GD2018-4_B1_QB3_180703_Actinobacteria_71_22	0.000688678	B	0.1	2020-03-17
Ag	GD2018-4_B1_QB3_180703_Actinobacteria_72_11	1.1488e-06	B	0.1	2020-03-17
Ag	GD2018-4_B1_QB3_180703_Aenigmarchaeota_45_55	0.00703442	B	0.1	2020-03-17
Ag	GD2018-4_B1_QB3_180703_Alphaproteobacteria_59_8	5.45563e-07	B	0.1	2020-03-17
Ag	GD2018-4_B1_QB3_180703_Alphaproteobacteria_62_28	4.864e-07	B	0.1	2020-03-17
Ag	GD2018-4_B1_QB3_180703_Alphaproteobacteria_64_13	5.76786e-07	B	0.1	2020-03-17
Ag	GD2018-4_B1_QB3_180703_Alphaproteobacteria_68_11	1.92277e-06	B	0.1	2020-03-17
Ag	GD2018-4_B1_QB3_180703_Alphaproteobacteria_68_9	5.72177e-07	B	0.1	2020-03-17
Ag	GD2018-4_B1_QB3_180703_Alphaproteobacteria_70_17	1.20213e-06	B	0.1	2020-03-17
Ag	GD2018-4_B1_QB3_180703_Armatimonadetes_31_7	1.39147e-05	B	0.1	2020-03-17
Ag	GD2018-4_B1_QB3_180703_Armatimonadetes_55_8	0.000198442	B	0.1	2020-03-17
Ag	GD2018-4_B1_QB3_180703_Armatimonadetes_64_12	0.000617075	B	0.1	2020-03-17
Ag	GD2018-4_B1_QB3_180703_Armatimonadetes_71_9	1.3879e-05	B	0.1	2020-03-17
Ag	GD2018-4_B1_QB3_180703_Bacteroidetes_30_14	9.07546e-07	B	0.1	2020-03-17
Ag	GD2018-4_B1_QB3_180703_Bacteroidetes_33_10	2.29824e-07	B	0.1	2020-03-17
Ag	GD2018-4_B1_QB3_180703_Bacteroidetes_40_11	2.69197e-07	B	0.1	2020-03-17
Ag	GD2018-4_B1_QB3_180703_Bacteroidetes_45_25	2.54171e-07	B	0.1	2020-03-17
Ag	GD2018-4_B1_QB3_180703_Bacteroidetes_47_15	1.06347e-07	B	0.1	2020-03-17
Ag	GD2018-4_B1_QB3_180703_Berkelbacteria_44_8	0.000104476	B	0.1	2020-03-17
Ag	GD2018-4_B1_QB3_180703_Betaproteobacteria_62_18	0.00157912	B	0.1	2020-03-17
Ag	GD2018-4_B1_QB3_180703_Betaproteobacteria_63_65	8.06332e-07	B	0.1	2020-03-17
Ag	GD2018-4_B1_QB3_180703_Betaproteobacteria_64_8	0.00113494	B	0.1	2020-03-17
Ag	GD2018-4_B1_QB3_180703_Betaproteobacteria_65_11	0.00121668	B	0.1	2020-03-17
Ag	GD2018-4_B1_QB3_180703_Betaproteobacteria_65_19	0.000144281	B	0.1	2020-03-17
Ag	GD2018-4_B1_QB3_180703_Betaproteobacteria_67_97	2.50571e-06	B	0.1	2020-03-17
Ag	GD2018-4_B1_QB3_180703_Betaproteobacterias_59_15	2.59075e-06	B	0.1	2020-03-17
Ag	GD2018-4_B1_QB3_180703_Blackburnbacteria_41_18	0.000455045	B	0.1	2020-03-17
Ag	GD2018-4_B1_QB3_180703_Brennerbacteria_54_13	3.96578e-06	B	0.1	2020-03-17
Ag	GD2018-4_B1_QB3_180703_Candidatus_Saccharibacteria_49_9	3.621e-05	B	0.1	2020-03-17
Ag	GD2018-4_B1_QB3_180703_Chloroflexi_51_7	0.00138943	B	0.1	2020-03-17
Ag	GD2018-4_B1_QB3_180703_Chloroflexi_52_7	1.13278e-06	B	0.1	2020-03-17
Ag	GD2018-4_B1_QB3_180703_Chloroflexi_52_9	0.0026043	B	0.1	2020-03-17
Ag	GD2018-4_B1_QB3_180703_Chloroflexi_58_18	0.00373264	B	0.1	2020-03-17
Ag	GD2018-4_B1_QB3_180703_Chloroflexi_70_19	0.00179774	B	0.1	2020-03-17
Ag	GD2018-4_B1_QB3_180703_Chloroflexi_71_8	0.000189722	B	0.1	2020-03-17
Ag	GD2018-4_B1_QB3_180703_Collierbacteria_44_45	0.00201739	B	0.1	2020-03-17
Ag	GD2018-4_B1_QB3_180703_Collierbacteria_47_15	1.89471e-05	B	0.1	2020-03-17
Ag	GD2018-4_B1_QB3_180703_Collierbacteria_47_26	1.08836e-05	B	0.1	2020-03-17
Ag	GD2018-4_B1_QB3_180703_Curtissbacteria_41_20	0.000365343	B	0.1	2020-03-17
Ag	GD2018-4_B1_QB3_180703_Daviesbacteria_36_18	0.000159125	B	0.1	2020-03-17
Ag	GD2018-4_B1_QB3_180703_Daviesbacteria_38_13	0.000694699	B	0.1	2020-03-17
Ag	GD2018-4_B1_QB3_180703_Daviesbacteria_39_21	0.000532422	B	0.1	2020-03-17
Ag	GD2018-4_B1_QB3_180703_Daviesbacteria_41_18	0.000422886	B	0.1	2020-03-17
Ag	GD2018-4_B1_QB3_180703_Deltaproteobacteria_44_34	0.000606327	B	0.1	2020-03-17
Ag	GD2018-4_B1_QB3_180703_Deltaproteobacteria_46_8	0.000425394	B	0.1	2020-03-17
Ag	GD2018-4_B1_QB3_180703_Deltaproteobacteria_54_12	0.000313408	B	0.1	2020-03-17
Ag	GD2018-4_B1_QB3_180703_Deltaproteobacteria_55_9	0.000881249	B	0.1	2020-03-17
Ag	GD2018-4_B1_QB3_180703_Deltaproteobacteria_57_11	0.000914632	B	0.1	2020-03-17
Ag	GD2018-4_B1_QB3_180703_Deltaproteobacteria_58_14	0.00157856	B	0.1	2020-03-17
Ag	GD2018-4_B1_QB3_180703_Deltaproteobacteria_58_8_a	0.000202775	B	0.1	2020-03-17
Ag	GD2018-4_B1_QB3_180703_Deltaproteobacteria_58_8_b	0.00206847	B	0.1	2020-03-17
Ag	GD2018-4_B1_QB3_180703_Deltaproteobacteria_59_18	0.00130816	B	0.1	2020-03-17
Ag	GD2018-4_B1_QB3_180703_Deltaproteobacteria_60_13	1.32312e-06	B	0.1	2020-03-17
Ag	GD2018-4_B1_QB3_180703_Deltaproteobacteria_66_32	4.68166e-06	B	0.1	2020-03-17
Ag	GD2018-4_B1_QB3_180703_Deltaproteobacteria_69_10	0.000882928	B	0.1	2020-03-17
Ag	GD2018-4_B1_QB3_180703_Deltaproteobacteria_71_13	1.75527e-05	B	0.1	2020-03-17
Ag	GD2018-4_B1_QB3_180703_Dependentiae_32_12	2.62654e-07	B	0.1	2020-03-17
Ag	GD2018-4_B1_QB3_180703_Dependentiae_33_36	9.05136e-07	B	0.1	2020-03-17
Ag	GD2018-4_B1_QB3_180703_Dojkabacteria_38_12	1.09092e-07	B	0.1	2020-03-17
Ag	GD2018-4_B1_QB3_180703_Doudnabacteria_48_12	0.000956912	B	0.1	2020-03-17
Ag	GD2018-4_B1_QB3_180703_Elusimicrobia_69_19	2.80771e-06	B	0.1	2020-03-17
Ag	GD2018-4_B1_QB3_180703_Elusimicrobia_71_7	0.000245876	B	0.1	2020-03-17
Ag	GD2018-4_B1_QB3_180703_Gammaproteobacteria_65_42	3.02764e-05	B	0.1	2020-03-17
Ag	GD2018-4_B1_QB3_180703_Gammaproteobacteria_68_23	1.10474e-06	B	0.1	2020-03-17
Ag	GD2018-4_B1_QB3_180703_Gammaproteobacteria_69_14	3.69068e-06	B	0.1	2020-03-17
Ag	GD2018-4_B1_QB3_180703_Gemmatimonadetes_67_16	1.10515e-06	B	0.1	2020-03-17
Ag	GD2018-4_B1_QB3_180703_Gemmatimonadetes_69_12	0.000895593	B	0.1	2020-03-17
Ag	GD2018-4_B1_QB3_180703_Genascibacteria_43_11	0.000449207	B	0.1	2020-03-17
Ag	GD2018-4_B1_QB3_180703_Gottesmanbacteria_46_9	0.000505975	B	0.1	2020-03-17
Ag	GD2018-4_B1_QB3_180703_GWA2_Deltaproteobacteria_54_12_curated_55_8	1.26702e-07	B	0.1	2020-03-17
Ag	GD2018-4_B1_QB3_180703_GWB2_Deltaproteobacteria_55_19_curated_56_22	2.92064e-07	B	0.1	2020-03-17
Ag	GD2018-4_B1_QB3_180703_Harrisonbacteria_54_17	0.000217004	B	0.1	2020-03-17
Ag	GD2018-4_B1_QB3_180703_Hydrogenedentes_61_12	0.000125105	B	0.1	2020-03-17
Ag	GD2018-4_B1_QB3_180703_Hydrogenedentes_61_26	3.40087e-07	B	0.1	2020-03-17
Ag	GD2018-4_B1_QB3_180703_Ignavibacteriales_41_8	7.66911e-08	B	0.1	2020-03-17
Ag	GD2018-4_B1_QB3_180703_Ignavibacteriales_46_8	1.46692e-05	B	0.1	2020-03-17
Ag	GD2018-4_B1_QB3_180703_Kaiserbacteria_55_18	0.00141457	B	0.1	2020-03-17
Ag	GD2018-4_B1_QB3_180703_Katanobacteria_36_13	2.0644e-07	B	0.1	2020-03-17
Ag	GD2018-4_B1_QB3_180703_Kerfelbacteria_43_17	1.76233e-05	B	0.1	2020-03-17
Ag	GD2018-4_B1_QB3_180703_Kerfelbacteria_43_29	0.00134397	B	0.1	2020-03-17
Ag	GD2018-4_B1_QB3_180703_Kerfelbacteria_51_13	0.000408504	B	0.1	2020-03-17
Ag	GD2018-4_B1_QB3_180703_Lentisphaerae_58_26	0.000417791	B	0.1	2020-03-17
Ag	GD2018-4_B1_QB3_180703_Lentisphaerae_59_22	0.00012276	B	0.1	2020-03-17
Ag	GD2018-4_B1_QB3_180703_Levybacteria_36_40	0.00103741	B	0.1	2020-03-17
Ag	GD2018-4_B1_QB3_180703_Levybacteria_37_7	0.00010149	B	0.1	2020-03-17
Ag	GD2018-4_B1_QB3_180703_Levybacteria_40_33_b	0.00152155	B	0.1	2020-03-17
Ag	GD2018-4_B1_QB3_180703_Levybacteria_43_10	0.000450696	B	0.1	2020-03-17
Ag	GD2018-4_B1_QB3_180703_Magasanikbacteria_39_15	0.0011149	B	0.1	2020-03-17
Ag	GD2018-4_B1_QB3_180703_Magasanikbacteria_53_17	0.00420807	B	0.1	2020-03-17
Ag	GD2018-4_B1_QB3_180703_Micrarchaeota_58_13	0.00188495	B	0.1	2020-03-17
Ag	GD2018-4_B1_QB3_180703_Microgenomates_42_16	1.9038e-06	B	0.1	2020-03-17
Ag	GD2018-4_B1_QB3_180703_Moranbacteria_43_25	1.3022e-06	B	0.1	2020-03-17
Ag	GD2018-4_B1_QB3_180703_NC10_67_16	0.00175695	B	0.1	2020-03-17
Ag	GD2018-4_B1_QB3_180703_Nealsonbacteria_41_48	0.000436422	B	0.1	2020-03-17
Ag	GD2018-4_B1_QB3_180703_Omnitrophica_41_8	0.000598686	B	0.1	2020-03-17
Ag	GD2018-4_B1_QB3_180703_Pacearchaeota_33_12	0.000223749	B	0.1	2020-03-17
Ag	GD2018-4_B1_QB3_180703_Pacearchaeota_34_21	0.000307221	B	0.1	2020-03-17
Ag	GD2018-4_B1_QB3_180703_Parcubacteria_39_20	6.96764e-05	B	0.1	2020-03-17
Ag	GD2018-4_B1_QB3_180703_Parcubacteria_40_17	8.92318e-06	B	0.1	2020-03-17
Ag	GD2018-4_B1_QB3_180703_Parcubacteria_41_14	0.00330252	B	0.1	2020-03-17
Ag	GD2018-4_B1_QB3_180703_Parcubacteria_45_11	0.000266229	B	0.1	2020-03-17
Ag	GD2018-4_B1_QB3_180703_Parcubacteria_51_9	0.000369664	B	0.1	2020-03-17
Ag	GD2018-4_B1_QB3_180703_Peregrinibacteria_37_11	0.00052934	B	0.1	2020-03-17
Ag	GD2018-4_B1_QB3_180703_Peregrinibacteria_39_11	0.000265436	B	0.1	2020-03-17
Ag	GD2018-4_B1_QB3_180703_Peregrinibacteria_50_7	0.000112362	B	0.1	2020-03-17
Ag	GD2018-4_B1_QB3_180703_Planctomycetes_42_12	0.000276144	B	0.1	2020-03-17
Ag	GD2018-4_B1_QB3_180703_Planctomycetia_58_6	3.3325e-05	B	0.1	2020-03-17
Ag	GD2018-4_B1_QB3_180703_Rokubacteria_71_11	0.000550506	B	0.1	2020-03-17
Ag	GD2018-4_B1_QB3_180703_Rokubacteria_71_15	0.000336445	B	0.1	2020-03-17
Ag	GD2018-4_B1_QB3_180703_Schekmanbacteria_66_15	0.000404323	B	0.1	2020-03-17
Ag	GD2018-4_B1_QB3_180703_Shapirobacteria_40_33_a	6.50145e-05	B	0.1	2020-03-17
Ag	GD2018-4_B1_QB3_180703_Spechtbacteria_44_47	0.00139623	B	0.1	2020-03-17
Ag	GD2018-4_B1_QB3_180703_Sungbacteria_45_10	0.000145582	B	0.1	2020-03-17
Ag	GD2018-4_B1_QB3_180703_Taylorbacteria_49_17	0.00130393	B	0.1	2020-03-17
Ag	GD2018-4_B1_QB3_180703_Taylorbacteria_49_9	9.67559e-05	B	0.1	2020-03-17
Ag	GD2018-4_B1_QB3_180703_Uhrbacteria_41_26	0.00240685	B	0.1	2020-03-17
Ag	GD2018-4_B1_QB3_180703_Uhrbacteria_45_124	3.97533e-06	B	0.1	2020-03-17
Ag	GD2018-4_B1_QB3_180703_Uhrbacteria_48_14	0.000249689	B	0.1	2020-03-17
Ag	GD2018-4_B1_QB3_180703_Uhrbacteria_53_7	0.00013762	B	0.1	2020-03-17
Ag	GD2018-4_B1_QB3_180703_Uhrbacteria_55_83	9.03808e-07	B	0.1	2020-03-17
Ag	GD2018-4_B1_QB3_180703_Uhrbacteria_60_32	0.000425418	B	0.1	2020-03-17
Ag	GD2018-4_B1_QB3_180703_Verrucomicrobia_66_7	2.03433e-06	B	0.1	2020-03-17
Ag	GD2018-4_B1_QB3_180703_Vogelbacteria_43_89	1.40966e-06	B	0.1	2020-03-17
Ag	GD2018-4_B1_QB3_180703_Wildermuthbacteria_45_8	5.05273e-05	B	0.1	2020-03-17
Ag	GD2018-4_B1_QB3_180703_Wildermuthbacteria_47_9	0.000442324	B	0.1	2020-03-17
Ag	GD2018-4_B1_QB3_180703_Woesearchaeota_31_17	0.000139475	B	0.1	2020-03-17
Ag	GD2018-4_B1_QB3_180703_Woesearchaeota_40_22	0.00178978	B	0.1	2020-03-17
Ag	GD2018-4_B1_QB3_180703_Woesearchaeota_44_11	0.00113643	B	0.1	2020-03-17
Ag	GD2018-4_B1_QB3_180703_Woesearchaeota_47_10	0.00136569	B	0.1	2020-03-17
Ag	GD2018-4_B1_QB3_180703_Woesearchaeota_47_15	0.0020235	B	0.1	2020-03-17
Ag	GD2018-4_B1_QB3_180703_Woesearchaeota_47_15_b	0.000596893	B	0.1	2020-03-17
Ag	GD2018-4_B1_QB3_180703_Woesearchaeota_48_22	0.00277603	B	0.1	2020-03-17
Ag	GD2018-4_B1_QB3_180703_Woesearchaeota-I_39_47	6.77316e-06	B	0.1	2020-03-17
Ag	GD2018-4_B1_QB3_180703_Woesearchaeota-I_39_9	0.00017669	B	0.1	2020-03-17
Ag	GD2018-4_B1_QB3_180703_Woesearchaeota-II_30_18	0.000238899	B	0.1	2020-03-17
Ag	GD2018-4_B1_QB3_180703_Woesearchaeota-II_35_15	0.000195754	B	0.1	2020-03-17
Ag	GD2018-4_B1_QB3_180703_Woesebacteria_40_41	1.32863e-06	B	0.1	2020-03-17
Ag	GD2018-4_B1_QB3_180703_Wolfebacteria_44_15	0.000414575	B	0.1	2020-03-17
Ag	GD2018-4_B1_Rokubacteria_68_10	0.00104723	B	0.1	2020-03-17
Ag	GD2018-4_B1_Rokubacteria_71_19	0.0024259	B	0.1	2020-03-17
Ag	GD2018-4_B1_Rokubacteria_72_16	0.00086927	B	0.1	2020-03-17
Ag	GD2018-4_B1_Verrucomicrobia_66_19	1.77117e-06	B	0.1	2020-03-17
Ag	GD2018-4_B1_Verrucomicrobia_66_33	2.1581e-06	B	0.1	2020-03-17
Ag	Genasci_Feb2018_Oligoflexia_43_11	5.7968e-06	B	0.1	2020-03-17
Ag	Genasci_Feb2018_S34_3B_Azambacteria_55_6	0.000507694	B	0.1	2020-03-17
Ag	Genasci_Feb2018_S34_3B_Betaproteobacteria_66_6	0.00119759	B	0.1	2020-03-17
Ag	Genasci_Feb2018_S34_3B_Colwellbacteria_46_12	0.000958016	B	0.1	2020-03-17
Ag	Genasci_Feb2018_S34_3B_Deltaproteobacteria_42_10	0.00293312	B	0.1	2020-03-17
Ag	Genasci_Feb2018_S34_3B_Deltaproteobacteria_51_6	0.000111948	B	0.1	2020-03-17
Ag	Genasci_Feb2018_S34_3B_Deltaproteobacteria_57_9	0.000877817	B	0.1	2020-03-17
Ag	Genasci_Feb2018_S34_3B_Deltaproteobacteria_60_13	0.00134582	B	0.1	2020-03-17
Ag	Genasci_Feb2018_S34_3B_Diapherotrites_46_10	0.00280573	B	0.1	2020-03-17
Ag	Genasci_Feb2018_S34_3B_Gemmatimonadetes_69_7	0.000761313	B	0.1	2020-03-17
Ag	Genasci_Feb2018_S34_3B_Latescibacteria-like_64_11	0.00386791	B	0.1	2020-03-17
Ag	Genasci_Feb2018_S34_3B_NC10_68_8	0.00171186	B	0.1	2020-03-17
Ag	Genasci_Feb2018_S34_3B_Niyogibacteria_46_10	0.000939591	B	0.1	2020-03-17
Ag	Genasci_Feb2018_S34_3B_Omnitrophica_63_8	0.0012779	B	0.1	2020-03-17
Ag	Genasci_Feb2018_S34_3B_Peregrinibacteria_56_7	0.000460109	B	0.1	2020-03-17
Ag	Genasci_Feb2018_S34_3B_Planctomycetes_38_350	0.0720621	B	0.1	2020-03-17
Ag	Genasci_Feb2018_S34_3B_Planctomycetes_42_7	0.00234836	B	0.1	2020-03-17
Ag	Genasci_Feb2018_S34_3B_Planctomycetes_43_26	0.00103506	B	0.1	2020-03-17
Ag	Genasci_Feb2018_S34_3B_RIFCSPLOWO2_01_FULL_OD1_Giovannonibacteria_46_32_curated_47_26	0.00505752	B	0.1	2020-03-17
Ag	Genasci_Feb2018_S34_3B_Rokubacteria_68_6	0.000802569	B	0.1	2020-03-17
Ag	Genasci_Feb2018_S34_3B_Uhrbacteria_52_25	0.00579918	B	0.1	2020-03-17
Ag	Genasci_Feb2018_S34_3B_Uhrbacteria_55_15	0.00556624	B	0.1	2020-03-17
Ag	Genasci_Feb2018_S34_3B_Woesearchaeota_36_15	0.00361946	B	0.1	2020-03-17
Ag	Genasci_Feb2018_S34_3B_Woesearchaeota_38_40	0.0136895	B	0.1	2020-03-17
Ag	Genasci_Feb2018_S34_3B_Woesearchaeota_40_14	0.00396279	B	0.1	2020-03-17
Ag	Genasci_Feb2018_S35_SO-1_Aenigmarchaeota_38_10	0.000513492	B	0.1	2020-03-17
Ag	Genasci_Feb2018_S35_SO-1_Aenigmarchaeota_40_10	0.00055712	B	0.1	2020-03-17
Ag	Genasci_Feb2018_S35_SO-1_Aenigmarchaeota_40_17	0.00049452	B	0.1	2020-03-17
Ag	Genasci_Feb2018_S35_SO-1_Aenigmarchaeota_46_11	0.000136637	B	0.1	2020-03-17
Ag	Genasci_Feb2018_S35_SO-1_Aenigmarchaeota_47_21	0.00229774	B	0.1	2020-03-17
Ag	Genasci_Feb2018_S35_SO-1_Aenigmarchaeota_50_8	0.000634025	B	0.1	2020-03-17
Ag	Genasci_Feb2018_S35_SO-1_Alphaproteobacteria_66_12	0.000627911	B	0.1	2020-03-17
Ag	Genasci_Feb2018_S35_SO-1_Amesbacteria_48_9	6.01489e-05	B	0.1	2020-03-17
Ag	Genasci_Feb2018_S35_SO-1_Azambacteria_56_20	0.000599352	B	0.1	2020-03-17
Ag	Genasci_Feb2018_S35_SO-1_Berkelbacteria_44_9	8.96582e-05	B	0.1	2020-03-17
Ag	Genasci_Feb2018_S35_SO-1_Berkelbacteria_48_23	0.000103382	B	0.1	2020-03-17
Ag	Genasci_Feb2018_S35_SO-1_Blackburnbacteria_43_8	0.000201994	B	0.1	2020-03-17
Ag	Genasci_Feb2018_S35_SO-1_Brennerbacteria_40_11	0.000445495	B	0.1	2020-03-17
Ag	Genasci_Feb2018_S35_SO-1_Candidatus_Saccharibacteria_46_12	0.000453071	B	0.1	2020-03-17
Ag	Genasci_Feb2018_S35_SO-1_Candidatus_Saccharibacteria_47_11	0.00040425	B	0.1	2020-03-17
Ag	Genasci_Feb2018_S35_SO-1_Colwellbacteria_47_11	0.000252045	B	0.1	2020-03-17
Ag	Genasci_Feb2018_S35_SO-1_Colwellbacteria_47_7	0.000213532	B	0.1	2020-03-17
Ag	Genasci_Feb2018_S35_SO-1_Curtissbacteria_42_6	6.78016e-05	B	0.1	2020-03-17
Ag	Genasci_Feb2018_S35_SO-1_Curtissbacteria_45_10	0.000109329	B	0.1	2020-03-17
Ag	Genasci_Feb2018_S35_SO-1_Daviesbacteria_36_17	0.000310725	B	0.1	2020-03-17
Ag	Genasci_Feb2018_S35_SO-1_Daviesbacteria_37_28	0.000518672	B	0.1	2020-03-17
Ag	Genasci_Feb2018_S35_SO-1_Daviesbacteria_37_8	0.000305293	B	0.1	2020-03-17
Ag	Genasci_Feb2018_S35_SO-1_Daviesbacteria_39_16	0.000257338	B	0.1	2020-03-17
Ag	Genasci_Feb2018_S35_SO-1_Daviesbacteria_39_22	0.000333144	B	0.1	2020-03-17
Ag	Genasci_Feb2018_S35_SO-1_Daviesbacteria_40_17	0.0001343	B	0.1	2020-03-17
Ag	Genasci_Feb2018_S35_SO-1_Deltaproteobacteria_36_10	0.000152137	B	0.1	2020-03-17
Ag	Genasci_Feb2018_S35_SO-1_Deltaproteobacteria_48_30	0.000131764	B	0.1	2020-03-17
Ag	Genasci_Feb2018_S35_SO-1_Deltaproteobacteria_58_17	0.000670289	B	0.1	2020-03-17
Ag	Genasci_Feb2018_S35_SO-1_Diapherotrites_40_6	0.00011836	B	0.1	2020-03-17
Ag	Genasci_Feb2018_S35_SO-1_Doudnabacteria_46_13	0.000482934	B	0.1	2020-03-17
Ag	Genasci_Feb2018_S35_SO-1_Gemmatimonadetes_69_7	0.000709675	B	0.1	2020-03-17
Ag	Genasci_Feb2018_S35_SO-1_Giovannonibacteria_43_101	0.003741	B	0.1	2020-03-17
Ag	Genasci_Feb2018_S35_SO-1_Gottesmanbacteria_39_27	0.000462229	B	0.1	2020-03-17
Ag	Genasci_Feb2018_S35_SO-1_Gottesmanbacteria_40_14	0.000518488	B	0.1	2020-03-17
Ag	Genasci_Feb2018_S35_SO-1_Harrisonbacteria_54_15	0.000187282	B	0.1	2020-03-17
Ag	Genasci_Feb2018_S35_SO-1_Ignavibacteriales_53_10	0.000534138	B	0.1	2020-03-17
Ag	Genasci_Feb2018_S35_SO-1_Kaiserbacteria_48_15	0.000867615	B	0.1	2020-03-17
Ag	Genasci_Feb2018_S35_SO-1_Kaiserbacteria_54_12	0.000812687	B	0.1	2020-03-17
Ag	Genasci_Feb2018_S35_SO-1_Kaiserbacteria_55_27	0.00232796	B	0.1	2020-03-17
Ag	Genasci_Feb2018_S35_SO-1_Katanobacteria_47_10	0.00027244	B	0.1	2020-03-17
Ag	Genasci_Feb2018_S35_SO-1_Levybacteria_37_12	0.00021717	B	0.1	2020-03-17
Ag	Genasci_Feb2018_S35_SO-1_Levybacteria_38_10	0.000151564	B	0.1	2020-03-17
Ag	Genasci_Feb2018_S35_SO-1_Levybacteria_41_102	0.000398335	B	0.1	2020-03-17
Ag	Genasci_Feb2018_S35_SO-1_Liptonbacteria_55_12	0.000891096	B	0.1	2020-03-17
Ag	Genasci_Feb2018_S35_SO-1_Microgenomates_41_18	0.000357691	B	0.1	2020-03-17
Ag	Genasci_Feb2018_S35_SO-1_Montesolbacteria_56_14	0.000817983	B	0.1	2020-03-17
Ag	Genasci_Feb2018_S35_SO-1_Montesolbacteria_58_7	0.000231293	B	0.1	2020-03-17
Ag	Genasci_Feb2018_S35_SO-1_Nealsonbacteria_41_10	9.34686e-05	B	0.1	2020-03-17
Ag	Genasci_Feb2018_S35_SO-1_Nealsonbacteria_41_12	4.95083e-05	B	0.1	2020-03-17
Ag	Genasci_Feb2018_S35_SO-1_Niyogibacteria_41_12	0.000397955	B	0.1	2020-03-17
Ag	Genasci_Feb2018_S35_SO-1_Nomurabacteria_39_12	0.000504841	B	0.1	2020-03-17
Ag	Genasci_Feb2018_S35_SO-1_Nomurabacteria_41_10	8.32551e-05	B	0.1	2020-03-17
Ag	Genasci_Feb2018_S35_SO-1_Pacearchaeota_30_12	6.44779e-05	B	0.1	2020-03-17
Ag	Genasci_Feb2018_S35_SO-1_Pacearchaeota_31_8	0.000119902	B	0.1	2020-03-17
Ag	Genasci_Feb2018_S35_SO-1_Pacearchaeota_33_10_a	0.000192174	B	0.1	2020-03-17
Ag	Genasci_Feb2018_S35_SO-1_Parcubacteria_38_18	6.25381e-05	B	0.1	2020-03-17
Ag	Genasci_Feb2018_S35_SO-1_Parcubacteria_39_8	0.000325873	B	0.1	2020-03-17
Ag	Genasci_Feb2018_S35_SO-1_Parcubacteria_41_15	0.000240548	B	0.1	2020-03-17
Ag	Genasci_Feb2018_S35_SO-1_Parcubacteria_46_10	0.000167978	B	0.1	2020-03-17
Ag	Genasci_Feb2018_S35_SO-1_Parcubacteria_58_6	0.000408154	B	0.1	2020-03-17
Ag	Genasci_Feb2018_S35_SO-1_Peregrinibacteria_43_8	9.40669e-05	B	0.1	2020-03-17
Ag	Genasci_Feb2018_S35_SO-1_Peregrinibacteria_45_10	0.000743784	B	0.1	2020-03-17
Ag	Genasci_Feb2018_S35_SO-1_Peregrinibacteria_55_10	0.000484588	B	0.1	2020-03-17
Ag	Genasci_Feb2018_S35_SO-1_RIFCSPHIGHO2_02_FULL_Deltaproteobacteria_38_15_curated_40_6	0.000182989	B	0.1	2020-03-17
Ag	Genasci_Feb2018_S35_SO-1_Roizmanbacteria_35_236	0.00308531	B	0.1	2020-03-17
Ag	Genasci_Feb2018_S35_SO-1_Roizmanbacteria_39_6	0.000110456	B	0.1	2020-03-17
Ag	Genasci_Feb2018_S35_SO-1_Sungbacteria_46_5	9.9259e-05	B	0.1	2020-03-17
Ag	Genasci_Feb2018_S35_SO-1_Sungbacteria_46_50	0.000775926	B	0.1	2020-03-17
Ag	Genasci_Feb2018_S35_SO-1_Sungbacteria_47_13	0.000191779	B	0.1	2020-03-17
Ag	Genasci_Feb2018_S35_SO-1_Sungbacteria_48_11	0.000449873	B	0.1	2020-03-17
Ag	Genasci_Feb2018_S35_SO-1_Thaumarchaeota_33_8	0.000157053	B	0.1	2020-03-17
Ag	Genasci_Feb2018_S35_SO-1_Thaumarchaeota_54_7	0.000315481	B	0.1	2020-03-17
Ag	Genasci_Feb2018_S35_SO-1_Uhrbacteria_45_9	0.000796098	B	0.1	2020-03-17
Ag	Genasci_Feb2018_S35_SO-1_Wildermuthbacteria_45_20	0.00126668	B	0.1	2020-03-17
Ag	Genasci_Feb2018_S35_SO-1_Wildermuthbacteria_48_14	0.000458322	B	0.1	2020-03-17
Ag	Genasci_Feb2018_S35_SO-1_Wildermuthbacteria_49_14	0.000727328	B	0.1	2020-03-17
Ag	Genasci_Feb2018_S35_SO-1_Wildermuthbacteria_54_12	0.000654769	B	0.1	2020-03-17
Ag	Genasci_Feb2018_S35_SO-1_Woesearchaeota_32_6	0.000240575	B	0.1	2020-03-17
Ag	Genasci_Feb2018_S35_SO-1_Woesearchaeota_34_16	0.000621762	B	0.1	2020-03-17
Ag	Genasci_Feb2018_S35_SO-1_Woesearchaeota_36_10	0.000247914	B	0.1	2020-03-17
Ag	Genasci_Feb2018_S35_SO-1_Woesearchaeota_37_18	0.000711182	B	0.1	2020-03-17
Ag	Genasci_Feb2018_S35_SO-1_Woesearchaeota_38_11	0.000552205	B	0.1	2020-03-17
Ag	Genasci_Feb2018_S35_SO-1_Woesearchaeota_39_10	0.000352915	B	0.1	2020-03-17
Ag	Genasci_Feb2018_S35_SO-1_Woesearchaeota_39_8	8.50131e-05	B	0.1	2020-03-17
Ag	Genasci_Feb2018_S35_SO-1_Woesearchaeota_40_20	0.000982527	B	0.1	2020-03-17
Ag	Genasci_Feb2018_S35_SO-1_Woesearchaeota_40_64	0.0024916	B	0.1	2020-03-17
Ag	Genasci_Feb2018_S35_SO-1_Woesearchaeota_42_26	0.00110546	B	0.1	2020-03-17
Ag	Genasci_Feb2018_S35_SO-1_Woesearchaeota_44_9	0.000252792	B	0.1	2020-03-17
Ag	Genasci_Feb2018_S35_SO-1_Woesearchaeota_46_13	0.00063154	B	0.1	2020-03-17
Ag	Genasci_Feb2018_S35_SO-1_Woesearchaeota-I_35_31	0.000406846	B	0.1	2020-03-17
Ag	Genasci_Feb2018_S35_SO-1_Woesearchaeota-I_36_6	0.000142208	B	0.1	2020-03-17
Ag	Genasci_Feb2018_S35_SO-1_Woesearchaeota-I_37_7	9.61219e-05	B	0.1	2020-03-17
Ag	Genasci_Feb2018_S35_SO-1_Woesearchaeota-I_44_11	0.000749837	B	0.1	2020-03-17
Ag	Genasci_Feb2018_S35_SO-1_Woesearchaeota-II_30_27	0.000444721	B	0.1	2020-03-17
Ag	Genasci_Feb2018_S35_SO-1_Woesearchaeota-II_31_11	4.14716e-05	B	0.1	2020-03-17
Ag	Genasci_Feb2018_S35_SO-1_Woesearchaeota-II_31_12	1.8199e-05	B	0.1	2020-03-17
Ag	Genasci_Feb2018_S35_SO-1_Woesearchaeota-II_32_8	0.000161237	B	0.1	2020-03-17
Ag	Genasci_Feb2018_S35_SO-1_Woesearchaeota-II_33_7	0.0003874	B	0.1	2020-03-17
Ag	Genasci_Feb2018_S35_SO-1_Yanofskybacteria_42_14	0.000197474	B	0.1	2020-03-17
Ag	Genasci_Feb2018_S35_SO-1_Yanofskybacteria_42_50	0.000590944	B	0.1	2020-03-17
Ag	Genasci_Feb2018_S35_SO-1_Yanofskybacteria_43_12	0.000300517	B	0.1	2020-03-17
Ag	Genasci_Feb2018_S35_SO-1_Zambryskibacteria_43_12	0.000749106	B	0.1	2020-03-17
Ag	Genasci_Feb2018_S36_SO-2_Aenigmarchaeota_47_17	0.0028697	B	0.1	2020-03-17
Ag	Genasci_Feb2018_S36_SO-2_Aenigmarchaeota_53_36	0.0139443	B	0.1	2020-03-17
Ag	Genasci_Feb2018_S36_SO-2_Alphaproteobacteria_66_9	0.000424226	B	0.1	2020-03-17
Ag	Genasci_Feb2018_S36_SO-2_Armatimonadetes_64_11	0.000601375	B	0.1	2020-03-17
Ag	Genasci_Feb2018_S36_SO-2_Bacteroidetes_43_10	0.00137666	B	0.1	2020-03-17
Ag	Genasci_Feb2018_S36_SO-2_Chloroflexi_51_8	0.00167786	B	0.1	2020-03-17
Ag	Genasci_Feb2018_S36_SO-2_Chloroflexi_71_8	0.00122088	B	0.1	2020-03-17
Ag	Genasci_Feb2018_S36_SO-2_Deltaproteobacteria_45_7	0.000432617	B	0.1	2020-03-17
Ag	Genasci_Feb2018_S36_SO-2_Deltaproteobacteria_53_7	0.000111148	B	0.1	2020-03-17
Ag	Genasci_Feb2018_S36_SO-2_Deltaproteobacteria_55_12	0.00108485	B	0.1	2020-03-17
Ag	Genasci_Feb2018_S36_SO-2_Deltaproteobacteria_57_8	0.000760518	B	0.1	2020-03-17
Ag	Genasci_Feb2018_S36_SO-2_Deltaproteobacteria_60_39	0.00123345	B	0.1	2020-03-17
Ag	Genasci_Feb2018_S36_SO-2_Gammaproteobacteria_63_18	0.00596515	B	0.1	2020-03-17
Ag	Genasci_Feb2018_S36_SO-2_Ignavibacteriales_50_10	0.000747945	B	0.1	2020-03-17
Ag	Genasci_Feb2018_S36_SO-2_Kerfelbacteria_58_11	0.000854103	B	0.1	2020-03-17
Ag	Genasci_Feb2018_S36_SO-2_Magasanikbacteria_44_17	0.00345825	B	0.1	2020-03-17
Ag	Genasci_Feb2018_S36_SO-2_Melainabacteria_32_25	0.000248484	B	0.1	2020-03-17
Ag	Genasci_Feb2018_S36_SO-2_NC10_71_24	0.00276976	B	0.1	2020-03-17
Ag	Genasci_Feb2018_S36_SO-2_NC10_72_10	0.000719672	B	0.1	2020-03-17
Ag	Genasci_Feb2018_S36_SO-2_Niyogibacteria_45_26	0.00600887	B	0.1	2020-03-17
Ag	Genasci_Feb2018_S36_SO-2_Omnitrophica_42_8	0.000655772	B	0.1	2020-03-17
Ag	Genasci_Feb2018_S36_SO-2_Omnitrophica_53_14	0.000731238	B	0.1	2020-03-17
Ag	Genasci_Feb2018_S36_SO-2_Omnitrophica_63_12	0.00118025	B	0.1	2020-03-17
Ag	Genasci_Feb2018_S36_SO-2_Omnitrophica_63_19	0.00185201	B	0.1	2020-03-17
Ag	Genasci_Feb2018_S36_SO-2_Parcubacteria_49_7	0.00319971	B	0.1	2020-03-17
Ag	Genasci_Feb2018_S36_SO-2_RIFCSPHIGHO2_02_FULL_Deltaproteobacteria_38_15_curated_40_6	0.000113028	B	0.1	2020-03-17
Ag	Genasci_Feb2018_S36_SO-2_RIFCSPHIGHO2_02_FULL_Deltaproteobacteria_38_15_curated_40_7	0.000237747	B	0.1	2020-03-17
Ag	Genasci_Feb2018_S36_SO-2_RIFCSPLOWO2_02_FULL_Elusimicrobia_39_32_curated_49_8	0.000207472	B	0.1	2020-03-17
Ag	Genasci_Feb2018_S36_SO-2_Rokubacteria_69_13	0.00093533	B	0.1	2020-03-17
Ag	Genasci_Feb2018_S36_SO-2_Tectomicrobia_59_8	0.0011377	B	0.1	2020-03-17
Ag	Genasci_Feb2018_S36_SO-2_Tectomicrobia_70_9	0.000326971	B	0.1	2020-03-17
Ag	Genasci_Feb2018_S36_SO-2_Thaumarchaeota_45_15	0.00121355	B	0.1	2020-03-17
Ag	Genasci_Feb2018_S36_SO-2_Thaumarchaeota_54_9	0.000344317	B	0.1	2020-03-17
Ag	Genasci_Feb2018_S36_SO-2_Woesearchaeota_34_19	0.00206429	B	0.1	2020-03-17
Ag	Genasci_Feb2018_S36_SO-2_Woesearchaeota_37_15	0.00108523	B	0.1	2020-03-17
Ag	Genasci_Feb2018_S36_SO-2_Woesearchaeota_38_8	0.00017864	B	0.1	2020-03-17
Ag	Genasci_Feb2018_S36_SO-2_Woesearchaeota_46_11	0.00145059	B	0.1	2020-03-17
Ag	Genasci_Feb2018_S36_SO-2_Woesearchaeota_48_19	0.00535471	B	0.1	2020-03-17
Ag	Genasci_Feb2018_S36_SO-2_Woesearchaeota_49_29	0.00227354	B	0.1	2020-03-17
Ag	Genasci_Feb2018_S37_SO-6_ACD39_43_6	6.45107e-05	B	0.1	2020-03-17
Ag	Genasci_Feb2018_S37_SO-6_Acidobacteria_67_11	0.0056089	B	0.1	2020-03-17
Ag	Genasci_Feb2018_S37_SO-6_Betaproteobacteria_62_13	0.00167154	B	0.1	2020-03-17
Ag	Genasci_Feb2018_S37_SO-6_Betaproteobacteria_65_27	0.0129973	B	0.1	2020-03-17
Ag	Genasci_Feb2018_S37_SO-6_Betaproteobacteria_65_6	0.00100736	B	0.1	2020-03-17
Ag	Genasci_Feb2018_S37_SO-6_Chloroflexi_52_6	0.00245098	B	0.1	2020-03-17
Ag	Genasci_Feb2018_S37_SO-6_Deltaproteobacteria_55_7	0.000788165	B	0.1	2020-03-17
Ag	Genasci_Feb2018_S37_SO-6_Deltaproteobacteria_57_12	0.000862389	B	0.1	2020-03-17
Ag	Genasci_Feb2018_S37_SO-6_Deltaproteobacteria_60_13	0.00131067	B	0.1	2020-03-17
Ag	Genasci_Feb2018_S37_SO-6_Deltaproteobacteria_62_10	0.000696197	B	0.1	2020-03-17
Ag	Genasci_Feb2018_S37_SO-6_Deltaproteobacteria_69_8	0.00100453	B	0.1	2020-03-17
Ag	Genasci_Feb2018_S37_SO-6_Harrisonbacteria_42_30	0.0173521	B	0.1	2020-03-17
Ag	Genasci_Feb2018_S37_SO-6_Levybacteria_41_9	0.000544211	B	0.1	2020-03-17
Ag	Genasci_Feb2018_S37_SO-6_NC10_67_9	0.00145891	B	0.1	2020-03-17
Ag	Genasci_Feb2018_S37_SO-6_NC10_71_9	0.00270911	B	0.1	2020-03-17
Ag	Genasci_Feb2018_S37_SO-6_Omnitrophica_63_9	0.00142809	B	0.1	2020-03-17
Ag	Genasci_Feb2018_S37_SO-6_Omnitrophica_67_24	0.0153632	B	0.1	2020-03-17
Ag	Genasci_Feb2018_S37_SO-6_Parcubacteria_49_9	0.00347826	B	0.1	2020-03-17
Ag	Genasci_Feb2018_S37_SO-6_Planctomycetes_67_9	0.00138123	B	0.1	2020-03-17
Ag	Genasci_Feb2018_S37_SO-6_RIFCSPLOWO2_12_FULL_Gemmatimonadetes_68_9_curated_69_6	0.000618591	B	0.1	2020-03-17
Ag	Genasci_Feb2018_S37_SO-6_Rokubacteria_70_10	0.00156404	B	0.1	2020-03-17
Ag	Genasci_Feb2018_S37_SO-6_Tectomicrobia_67_15	0.00186379	B	0.1	2020-03-17
Ag	JBCH_GD18_4_SO1_S176_Betaproteobacteria_64_25	1.53509e-06	B	0.1	2020-03-17
Ag	JBCH_GD18_4_SO1_S176_Betaproteobacteria_66_20	1.75839e-06	B	0.1	2020-03-17
Ag	JBCH_GD18_4_SO1_S176_Colwellbacteria_47_8	0.000896175	B	0.1	2020-03-17
Ag	JBCH_GD18_4_SO1_S176_Hydrogenedentes_61_7	9.11874e-05	B	0.1	2020-03-17
Ag	JBCH_GD18_4_SO1_S176_Ignavibacteriales_55_13	0.000254748	B	0.1	2020-03-17
Ag	JBCH_GD18_4_SO1_S176_Levybacteria_41_10	0.00050425	B	0.1	2020-03-17
Ag	JBCH_GD18_4_SO1_S176_NC10_68_8	0.00139188	B	0.1	2020-03-17
Ag	JBCH_GD18_4_SO2_S177_Alphaproteobacteria_66_9	0.000406913	B	0.1	2020-03-17
Ag	JBCH_GD18_4_SO2_S177_Daviesbacteria_38_23	0.00311758	B	0.1	2020-03-17
Ag	JBCH_GD18_4_SO2_S177_Daviesbacteria_41_14	0.000343668	B	0.1	2020-03-17
Ag	JBCH_GD18_4_SO2_S177_Harrisonbacteria_55_7	0.000257879	B	0.1	2020-03-17
Ag	JBCH_GD18_4_SO2_S177_Kerfelbacteria_47_10	0.000455649	B	0.1	2020-03-17
Ag	JBCH_GD18_4_SO2_S177_Kerfelbacteria_61_20	0.000421597	B	0.1	2020-03-17
Ag	JBCH_GD18_4_SO2_S177_RIFOXYC2_FULL_Ignavibacteria_38_25_curated_38_17	7.91179e-08	B	0.1	2020-03-17
Ag	JBCH_GD18_4_SO2_S177_Tectomicrobia_68_21	0.00468344	B	0.1	2020-03-17
Ag	JBCH_GD18_4_SO2_S177_Thaumarchaeota_54_7	0.000304833	B	0.1	2020-03-17
Ag	JBCH_GD18_4_SO25_S179_Acidobacteria_67_25	9.51603e-07	B	0.1	2020-03-17
Ag	JBCH_GD18_4_SO25_S179_Bacteroidetes_42_21	3.51576e-07	B	0.1	2020-03-17
Ag	JBCH_GD18_4_SO25_S179_Bacteroidetes_48_9	1.34666e-07	B	0.1	2020-03-17
Ag	JBCH_GD18_4_SO25_S179_Bacteroidetes_49_18	7.48506e-08	B	0.1	2020-03-17
Ag	JBCH_GD18_4_SO25_S179_Betaproteobacteria_64_14	1.52538e-06	B	0.1	2020-03-17
Ag	JBCH_GD18_4_SO25_S179_Betaproteobacteria_64_6	2.09615e-06	B	0.1	2020-03-17
Ag	JBCH_GD18_4_SO25_S179_Betaproteobacteria_68_9	4.16559e-06	B	0.1	2020-03-17
Ag	JBCH_GD18_4_SO25_S179_Betaproteobacteria_72_13	3.4596e-06	B	0.1	2020-03-17
Ag	JBCH_GD18_4_SO25_S179_Chloroflexi_51_10	1.27979e-05	B	0.1	2020-03-17
Ag	JBCH_GD18_4_SO25_S179_Chloroflexi_52_15	6.55429e-07	B	0.1	2020-03-17
Ag	JBCH_GD18_4_SO25_S179_Chloroflexi_55_5	3.82428e-07	B	0.1	2020-03-17
Ag	JBCH_GD18_4_SO25_S179_Chloroflexi_55_6	5.79827e-06	B	0.1	2020-03-17
Ag	JBCH_GD18_4_SO25_S179_Chloroflexi_58_39	5.30875e-07	B	0.1	2020-03-17
Ag	JBCH_GD18_4_SO25_S179_Chloroflexi_63_23	1.59307e-05	B	0.1	2020-03-17
Ag	JBCH_GD18_4_SO25_S179_Deltaproteobacteria_66_4	0.000176395	B	0.1	2020-03-17
Ag	JBCH_GD18_4_SO25_S179_Deltaproteobacteria_69_11	0.00133447	B	0.1	2020-03-17
Ag	JBCH_GD18_4_SO25_S179_Deltaproteobacteria_70_11	2.14286e-06	B	0.1	2020-03-17
Ag	JBCH_GD18_4_SO25_S179_Gammaproteobacteria_22_22	1.3054e-05	B	0.1	2020-03-17
Ag	JBCH_GD18_4_SO25_S179_Gammaproteobacteria_49_5	6.30921e-08	B	0.1	2020-03-17
Ag	JBCH_GD18_4_SO25_S179_Gammaproteobacteria_65_4	2.00413e-05	B	0.1	2020-03-17
Ag	JBCH_GD18_4_SO25_S179_Ignavibacteriae_43_4	1.70506e-05	B	0.1	2020-03-17
Ag	JBCH_GD18_4_SO25_S179_Ignavibacteriae_43_5	9.28841e-05	B	0.1	2020-03-17
Ag	JBCH_GD18_4_SO25_S179_RBG_16_Chloroflexi_63_12_curated_63_5	0.000485254	B	0.1	2020-03-17
Ag	JBCH_GD18_4_SO25_S179_Verrucomicrobia_62_4	0.000129555	B	0.1	2020-03-17
Ag	S_2p5_S6_coassembly_Acidobacteria_55_111	8.59787e-05	B	0.1	2020-03-17
Ag	S_2p5_S6_coassembly_Acidobacteria_56_57	0.000476564	B	0.1	2020-03-17
Ag	S_2p5_S6_coassembly_Acidobacteria_58_90	0.00027541	B	0.1	2020-03-17
Ag	S_2p5_S6_coassembly_Acidobacteria_60_74	0.000159094	B	0.1	2020-03-17
Ag	S_2p5_S6_coassembly_Acidobacteria_71_226	0.00013162	B	0.1	2020-03-17
Ag	S_2p5_S6_coassembly_Armatimonadetes_59_96	0.000315681	B	0.1	2020-03-17
Ag	S_2p5_S6_coassembly_Armatimonadetes_66_124	0.000503965	B	0.1	2020-03-17
Ag	S_2p5_S6_coassembly_Armatimonadetes_66_82	0.00028549	B	0.1	2020-03-17
Ag	S_2p5_S6_coassembly_Armatimonadetes_69_131	0.000229146	B	0.1	2020-03-17
Ag	S_2p5_S6_coassembly_Betaproteobacteria_64_289	0.000107654	B	0.1	2020-03-17
Ag	S_2p5_S6_coassembly_Betaproteobacteria_65_1559	0.00135427	B	0.1	2020-03-17
Ag	S_2p5_S6_coassembly_Chlamydiia_43_15	0.000137087	B	0.1	2020-03-17
Ag	S_2p5_S6_coassembly_Chloroflexi_52_104	0.00328322	B	0.1	2020-03-17
Ag	S_2p5_S6_coassembly_Chloroflexi_56_59	6.7161e-05	B	0.1	2020-03-17
Ag	S_2p5_S6_coassembly_Chloroflexi_56_76	0.000228701	B	0.1	2020-03-17
Ag	S_2p5_S6_coassembly_Chloroflexi_60_58	7.02141e-05	B	0.1	2020-03-17
Ag	S_2p5_S6_coassembly_Chloroflexi_66_49	2.53433e-05	B	0.1	2020-03-17
Ag	S_2p5_S6_coassembly_Chloroflexi_67_125	0.00357451	B	0.1	2020-03-17
Ag	S_2p5_S6_coassembly_Chloroflexi_67_137	8.18621e-05	B	0.1	2020-03-17
Ag	S_2p5_S6_coassembly_Chloroflexi_67_496	0.000862428	B	0.1	2020-03-17
Ag	S_2p5_S6_coassembly_Collierbacteria_45_30	2.75175e-05	B	0.1	2020-03-17
Ag	S_2p5_S6_coassembly_CSP1_3_Armatimonadetes_69_74	0.000161573	B	0.1	2020-03-17
Ag	S_2p5_S6_coassembly_Deinococcus-Thermus_63_37	0.000359067	B	0.1	2020-03-17
Ag	S_2p5_S6_coassembly_Doudnabacteria_45_84	0.000296205	B	0.1	2020-03-17
Ag	S_2p5_S6_coassembly_Gemmatimonadetes_68_137	0.000848669	B	0.1	2020-03-17
Ag	S_2p5_S6_coassembly_Gottesmanbacteria_39_24	9.20895e-05	B	0.1	2020-03-17
Ag	S_2p5_S6_coassembly_Gottesmanbacteria_51_258	0.0009283	B	0.1	2020-03-17
Ag	S_2p5_S6_coassembly_Kerfelbacteria_58_113	0.000356404	B	0.1	2020-03-17
Ag	S_2p5_S6_coassembly_Kerfelbacteria_62_59	0.000226628	B	0.1	2020-03-17
Ag	S_2p5_S6_coassembly_Lambdaproteobacteria_68_117	4.13861e-05	B	0.1	2020-03-17
Ag	S_2p5_S6_coassembly_Lentisphaerae_61_52	0.000152525	B	0.1	2020-03-17
Ag	S_2p5_S6_coassembly_Levybacteria_37_166	0.000115632	B	0.1	2020-03-17
Ag	S_2p5_S6_coassembly_Microgenomates_39_41	2.78912e-05	B	0.1	2020-03-17
Ag	S_2p5_S6_coassembly_Microgenomates_51_37	4.67872e-05	B	0.1	2020-03-17
Ag	S_2p5_S6_coassembly_NC10_61_69	0.000344517	B	0.1	2020-03-17
Ag	S_2p5_S6_coassembly_Nitrospirae_58_36	0.000169282	B	0.1	2020-03-17
Ag	S_2p5_S6_coassembly_Nitrospirae_58_88	0.00020002	B	0.1	2020-03-17
Ag	S_2p5_S6_coassembly_Omnitrophica_43_22	0.00015558	B	0.1	2020-03-17
Ag	S_2p5_S6_coassembly_Omnitrophica_45_22	7.40792e-05	B	0.1	2020-03-17
Ag	S_2p5_S6_coassembly_Omnitrophica_61_386	0.000862562	B	0.1	2020-03-17
Ag	S_2p5_S6_coassembly_Omnitrophica_64_204	0.000370083	B	0.1	2020-03-17
Ag	S_2p5_S6_coassembly_Planctomycetes_42_111	0.00120124	B	0.1	2020-03-17
Ag	S_2p5_S6_coassembly_RBG_16_Armatimonadetes_67_12_curated_69_169	0.00027128	B	0.1	2020-03-17
Ag	S_2p5_S6_coassembly_RifCSPlowO2_12_Gammaproteobacteria_47_11_curated_46_34	0.000274814	B	0.1	2020-03-17
Ag	S_2p5_S6_coassembly_Roizmanbacteria_36_36	8.81718e-05	B	0.1	2020-03-17
Ag	S_2p5_S6_coassembly_Roizmanbacteria_41_64	0.000194462	B	0.1	2020-03-17
Ag	S_2p5_S6_coassembly_Rokubacteria_72_177	0.000788593	B	0.1	2020-03-17
Ag	S_2p5_S6_coassembly_Verrucomicrobia_58_80	0.000346963	B	0.1	2020-03-17
Ag	S_p1_S3_coassembly_Aenigmarchaeota_37_102	0.000155067	B	0.1	2020-03-17
Ag	S_p1_S3_coassembly_Aenigmarchaeota_40_325	0.00120583	B	0.1	2020-03-17
Ag	S_p1_S3_coassembly_Aenigmarchaeota_41_83	0.000148649	B	0.1	2020-03-17
Ag	S_p1_S3_coassembly_Aenigmarchaeota_45_568	0.000957808	B	0.1	2020-03-17
Ag	S_p1_S3_coassembly_Aenigmarchaeota_51_28	0.000152663	B	0.1	2020-03-17
Ag	S_p1_S3_coassembly_Aenigmarchaeota_53_25	0.000116905	B	0.1	2020-03-17
Ag	S_p1_S3_coassembly_Aenigmarchaeota_53_31	3.80929e-05	B	0.1	2020-03-17
Ag	S_p1_S3_coassembly_Aenigmarchaeota_53_80	0.000477809	B	0.1	2020-03-17
Ag	S_p1_S3_coassembly_Aenigmarchaeota_63_48	6.96939e-05	B	0.1	2020-03-17
Ag	S_p1_S3_coassembly_Alphaproteobacteria_56_24	0.000102334	B	0.1	2020-03-17
Ag	S_p1_S3_coassembly_Alphaproteobacteria_64_12	0.000190793	B	0.1	2020-03-17
Ag	S_p1_S3_coassembly_Andersenbacteria_57_25	0.000121913	B	0.1	2020-03-17
Ag	S_p1_S3_coassembly_Berkelbacteria_44_146	9.65882e-05	B	0.1	2020-03-17
Ag	S_p1_S3_coassembly_Berkelbacteria_60_33	0.000101332	B	0.1	2020-03-17
Ag	S_p1_S3_coassembly_Berkelbacteria_62_29	0.000112692	B	0.1	2020-03-17
Ag	S_p1_S3_coassembly_Blackburnbacteria_44_122	0.000121281	B	0.1	2020-03-17
Ag	S_p1_S3_coassembly_Blackburnbacteria_45_87	0.000122214	B	0.1	2020-03-17
Ag	S_p1_S3_coassembly_Brennerbacteria_51_69	4.62644e-05	B	0.1	2020-03-17
Ag	S_p1_S3_coassembly_Candidatus_Saccharibacteria_51_30	3.4819e-05	B	0.1	2020-03-17
Ag	S_p1_S3_coassembly_Candidatus_Saccharibacteria_52_31	0.000132697	B	0.1	2020-03-17
Ag	S_p1_S3_coassembly_Chisholmbacteria_47_36	4.36217e-05	B	0.1	2020-03-17
Ag	S_p1_S3_coassembly_Curtissbacteria_42_77	5.87457e-05	B	0.1	2020-03-17
Ag	S_p1_S3_coassembly_Daviesbacteria_37_444	0.00122205	B	0.1	2020-03-17
Ag	S_p1_S3_coassembly_Daviesbacteria_38_183	0.000332343	B	0.1	2020-03-17
Ag	S_p1_S3_coassembly_Daviesbacteria_38_70	5.2403e-05	B	0.1	2020-03-17
Ag	S_p1_S3_coassembly_Daviesbacteria_39_956	0.000514129	B	0.1	2020-03-17
Ag	S_p1_S3_coassembly_Daviesbacteria_41_989	0.000617851	B	0.1	2020-03-17
Ag	S_p1_S3_coassembly_Daviesbacteria_42_104	0.000219555	B	0.1	2020-03-17
Ag	S_p1_S3_coassembly_Daviesbacteria_42_38	1.44384e-05	B	0.1	2020-03-17
Ag	S_p1_S3_coassembly_Deltaproteobacteria_42_85	0.000362779	B	0.1	2020-03-17
Ag	S_p1_S3_coassembly_Deltaproteobacteria_50_26	7.35207e-05	B	0.1	2020-03-17
Ag	S_p1_S3_coassembly_Diapherotrites_46_58	0.000238841	B	0.1	2020-03-17
Ag	S_p1_S3_coassembly_Diapherotrites_48_87	0.000264787	B	0.1	2020-03-17
Ag	S_p1_S3_coassembly_Diapherotrites_51_226	0.000681486	B	0.1	2020-03-17
Ag	S_p1_S3_coassembly_Doudnabacteria_47_53	0.000198161	B	0.1	2020-03-17
Ag	S_p1_S3_coassembly_Doudnabacteria_47_79	0.000221159	B	0.1	2020-03-17
Ag	S_p1_S3_coassembly_Doudnabacteria_50_29	0.000150115	B	0.1	2020-03-17
Ag	S_p1_S3_coassembly_Doudnabacteria_52_69	0.000239794	B	0.1	2020-03-17
Ag	S_p1_S3_coassembly_Elusimicrobia_50_28	6.38761e-05	B	0.1	2020-03-17
Ag	S_p1_S3_coassembly_Elusimicrobia_51_25	2.67649e-05	B	0.1	2020-03-17
Ag	S_p1_S3_coassembly_Elusimicrobia_52_252	0.000209995	B	0.1	2020-03-17
Ag	S_p1_S3_coassembly_Elusimicrobia_58_61	8.43769e-05	B	0.1	2020-03-17
Ag	S_p1_S3_coassembly_Elusimicrobia_67_28	0.000120384	B	0.1	2020-03-17
Ag	S_p1_S3_coassembly_Genascibacteria_40_307	0.000234528	B	0.1	2020-03-17
Ag	S_p1_S3_coassembly_Genascibacteria_43_41	3.54576e-05	B	0.1	2020-03-17
Ag	S_p1_S3_coassembly_Giovannonibacteria_51_61	5.57821e-05	B	0.1	2020-03-17
Ag	S_p1_S3_coassembly_Gottesmanbacteria_39_55	0.000109006	B	0.1	2020-03-17
Ag	S_p1_S3_coassembly_Gottesmanbacteria_42_109	0.000170143	B	0.1	2020-03-17
Ag	S_p1_S3_coassembly_Gottesmanbacteria_43_141	0.00033072	B	0.1	2020-03-17
Ag	S_p1_S3_coassembly_Gottesmanbacteria_48_82	3.61628e-05	B	0.1	2020-03-17
Ag	S_p1_S3_coassembly_Gottesmanbacteria_51_23	5.96082e-05	B	0.1	2020-03-17
Ag	S_p1_S3_coassembly_Kaiserbacteria_49_49	9.92315e-05	B	0.1	2020-03-17
Ag	S_p1_S3_coassembly_Kaiserbacteria_52_75	0.000162542	B	0.1	2020-03-17
Ag	S_p1_S3_coassembly_Kaiserbacteria_54_116	0.000233126	B	0.1	2020-03-17
Ag	S_p1_S3_coassembly_Kaiserbacteria_54_183	0.000551128	B	0.1	2020-03-17
Ag	S_p1_S3_coassembly_Kaiserbacteria_54_98	0.000286279	B	0.1	2020-03-17
Ag	S_p1_S3_coassembly_Kaiserbacteria_55_37	8.45038e-05	B	0.1	2020-03-17
Ag	S_p1_S3_coassembly_Kaiserbacteria_56_78	0.000118163	B	0.1	2020-03-17
Ag	S_p1_S3_coassembly_Katanobacteria_46_18	3.59309e-05	B	0.1	2020-03-17
Ag	S_p1_S3_coassembly_Kerfelbacteria_55_34	0.00019475	B	0.1	2020-03-17
Ag	S_p1_S3_coassembly_Kerfelbacteria_59_32	0.000172755	B	0.1	2020-03-17
Ag	S_p1_S3_coassembly_Komeilibacteria_52_33	5.31203e-05	B	0.1	2020-03-17
Ag	S_p1_S3_coassembly_Lambdaproteobacteria_69_214	0.000157232	B	0.1	2020-03-17
Ag	S_p1_S3_coassembly_Levybacteria_36_263	0.000191627	B	0.1	2020-03-17
Ag	S_p1_S3_coassembly_Levybacteria_38_134	0.000291437	B	0.1	2020-03-17
Ag	S_p1_S3_coassembly_Levybacteria_39_179	0.000208894	B	0.1	2020-03-17
Ag	S_p1_S3_coassembly_Levybacteria_40_84	6.76227e-05	B	0.1	2020-03-17
Ag	S_p1_S3_coassembly_Levybacteria_42_162	0.000157397	B	0.1	2020-03-17
Ag	S_p1_S3_coassembly_Levybacteria_42_368	0.000689845	B	0.1	2020-03-17
Ag	S_p1_S3_coassembly_Levybacteria_43_56	8.05016e-05	B	0.1	2020-03-17
Ag	S_p1_S3_coassembly_Levybacteria_43_83	8.29636e-05	B	0.1	2020-03-17
Ag	S_p1_S3_coassembly_Liptonbacteria_47_66	5.71681e-05	B	0.1	2020-03-17
Ag	S_p1_S3_coassembly_Liptonbacteria_48_121	0.000362019	B	0.1	2020-03-17
Ag	S_p1_S3_coassembly_Liptonbacteria_51_1199	0.00156822	B	0.1	2020-03-17
Ag	S_p1_S3_coassembly_Liptonbacteria_53_80	3.80916e-05	B	0.1	2020-03-17
Ag	S_p1_S3_coassembly_Liptonbacteria_58_90	3.70391e-05	B	0.1	2020-03-17
Ag	S_p1_S3_coassembly_Magasanikbacteria_52_34	0.000130674	B	0.1	2020-03-17
Ag	S_p1_S3_coassembly_Mamarchaeota_44_133	0.00021891	B	0.1	2020-03-17
Ag	S_p1_S3_coassembly_Microgenomates_40_427	0.000537512	B	0.1	2020-03-17
Ag	S_p1_S3_coassembly_Microgenomates_49_22	2.54734e-05	B	0.1	2020-03-17
Ag	S_p1_S3_coassembly_Microgenomates_49_36	4.48056e-05	B	0.1	2020-03-17
Ag	S_p1_S3_coassembly_Montesolbacteria_58_149	0.00024885	B	0.1	2020-03-17
Ag	S_p1_S3_coassembly_Nealsonbacteria_48_27	8.602e-05	B	0.1	2020-03-17
Ag	S_p1_S3_coassembly_Nitrospirae_61_32	0.0001648	B	0.1	2020-03-17
Ag	S_p1_S3_coassembly_Niyogibacteria_44_56	7.78222e-05	B	0.1	2020-03-17
Ag	S_p1_S3_coassembly_Niyogibacteria_51_33	2.57911e-05	B	0.1	2020-03-17
Ag	S_p1_S3_coassembly_Omnitrophica_47_39	0.000581189	B	0.1	2020-03-17
Ag	S_p1_S3_coassembly_Pacearchaeota_34_115	5.22373e-05	B	0.1	2020-03-17
Ag	S_p1_S3_coassembly_Pacearchaeota_38_135	8.08045e-05	B	0.1	2020-03-17
Ag	S_p1_S3_coassembly_Pacearchaeota_38_79	0.00012836	B	0.1	2020-03-17
Ag	S_p1_S3_coassembly_Parcubacteria_44_75	0.000111853	B	0.1	2020-03-17
Ag	S_p1_S3_coassembly_Parcubacteria_45_229	0.000357263	B	0.1	2020-03-17
Ag	S_p1_S3_coassembly_Parcubacteria_46_66	0.000264869	B	0.1	2020-03-17
Ag	S_p1_S3_coassembly_Parcubacteria_47_59	0.000112768	B	0.1	2020-03-17
Ag	S_p1_S3_coassembly_Parcubacteria_49_116	0.000250411	B	0.1	2020-03-17
Ag	S_p1_S3_coassembly_Parcubacteria_49_60	0.000103073	B	0.1	2020-03-17
Ag	S_p1_S3_coassembly_Parcubacteria_50_38	7.53096e-05	B	0.1	2020-03-17
Ag	S_p1_S3_coassembly_Parcubacteria_50_592	0.000405152	B	0.1	2020-03-17
Ag	S_p1_S3_coassembly_Parcubacteria_51_31	0.000121476	B	0.1	2020-03-17
Ag	S_p1_S3_coassembly_Parcubacteria_53_17	3.4546e-05	B	0.1	2020-03-17
Ag	S_p1_S3_coassembly_Parcubacteria_54_30	0.000152788	B	0.1	2020-03-17
Ag	S_p1_S3_coassembly_Parcubacteria_56_79	0.000275808	B	0.1	2020-03-17
Ag	S_p1_S3_coassembly_Peregrinibacteria_47_66	0.000280504	B	0.1	2020-03-17
Ag	S_p1_S3_coassembly_Peregrinibacteria_56_164	0.000458261	B	0.1	2020-03-17
Ag	S_p1_S3_coassembly_RIFCSPHIGHO2_02_FULL_Deltaproteobacteria_44_16_curated_54_19	0.000110471	B	0.1	2020-03-17
Ag	S_p1_S3_coassembly_RIFCSPHIGHO2_02_FULL_Deltaproteobacteria_44_53_curated_53_77	0.000156951	B	0.1	2020-03-17
Ag	S_p1_S3_coassembly_RIFCSPLOWO2_12_FULL_Betaproteobacteria_68_19_curated_69_53	0.000124637	B	0.1	2020-03-17
Ag	S_p1_S3_coassembly_Roizmanbacteria_43_42	8.453e-05	B	0.1	2020-03-17
Ag	S_p1_S3_coassembly_Roizmanbacteria_44_27	4.11061e-05	B	0.1	2020-03-17
Ag	S_p1_S3_coassembly_Ryanbacteria_49_58	8.91219e-05	B	0.1	2020-03-17
Ag	S_p1_S3_coassembly_Sungbacteria_52_71	0.000240132	B	0.1	2020-03-17
Ag	S_p1_S3_coassembly_Sungbacteria_53_63	0.000371539	B	0.1	2020-03-17
Ag	S_p1_S3_coassembly_Sungbacteria_56_177	0.000151321	B	0.1	2020-03-17
Ag	S_p1_S3_coassembly_Sungbacteria_59_124	0.00031665	B	0.1	2020-03-17
Ag	S_p1_S3_coassembly_Terrybacteria_59_22	4.20701e-05	B	0.1	2020-03-17
Ag	S_p1_S3_coassembly_Thaumarchaeota_33_100	0.000241815	B	0.1	2020-03-17
Ag	S_p1_S3_coassembly_Uhrbacteria_49_63	0.000457214	B	0.1	2020-03-17
Ag	S_p1_S3_coassembly_Uhrbacteria_56_20	5.83004e-05	B	0.1	2020-03-17
Ag	S_p1_S3_coassembly_Uhrbacteria_60_33	0.000106619	B	0.1	2020-03-17
Ag	S_p1_S3_coassembly_Uhrbacteria_63_22	0.000235288	B	0.1	2020-03-17
Ag	S_p1_S3_coassembly_Vogelbacteria_51_133	0.000132059	B	0.1	2020-03-17
Ag	S_p1_S3_coassembly_Wildermuthbacteria_49_67	0.000600318	B	0.1	2020-03-17
Ag	S_p1_S3_coassembly_Woesearchaeota_37_158	0.000404433	B	0.1	2020-03-17
Ag	S_p1_S3_coassembly_Woesearchaeota_37_38	9.57502e-05	B	0.1	2020-03-17
Ag	S_p1_S3_coassembly_Woesearchaeota_39_34	0.000102435	B	0.1	2020-03-17
Ag	S_p1_S3_coassembly_Woesearchaeota_39_91	0.000576108	B	0.1	2020-03-17
Ag	S_p1_S3_coassembly_Woesearchaeota_42_60	0.00021261	B	0.1	2020-03-17
Ag	S_p1_S3_coassembly_Woesearchaeota_45_29	3.9233e-05	B	0.1	2020-03-17
Ag	S_p1_S3_coassembly_Woesearchaeota_45_47	0.000121541	B	0.1	2020-03-17
Ag	S_p1_S3_coassembly_Woesearchaeota_49_30	0.000127407	B	0.1	2020-03-17
Ag	S_p1_S3_coassembly_Woesearchaeota_52_42	9.17432e-05	B	0.1	2020-03-17
Ag	S_p1_S3_coassembly_Woesearchaeota_55_21	2.27136e-05	B	0.1	2020-03-17
Ag	S_p1_S3_coassembly_Woesearchaeota_57_86	0.000135736	B	0.1	2020-03-17
Ag	S_p1_S3_coassembly_Woesearchaeota-I_38_69	0.000163175	B	0.1	2020-03-17
Ag	S_p1_S3_coassembly_Woesearchaeota-I_44_80	9.31812e-05	B	0.1	2020-03-17
Ag	S_p1_S3_coassembly_Woesearchaeota-I_45_28	2.53236e-05	B	0.1	2020-03-17
Ag	S_p1_S3_coassembly_Woesearchaeota-I_45_30	3.98275e-05	B	0.1	2020-03-17
Ag	S_p1_S3_coassembly_Woesearchaeota-II_29_154	8.8571e-05	B	0.1	2020-03-17
Ag	S_p1_S3_coassembly_Woesearchaeota-II_31_108	0.0001292	B	0.1	2020-03-17
Ag	S_p1_S3_coassembly_Woesearchaeota-II_33_315	0.000529512	B	0.1	2020-03-17
Ag	S_p1_S3_coassembly_Woesearchaeota-II_46_22	0.000140753	B	0.1	2020-03-17
Ag	S_p1_S3_coassembly_Woesebacteria_44_55	3.67381e-05	B	0.1	2020-03-17
Ag	S_p1_S3_coassembly_Woesebacteria_45_39	1.06512e-05	B	0.1	2020-03-17
Ag	S_p1_S3_coassembly_Wolfebacteria_50_65	0.00022358	B	0.1	2020-03-17
Ag	S_p1_S3_coassembly_Yanofskybacteria_42_316	0.000437736	B	0.1	2020-03-17
Ag	S_p1_S3_coassembly_Yanofskybacteria_45_39	6.04898e-05	B	0.1	2020-03-17
Ag	S_p1_S3_coassembly_Zambryskibacteria_40_87	0.000121318	B	0.1	2020-03-17
Ag	S_p2_S4_coassembly_Acidobacteria_59_51	0.000832513	B	0.1	2020-03-17
Ag	S_p2_S4_coassembly_Acidobacteria_70_31	0.000550357	B	0.1	2020-03-17
Ag	S_p2_S4_coassembly_Acidobacteria_70_65	0.000996931	B	0.1	2020-03-17
Ag	S_p2_S4_coassembly_Actinobacteria_72_53	0.000400965	B	0.1	2020-03-17
Ag	S_p2_S4_coassembly_Aenigmarchaeota_39_39	0.000218789	B	0.1	2020-03-17
Ag	S_p2_S4_coassembly_Aenigmarchaeota_40_40	0.000405301	B	0.1	2020-03-17
Ag	S_p2_S4_coassembly_Aenigmarchaeota_44_80	0.00071785	B	0.1	2020-03-17
Ag	S_p2_S4_coassembly_Aenigmarchaeota_45_36	0.00017582	B	0.1	2020-03-17
Ag	S_p2_S4_coassembly_Aenigmarchaeota_49_229	0.00128027	B	0.1	2020-03-17
Ag	S_p2_S4_coassembly_Aenigmarchaeota_49_73	0.000439933	B	0.1	2020-03-17
Ag	S_p2_S4_coassembly_Aenigmarchaeota_52_24	0.00012769	B	0.1	2020-03-17
Ag	S_p2_S4_coassembly_Aenigmarchaeota_58_22	0.000103853	B	0.1	2020-03-17
Ag	S_p2_S4_coassembly_Aenigmarchaeota_63_33	0.000166528	B	0.1	2020-03-17
Ag	S_p2_S4_coassembly_Alphaproteobacteria_71_98	0.000938222	B	0.1	2020-03-17
Ag	S_p2_S4_coassembly_Bacteria_61_68	0.00087842	B	0.1	2020-03-17
Ag	S_p2_S4_coassembly_Berkelbacteria_54_22	0.000548312	B	0.1	2020-03-17
Ag	S_p2_S4_coassembly_Berkelbacteria_54_56	0.000599261	B	0.1	2020-03-17
Ag	S_p2_S4_coassembly_Betaproteobacteria_61_95	0.000624984	B	0.1	2020-03-17
Ag	S_p2_S4_coassembly_Betaproteobacteria_63_71	0.00257584	B	0.1	2020-03-17
Ag	S_p2_S4_coassembly_Betaproteobacteria_63_76	0.00107785	B	0.1	2020-03-17
Ag	S_p2_S4_coassembly_Chloroflexi_49_27	0.000285241	B	0.1	2020-03-17
Ag	S_p2_S4_coassembly_Chloroflexi_51_30	0.000287466	B	0.1	2020-03-17
Ag	S_p2_S4_coassembly_Chloroflexi_56_118	0.00104676	B	0.1	2020-03-17
[truncated: 23,570 more rows]
