# Supplementary material for: Genome-resolved metagenomics reveals site-specific diversity of episymbiotic CPR bacteria and DPANN archaea in groundwater ecosystems
Source: Nat Microbiol. 2021 Jan 25;6(3):354–65. doi: 10.1038/s41564-020-00840-5 (PMC7906910; doi:10.1038/s41564-020-00840-5)
Supplement: Supplementary file 16 — Metabolic profile of Pr2 groundwater community. [file 41564_2020_840_MOESM16_ESM.xlsx]

## Sheet: HMMHitNum
Category	Function	Gene abbreviation	Gene name	Hmm file	Corresponding KO	Reaction	Substrate	Product	Hmm detecting threshold	rattlesnake_spring_18_Bacteroidetes_36_5 Hmm presence	rattlesnake_spring_18_Bacteroidetes_36_5 Hit numbers	rattlesnake_spring_18_Bacteroidetes_36_5 Hits	rattlesnake_spring_18_Betaproteobacteria_57_22 Hmm presence	rattlesnake_spring_18_Betaproteobacteria_57_22 Hit numbers	rattlesnake_spring_18_Betaproteobacteria_57_22 Hits	rattlesnake_spring_18_Epsilonproteobacteria_31_6 Hmm presence	rattlesnake_spring_18_Epsilonproteobacteria_31_6 Hit numbers	rattlesnake_spring_18_Epsilonproteobacteria_31_6 Hits	rattlesnake_spring_18_Gammaproteobacteria_58_21 Hmm presence	rattlesnake_spring_18_Gammaproteobacteria_58_21 Hit numbers	rattlesnake_spring_18_Gammaproteobacteria_58_21 Hits	rattlesnake_spring_18_Gammaproteobacteria_60_12 Hmm presence	rattlesnake_spring_18_Gammaproteobacteria_60_12 Hit numbers	rattlesnake_spring_18_Gammaproteobacteria_60_12 Hits	rattlesnake_spring_18_Microgenomates_38_6 Hmm presence	rattlesnake_spring_18_Microgenomates_38_6 Hit numbers	rattlesnake_spring_18_Microgenomates_38_6 Hits	rattlesnake_spring_18_Nomurabacteria_42_14 Hmm presence	rattlesnake_spring_18_Nomurabacteria_42_14 Hit numbers	rattlesnake_spring_18_Nomurabacteria_42_14 Hits	rattlesnake_spring_18_Saccharibacteria_46_7 Hmm presence	rattlesnake_spring_18_Saccharibacteria_46_7 Hit numbers	rattlesnake_spring_18_Saccharibacteria_46_7 Hits
Thermophilic specific	Thermophilic specific	rgy	reverse gyrase	TIGR01054.hmm	K03170	Thermophilic specific	N/A	N/A	469.70|full	Absent	0	None	Absent	0	None	Absent	0	None	Absent	0	None	Absent	0	None	Absent	0	None	Absent	0	None	Absent	0	None
Amino acid utilization	4-aminobutyrate aminotransferase and related aminotransferases	4-aminobutyrate aminotransferase and related aminotransferases	4-aminobutyrate aminotransferase and related aminotransferases	K00823.hmm, K07250.hmm, K13524.hmm, K14268.hmm, K03918.hmm	K00823, K07250, K13524, K14268, K03918	4-aminobutanoate + 2-oxoglutarate = succinate semialdehyde + L-glutamate [RN:R01648]	4-aminobutanoate; 2-oxoglutarate	succinate semialdehyde; L-glutamate	593.80|domain, 638.60|full, 445.97|full, 825.97|full, 437.60|full	Absent	0	None,None,None,None,None	Absent	0	None,None,None,None,None	Absent	0	None,None,None,None,None	Present	2	rattlesnake_spring_18_scaffold_488105_188,rattlesnake_spring_18_scaffold_488105_188,None,None,None	Absent	0	None,None,None,None,None	Absent	0	None,None,None,None,None	Absent	0	None,None,None,None,None	Absent	0	None,None,None,None,None
Amino acid utilization	Aminotransferase class I and II	aminotransferase class I and II	aminotransferase class I and II	K05825.hmm	K05825	L-2-aminoadipate + 2-oxoglutarate = 2-oxoadipate + L-glutamate [RN:R01939]	L-2-aminoadipate; 2-oxoglutarate	2-oxoadipate; L-glutamate	399.90|domain	Absent	0	None	Absent	0	None	Absent	0	None	Absent	0	None	Absent	0	None	Absent	0	None	Absent	0	None	Absent	0	None
Amino acid utilization	Phosphoserine aminotransferase	phosphoserine aminotransferase	phosphoserine aminotransferase	K00831.hmm	K00831	O-phospho-L-serine + 2-oxoglutarate = 3-phosphooxypyruvate + L-glutamate [RN:R04173]; 4-phosphooxy-L-threonine + 2-oxoglutarate = (3R)-3-hydroxy-2-oxo-4-phosphooxybutanoate + L-glutamate [RN:R05085]	O-phospho-L-serine; 2-oxoglutarate; 4-phosphooxy-L-threonine	3-phosphooxypyruvate; L-glutamate; (3R)-3-hydroxy-2-oxo-4-phosphooxybutanoate	115.60|full	Present	1	rattlesnake_spring_18_scaffold_941804_2	Present	1	rattlesnake_spring_18_scaffold_758340_16	Absent	0	None	Present	1	rattlesnake_spring_18_scaffold_246715_239	Present	1	rattlesnake_spring_18_scaffold_278182_6	Absent	0	None	Absent	0	None	Absent	0	None
Amino acid utilization	Ornithine/acetylornithine aminotransferase	ornithine/acetylornithine aminotransferase	ornithine/acetylornithine aminotransferase	K00819.hmm, K00821.hmm, K05830.hmm, K00840.hmm	K00819, K00821, K05830, K00840	L-ornithine + a 2-oxo carboxylate = L-glutamate 5-semialdehyde + an L-amino acid [RN:R01343]	L-ornithine; 2-oxo carboxylate	L-glutamate 5-semialdehyde; L-amino acid	498.57|full, 486.53|domain, 498.50|domain, 700.53|full	Absent	0	None,None,None,None	Present	1	None,rattlesnake_spring_18_scaffold_732416_23,None,None	Absent	0	None,None,None,None	Present	2	None,rattlesnake_spring_18_scaffold_217829_104,rattlesnake_spring_18_scaffold_488105_88,None,None	Present	3	None,rattlesnake_spring_18_scaffold_712343_5,rattlesnake_spring_18_scaffold_903763_2,None,rattlesnake_spring_18_scaffold_712343_5	Absent	0	None,None,None,None	Absent	0	None,None,None,None	Absent	0	None,None,None,None
Amino acid utilization	Branched-chain amino acid aminotransferase/4-amino-4-deoxychorismate lyase	branched-chain amino acid aminotransferase/4-amino-4-deoxychorismate lyase	branched-chain amino acid aminotransferase/4-amino-4-deoxychorismate lyase	K00826.hmm, K02619.hmm, K03342.hmm	K00826, K02619, K03342	L-leucine + 2-oxoglutarate = 4-methyl-2-oxopentanoate + L-glutamate [RN:R01090]	L-leucine; 2-oxoglutarate	4-methyl-2-oxopentanoate; L-glutamate	190.07|full, 169.50|domain, 517.13|full	Present	1	rattlesnake_spring_18_scaffold_272124_1,None,None	Present	2	rattlesnake_spring_18_scaffold_286465_19,rattlesnake_spring_18_scaffold_944155_19,None	Absent	0	None,None,None	Present	2	rattlesnake_spring_18_scaffold_195082_29,rattlesnake_spring_18_scaffold_488105_43,None	Present	3	rattlesnake_spring_18_scaffold_276367_2,rattlesnake_spring_18_scaffold_477888_2,rattlesnake_spring_18_scaffold_33968_5,None	Absent	0	None,None,None	Absent	0	None,None,None	Absent	0	None,None,None
Amino acid utilization	Aspartate/tyrosine/aromatic aminotransferase	aspartate/tyrosine/aromatic aminotransferase	aspartate/tyrosine/aromatic aminotransferase	K00812.hmm, K00813.hmm, K11358.hmm, K00832.hmm	K00812, K00813, K11358, K00832	L-aspartate + 2-oxoglutarate = oxaloacetate + L-glutamate [RN:R00355]	L-aspartate; 2-oxoglutarate	oxaloacetate; L-glutamate	471.87|full, 565.87|full, 344.87|full, 554.23|full	Present	1	rattlesnake_spring_18_scaffold_87052_2,None,None,None	Present	1	rattlesnake_spring_18_scaffold_286465_14,None,None,None	Absent	0	None,None,None,None	Present	2	rattlesnake_spring_18_scaffold_521774_70,None,None,rattlesnake_spring_18_scaffold_493082_172	Present	1	None,None,None,rattlesnake_spring_18_scaffold_743289_23	Absent	0	None,None,None,None	Absent	0	None,None,None,None	Absent	0	None,None,None,None
Amino acid utilization	Histidinol-phosphate/aromatic aminotransferase	histidinol-phosphate/aromatic aminotransferase	histidinol-phosphate/aromatic aminotransferase	K00817.hmm	K00817	L-histidinol phosphate + 2-oxoglutarate = 3-(imidazol-4-yl)-2-oxopropyl phosphate + L-glutamate [RN:R03243]	L-histidinol phosphate; 2-oxoglutarate	3-(imidazol-4-yl)-2-oxopropyl phosphate; L-glutamate	294.13|full	Present	1	rattlesnake_spring_18_scaffold_385427_2	Present	2	rattlesnake_spring_18_scaffold_758340_14,rattlesnake_spring_18_scaffold_419195_62	Absent	0	None	Present	2	rattlesnake_spring_18_scaffold_246715_236,rattlesnake_spring_18_scaffold_464732_28	Present	2	rattlesnake_spring_18_scaffold_278182_4,rattlesnake_spring_18_scaffold_338539_2	Absent	0	None	Absent	0	None	Absent	0	None
Amino acid utilization	Serine-pyruvate aminotransferase/archaeal aspartate aminotransferase	serine-pyruvate aminotransferase/archaeal aspartate aminotransferase	serine-pyruvate aminotransferase/archaeal aspartate aminotransferase	K00830.hmm	K00830	L-alanine + glyoxylate = pyruvate + glycine [RN:R00369]	L-alanine; glyoxylate	pyruvate; glycine	414.40|full	Absent	0	None	Absent	0	None	Absent	0	None	Present	1	rattlesnake_spring_18_scaffold_253812_108	Absent	0	None	Absent	0	None	Absent	0	None	Absent	0	None
Ethanol fermentation	Acetate => Acetaldehyde	acetate => acetaldehyde	acetate => acetaldehyde	K00129.hmm, K00138.hmm	K00129, K00138	an aldehyde + NAD(P)+ + H2O = a carboxylate + NAD(P)H + H+ [RN:R00538 R00634]	aldehyde; NAD+; NADP+; H2O	carboxylate; NADH; NADPH; H+	710.50|full, 638.80|domain	Absent	0	None,None	Absent	0	None,None	Absent	0	None,None	Absent	0	None,None	Present	2	None,rattlesnake_spring_18_scaffold_928692_1,rattlesnake_spring_18_scaffold_344087_4	Absent	0	None,None	Absent	0	None,None	Absent	0	None,None
Ethanol fermentation	Acetaldehyde => Ethanol	acetaldehyde => ethanol	acetaldehyde => ethanol	K13954.hmm, K00001.hmm, K04072.hmm, K00114.hmm, K00002.hmm, K04022.hmm, K22473.hmm	K13954, K00001, K04072, K00114, K00002, K04022, K22473	a primary alcohol + NAD+ = an aldehyde + NADH + H+ [RN:R00623]; a secondary alcohol + NAD+ = a ketone + NADH + H+ [RN:R00624]	primary alcohol; NAD+; secondary alcohol	aldehyde; NADH; H+; ketone	560.37|domain, 324.20|domain, 635.70|full, 672.10|full, 417.83|domain, 475.57|full, 1199.63|full	Absent	0	None,None,None,None,None,None,None	Absent	0	None,None,None,None,None,None,None	Absent	0	None,None,None,None,None,None,None	Absent	0	None,None,None,None,None,None,None	Present	1	None,None,None,rattlesnake_spring_18_scaffold_928692_2,None,None,None	Absent	0	None,None,None,None,None,None,None	Absent	0	None,None,None,None,None,None,None	Absent	0	None,None,None,None,None,None,None
Fatty acid degradation	Fatty acid degradation	acyl-CoA dehydrogenase	acyl-CoA dehydrogenase	K00249.hmm, K00255.hmm, K06445.hmm, K06446.hmm, K09456.hmm, K09478.hmm, K11410.hmm, K15980.hmm, K18244.hmm	K00249, K00255, K06445, K06446, K09456, K09478, K11410, K15980, K18244	a acyl-CoA + electron-transfer flavoprotein = a trans-2,3-dehydroacyl-CoA + reduced electron-transfer flavoprotein [RN:R00392]	acyl-CoA; electron-transfer flavoprotein	trans-2,3-dehydroacyl-CoA; reduced electron-transfer flavoprotein	489.70|domain, 626.20|full, 695.47|full, 504.07|domain, 408.23|full, 581.97|full, 705.13|full, 767.53|full, 565.17|domain	Present	2	rattlesnake_spring_18_scaffold_277613_6,rattlesnake_spring_18_scaffold_336843_1,None,None,None,None,None,None,None,None	Present	1	None,None,rattlesnake_spring_18_scaffold_636658_11,None,None,None,None,None,None	Absent	0	None,None,None,None,None,None,None,None,None	Present	4	rattlesnake_spring_18_scaffold_253812_75,rattlesnake_spring_18_scaffold_246715_91,rattlesnake_spring_18_scaffold_127957_10,None,rattlesnake_spring_18_scaffold_744194_33,None,None,None,None,None,None	Present	10	rattlesnake_spring_18_scaffold_771520_5,rattlesnake_spring_18_scaffold_463058_10,rattlesnake_spring_18_scaffold_228961_8,rattlesnake_spring_18_scaffold_463058_16,rattlesnake_spring_18_scaffold_22623_1,rattlesnake_spring_18_scaffold_3860_4,rattlesnake_spring_18_scaffold_21231_3,rattlesnake_spring_18_scaffold_394224_1,None,rattlesnake_spring_18_scaffold_195778_9,None,rattlesnake_spring_18_scaffold_…	Absent	0	None,None,None,None,None,None,None,None,None	Absent	0	None,None,None,None,None,None,None,None,None	Absent	0	None,None,None,None,None,None,None,None,None
Aromatics degradation	Protocatechuate/Catechol degradation	catA	catechol 1,2-dioxygenase	K03381.hmm	K03381	catechol + O2 = cis,cis-muconate [RN:R00817]	catechol; O2	cis,cis-muconate	332.83|full	Absent	0	None	Absent	0	None	Absent	0	None	Absent	0	None	Present	1	rattlesnake_spring_18_scaffold_103782_5	Absent	0	None	Absent	0	None	Absent	0	None
Aromatics degradation	Phenol => Benzoyl-CoA	ubiX	flavin prenyltransferase	K03186.hmm	K03186	dimethylallyl phosphate + FMNH2 = prenylated FMNH2 + phosphate [RN:R11225]	dimethylallyl phosphate; FMNH2	prenylated FMNH2; phosphate	56.43|full	Absent	0	None	Present	1	rattlesnake_spring_18_scaffold_39967_5	Absent	0	None	Absent	0	None	Present	1	rattlesnake_spring_18_scaffold_868543_5	Absent	0	None	Absent	0	None	Absent	0	None
Aromatics degradation	Phenol => Benzoyl-CoA	bsdC	vanillate/4-hydroxybenzoate decarboxylase subunit C	K01612.hmm	K01612	4-hydroxybenzoate = phenol + CO2 [RN:R01238]	4-hydroxybenzoate	phenol; CO2	635.93|full	Absent	0	None	Absent	0	None	Absent	0	None	Absent	0	None	Absent	0	None	Absent	0	None	Absent	0	None	Absent	0	None
Aromatics degradation	Benzoyl-CoA reduction	bcrC	benzoyl-CoA reductase subunit C	K04112.hmm	K04112	cyclohexa-1,5-diene-1-carbonyl-CoA + oxidized ferredoxin + 2 ADP + 2 phosphate = benzoyl-CoA + reduced ferredoxin + 2 ATP + 2 H2O [RN:R02451]	cyclohexa-1,5-diene-1-carbonyl-CoA; oxidized ferredoxin; ADP; phosphate	benzoyl-CoA; reduced ferredoxin; ATP; H2O	354.13|full	Absent	0	None	Absent	0	None	Absent	0	None	Absent	0	None	Absent	0	None	Absent	0	None	Absent	0	None	Absent	0	None
Aromatics degradation	Benzoyl-CoA reduction	bcrB	benzoyl-CoA reductase subunit B	K04113.hmm	K04113	cyclohexa-1,5-diene-1-carbonyl-CoA + oxidized ferredoxin + 2 ADP + 2 phosphate = benzoyl-CoA + reduced ferredoxin + 2 ATP + 2 H2O [RN:R02451]	cyclohexa-1,5-diene-1-carbonyl-CoA; oxidized ferredoxin; ADP; phosphate	benzoyl-CoA; reduced ferredoxin; ATP; H2O	385.17|full	Absent	0	None	Absent	0	None	Absent	0	None	Absent	0	None	Absent	0	None	Absent	0	None	Absent	0	None	Absent	0	None
Aromatics degradation	Benzoyl-CoA reduction	bcrA	benzoyl-CoA reductase subunit A	K04114.hmm	K04114	cyclohexa-1,5-diene-1-carbonyl-CoA + oxidized ferredoxin + 2 ADP + 2 phosphate = benzoyl-CoA + reduced ferredoxin + 2 ATP + 2 H2O [RN:R02451]	cyclohexa-1,5-diene-1-carbonyl-CoA; oxidized ferredoxin; ADP; phosphate	benzoyl-CoA; reduced ferredoxin; ATP; H2O	376.63|full	Absent	0	None	Absent	0	None	Absent	0	None	Absent	0	None	Absent	0	None	Absent	0	None	Absent	0	None	Absent	0	None
Aromatics degradation	Benzoyl-CoA reduction	bcrD	benzoyl-CoA reductase subunit D	K04115.hmm	K04115	cyclohexa-1,5-diene-1-carbonyl-CoA + oxidized ferredoxin + 2 ADP + 2 phosphate = benzoyl-CoA + reduced ferredoxin + 2 ATP + 2 H2O [RN:R02451]	cyclohexa-1,5-diene-1-carbonyl-CoA; oxidized ferredoxin; ADP; phosphate	benzoyl-CoA; reduced ferredoxin; ATP; H2O	303.53|full	Absent	0	None	Absent	0	None	Absent	0	None	Absent	0	None	Absent	0	None	Absent	0	None	Absent	0	None	Absent	0	None
Complex carbon degradation	Cellulose degrading	cellobiosidase	cellobiosidase	K19668.hmm	K19668	Hydrolysis of (1->4)-beta-D-glucosidic linkages in cellulose and cellotetraose, releasing cellobiose from the non-reducing ends of the chains	N/A	N/A	237.77|domain	Absent	0	None	Absent	0	None	Absent	0	None	Absent	0	None	Absent	0	None	Absent	0	None	Absent	0	None	Absent	0	None
Complex carbon degradation	Cellulose degrading	cellulase	cellulase	K01779.hmm	K01779	L-aspartate = D-aspartate [RN:R00491]	L-aspartate	D-aspartate	79.60|full	Absent	0	None	Absent	0	None	Absent	0	None	Absent	0	None	Absent	0	None	Absent	0	None	Absent	0	None	Absent	0	None
Complex carbon degradation	Cellulose degrading	beta-glucosidase	beta-glucosidase	K01188.hmm, K05349.hmm, K05350.hmm	K01188, K05349, K05350	Hydrolysis of terminal, non-reducing beta-D-glucosyl residues with release of beta-D-glucose	N/A	N/A	674.57|domain, 482.70|full, 608.43|domain	Absent	0	None,None,None	Absent	0	None,None,None	Absent	0	None,None,None	Absent	0	None,None,None	Present	2	None,rattlesnake_spring_18_scaffold_156181_3,rattlesnake_spring_18_scaffold_772720_16,None	Absent	0	None,None,None	Absent	0	None,None,None	Absent	0	None,None,None
Complex carbon degradation	Hemicullulose debranching	arabinosidase	arabinosidase	K01209.hmm, K15921.hmm	K01209, K15921	Hydrolysis of terminal non-reducing alpha-L-arabinofuranoside residues in alpha-L-arabinosides.	N/A	N/A	178.03|full, 449.93|full	Absent	0	None,None	Absent	0	None,None	Absent	0	None,None	Absent	0	None,None	Absent	0	None,None	Absent	0	None,None	Absent	0	None,None	Absent	0	None,None
Complex carbon degradation	Hemicullulose debranching	beta-glucuronidase	beta-glucuronidase	K01195.hmm	K01195	a beta-D-glucuronoside + H2O = D-glucuronate + an alcohol [RN:R01478]	beta-D-glucuronoside; H2O	D-glucuronate; alcohol	404.30|full	Absent	0	None	Absent	0	None	Absent	0	None	Absent	0	None	Absent	0	None	Absent	0	None	Absent	0	None	Absent	0	None
Complex carbon degradation	Hemicullulose debranching	alpha-L-rhamnosidase	alpha-L-rhamnosidase	K05989.hmm	K05989	Hydrolysis of terminal non-reducing alpha-L-rhamnose residues in alpha-L-rhamnosides	N/A	N/A	131.47|full	Absent	0	None	Absent	0	None	Absent	0	None	Absent	0	None	Absent	0	None	Absent	0	None	Absent	0	None	Absent	0	None
Complex carbon degradation	Endohemicellulases	mannan endo-1,4-beta-mannosidase	mannan endo-1,4-beta-mannosidase	K01218.hmm, K19355.hmm	K01218, K19355	Random hydrolysis of (1->4)-beta-D-mannosidic linkages in mannans, galactomannans and glucomannans [RN:R08612]	N/A	N/A	78.03|domain, 83.53|full	Absent	0	None,None	Absent	0	None,None	Absent	0	None,None	Absent	0	None,None	Absent	0	None,None	Absent	0	None,None	Absent	0	None,None	Absent	0	None,None
Complex carbon degradation	Endohemicellulases	alpha-D-xyloside xylohydrolase	alpha-D-xyloside xylohydrolase	K01811.hmm	K01811	Hydrolysis of terminal, non-reducing alpha-D-xylose residues with release of alpha-D-xylose.	N/A	N/A	605.57|domain	Absent	0	None	Absent	0	None	Absent	0	None	Absent	0	None	Absent	0	None	Absent	0	None	Absent	0	None	Absent	0	None
Complex carbon degradation	Other oligosaccharide degrading	beta-xylosidase	beta-xylosidase	K01198.hmm	K01198	Hydrolysis of (1->4)-beta-D-xylans, to remove successive D-xylose residues from the non-reducing termini	N/A	N/A	107.63|full	Absent	0	None	Absent	0	None	Absent	0	None	Absent	0	None	Absent	0	None	Absent	0	None	Absent	0	None	Absent	0	None
Complex carbon degradation	Other oligosaccharide degrading	beta-mannosidase	beta-mannosidase	K01192.hmm	K01192	Hydrolysis of terminal, non-reducing beta-D-mannose residues in beta-D-mannosides [RN:R08613]	N/A	N/A	365.50|domain	Absent	0	None	Absent	0	None	Absent	0	None	Present	1	rattlesnake_spring_18_scaffold_883804_64	Absent	0	None	Absent	0	None	Absent	0	None	Absent	0	None
Complex carbon degradation	Other oligosaccharide degrading	beta-galactosidase	beta-galactosidase	K01190.hmm, K12111.hmm, K12308.hmm	K01190, K12111, K12308	Hydrolysis of terminal non-reducing beta-D-galactose residues in beta-D-galactosides	N/A	N/A	361.13|domain, 1284.10|full, 334.17|domain	Absent	0	None,None,None	Absent	0	None,None,None	Absent	0	None,None,None	Absent	0	None,None,None	Absent	0	None,None,None	Absent	0	None,None,None	Absent	0	None,None,None	Absent	0	None,None,None
Complex carbon degradation	Amylolytic enzymes	alpha-amylase	alpha-amylase	K01176.hmm, K05343.hmm, K07405.hmm	K01176, K05343, K07405	Endohydrolysis of (1->4)-alpha-D-glucosidic linkages in polysaccharides containing three or more (1->4)-alpha-linked D-glucose units	N/A	N/A	221.33|domain, 482.13|domain, 393.33|full	Absent	0	None,None,None	Absent	0	None,None,None	Absent	0	None,None,None	Present	1	None,rattlesnake_spring_18_scaffold_789391_144,None	Present	1	None,rattlesnake_spring_18_scaffold_615080_1,None	Absent	0	None,None,None	Absent	0	None,None,None	Present	1	None,None,rattlesnake_spring_18_scaffold_732162_10
Complex carbon degradation	Amylolytic enzymes	glucoamylase	glucoamylase	K01178.hmm	K01178	Hydrolysis of terminal (1->4)-linked alpha-D-glucose residues successively from non-reducing ends of the chains with release of beta-D-glucose	N/A	N/A	94.80|domain	Absent	0	None	Absent	0	None	Absent	0	None	Absent	0	None	Absent	0	None	Absent	0	None	Absent	0	None	Present	1	rattlesnake_spring_18_scaffold_732162_11
Complex carbon degradation	Amylolytic enzymes	pullulanase	pullulanase	K01200.hmm	K01200	Hydrolysis of (1->6)-alpha-D-glucosidic linkages in pullulan, amylopectin and glycogen, and in the alpha- and beta-limit dextrins of amylopectin and glycogen	N/A	N/A	399.57|domain	Absent	0	None	Absent	0	None	Absent	0	None	Absent	0	None	Absent	0	None	Absent	0	None	Absent	0	None	Absent	0	None
Complex carbon degradation	Amylolytic enzymes	isoamylase	isoamylase	K01214.hmm	K01214	Hydrolysis of (1->6)-alpha-D-glucosidic branch linkages in glycogen, amylopectin and their beta-limit dextrins	N/A	N/A	935.73|domain	Absent	0	None	Absent	0	None	Absent	0	None	Present	1	rattlesnake_spring_18_scaffold_789391_143	Present	1	rattlesnake_spring_18_scaffold_299608_2	Absent	0	None	Absent	0	None	Absent	0	None
Complex carbon degradation	Chitin degrading	chitiniase	chitiniase	K01183.hmm, K13381.hmm	K01183, K13381	Random endo-hydrolysis of N-acetyl-beta-D-glucosaminide (1->4)-beta-linkages in chitin and chitodextrins	N/A	N/A	65.27|domain, 442.27|domain	Present	2	rattlesnake_spring_18_scaffold_196134_10,rattlesnake_spring_18_scaffold_196134_19,None	Absent	0	None,None	Absent	0	None,None	Absent	0	None,None	Absent	0	None,None	Absent	0	None,None	Absent	0	None,None	Absent	0	None,None
Complex carbon degradation	Chitin degrading	hexosaminidase	hexosaminidase	K01207.hmm, K12373.hmm, K14459.hmm	K01207, K12373, K14459	Hydrolysis of terminal non-reducing N-acetyl-D-hexosamine residues in N-acetyl-beta-D-hexosaminides	N/A	N/A	267.07|domain, 92.53|full, 116.47|full	Absent	0	None,None,None	Present	1	rattlesnake_spring_18_scaffold_93074_25,None,None	Absent	0	None,None,None	Present	1	rattlesnake_spring_18_scaffold_181800_14,None,None	Present	1	rattlesnake_spring_18_scaffold_128904_11,None,None	Absent	0	None,None,None	Absent	0	None,None,None	Absent	0	None,None,None
Fermentation	Pyruvate oxidation	porA	pyruvate ferredoxin oxidoreductase alpha subunit	K00169.hmm	K00169	pyruvate + CoA + 2 oxidized ferredoxin = acetyl-CoA + CO2 + 2 reduced ferredoxin + 2 H+ [RN:R01196]	pyruvate; CoA; oxidized ferredoxin	acetyl-CoA; CO2; reduced ferredoxin; H+	291.77|full	Absent	0	None	Absent	0	None	Present	1	rattlesnake_spring_18_scaffold_198735_1	Absent	0	None	Absent	0	None	Absent	0	None	Absent	0	None	Absent	0	None
Fermentation	Alcohol utilization	adh	alcohol dehydrogenase	K00001.hmm	K00001	a primary alcohol + NAD+ = an aldehyde + NADH + H+ [RN:R00623]; a secondary alcohol + NAD+ = a ketone + NADH + H+ [RN:R00624]	primary alcohol; NAD+; secondary alcohol	aldehyde; NADH; H+; ketone	324.20|domain	Absent	0	None	Absent	0	None	Absent	0	None	Absent	0	None	Absent	0	None	Absent	0	None	Absent	0	None	Absent	0	None
Fermentation	Lactate utilization	ldh	L-lactate dehydrogenase	K00016.hmm	K00016	(S)-lactate + NAD+ = pyruvate + NADH + H+ [RN:R00703]	(S)-lactate; NAD+	pyruvate; NADH; H+	306.00|full	Absent	0	None	Absent	0	None	Absent	0	None	Absent	0	None	Absent	0	None	Absent	0	None	Absent	0	None	Absent	0	None
Fermentation	Acetogenesis	acdA	acetyl coenzyme A synthetase (ADP forming), alpha domain	TIGR02717.hmm	K01905	ATP + acetate + CoA = ADP + phosphate + acetyl-CoA [RN:R00229]	ATP; acetate; CoA	ADP; phosphate; acetyl-CoA	463.00|full	Absent	0	None	Present	1	rattlesnake_spring_18_scaffold_419195_9	Absent	0	None	Absent	0	None	Absent	0	None	Absent	0	None	Absent	0	None	Absent	0	None
Fermentation	Acetogenesis	ack	acetate kinase	TIGR00016.hmm	K00925	ATP + acetate = ADP + acetyl phosphate [RN:R00315]	ATP; acetate	ADP; acetyl phosphate	146.10|full	Absent	0	None	Absent	0	None	Absent	0	None	Present	1	rattlesnake_spring_18_scaffold_493082_112	Absent	0	None	Absent	0	None	Absent	0	None	Absent	0	None
Fermentation	Acetogenesis	pta	phosphate acetyltransferase	TIGR00651.hmm	K00625	acetyl-CoA + phosphate = CoA + acetyl phosphate [RN:R00230]	acetyl-CoA; phosphate	CoA; acetyl phosphate	205.40|full	Absent	0	None	Absent	0	None	Absent	0	None	Absent	0	None	Present	1	rattlesnake_spring_18_scaffold_476501_4	Absent	0	None	Absent	0	None	Absent	0	None
Fermentation	Acetate to acetyl-CoA	acs	acetyl-CoA synthetase	TIGR02188.hmm	K01895	ATP + acetate + CoA = AMP + diphosphate + acetyl-CoA [RN:R00235]	ATP; acetate; CoA	AMP; diphosphate; acetyl-CoA	684.65|full	Absent	0	None	Present	1	rattlesnake_spring_18_scaffold_455451_173	Present	1	rattlesnake_spring_18_scaffold_367019_1	Present	1	rattlesnake_spring_18_scaffold_464732_8	Absent	0	None	Absent	0	None	Absent	0	None	Absent	0	None
Fermentation	Pyruvate <=> acetyl-CoA + formate	pflD	formate C-acetyltransferase	K00656.hmm	K00656	acetyl-CoA + formate = CoA + pyruvate [RN:R00212]	acetyl-CoA; formate	CoA; pyruvate	751.63|domain	Absent	0	None	Absent	0	None	Absent	0	None	Absent	0	None	Absent	0	None	Absent	0	None	Absent	0	None	Absent	0	None
C1 metabolism	Methanol oxidation	mxaF	methanol dehydrogenase (cytochrome c) subunit 1	methanol_dehydrogenase_pqq_xoxF_mxaF.hmm	K14028	a primary alcohol + 2 ferricytochrome cL = an aldehyde + 2 ferrocytochrome cL + 2 H+ [RN:R10713]	primary alcohol; ferricytochrome cL	aldehyde; ferrocytochrome cL; H+	400|full	Absent	0	None	Absent	0	None	Absent	0	None	Absent	0	None	Present	1	rattlesnake_spring_18_scaffold_928692_2	Absent	0	None	Absent	0	None	Absent	0	None
C1 metabolism	Methanol oxidation	mdh	methanol dehydrogenase	TIGR04266.hmm	K00093	methanol + NAD+ = formaldehyde + NADH + H+ [RN:R00605]	methanol; NAD+	formaldehyde; NADH; H+	400.00|full	Absent	0	None	Absent	0	None	Absent	0	None	Absent	0	None	Absent	0	None	Absent	0	None	Absent	0	None	Absent	0	None
C1 metabolism	Methyl amine -> formaldehyde	mauA	methylamine dehydrogenase light chain	TIGR02659.hmm	K15228	methylamine + H2O + 2 amicyanin = formaldehyde + NH3 + 2 reduced amicyanin [RN:R00606]	methylamine; H2O; amicyanin	formaldehyde; NH3; reduced amicyanin	85.80|full	Absent	0	None	Absent	0	None	Absent	0	None	Absent	0	None	Present	1	rattlesnake_spring_18_scaffold_722064_3	Absent	0	None	Absent	0	None	Absent	0	None
C1 metabolism	Methyl amine -> formaldehyde	mauB	methylamine dehydrogenase heavy chain	TIGR02658.hmm	K15229	methylamine + H2O + 2 amicyanin = formaldehyde + NH3 + 2 reduced amicyanin [RN:R00606]	methylamine; H2O; amicyanin	formaldehyde; NH3; reduced amicyanin	90.50|full	Absent	0	None	Absent	0	None	Absent	0	None	Absent	0	None	Present	1	rattlesnake_spring_18_scaffold_85594_3	Absent	0	None	Absent	0	None	Absent	0	None
C1 metabolism	Formaldehyde oxidation	fdhA	glutathione-independent formaldehyde dehydrogenase	TIGR02819.hmm	K00148	formaldehyde + NAD+ + H2O = formate + NADH + 2 H+ [RN:R00604]	formaldehyde; NAD+; H2O	formate; NADH; H+	425.15|full	Absent	0	None	Absent	0	None	Absent	0	None	Absent	0	None	Present	1	rattlesnake_spring_18_scaffold_435922_3	Absent	0	None	Absent	0	None	Absent	0	None
C1 metabolism	Formaldehyde oxidation	fghA	S-formylglutathione hydrolase	TIGR02821.hmm	K01070	S-formylglutathione + H2O = glutathione + formate [RN:R00527]	S-formylglutathione; H2O	glutathione; formate	131.95|full	Absent	0	None	Absent	0	None	Absent	0	None	Present	1	rattlesnake_spring_18_scaffold_128852_14	Present	1	rattlesnake_spring_18_scaffold_469237_6	Absent	0	None	Absent	0	None	Absent	0	None
C1 metabolism	Formaldehyde oxidation	frmA	S-(hydroxymethyl)glutathione dehydrogenase / alcohol dehydrogenase	TIGR02818.hmm	K00121	S-(hydroxymethyl)glutathione + NAD(P)+ = S-formylglutathione + NAD(P)H + H+ [RN:R06983 R07140]	S-(hydroxymethyl)glutathione; NAD+; NADP+	S-formylglutathione; NADH; NADPH; H+	509.55|full	Absent	0	None	Absent	0	None	Absent	0	None	Present	1	rattlesnake_spring_18_scaffold_128852_15	Present	1	rattlesnake_spring_18_scaffold_469237_5	Absent	0	None	Absent	0	None	Absent	0	None
C1 metabolism	Formaldehyde oxidation	mycoS_dep_FDH	S-(hydroxymethyl)mycothiol dehydrogenase	TIGR03451.hmm	K00153	S-(hydroxymethyl)mycothiol + NAD+ = S-formylmycothiol + NADH + H+ [RN:R09129]	S-(hydroxymethyl)mycothiol; NAD+	S-formylmycothiol; NADH; H+	512.15|full	Absent	0	None	Absent	0	None	Absent	0	None	Absent	0	None	Absent	0	None	Absent	0	None	Absent	0	None	Absent	0	None
C1 metabolism	Formaldehyde oxidation	fae	5,6,7,8-tetrahydromethanopterin hydro-lyase	TIGR03126.hmm	K10713	5,6,7,8-tetrahydromethanopterin + formaldehyde = 5,10-methylenetetrahydromethanopterin + H2O [RN:R08058]	5,6,7,8-tetrahydromethanopterin; formaldehyde	5,10-methylenetetrahydromethanopterin; H2O	31.15|full	Absent	0	None	Absent	0	None	Absent	0	None	Absent	0	None	Absent	0	None	Absent	0	None	Absent	0	None	Absent	0	None
C1 metabolism	Formate oxidation	fdoG	formate dehydrogenase major subunit	K00123.hmm	K00123	formate + NAD+ = CO2 + NADH [RN:R00519]	formate; NAD+ [CPD:C00003]	CO2; NADH	822.07|full	Absent	0	None	Absent	0	None	Absent	0	None	Present	1	rattlesnake_spring_18_scaffold_253812_103	Present	1	rattlesnake_spring_18_scaffold_84904_1	Absent	0	None	Absent	0	None	Absent	0	None
C1 metabolism	Formate oxidation	fdwB	formate dehydrogenase beta subunit	K22515.hmm	K22515	formate + NAD+ = CO2 + NADH [RN:R00519]	formate; NAD+ [CPD:C00003]	CO2; NADH	548.60|domain	Absent	0	None	Absent	0	None	Absent	0	None	Absent	0	None	Absent	0	None	Absent	0	None	Absent	0	None	Absent	0	None
C1 metabolism	Formate oxidation	fdoH	formate dehydrogenase iron-sulfur subunit	K00124.hmm	K00124	formate + NAD+ = CO2 + NADH [RN:R00519]	formate; NAD+ [CPD:C00003]	CO2; NADH	160.27|full	Absent	0	None	Absent	0	None	Absent	0	None	Absent	0	None	Present	1	rattlesnake_spring_18_scaffold_267012_2	Absent	0	None	Absent	0	None	Absent	0	None
C1 metabolism	Formate oxidation	fdhA	formate dehydrogenase (coenzyme F420) alpha subunit	K22516.hmm	K22516	formate + oxidized coenzyme F420 = CO2 + reduced coenzyme F420 [RN:R10797]	formate; oxidized coenzyme F420	CO2; reduced coenzyme F420	1010.23|full	Absent	0	None	Absent	0	None	Absent	0	None	Absent	0	None	Absent	0	None	Absent	0	None	Absent	0	None	Absent	0	None
C1 metabolism	Formate oxidation	fdhB	formate dehydrogenase (coenzyme F420) beta subunit	K00125.hmm	K00125	formate + oxidized coenzyme F420 = CO2 + reduced coenzyme F420 [RN:R10797]	formate; oxidized coenzyme F420	CO2; reduced coenzyme F420	236.53|full	Absent	0	None	Absent	0	None	Absent	0	None	Absent	0	None	Absent	0	None	Absent	0	None	Absent	0	None	Absent	0	None
C1 metabolism	Aerobic CO oxidation	coxS	aerobic carbon-monoxide dehydrogenase small subunit	K03518.hmm	K03518	CO + a quinone + H2O = CO2 + a quinol [RN:R11168]	CO; quinone; H2O	CO2; quinol	241.60|domain	Absent	0	None	Absent	0	None	Absent	0	None	Absent	0	None	Present	1	rattlesnake_spring_18_scaffold_19679_3	Absent	0	None	Absent	0	None	Absent	0	None
C1 metabolism	Aerobic CO oxidation	coxM	aerobic carbon-monoxide dehydrogenase medium subunit	K03519.hmm	K03519	CO + a quinone + H2O = CO2 + a quinol [RN:R11168]	CO; quinone; H2O	CO2; quinol	265.87|domain	Absent	0	None	Absent	0	None	Absent	0	None	Absent	0	None	Absent	0	None	Absent	0	None	Absent	0	None	Absent	0	None
C1 metabolism	Aerobic CO oxidation	coxL	aerobic carbon-monoxide dehydrogenase large subunit	K03520.hmm	K03520	CO + a quinone + H2O = CO2 + a quinol [RN:R11168]	CO; quinone; H2O	CO2; quinol	835.30|full	Absent	0	None	Absent	0	None	Absent	0	None	Absent	0	None	Present	1	rattlesnake_spring_18_scaffold_19679_5	Absent	0	None	Absent	0	None	Absent	0	None
Methane metabolism	Methane oxidation - Partculate methane monooxygenase	pmoA	methane/ammonia monooxygenase subunit A	pmoA.hmm	K10944	methane + quinol + O2 = methanol + quinone + H2O [RN:R09518]	methane; quinol; O2	methanol; quinone; H2O	92.50|full	Absent	0	None	Absent	0	None	Absent	0	None	Absent	0	None	Absent	0	None	Absent	0	None	Absent	0	None	Absent	0	None
Methane metabolism	Methane oxidation - Partculate methane monooxygenase	pmoB	methane/ammonia monooxygenase subunit B	pmoB.hmm	K10945	methane + quinol + O2 = methanol + quinone + H2O [RN:R09518]	methane; quinol; O2	methanol; quinone; H2O	202.10|full	Absent	0	None	Absent	0	None	Absent	0	None	Absent	0	None	Absent	0	None	Absent	0	None	Absent	0	None	Absent	0	None
Methane metabolism	Methane oxidation - Partculate methane monooxygenase	pmoC	methane/ammonia monooxygenase subunit C	pmoC.hmm	K10946	methane + quinol + O2 = methanol + quinone + H2O [RN:R09518]	methane; quinol; O2	methanol; quinone; H2O	124.60|full	Absent	0	None	Absent	0	None	Absent	0	None	Absent	0	None	Absent	0	None	Absent	0	None	Absent	0	None	Absent	0	None
Methane metabolism	Methane oxidation - Soluble methane monoxygenase	mmoB	methane monooxygenase regulatory protein B	PF02406.hmm	K16160	methane + NAD(P)H + H+ + O2 = methanol + NAD(P)+ + H2O [RN:R01142 R01143]	methane; NADH; NADPH; H+; O2	methanol; NAD+; NADP+; H2O	10|full	Absent	0	None	Absent	0	None	Absent	0	None	Absent	0	None	Present	1	rattlesnake_spring_18_scaffold_8020_8	Absent	0	None	Absent	0	None	Absent	0	None
Methane metabolism	Methane oxidation - Soluble methane monoxygenase	mmoD	methane monooxygenase component D	TIGR04550.hmm	K16162	methane + NAD(P)H + H+ + O2 = methanol + NAD(P)+ + H2O [RN:R01142 R01143]	methane; NADH; NADPH; H+; O2	methanol; NAD+; NADP+; H2O	28.00|full	Absent	0	None	Absent	0	None	Absent	0	None	Absent	0	None	Absent	0	None	Absent	0	None	Absent	0	None	Absent	0	None
Methane metabolism	Methane production	mcrA	methyl-coenzyme M reductase alpha subunit	TIGR03256.hmm	K00399	methyl-CoM + CoB = CoM-S-S-CoB + methane [RN:R04541]	methyl-CoM; CoB	CoM-S-S-CoB; methane	314.45|full	Absent	0	None	Absent	0	None	Absent	0	None	Absent	0	None	Absent	0	None	Absent	0	None	Absent	0	None	Absent	0	None
Methane metabolism	Methane production	mcrB	methyl-coenzyme M reductase beta subunit	TIGR03257.hmm	K00401	methyl-CoM + CoB = CoM-S-S-CoB + methane [RN:R04541]	methyl-CoM; CoB	CoM-S-S-CoB; methane	173.35|full	Absent	0	None	Absent	0	None	Absent	0	None	Absent	0	None	Absent	0	None	Absent	0	None	Absent	0	None	Absent	0	None
Methane metabolism	Methane production	mcrC	methyl-coenzyme M reductase subunit C	TIGR03259.hmm	K03421	methyl-CoM + CoB = CoM-S-S-CoB + methane [RN:R04541]	methyl-CoM; CoB	CoM-S-S-CoB; methane	171.60|full	Absent	0	None	Absent	0	None	Absent	0	None	Absent	0	None	Absent	0	None	Absent	0	None	Absent	0	None	Absent	0	None
Carbon fixation	CBB cycle - Rubisco	Form I	Form I RuBisCO large subunit	rubisco_form_I.hmm	K01601	D-ribulose 1,5-bisphosphate + CO2 + H2O = 2 3-phospho-D-glycerate + 2 H+ [RN:R00024]	D-ribulose 1,5-bisphosphate; CO2; H2O	3-phospho-D-glycerate; H+	500|full	Absent	0	None	Absent	0	None	Absent	0	None	Absent	0	None	Absent	0	None	Absent	0	None	Absent	0	None	Absent	0	None
Carbon fixation	CBB cycle - Rubisco	Form II	Form II RuBisCO large subunit	rubisco_form_II.hmm	K01601	D-ribulose 1,5-bisphosphate + CO2 + H2O = 2 3-phospho-D-glycerate + 2 H+ [RN:R00024]	D-ribulose 1,5-bisphosphate; CO2; H2O	3-phospho-D-glycerate; H+	500|full	Absent	0	None	Present	1	rattlesnake_spring_18_scaffold_280285_35	Absent	0	None	Absent	0	None	Absent	0	None	Absent	0	None	Absent	0	None	Absent	0	None
Carbon fixation	CBB cycle - Rubisco	Form II/III	Form II/III RuBisCO large subunit	rubisco_form_II_III.hmm	K01601	D-ribulose 1,5-bisphosphate + CO2 + H2O = 2 3-phospho-D-glycerate + 2 H+ [RN:R00024]	D-ribulose 1,5-bisphosphate; CO2; H2O	3-phospho-D-glycerate; H+	500|full	Absent	0	None	Absent	0	None	Absent	0	None	Absent	0	None	Absent	0	None	Absent	0	None	Absent	0	None	Absent	0	None
Carbon fixation	CBB cycle - Rubisco	Form III	Form III RuBisCO large subunit	rubisco_form_III.hmm	K01601	D-ribulose 1,5-bisphosphate + CO2 + H2O = 2 3-phospho-D-glycerate + 2 H+ [RN:R00024]	D-ribulose 1,5-bisphosphate; CO2; H2O	3-phospho-D-glycerate; H+	450|full	Absent	0	None	Absent	0	None	Absent	0	None	Absent	0	None	Absent	0	None	Absent	0	None	Absent	0	None	Absent	0	None
Carbon fixation	CBB cycle - Rubisco	Form IV	Form IV RuBisCO large subunit	rubisco_form_IV.hmm	K01601	D-ribulose 1,5-bisphosphate + CO2 + H2O = 2 3-phospho-D-glycerate + 2 H+ [RN:R00024]	D-ribulose 1,5-bisphosphate; CO2; H2O	3-phospho-D-glycerate; H+	500|full	Absent	0	None	Absent	0	None	Absent	0	None	Absent	0	None	Absent	0	None	Absent	0	None	Absent	0	None	Absent	0	None
Carbon fixation	3 Hydroxypropionate cycle	prpE	propionyl-CoA synthetase	K01908.hmm	K01908	2 3-phospho-D-glycerate + 2 H+ = D-ribulose 1,5-bisphosphate + CO2 + H2O [RN:R00024]	3-phospho-D-glycerate; H+	D-ribulose 1,5-bisphosphate; CO2; H2O	784.73|domain	Absent	0	None	Absent	0	None	Absent	0	None	Absent	0	None	Absent	0	None	Absent	0	None	Absent	0	None	Absent	0	None
Carbon fixation	3 Hydroxypropionate cycle	mcr	malonyl-CoA reductase / 3-hydroxypropionate dehydrogenase (NADP+)	K14468.hmm	K14468	3-hydroxypropanoate + NADP+ = malonate semialdehyde + NADPH + H+ [RN:R09289]	3-hydroxypropanoate; NADP+	malonate semialdehyde; NADPH; H+	1893.80|full	Absent	0	None	Absent	0	None	Absent	0	None	Absent	0	None	Absent	0	None	Absent	0	None	Absent	0	None	Absent	0	None
Carbon fixation	3 Hydroxypropionate cycle	K15017	malonyl-CoA/succinyl-CoA reductase (NADPH)	K15017.hmm	K15017	succinate semialdehyde + CoA + NADP+ = succinyl-CoA + NADPH + H+ [RN:R09280]	succinate semialdehyde; CoA; NADP+	succinyl-CoA; NADPH; H+	702.03|full	Absent	0	None	Absent	0	None	Absent	0	None	Absent	0	None	Absent	0	None	Absent	0	None	Absent	0	None	Absent	0	None
Carbon fixation	3HP/4HB	K14466	4-hydroxybutyrate---CoA ligase (ADP-forming)	K14466.hmm	K14466	ATP + 4-hydroxybutanoate + CoA = AMP + diphosphate + 4-hydroxybutanoyl-CoA [RN:R09279]	ATP; 4-hydroxybutanoate; CoA	AMP; diphosphate; 4-hydroxybutanoyl-CoA	920.27|full	Absent	0	None	Absent	0	None	Absent	0	None	Absent	0	None	Absent	0	None	Absent	0	None	Absent	0	None	Absent	0	None
Carbon fixation	3HP/4HB	4hbl	4-hydroxybutyrate---CoA ligase (ADP-forming)	K14467.hmm	K14467	ATP + 4-hydroxybutanoate + CoA = AMP + diphosphate + 4-hydroxybutanoyl-CoA [RN:R09279]	ATP; 4-hydroxybutanoate; CoA	AMP; diphosphate; 4-hydroxybutanoyl-CoA	1016.20|domain	Absent	0	None	Absent	0	None	Absent	0	None	Absent	0	None	Absent	0	None	Absent	0	None	Absent	0	None	Absent	0	None
Carbon fixation	3HP/4HB	K18861	4-hydroxybutyrate---CoA ligase (ADP-forming)	K18861.hmm	K18861	ATP + 4-hydroxybutanoate + CoA = AMP + diphosphate + 4-hydroxybutanoyl-CoA [RN:R09279]	ATP; 4-hydroxybutanoate; CoA	AMP; diphosphate; 4-hydroxybutanoyl-CoA	950.13|full	Absent	0	None	Absent	0	None	Absent	0	None	Absent	0	None	Absent	0	None	Absent	0	None	Absent	0	None	Absent	0	None
Carbon fixation	3HP/4HB	E6.2.1.56	4-hydroxybutyrate---CoA ligase (ADP-forming)	K18593.hmm	K18593	ATP + 4-hydroxybutanoate + CoA = ADP + phosphate + 4-hydroxybutanoyl-CoA [RN:R10758]	ATP; 4-hydroxybutanoate; CoA	ADP; phosphate; 4-hydroxybutanoyl-CoA	1233.23|full	Absent	0	None	Absent	0	None	Absent	0	None	Absent	0	None	Absent	0	None	Absent	0	None	Absent	0	None	Absent	0	None
Carbon fixation	3HP/4HB	abfD	4-hydroxybutyryl-CoA dehydratase / vinylacetyl-CoA-Delta-isomerase	K14534.hmm	K14534	4-hydroxybutanoyl-CoA = (E)-but-2-enoyl-CoA + H2O [RN:R10782]	4-hydroxybutanoyl-CoA	(E)-but-2-enoyl-CoA; H2O	420.77|full	Absent	0	None	Absent	0	None	Absent	0	None	Absent	0	None	Absent	0	None	Absent	0	None	Absent	0	None	Absent	0	None
Carbon fixation	Wood Ljungdahl pathway	cdhD	acetyl-CoA decarbonylase/synthase, CODH/ACS complex subunit delta	K00194.hmm	K00194	a [methyl-Co(III) corrinoid Fe-S protein] + tetrahydrosarcinapterin = a [Co(I) corrinoid Fe-S protein] + 5-methyltetrahydrosarcinapterin [RN:R10385]	[methyl-Co(III) corrinoid Fe-S protein]; tetrahydrosarcinapterin	[Co(I) corrinoid Fe-S protein]; 5-methyltetrahydrosarcinapterin	169.40|full	Absent	0	None	Absent	0	None	Absent	0	None	Absent	0	None	Absent	0	None	Absent	0	None	Absent	0	None	Absent	0	None
Carbon fixation	Wood Ljungdahl pathway	cdhE	acetyl-CoA decarbonylase/synthase, CODH/ACS complex subunit gamma	K00197.hmm	K00197	a [methyl-Co(III) corrinoid Fe-S protein] + tetrahydrosarcinapterin = a [Co(I) corrinoid Fe-S protein] + 5-methyltetrahydrosarcinapterin [RN:R10385]	[methyl-Co(III) corrinoid Fe-S protein]; tetrahydrosarcinapterin	[Co(I) corrinoid Fe-S protein]; 5-methyltetrahydrosarcinapterin	206.30|full	Absent	0	None	Absent	0	None	Absent	0	None	Absent	0	None	Absent	0	None	Absent	0	None	Absent	0	None	Absent	0	None
Carbon fixation	Wood Ljungdahl pathway	cooS	anaerobic carbon-monoxide dehydrogenase catalytic subunit	K00198.hmm	K00198	a [methyl-Co(III) corrinoid Fe-S protein] + tetrahydrosarcinapterin = a [Co(I) corrinoid Fe-S protein] + 5-methyltetrahydrosarcinapterin [RN:R10385]	[methyl-Co(III) corrinoid Fe-S protein]; tetrahydrosarcinapterin	[Co(I) corrinoid Fe-S protein]; 5-methyltetrahydrosarcinapterin	231.90|full	Absent	0	None	Absent	0	None	Absent	0	None	Absent	0	None	Absent	0	None	Absent	0	None	Absent	0	None	Absent	0	None
Carbon fixation	Reverse TCA cycle	aclA	ATP-citrate lyase alpha-subunit	acetate_citrate_lyase_aclA.hmm	K15230	ADP + phosphate + acetyl-CoA + oxaloacetate = ATP + citrate + CoA [RN:R00352]	ADP; phosphate; acetyl-CoA; oxaloacetate	ATP; citrate; CoA	215|full	Absent	0	None	Absent	0	None	Absent	0	None	Absent	0	None	Absent	0	None	Absent	0	None	Absent	0	None	Absent	0	None
Carbon fixation	Reverse TCA cycle	aclB	ATP-citrate lyase beta-subunit	acetate_citrate_lyase_aclB.hmm	K15231	ADP + phosphate + acetyl-CoA + oxaloacetate = ATP + citrate + CoA [RN:R00352]	ADP; phosphate; acetyl-CoA; oxaloacetate	ATP; citrate; CoA	177|full	Absent	0	None	Absent	0	None	Absent	0	None	Absent	0	None	Absent	0	None	Absent	0	None	Absent	0	None	Absent	0	None
Nitrogen cycling	Ammonia oxidation	amoA	methane/ammonia monooxygenase subunit A	amoA.hmm	K10944	NH3 + a reduced acceptor + O2 = NH2OH + an acceptor + H2O [RN:R09519]	NH3; reduced acceptor; O2	NH2OH; acceptor; H2O	92.50|full	Absent	0	None	Absent	0	None	Absent	0	None	Absent	0	None	Absent	0	None	Absent	0	None	Absent	0	None	Absent	0	None
Nitrogen cycling	Ammonia oxidation	amoB	methane/ammonia monooxygenase subunit B	amoB.hmm	K10945	NH3 + a reduced acceptor + O2 = NH2OH + an acceptor + H2O [RN:R09519]	NH3; reduced acceptor; O2	NH2OH; acceptor; H2O	202.10|full	Absent	0	None	Absent	0	None	Absent	0	None	Absent	0	None	Absent	0	None	Absent	0	None	Absent	0	None	Absent	0	None
Nitrogen cycling	Ammonia oxidation	amoC	methane/ammonia monooxygenase subunit C	amoC.hmm	K10946	NH3 + a reduced acceptor + O2 = NH2OH + an acceptor + H2O [RN:R09519]	NH3; reduced acceptor; O2	NH2OH; acceptor; H2O	124.60|full	Absent	0	None	Absent	0	None	Absent	0	None	Absent	0	None	Absent	0	None	Absent	0	None	Absent	0	None	Absent	0	None
Nitrogen cycling	N2 fixation	anfD	nitrogenase iron-iron protein, alpha subunit	TIGR01861.hmm	N/A	8 reduced ferredoxin + 8 H+ + N2 + 16 ATP + 16 H2O = 8 oxidized ferredoxin + H2 + 2 NH3 + 16 ADP + 16 phosphate [RN:R05185]	reduced ferredoxin; H+; N2; ATP; H2O	oxidized ferredoxin; H2; NH3; ADP; phosphate	873.55|full	Absent	0	None	Absent	0	None	Absent	0	None	Absent	0	None	Absent	0	None	Absent	0	None	Absent	0	None	Absent	0	None
Nitrogen cycling	N2 fixation	anfK	nitrogenase iron-iron protein, beta subunit	TIGR02931.hmm	N/A	8 reduced ferredoxin + 8 H+ + N2 + 16 ATP + 16 H2O = 8 oxidized ferredoxin + H2 + 2 NH3 + 16 ADP + 16 phosphate [RN:R05185]	reduced ferredoxin; H+; N2; ATP; H2O	oxidized ferredoxin; H2; NH3; ADP; phosphate	853.75|full	Absent	0	None	Absent	0	None	Absent	0	None	Absent	0	None	Absent	0	None	Absent	0	None	Absent	0	None	Absent	0	None
Nitrogen cycling	N2 fixation	anfG	nitrogenase iron-iron protein, delta subunit	TIGR02929.hmm	K00531	8 reduced ferredoxin + 8 H+ + N2 + 16 ATP + 16 H2O = 8 oxidized ferredoxin + H2 + 2 NH3 + 16 ADP + 16 phosphate [RN:R05185]	reduced ferredoxin; H+; N2; ATP; H2O	oxidized ferredoxin; H2; NH3; ADP; phosphate	124.50|full	Absent	0	None	Absent	0	None	Absent	0	None	Absent	0	None	Absent	0	None	Absent	0	None	Absent	0	None	Absent	0	None
Nitrogen cycling	N2 fixation	nifD	nitrogenase molybdenum-iron protein alpha chain	TIGR01282.hmm	K02586	8 reduced ferredoxin + 8 H+ + N2 + 16 ATP + 16 H2O = 8 oxidized ferredoxin + H2 + 2 NH3 + 16 ADP + 16 phosphate [RN:R05185]	reduced ferredoxin; H+; N2; ATP; H2O	oxidized ferredoxin; H2; NH3; ADP; phosphate	503.05|full	Absent	0	None	Present	1	rattlesnake_spring_18_scaffold_455451_120	Absent	0	None	Absent	0	None	Absent	0	None	Absent	0	None	Absent	0	None	Absent	0	None
Nitrogen cycling	N2 fixation	nifK	nitrogenase molybdenum-iron protein beta chain	TIGR01286.hmm	K02591	8 reduced ferredoxin + 8 H+ + N2 + 16 ATP + 16 H2O = 8 oxidized ferredoxin + H2 + 2 NH3 + 16 ADP + 16 phosphate [RN:R05185]	reduced ferredoxin; H+; N2; ATP; H2O	oxidized ferredoxin; H2; NH3; ADP; phosphate	414.50|full	Absent	0	None	Present	1	rattlesnake_spring_18_scaffold_455451_119	Absent	0	None	Absent	0	None	Absent	0	None	Absent	0	None	Absent	0	None	Absent	0	None
Nitrogen cycling	N2 fixation	vnfD	nitrogenase vanadium-iron protein, alpha chain	TIGR01860.hmm	K22896	12 reduced ferredoxin + 12 H+ + N2 + 40 ATP + 40 H2O = 12 oxidized ferredoxin + 3 H2 + 2 NH3 + 40 ADP + 40 phosphate [RN:R12084]	reduced ferredoxin; H+; N2; ATP; H2O	oxidized ferredoxin; H2; NH3; ADP; phosphate	822.85|full	Absent	0	None	Absent	0	None	Absent	0	None	Absent	0	None	Absent	0	None	Absent	0	None	Absent	0	None	Absent	0	None
Nitrogen cycling	N2 fixation	vnfK	nitrogenase vanadium-iron protein, beta chain	TIGR02932.hmm	K22897	12 reduced ferredoxin + 12 H+ + N2 + 40 ATP + 40 H2O = 12 oxidized ferredoxin + 3 H2 + 2 NH3 + 40 ADP + 40 phosphate [RN:R12084]	reduced ferredoxin; H+; N2; ATP; H2O	oxidized ferredoxin; H2; NH3; ADP; phosphate	821.85|full	Absent	0	None	Absent	0	None	Absent	0	None	Absent	0	None	Absent	0	None	Absent	0	None	Absent	0	None	Absent	0	None
Nitrogen cycling	N2 fixation	vnfG	nitrogenase vanadium-iron protein, delta chain	TIGR02930.hmm	K22898	12 reduced ferredoxin + 12 H+ + N2 + 40 ATP + 40 H2O = 12 oxidized ferredoxin + 3 H2 + 2 NH3 + 40 ADP + 40 phosphate [RN:R12084]	reduced ferredoxin; H+; N2; ATP; H2O	oxidized ferredoxin; H2; NH3; ADP; phosphate	122.35|full	Absent	0	None	Absent	0	None	Absent	0	None	Absent	0	None	Absent	0	None	Absent	0	None	Absent	0	None	Absent	0	None
Nitrogen cycling	N2 fixation	nifH	nitrogenase iron protein	TIGR01287.hmm	K02588	8 reduced ferredoxin + 8 H+ + N2 + 16 ATP + 16 H2O = 8 oxidized ferredoxin + H2 + 2 NH3 + 16 ADP + 16 phosphate [RN:R05185]	reduced ferredoxin; H+; N2; ATP; H2O	oxidized ferredoxin; H2; NH3; ADP; phosphate	261.05|full	Absent	0	None	Present	1	rattlesnake_spring_18_scaffold_455451_121	Absent	0	None	Absent	0	None	Absent	0	None	Absent	0	None	Absent	0	None	Absent	0	None
Nitrogen cycling	Nitrite oxidation	nxrA	nitrate reductase / nitrite oxidoreductase, alpha subunit	nitrite_oxidoreductase_nxrA.hmm	K00370	nitrate + a quinol = nitrite + a quinone + H2O [RN:R09497]	nitrate; quinol	nitrite; quinone; H2O	370|full	Absent	0	None	Absent	0	None	Absent	0	None	Absent	0	None	Absent	0	None	Absent	0	None	Absent	0	None	Absent	0	None
Nitrogen cycling	Nitrite oxidation	nxrB	nitrate reductase / nitrite oxidoreductase, beta subunit	nitrite_oxidoreductase_nxrB.hmm	K00371	nitrate + a quinol = nitrite + a quinone + H2O [RN:R09497]	nitrate; quinol	nitrite; quinone; H2O	252|full	Absent	0	None	Absent	0	None	Absent	0	None	Absent	0	None	Absent	0	None	Absent	0	None	Absent	0	None	Absent	0	None
Nitrogen cycling	Nitrate reduction	napA	periplasmic nitrate reductase NapA	TIGR01706.hmm	K02567	Nitrite + Acceptor + H2O <=> Nitrate + Reduced acceptor	Nitrite; Acceptor; H2O	Nitrate; Reduced acceptor	472.50|full	Absent	0	None	Absent	0	None	Absent	0	None	Absent	0	None	Absent	0	None	Absent	0	None	Absent	0	None	Absent	0	None
Nitrogen cycling	Nitrate reduction	napB	cytochrome c-type protein NapB	PF03892.hmm	K02568	Nitrite + Acceptor + H2O <=> Nitrate + Reduced acceptor	Nitrite; Acceptor; H2O	Nitrate; Reduced acceptor	23.9|full	Absent	0	None	Absent	0	None	Absent	0	None	Absent	0	None	Absent	0	None	Absent	0	None	Absent	0	None	Absent	0	None
Nitrogen cycling	Nitrate reduction	narG	nitrate reductase / nitrite oxidoreductase, alpha subunit	TIGR01580.hmm	K00370	nitrate + a quinol = nitrite + a quinone + H2O [RN:R09497]	nitrate; quinol	nitrite; quinone; H2O	600.95|full	Absent	0	None	Absent	0	None	Absent	0	None	Absent	0	None	Absent	0	None	Absent	0	None	Absent	0	None	Absent	0	None
Nitrogen cycling	Nitrate reduction	narH	nitrate reductase / nitrite oxidoreductase, beta subunit	TIGR01660.hmm	K00371	nitrate + a quinol = nitrite + a quinone + H2O [RN:R09497]	nitrate; quinol	nitrite; quinone; H2O	348.00|full	Absent	0	None	Absent	0	None	Absent	0	None	Absent	0	None	Absent	0	None	Absent	0	None	Absent	0	None	Absent	0	None
Nitrogen cycling	Nitrite reduction to ammonia	nrfH	cytochrome c nitrite reductase small subunit	TIGR03153.hmm	K15876	NH3 + 2 H2O + 6 ferricytochrome c = nitrite + 6 ferrocytochrome c + 7 H+ [RN:R05712]	NH3; H2O; ferricytochrome c	nitrite; ferrocytochrome c; H+	75.30|full	Absent	0	None	Absent	0	None	Absent	0	None	Absent	0	None	Absent	0	None	Absent	0	None	Absent	0	None	Absent	0	None
Nitrogen cycling	Nitrite reduction to ammonia	nrfA	nitrite reductase (cytochrome c-552)	PF02335.hmm	K03385	NH3 + 2 H2O + 6 ferricytochrome c = nitrite + 6 ferrocytochrome c + 7 H+ [RN:R05712]	NH3; H2O; ferricytochrome c	nitrite; ferrocytochrome c; H+	57|full	Absent	0	None	Absent	0	None	Absent	0	None	Absent	0	None	Absent	0	None	Absent	0	None	Absent	0	None	Absent	0	None
Nitrogen cycling	Nitrite reduction to ammonia	nrfD	cytochrome c nitrite reductase, NrfD subunit	TIGR03148.hmm	K04015	NH3 + 2 H2O + 6 ferricytochrome c = nitrite + 6 ferrocytochrome c + 7 H+ [RN:R05712]	NH3; H2O; ferricytochrome c	nitrite; ferrocytochrome c; H+	300.15|full	Absent	0	None	Absent	0	None	Absent	0	None	Absent	0	None	Absent	0	None	Absent	0	None	Absent	0	None	Absent	0	None
Nitrogen cycling	Nitrite reduction to ammonia	nirB	nitrite reductase (NADH) large subunit	TIGR02374.hmm	K00362	NH3 + 3 NAD+ + 2 H2O = nitrite + 3 NADH + 5 H+ [RN:R00787]	NH3; NAD+; H2O	nitrite; NADH; H+	442.75|full	Present	1	rattlesnake_spring_18_scaffold_680779_1	Present	1	rattlesnake_spring_18_scaffold_348273_59	Absent	0	None	Present	1	rattlesnake_spring_18_scaffold_731485_44	Absent	0	None	Absent	0	None	Absent	0	None	Absent	0	None
Nitrogen cycling	Nitrite reduction to ammonia	nirD	nitrite reductase (NADH) small subunit	TIGR02378.hmm	K00363	NH3 + 3 NAD+ + 2 H2O = nitrite + 3 NADH + 5 H+ [RN:R00787]	NH3; NAD+; H2O	nitrite; NADH; H+	69.85|full	Present	1	rattlesnake_spring_18_scaffold_680779_2	Present	1	rattlesnake_spring_18_scaffold_348273_58	Absent	0	None	Present	1	rattlesnake_spring_18_scaffold_731485_45	Present	1	rattlesnake_spring_18_scaffold_185275_2	Absent	0	None	Absent	0	None	Absent	0	None
Nitrogen cycling	Nitrite reduction	nirK	nitrite reductase (NO-forming)	TIGR02376.hmm	K00368	nitric oxide + H2O + ferricytochrome c = nitrite + ferrocytochrome c + 2 H+ [RN:R00783]	nitric oxide; H2O; ferricytochrome c	nitrite; ferrocytochrome c; H+	169.10|full	Absent	0	None	Absent	0	None	Absent	0	None	Absent	0	None	Absent	0	None	Absent	0	None	Absent	0	None	Absent	0	None
Nitrogen cycling	Nitrite reduction	nirS	nitrite reductase (NO-forming) / hydroxylamine reductase	nitrite_reductase_nirS.hmm	K15864	nitric oxide + H2O + ferricytochrome c = nitrite + ferrocytochrome c + 2 H+ [RN:R00783]	nitric oxide; H2O; ferricytochrome c	nitrite; ferrocytochrome c; H+	200|full	Absent	0	None	Absent	0	None	Absent	0	None	Absent	0	None	Absent	0	None	Absent	0	None	Absent	0	None	Absent	0	None
Nitrogen cycling	Nitrite reduction	octR	nitrite reductase (Octaheme c-type cytochrome Shewanella-type)	TIGR04315.hmm	N/A	Nitrite reduction	N/A	N/A	325.00|full	Absent	0	None	Absent	0	None	Absent	0	None	Absent	0	None	Absent	0	None	Absent	0	None	Absent	0	None	Absent	0	None
Nitrogen cycling	Nitric oxide reduction	norB	nitric oxide reductase subunit B	nitric_oxide_reductase_norB.hmm	K04561	nitrous oxide + 2 ferricytochrome c + H2O = 2 nitric oxide + 2 ferrocytochrome c + 2 H+ [RN:R00294]	nitrous oxide; ferricytochrome c; H2O	nitric oxide; ferrocytochrome c; H+	79|full	Absent	0	None	Absent	0	None	Absent	0	None	Absent	0	None	Absent	0	None	Absent	0	None	Absent	0	None	Absent	0	None
Nitrogen cycling	Nitric oxide reduction	norC	nitric oxide reductase subunit C	nitric_oxide_reductase_norC.hmm	K02305	nitrous oxide + 2 ferricytochrome c + H2O = 2 nitric oxide + 2 ferrocytochrome c + 2 H+ [RN:R00294]	nitrous oxide; ferricytochrome c; H2O	nitric oxide; ferrocytochrome c; H+	50|full	Absent	0	None	Absent	0	None	Absent	0	None	Absent	0	None	Absent	0	None	Absent	0	None	Absent	0	None	Absent	0	None
Nitrogen cycling	Nitrous oxide reduction	nosD	nitrous oxidase accessory protein	PF05048.hmm	N/A	Nitrous oxide reduction	N/A	N/A	290|full	Absent	0	None	Absent	0	None	Absent	0	None	Absent	0	None	Absent	0	None	Absent	0	None	Absent	0	None	Absent	0	None
Nitrogen cycling	Nitrous oxide reduction	nosZ	nitrous-oxide reductase	TIGR04246.hmm	N/A	Nitrous oxide reduction	N/A	N/A	550.00|full	Absent	0	None	Absent	0	None	Absent	0	None	Absent	0	None	Absent	0	None	Absent	0	None	Absent	0	None	Absent	0	None
Nitrogen cycling	Anammox	hzoA	hydroxylamine dehydrogenase, alpha subunit	hydrazine_oxidase_hzoA.hmm	K20935	Hydrazine + 4 Ferricytochrome c <=> Nitrogen + 4 Ferrocytochrome c [RN:R07174]	Hydrazine; ferricytochrome c	Nitrogen	325|full	Absent	0	None	Absent	0	None	Absent	0	None	Absent	0	None	Absent	0	None	Absent	0	None	Absent	0	None	Absent	0	None
Nitrogen cycling	Anammox	hzsA	hydrazine synthase subunit, alpha subunit	hydrazine_synthase_hzsA.hmm	K20932	nitric oxide + ammonium + 3 ferrocytochrome c = hydrazine + H2O + 3 ferricytochrome c [RN:R09799]	nitric oxide; ammonium; ferrocytochrome c	hydrazine; H2O; ferricytochrome c	466|full	Absent	0	None	Absent	0	None	Absent	0	None	Absent	0	None	Absent	0	None	Absent	0	None	Absent	0	None	Absent	0	None
Sulfur cycling	Sulfide oxidation	fccB	flavocytochrome c sulphide dehydrogenase, flavin-binding	PF09242.hmm	K17229	hydrogen sulfide + 2 ferricytochrome c = sulfur + 2 ferrocytochrome c + 2 H+ [RN:R09499]	hydrogen sulfide; ferricytochrome c	sulfur; ferrocytochrome c; H+	266|full	Absent	0	None	Absent	0	None	Absent	0	None	Absent	0	None	Absent	0	None	Absent	0	None	Absent	0	None	Absent	0	None
Sulfur cycling	Sulfide oxidation	sqr	sulfide:quinone oxidoreductase	sulfide_quinone_oxidoreductase_sqr.hmm	K17218	n HS- + n quinone = polysulfide + n quinol [RN:R10152]	HS-; quinone	polysulfide; quinol	300|full	Absent	0	None	Present	1	rattlesnake_spring_18_scaffold_732416_18	Present	1	rattlesnake_spring_18_scaffold_222068_4	Absent	0	None	Absent	0	None	Absent	0	None	Absent	0	None	Absent	0	None
Sulfur cycling	Sulfite reduction	dsrD	dissimilatory sulfite reductase delta subunit	dsrD.hmm	N/A	Not clear	N/A	N/A	32.80|full	Absent	0	None	Absent	0	None	Absent	0	None	Absent	0	None	Absent	0	None	Absent	0	None	Absent	0	None	Absent	0	None
Sulfur cycling	Sulfur oxidation	dsrA	dissimilatory sulfite reductase alpha subunit	dsrA.hmm	K11180	hydrogen sulfide + a [DsrC protein]-disulfide + 2 acceptor + 3 H2O = sulfite + a [DsrC protein]-dithiol + 2 reduced acceptor + 2 H+ [RN:R00861]	hydrogen sulfide; [DsrC protein]-disulfide; acceptor; H2O	sulfite; [DsrC protein]-dithiol; reduced acceptor; H+	200.00|full	Absent	0	None	Present	1	rattlesnake_spring_18_scaffold_215606_56	Absent	0	None	Absent	0	None	Absent	0	None	Absent	0	None	Absent	0	None	Absent	0	None
Sulfur cycling	Sulfur oxidation	dsrB	dissimilatory sulfite reductase beta subunit	dsrB.hmm	K11181	hydrogen sulfide + a [DsrC protein]-disulfide + 2 acceptor + 3 H2O = sulfite + a [DsrC protein]-dithiol + 2 reduced acceptor + 2 H+ [RN:R00861]	hydrogen sulfide; [DsrC protein]-disulfide; acceptor; H2O	sulfite; [DsrC protein]-dithiol; reduced acceptor; H+	204.00|full	Absent	0	None	Present	1	rattlesnake_spring_18_scaffold_215606_55	Absent	0	None	Absent	0	None	Absent	0	None	Absent	0	None	Absent	0	None	Absent	0	None
Sulfur cycling	Sulfur oxidation	sdo	sulfur dioxygenase	sulfur_dioxygenase_sdo.hmm	K17725	S-sulfanylglutathione + O2 + H2O = glutathione + sulfite + 2 H+ [RN:R08678]	S-sulfanylglutathione; O2; H2O	glutathione; sulfite; H+	120|full	Present	1	rattlesnake_spring_18_scaffold_409903_2	Absent	0	None	Absent	0	None	Present	1	rattlesnake_spring_18_scaffold_246715_52	Present	1	rattlesnake_spring_18_scaffold_21231_15	Absent	0	None	Absent	0	None	Absent	0	None
Sulfur cycling	Sulfur reduction	sor	sulfur oxygenase/reductase	PF07682.hmm	K16952	4 sulfur + 4 H2O + O2 = 2 hydrogen sulfide + 2 sulfite [RN:R07365]	sulfur; H2O; O2	hydrogen sulfide; sulfite	300|full	Absent	0	None	Absent	0	None	Absent	0	None	Absent	0	None	Absent	0	None	Absent	0	None	Absent	0	None	Absent	0	None
Sulfur cycling	Sulfur reduction	sreA	sulfur reductase molybdopterin subunit	K17219.hmm	K17219	Sulfur + Reduced acceptor = Hydrogen sulfide + Acceptor	Sulfur, Reduced acceptor	Hydrogen sulfide, Acceptor	2530.13|full	Absent	0	None	Absent	0	None	Absent	0	None	Absent	0	None	Absent	0	None	Absent	0	None	Absent	0	None	Absent	0	None
Sulfur cycling	Sulfur reduction	sreB	sulfur reductase FeS subunit	K17220.hmm	K17220	Sulfur + Reduced acceptor = Hydrogen sulfide + Acceptor	Sulfur, Reduced acceptor	Hydrogen sulfide, Acceptor	545.67|full	Absent	0	None	Absent	0	None	Absent	0	None	Absent	0	None	Absent	0	None	Absent	0	None	Absent	0	None	Absent	0	None
Sulfur cycling	Sulfur reduction	sreC	sulfur reductase membrane anchor	K17221.hmm	K17221	Sulfur + Reduced acceptor = Hydrogen sulfide + Acceptor	Sulfur, Reduced acceptor	Hydrogen sulfide, Acceptor	987.53|full	Absent	0	None	Absent	0	None	Absent	0	None	Absent	0	None	Absent	0	None	Absent	0	None	Absent	0	None	Absent	0	None
Sulfur cycling	Thiosulfate oxidation	soxB	S-sulfosulfanyl-L-cysteine sulfohydrolase	soxB.hmm	K17224	[SoxY protein]-S-sulfosulfanyl-L-cysteine + H2O = [SoxY protein]-S-sulfanyl-L-cysteine + sulfate [RN:R12096]; [SoxY protein]-S-(2-sulfodisulfanyl)-L-cysteine + H2O = [SoxY protein]-S-disulfanyl-L-cysteine + sulfate [RN:R12097]	[SoxY protein]-S-sulfosulfanyl-L-cysteine; H2O; [SoxY protein]-S-(2-sulfodisulfanyl)-L-cysteine	[SoxY protein]-S-sulfanyl-L-cysteine; sulfate; [SoxY protein]-S-disulfanyl-L-cysteine	550.00|full	Absent	0	None	Absent	0	None	Absent	0	None	Absent	0	None	Absent	0	None	Absent	0	None	Absent	0	None	Absent	0	None
Sulfur cycling	Thiosulfate oxidation	soxY	sulfur-oxidizing protein SoxY	soxY.hmm	K17226	Thiosulfate + 5 H2O + 8 Ferricytochrome c = 2 Sulfate + 8 Ferrocytochrome c + 10 H+	Thiosulfate; H2O; Ferricytochrome c	Sulfate; Ferrocytochrome c; H+	125.00|full	Absent	0	None	Absent	0	None	Absent	0	None	Absent	0	None	Absent	0	None	Absent	0	None	Absent	0	None	Absent	0	None
Sulfur cycling	Thiosulfate oxidation	soxC	sulfane dehydrogenase subunit SoxC	soxC.hmm	K17225	Thiosulfate + 5 H2O + 8 Ferricytochrome c = 2 Sulfate + 8 Ferrocytochrome c + 10 H+	Thiosulfate; H2O; Ferricytochrome c	Sulfate; Ferrocytochrome c; H+	320.00|full	Absent	0	None	Absent	0	None	Absent	0	None	Absent	0	None	Absent	0	None	Absent	0	None	Absent	0	None	Absent	0	None
Sulfur cycling	Sulfite reduction	asrA	anaerobic sulfite reductase subunit A	asrA.hmm	K16950	Sulfite + 3 NADH + 3 H+ <=> Hydrogen sulfide + 3 NAD+ + 3 H2O	Sulfite; NADH; H+	Hydrogen sulfide; NAD+; H2O	323.15|full	Absent	0	None	Absent	0	None	Absent	0	None	Absent	0	None	Absent	0	None	Absent	0	None	Absent	0	None	Absent	0	None
Sulfur cycling	Sulfite reduction	asrB	anaerobic sulfite reductase subunit B	asrB.hmm	K16951	Sulfite + 3 NADH + 3 H+ <=> Hydrogen sulfide + 3 NAD+ + 3 H2O	Sulfite; NADH; H+	Hydrogen sulfide; NAD+; H2O	288.60|full	Absent	0	None	Absent	0	None	Absent	0	None	Absent	0	None	Absent	0	None	Absent	0	None	Absent	0	None	Absent	0	None
Sulfur cycling	Sulfite reduction	asrC	anaerobic sulfite reductase subunit C	asrC.hmm	K00385	Sulfite + 3 NADH + 3 H+ <=> Hydrogen sulfide + 3 NAD+ + 3 H2O	Sulfite; NADH; H+	Hydrogen sulfide; NAD+; H2O	324.10|full	Absent	0	None	Absent	0	None	Absent	0	None	Absent	0	None	Absent	0	None	Absent	0	None	Absent	0	None	Absent	0	None
Sulfur cycling	Sulfate reduction	aprA	adenylylsulfate reductase, subunit A	aprA.hmm	K00394	AMP + sulfite + acceptor = adenylyl sulfate + reduced acceptor [RN:R00860]	AMP; sulfite; acceptor	adenylyl sulfate; reduced acceptor	641.75|full	Absent	0	None	Present	1	rattlesnake_spring_18_scaffold_455451_166	Absent	0	None	Absent	0	None	Absent	0	None	Absent	0	None	Absent	0	None	Absent	0	None
Sulfur cycling	Sulfate reduction	sat	sulfate adenylyltransferase	TIGR00339.hmm	K00958	ATP + sulfate = diphosphate + adenylyl sulfate [RN:R00529]	ATP; sulfate	diphosphate; adenylyl sulfate	181.80|full	Absent	0	None	Present	1	rattlesnake_spring_18_scaffold_455451_168	Absent	0	None	Present	1	rattlesnake_spring_18_scaffold_493082_93	Absent	0	None	Absent	0	None	Absent	0	None	Absent	0	None
Sulfur cycling	Sulfate reduction	cysC	adenylylsulfate kinase	TIGR00455.hmm	K00860	ATP + adenylyl sulfate = ADP + 3'-phosphoadenylyl sulfate [RN:R00509]	ATP; adenylyl sulfate	ADP; 3'-phosphoadenylyl sulfate	133.35|full	Present	1	rattlesnake_spring_18_scaffold_556483_4	Present	1	rattlesnake_spring_18_scaffold_547196_84	Absent	0	None	Present	1	rattlesnake_spring_18_scaffold_493082_37	Present	2	rattlesnake_spring_18_scaffold_336020_2,rattlesnake_spring_18_scaffold_338539_7	Absent	0	None	Absent	0	None	Absent	0	None
Sulfur cycling	Sulfate reduction	cysN	bifunctional enzyme CysN/CysC	TIGR02034.hmm	K00955	ATP + sulfate = diphosphate + adenylyl sulfate [RN:R00529]	ATP; sulfate	diphosphate; adenylyl sulfate	327.65|full	Present	1	rattlesnake_spring_18_scaffold_863232_8	Present	1	rattlesnake_spring_18_scaffold_732416_10	Absent	0	None	Absent	0	None	Present	1	rattlesnake_spring_18_scaffold_338539_6	Absent	0	None	Absent	0	None	Absent	0	None
Sulfur cycling	Thiosulfate disproportionation	phsA	thiosulfate reductase / polysulfide reductase chain A	thiosulfate_reductase_phsA.hmm	K08352	thiosulfate + a quinol = sulfite + hydrogen sulfide + a quinone [RN:R11488]	thiosulfate; quinol	sulfite; hydrogen sulfide; quinone	323|full	Absent	0	None	Absent	0	None	Absent	0	None	Absent	0	None	Absent	0	None	Absent	0	None	Absent	0	None	Absent	0	None
Hydrogenases	FeFe hydrogenase	fefe-group-a13	FeFe hydrogenase, H2-evolution/Electron-bifurcation	fefe-group-a13.hmm	N/A	H2-evolution/Electron-bifurcation	N/A	N/A	733.8|full	Absent	0	None	Absent	0	None	Absent	0	None	Absent	0	None	Absent	0	None	Absent	0	None	Absent	0	None	Absent	0	None
Hydrogenases	FeFe hydrogenase	fefe-group-a2	FeFe hydrogenase, H2-uptake	fefe-group-a2.hmm	N/A	H2-uptake	N/A	N/A	815.2|full	Absent	0	None	Absent	0	None	Absent	0	None	Absent	0	None	Absent	0	None	Absent	0	None	Absent	0	None	Absent	0	None
Hydrogenases	FeFe hydrogenase	fefe-group-a4	FeFe hydrogenase, H2-uptake/Electron-bifurcation	fefe-group-a4.hmm	N/A	H2-uptake/Electron-bifurcation	N/A	N/A	599.05|full	Absent	0	None	Absent	0	None	Absent	0	None	Absent	0	None	Absent	0	None	Absent	0	None	Absent	0	None	Absent	0	None
Hydrogenases	FeFe hydrogenase	fefe-group-b	FeFe hydrogenase, H2-evolution	fefe-group-b.hmm	N/A	H2-evolution	N/A	N/A	440.3|full	Absent	0	None	Absent	0	None	Absent	0	None	Absent	0	None	Absent	0	None	Absent	0	None	Absent	0	None	Absent	0	None
Hydrogenases	FeFe hydrogenase	fefe-group-c1	FeFe hydrogenase, H2-sensing	fefe-group-c1.hmm	N/A	H2-sensing	N/A	N/A	398.25|full	Absent	0	None	Absent	0	None	Absent	0	None	Absent	0	None	Absent	0	None	Absent	0	None	Absent	0	None	Absent	0	None
Hydrogenases	FeFe hydrogenase	fefe-group-c2	FeFe hydrogenase, H2-sensing	fefe-group-c2.hmm	N/A	H2-sensing	N/A	N/A	483.75|full	Absent	0	None	Absent	0	None	Absent	0	None	Absent	0	None	Absent	0	None	Absent	0	None	Absent	0	None	Absent	0	None
Hydrogenases	FeFe hydrogenase	fefe-group-c3	FeFe hydrogenase, H2-sensing	fefe-group-c3.hmm	N/A	H2-sensing	N/A	N/A	427.05|full	Absent	0	None	Absent	0	None	Absent	0	None	Absent	0	None	Absent	0	None	Absent	0	None	Absent	0	None	Absent	0	None
Hydrogenases	Fe hydrogenase	fe	Fe hydrogenase, Bidirectional	fe.hmm	N/A	Bidirectional	N/A	N/A	621|full	Absent	0	None	Absent	0	None	Absent	0	None	Absent	0	None	Absent	0	None	Absent	0	None	Absent	0	None	Absent	0	None
Hydrogenases	Ni-Fe Hydrogenase	nife-group-1	Ni-Fe Hydrogenase, H2-uptake	nife-group-1.hmm	N/A	H2-uptake	N/A	N/A	447.25|full	Absent	0	None	Absent	0	None	Absent	0	None	Absent	0	None	Absent	0	None	Absent	0	None	Absent	0	None	Absent	0	None
Hydrogenases	Ni-Fe Hydrogenase	nife-group-2ade	Ni-Fe Hydrogenase, H2-uptake	nife-group-2ade.hmm	N/A	H2-uptake	N/A	N/A	611.8|full	Absent	0	None	Absent	0	None	Absent	0	None	Absent	0	None	Absent	0	None	Absent	0	None	Absent	0	None	Absent	0	None
Hydrogenases	Ni-Fe Hydrogenase	nife-group-2bc	Ni-Fe Hydrogenase, H2-uptake	nife-group-2bc.hmm	N/A	H2-uptake	N/A	N/A	600.3|full	Absent	0	None	Absent	0	None	Absent	0	None	Absent	0	None	Absent	0	None	Absent	0	None	Absent	0	None	Absent	0	None
Hydrogenases	Ni-Fe Hydrogenase	nife-group-3abd	Ni-Fe Hydrogenase, Bidirectional	nife-group-3abd.hmm	N/A	Bidirectional	N/A	N/A	520.25|full	Absent	0	None	Present	1	rattlesnake_spring_18_scaffold_32222_4	Absent	0	None	Absent	0	None	Absent	0	None	Absent	0	None	Absent	0	None	Absent	0	None
Hydrogenases	Ni-Fe Hydrogenase	nife-group-3c	Ni-Fe Hydrogenase, Electron-bifurcation	nife-group-3c.hmm	N/A	Electron-bifurcation	N/A	N/A	620.65|full	Absent	0	None	Absent	0	None	Absent	0	None	Absent	0	None	Absent	0	None	Absent	0	None	Absent	0	None	Absent	0	None
Hydrogenases	Ni-Fe Hydrogenase	nife-group-4a-g	Ni-Fe Hydrogenase, H2-evolving	nife-group-4a-g.hmm	N/A	H2-evolving	N/A	N/A	458|full	Absent	0	None	Absent	0	None	Absent	0	None	Absent	0	None	Absent	0	None	Absent	0	None	Absent	0	None	Absent	0	None
Hydrogenases	Ni-Fe Hydrogenase	nife-group-4hi	Ni-Fe Hydrogenase, H2-uptake	nife-group-4hi.hmm	N/A	H2-uptake	N/A	N/A	447.8|full	Absent	0	None	Absent	0	None	Absent	0	None	Absent	0	None	Absent	0	None	Absent	0	None	Absent	0	None	Absent	0	None
Oxidative phosphorylation	Complex I (NADH-quinone oxidoreductase)	nuoA	NADH-quinone oxidoreductase subunit A	K00330.hmm	K00330	NADH + ubiquinone + 6 H+[side 1] = NAD+ + ubiquinol + 7 H+[side 2] [RN:R11945]	NADH; ubiquinone; H+	NAD+; ubiquinol; H+	118.37|full	Absent	0	None	Present	1	rattlesnake_spring_18_scaffold_899694_63	Present	1	rattlesnake_spring_18_scaffold_743271_3	Present	1	rattlesnake_spring_18_scaffold_217829_251	Present	1	rattlesnake_spring_18_scaffold_96433_9	Absent	0	None	Absent	0	None	Absent	0	None
Oxidative phosphorylation	Complex I (NADH-quinone oxidoreductase)	nuoB	NADH-quinone oxidoreductase subunit B	K00331.hmm	K00331	NADH + ubiquinone + 6 H+[side 1] = NAD+ + ubiquinol + 7 H+[side 2] [RN:R11945]	NADH; ubiquinone; H+	NAD+; ubiquinol; H+	266.70|domain	Absent	0	None	Present	1	rattlesnake_spring_18_scaffold_899694_64	Present	1	rattlesnake_spring_18_scaffold_743271_4	Present	1	rattlesnake_spring_18_scaffold_217829_252	Absent	0	None	Absent	0	None	Absent	0	None	Absent	0	None
Oxidative phosphorylation	Complex I (NADH-quinone oxidoreductase)	nuoC	NADH-quinone oxidoreductase subunit C	K00332.hmm	K00332	NADH + ubiquinone + 6 H+[side 1] = NAD+ + ubiquinol + 7 H+[side 2] [RN:R11945]	NADH; ubiquinone; H+	NAD+; ubiquinol; H+	196.30|domain	Absent	0	None	Present	1	rattlesnake_spring_18_scaffold_899694_65	Absent	0	None	Present	1	rattlesnake_spring_18_scaffold_217829_253	Absent	0	None	Absent	0	None	Absent	0	None	Absent	0	None
Oxidative phosphorylation	Complex I (NAD(P)H-quinone oxidoreductase)	NdhA	NAD(P)H-quinone oxidoreductase subunit 1	K05572.hmm	K05572	NADH + ubiquinone + 6 H+[side 1] = NAD+ + ubiquinol + 7 H+[side 2] [RN:R11945]	NADH; ubiquinone; H+	NAD+; ubiquinol; H+	590.50|full	Absent	0	None	Absent	0	None	Absent	0	None	Absent	0	None	Absent	0	None	Absent	0	None	Absent	0	None	Absent	0	None
Oxidative phosphorylation	Complex I (NAD(P)H-quinone oxidoreductase)	NdhB	NAD(P)H-quinone oxidoreductase subunit 2	K05573.hmm	K05573	NADH + ubiquinone + 6 H+[side 1] = NAD+ + ubiquinol + 7 H+[side 2] [RN:R11945]	NADH; ubiquinone; H+	NAD+; ubiquinol; H+	491.37|full	Absent	0	None	Absent	0	None	Absent	0	None	Absent	0	None	Absent	0	None	Absent	0	None	Absent	0	None	Absent	0	None
Oxidative phosphorylation	Complex I (NAD(P)H-quinone oxidoreductase)	NdhC	NAD(P)H-quinone oxidoreductase subunit 3	K05574.hmm	K05574	NADH + ubiquinone + 6 H+[side 1] = NAD+ + ubiquinol + 7 H+[side 2] [RN:R11945]	NADH; ubiquinone; H+	NAD+; ubiquinol; H+	183.67|full	Absent	0	None	Absent	0	None	Absent	0	None	Absent	0	None	Absent	0	None	Absent	0	None	Absent	0	None	Absent	0	None
Oxidative phosphorylation	Complex II (Succinate dehydrogenase/Fumarate reductase)	sdhC	succinate dehydrogenase / fumarate reductase, cytochrome b subunit	K00241.hmm	K00241	succinate + a quinone = fumarate + a quinol [RN:R02164]	succinate; quinone	fumarate; quinol	63.97|full	Present	1	rattlesnake_spring_18_scaffold_574046_2	Present	1	rattlesnake_spring_18_scaffold_348273_45	Absent	0	None	Present	1	rattlesnake_spring_18_scaffold_521774_49	Present	1	rattlesnake_spring_18_scaffold_317860_4	Absent	0	None	Absent	0	None	Absent	0	None
Oxidative phosphorylation	Complex II (Succinate dehydrogenase/Fumarate reductase)	sdhD	succinate dehydrogenase / fumarate reductase, membrane anchor subunit	K00242.hmm	K00242	succinate + a quinone = fumarate + a quinol [RN:R02164]	succinate; quinone	fumarate; quinol	55.93|domain	Absent	0	None	Present	1	rattlesnake_spring_18_scaffold_348273_44	Absent	0	None	Present	1	rattlesnake_spring_18_scaffold_521774_50	Present	1	rattlesnake_spring_18_scaffold_317860_3	Absent	0	None	Absent	0	None	Absent	0	None
Oxidative phosphorylation	Complex III (Cytochrome c reductase)	petA	ubiquinol-cytochrome c reductase iron-sulfur subunit	K00411.hmm	K00411	quinol + 2 ferricytochrome c = quinone + 2 ferrocytochrome c + 2 H+[side 2]	quinol; ferricytochrome c	quinone; ferrocytochrome c; H+	88.80|full	Absent	0	None	Present	1	rattlesnake_spring_18_scaffold_39967_108	Absent	0	None	Present	1	rattlesnake_spring_18_scaffold_252314_11	Present	1	rattlesnake_spring_18_scaffold_564295_5	Absent	0	None	Absent	0	None	Absent	0	None
Oxidative phosphorylation	Complex III (Cytochrome c reductase)	petB	ubiquinol-cytochrome c reductase cytochrome b/c1 subunit	K00412.hmm	K00412	quinol + 2 ferricytochrome c = quinone + 2 ferrocytochrome c + 2 H+[side 2]	quinol; ferricytochrome c	quinone; ferrocytochrome c; H+	314.20|full	Absent	0	None	Present	1	rattlesnake_spring_18_scaffold_39967_109	Absent	0	None	Present	1	rattlesnake_spring_18_scaffold_252314_12	Present	1	rattlesnake_spring_18_scaffold_248098_1	Absent	0	None	Absent	0	None	Absent	0	None
Oxidative phosphorylation	Complex III (Cytochrome c reductase)	fbcH	ubiquinol-cytochrome c reductase cytochrome b/c1 subunit	K00410.hmm	K00410	quinol + 2 ferricytochrome c = quinone + 2 ferrocytochrome c + 2 H+[side 2]	quinol; ferricytochrome c	quinone; ferrocytochrome c; H+	752.07|full	Absent	0	None	Absent	0	None	Absent	0	None	Absent	0	None	Absent	0	None	Absent	0	None	Absent	0	None	Absent	0	None
Oxidative phosphorylation	Complex V (ATP synthase: V/A-type H+/Na+-transporting ATPase)	atpA (V/A-type)	V/A-type H+/Na+-transporting ATPase subunit A	K02117.hmm	K02117	ATP + H2O + 4 H+[side 1] = ADP + phosphate + 4 H+[side 2]	ATP; H2O; H+	ADP; phosphate; H+	822.87|full	Absent	0	None	Absent	0	None	Absent	0	None	Absent	0	None	Absent	0	None	Absent	0	None	Absent	0	None	Absent	0	None
Oxidative phosphorylation	Complex V (ATP synthase: V/A-type H+/Na+-transporting ATPase)	atpB (V/A-type)	V/A-type H+/Na+-transporting ATPase subunit B	K02118.hmm	K02118	ATP + H2O + 4 H+[side 1] = ADP + phosphate + 4 H+[side 2]	ATP; H2O; H+	ADP; phosphate; H+	708.53|domain	Absent	0	None	Absent	0	None	Absent	0	None	Absent	0	None	Absent	0	None	Absent	0	None	Absent	0	None	Absent	0	None
Oxidative phosphorylation	Complex V (F-type H+-transporting ATPase)	atpA (F-type)	F-type H+/Na+-transporting ATPase subunit alpha	K02111.hmm	K02111	ATP + H2O + 4 H+[side 1] = ADP + phosphate + 4 H+[side 2]	ATP; H2O; H+	ADP; phosphate; H+	480.47|domain	Present	1	rattlesnake_spring_18_scaffold_895961_1	Present	1	rattlesnake_spring_18_scaffold_280285_67	Present	1	rattlesnake_spring_18_scaffold_291663_1	Present	1	rattlesnake_spring_18_scaffold_51532_64	Present	1	rattlesnake_spring_18_scaffold_208200_7	Present	2	rattlesnake_spring_18_scaffold_644241_1,rattlesnake_spring_18_scaffold_10592_11	Present	1	rattlesnake_spring_18_scaffold_438925_7	Present	2	rattlesnake_spring_18_scaffold_122099_28,rattlesnake_spring_18_scaffold_60402_19
Oxidative phosphorylation	Complex V (F-type H+-transporting ATPase)	atpD (F-type)	F-type H+/Na+-transporting ATPase subunit beta	K02112.hmm	K02112	ATP + H2O + 4 H+[side 1] = ADP + phosphate + 4 H+[side 2]	ATP; H2O; H+	ADP; phosphate; H+	548.27|domain	Absent	0	None	Present	1	rattlesnake_spring_18_scaffold_280285_69	Present	1	rattlesnake_spring_18_scaffold_185098_2	Present	1	rattlesnake_spring_18_scaffold_51532_66	Present	1	rattlesnake_spring_18_scaffold_208200_3	Present	1	rattlesnake_spring_18_scaffold_164499_2	Present	1	rattlesnake_spring_18_scaffold_438925_9	Present	2	rattlesnake_spring_18_scaffold_122099_31,rattlesnake_spring_18_scaffold_60402_21
Oxygen metabolism (Oxidative phosphorylation Complex IV)	Oxygen metabolism - cytochrome c oxidase, caa3-type	coxA	cytochrome c oxidase subunit I	TIGR02891.hmm	K02274	4 ferrocytochrome c + O2 + 4 H+ = 4 ferricytochrome c + 2 H2O [RN:R00081]	ferrocytochrome c; O2; H+	ferricytochrome c; H2O	617.40|full	Absent	0	None	Absent	0	None	Absent	0	None	Present	2	rattlesnake_spring_18_scaffold_446834_6,rattlesnake_spring_18_scaffold_446834_14	Present	1	rattlesnake_spring_18_scaffold_93868_11	Absent	0	None	Absent	0	None	Absent	0	None
Oxygen metabolism (Oxidative phosphorylation Complex IV)	Oxygen metabolism - cytochrome c oxidase, caa3-type	coxB	cytochrome c oxidase subunit II	TIGR02866.hmm	K02275	4 ferrocytochrome c + O2 + 4 H+ = 4 ferricytochrome c + 2 H2O [RN:R00081]	ferrocytochrome c; O2; H+	ferricytochrome c; H2O	144.30|full	Present	1	rattlesnake_spring_18_scaffold_136999_2	Absent	0	None	Absent	0	None	Present	1	rattlesnake_spring_18_scaffold_446834_5	Present	1	rattlesnake_spring_18_scaffold_93868_12	Absent	0	None	Absent	0	None	Absent	0	None
Oxygen metabolism (Oxidative phosphorylation Complex IV)	Oxygen metabolism - cytochrome c oxidase, cbb3-type	ccoN	cytochrome c oxidase cbb3-type subunit I	TIGR00780.hmm	K00404	4 ferrocytochrome c + O2 + 4 H+ = 4 ferricytochrome c + 2 H2O [RN:R00081]	ferrocytochrome c; O2; H+	ferricytochrome c; H2O	168.15|full	Present	1	rattlesnake_spring_18_scaffold_870861_1	Present	2	rattlesnake_spring_18_scaffold_455451_30,rattlesnake_spring_18_scaffold_51900_44	Present	1	rattlesnake_spring_18_scaffold_484673_8	Present	1	rattlesnake_spring_18_scaffold_488105_13	Present	5	rattlesnake_spring_18_scaffold_300586_6,rattlesnake_spring_18_scaffold_469518_1,rattlesnake_spring_18_scaffold_445417_1,rattlesnake_spring_18_scaffold_893881_2,rattlesnake_spring_18_scaffold_571312_2	Absent	0	None	Absent	0	None	Absent	0	None
Oxygen metabolism (Oxidative phosphorylation Complex IV)	Oxygen metabolism - cytochrome c oxidase, cbb3-type	ccoO	cytochrome c oxidase cbb3-type subunit II	TIGR00781.hmm	K00405	4 ferrocytochrome c + O2 + 4 H+ = 4 ferricytochrome c + 2 H2O [RN:R00081]	ferrocytochrome c; O2; H+	ferricytochrome c; H2O	62.85|full	Present	1	rattlesnake_spring_18_scaffold_870861_2	Present	2	rattlesnake_spring_18_scaffold_455451_29,rattlesnake_spring_18_scaffold_51900_43	Present	1	rattlesnake_spring_18_scaffold_484673_9	Present	1	rattlesnake_spring_18_scaffold_488105_12	Present	2	rattlesnake_spring_18_scaffold_445417_2,rattlesnake_spring_18_scaffold_571312_1	Absent	0	None	Absent	0	None	Absent	0	None
Oxygen metabolism (Oxidative phosphorylation Complex IV)	Oxygen metabolism - cytochrome c oxidase, cbb3-type	ccoP	cytochrome c oxidase cbb3-type subunit III	TIGR00782.hmm	K00406	4 ferrocytochrome c + O2 + 4 H+ = 4 ferricytochrome c + 2 H2O [RN:R00081]	ferrocytochrome c; O2; H+	ferricytochrome c; H2O	54.05|full	Absent	0	None	Present	2	rattlesnake_spring_18_scaffold_455451_27,rattlesnake_spring_18_scaffold_51900_52	Present	1	rattlesnake_spring_18_scaffold_72153_5	Present	4	rattlesnake_spring_18_scaffold_488105_10,rattlesnake_spring_18_scaffold_388786_15,rattlesnake_spring_18_scaffold_388786_12,rattlesnake_spring_18_scaffold_446834_15	Present	2	rattlesnake_spring_18_scaffold_445417_4,rattlesnake_spring_18_scaffold_893881_1	Absent	0	None	Absent	0	None	Absent	0	None
Oxygen metabolism (Oxidative phosphorylation Complex IV)	Oxygen metabolism - cytochrome (quinone) oxidase, bo type	cyoA	cytochrome o ubiquinol oxidase subunit II	TIGR01433.hmm	K02297	2 ubiquinol + O2 + n H+[side 1] = 2 ubiquinone + 2 H2O + n H+[side 2] [RN:R11335]	ubiquinol; O2; H+	ubiquinone; H2O; H+	218.75|full	Absent	0	None	Absent	0	None	Absent	0	None	Absent	0	None	Present	1	rattlesnake_spring_18_scaffold_477888_17	Absent	0	None	Absent	0	None	Present	1	rattlesnake_spring_18_scaffold_306591_13
Oxygen metabolism (Oxidative phosphorylation Complex IV)	Oxygen metabolism - cytochrome (quinone) oxidase, bo type	cyoD	cytochrome o ubiquinol oxidase subunit IV	TIGR02847.hmm	K02300	2 ubiquinol + O2 + n H+[side 1] = 2 ubiquinone + 2 H2O + n H+[side 2] [RN:R11335]	ubiquinol; O2; H+	ubiquinone; H2O; H+	64.95|full	Absent	0	None	Absent	0	None	Absent	0	None	Absent	0	None	Present	1	rattlesnake_spring_18_scaffold_477888_14	Absent	0	None	Absent	0	None	Present	1	rattlesnake_spring_18_scaffold_306591_16
Oxygen metabolism (Oxidative phosphorylation Complex IV)	Oxygen metabolism - cytochrome (quinone) oxidase, bo type	cyoB	cytochrome o ubiquinol oxidase subunit I	K02298.hmm	K02298	2 ubiquinol + O2 + n H+[side 1] = 2 ubiquinone + 2 H2O + n H+[side 2] [RN:R11335]	ubiquinol; O2; H+	ubiquinone; H2O; H+	970.97|full	Absent	0	None	Absent	0	None	Absent	0	None	Absent	0	None	Present	1	rattlesnake_spring_18_scaffold_477888_16	Absent	0	None	Absent	0	None	Present	1	rattlesnake_spring_18_scaffold_306591_14
Oxygen metabolism (Oxidative phosphorylation Complex IV)	Oxygen metabolism - cytochrome (quinone) oxidase, bo type	cyoC	cytochrome o ubiquinol oxidase subunit III	K02299.hmm	K02299	2 ubiquinol + O2 + n H+[side 1] = 2 ubiquinone + 2 H2O + n H+[side 2] [RN:R11335]	ubiquinol; O2; H+	ubiquinone; H2O; H+	258.27|full	Absent	0	None	Absent	0	None	Absent	0	None	Absent	0	None	Present	1	rattlesnake_spring_18_scaffold_477888_15	Absent	0	None	Absent	0	None	Present	1	rattlesnake_spring_18_scaffold_306591_15
Oxygen metabolism (Oxidative phosphorylation Complex IV)	Oxygen metabolism - cytochrome (quinone) oxidase, bd type	cydA	cytochrome bd ubiquinol oxidase subunit I	PF01654.hmm	K00425	2 ubiquinol + O2[side 2] + 4 H+[side 2] = 2 ubiquinone + 2 H2O[side 2] + 4 H+[side 1] [RN:R11325]	ubiquinol; O2; H+; e-	ubiquinone; H2O; H+; e-	118|full	Absent	0	None	Absent	0	None	Absent	0	None	Present	1	rattlesnake_spring_18_scaffold_744194_41	Present	2	rattlesnake_spring_18_scaffold_226380_2,rattlesnake_spring_18_scaffold_726432_2	Absent	0	None	Absent	0	None	Absent	0	None
Oxygen metabolism (Oxidative phosphorylation Complex IV)	Oxygen metabolism - cytochrome (quinone) oxidase, bd type	cydB	cytochrome bd ubiquinol oxidase subunit II	TIGR00203.hmm	K00426	2 ubiquinol + O2[side 2] + 4 H+[side 2] = 2 ubiquinone + 2 H2O[side 2] + 4 H+[side 1] [RN:R11325]	ubiquinol; O2; H+; e-	ubiquinone; H2O; H+; e-	88.55|full	Absent	0	None	Absent	0	None	Absent	0	None	Present	1	rattlesnake_spring_18_scaffold_744194_40	Present	2	rattlesnake_spring_18_scaffold_721338_3,rattlesnake_spring_18_scaffold_726432_3	Absent	0	None	Absent	0	None	Absent	0	None
Oxygen metabolism (Oxidative phosphorylation Complex IV)	Oxygen metabolism - cytochrome (quinone) oxidase, aa3 type, QoxABCD	qoxA	cytochrome aa3-600 menaquinol oxidase subunit II	TIGR01432.hmm	K02826	2 menaquinol + O2 + n H+[side 1] = 2 menaquinone + 2 H2O + n H+[side 2] [RN:R09492]	menaquinol; O2; H+	menaquinone; H2O; H+	204.55|full	Absent	0	None	Absent	0	None	Absent	0	None	Absent	0	None	Absent	0	None	Absent	0	None	Absent	0	None	Absent	0	None
Oxygen metabolism (Oxidative phosphorylation Complex IV)	Oxygen metabolism - cytochrome (quinone) oxidase, aa3 type, QoxABCD	qoxB	cytochrome aa3-600 menaquinol oxidase subunit I	TIGR02882.hmm	K02827	2 menaquinol + O2 + n H+[side 1] = 2 menaquinone + 2 H2O + n H+[side 2] [RN:R09492]	menaquinol; O2; H+	menaquinone; H2O; H+	954.70|full	Absent	0	None	Absent	0	None	Absent	0	None	Absent	0	None	Absent	0	None	Absent	0	None	Absent	0	None	Absent	0	None
Urea utilization	Urease	ureC	urease subunit alpha	TIGR01792.hmm	K01428	urea + H2O = CO2 + 2 NH3 [RN:R00131]	urea; H2O	CO2; NH3	212.95|full	Absent	0	None	Absent	0	None	Absent	0	None	Absent	0	None	Present	2	rattlesnake_spring_18_scaffold_650397_8,rattlesnake_spring_18_scaffold_239484_2	Absent	0	None	Absent	0	None	Absent	0	None
Urea utilization	Urease	ureB	urease subunit beta	TIGR00192.hmm	K01429	urea + H2O = CO2 + 2 NH3 [RN:R00131]	urea; H2O	CO2; NH3	40.65|full	Absent	0	None	Absent	0	None	Absent	0	None	Absent	0	None	Present	1	rattlesnake_spring_18_scaffold_650397_7	Absent	0	None	Absent	0	None	Absent	0	None
Urea utilization	Urease	ureA	urease subunit gamma	TIGR00193.hmm	K01430	urea + H2O = CO2 + 2 NH3 [RN:R00131]	urea; H2O	CO2; NH3	31.45|full	Absent	0	None	Absent	0	None	Absent	0	None	Absent	0	None	Present	1	rattlesnake_spring_18_scaffold_650397_4	Absent	0	None	Absent	0	None	Absent	0	None
Halogenated compound utilization	Halogenated compounds breakdown	E3.8.1.2	2-haloacid dehalogenase	K01560.hmm	K01560	(S)-2-haloacid + H2O = (R)-2-hydroxyacid + halide [RN:R03830]	(S)-2-haloacid; H2O	(R)-2-hydroxyacid; halide	143.23|domain	Absent	0	None	Absent	0	None	Absent	0	None	Absent	0	None	Absent	0	None	Absent	0	None	Absent	0	None	Absent	0	None
Halogenated compound utilization	Halogenated compounds breakdown	pcpC	tetrachlorohydroquinone reductive dehalogenase	K15241.hmm	K15241	2,6-dichlorohydroquinone + Cl- + glutathione disulfide = 2,3,6-trichlorohydroquinone + 2 glutathione [RN:R05403]; 2,3,6-trichlorohydroquinone + Cl- + glutathione disulfide = 2,3,5,6-tetrachlorohydroquinone + 2 glutathione [RN:R05402]	2,6-dichlorohydroquinone; Cl-; glutathione disulfide; 2,3,6-trichlorohydroquinone	2,3,6-trichlorohydroquinone; glutathione; 2,3,5,6-tetrachlorohydroquinone	276.67|full	Absent	0	None	Absent	0	None	Absent	0	None	Absent	0	None	Absent	0	None	Absent	0	None	Absent	0	None	Absent	0	None
Halogenated compound utilization	Halogenated compounds breakdown	cprA	3-chloro-4-hydroxyphenylacetate reductive dehalogenase	K21566.hmm	K21566	1-haloalkane + H2O = a primary alcohol + halide [RN:R02337]	1-haloalkane; H2O	primary alcohol; halide	850.93|full	Absent	0	None	Absent	0	None	Absent	0	None	Absent	0	None	Absent	0	None	Absent	0	None	Absent	0	None	Absent	0	None
Halogenated compound utilization	Halogenated compounds breakdown	pceA	tetrachloroethene reductive dehalogenase	K21647.hmm	K21647	trichloroethene + chloride + acceptor = tetrachloroethene + reduced acceptor [RN:R05753]	trichloroethene; chloride; acceptor	tetrachloroethene; reduced acceptor	50|full	Absent	0	None	Absent	0	None	Absent	0	None	Absent	0	None	Absent	0	None	Absent	0	None	Absent	0	None	Absent	0	None
Perchlorate reduction	Perchlorate reduction	pcrA	perchlorate reductase, subunit alpha	TIGR03479.hmm	N/A	reduced acceptor + perchlorate = acceptor + H2O + chlorite	perchlorate; reduced acceptor	chlorite; acceptor; H2O	559.05|full	Absent	0	None	Absent	0	None	Absent	0	None	Absent	0	None	Absent	0	None	Absent	0	None	Absent	0	None	Absent	0	None
Perchlorate reduction	Perchlorate reduction	pcrB	perchlorate reductase, subunit beta	TIGR03478.hmm	N/A	reduced acceptor + perchlorate = acceptor + H2O + chlorite	perchlorate; reduced acceptor	chlorite; acceptor; H2O	319.40|full	Absent	0	None	Absent	0	None	Absent	0	None	Absent	0	None	Absent	0	None	Absent	0	None	Absent	0	None	Absent	0	None
Chlorite reduction	Chlorite reduction	cld	chlorite dismutase	PF06778.hmm	K09162	chloride + O2 = chlorite [RN:R05721]	chloride; O2	chlorite	65|full	Absent	0	None	Absent	0	None	Absent	0	None	Present	1	rattlesnake_spring_18_scaffold_789391_153	Absent	0	None	Absent	0	None	Absent	0	None	Absent	0	None
As cycling	Arsenite oxidation	aoxA	arsenite oxidase small subunit	TIGR02694.hmm	K08355	arsenite + H2O + 2 oxidized cytochrome c = arsenate + 2 reduced cytochrome c + 2 H+ [RN:R09787]	arsenite; H2O; oxidized cytochrome c	arsenate; reduced cytochrome c; H+	61.70|full	Absent	0	None	Absent	0	None	Absent	0	None	Absent	0	None	Absent	0	None	Absent	0	None	Absent	0	None	Absent	0	None
As cycling	Arsenite oxidation	aoxB	arsenite oxidase large subunit	TIGR02693.hmm	K08356	arsenite + H2O + 2 oxidized cytochrome c = arsenate + 2 reduced cytochrome c + 2 H+ [RN:R09787]	arsenite; H2O; oxidized cytochrome c	arsenate; reduced cytochrome c; H+	357.05|full	Absent	0	None	Absent	0	None	Absent	0	None	Absent	0	None	Absent	0	None	Absent	0	None	Absent	0	None	Absent	0	None
As cycling	Arsenate reduction	arsC1	arsenate reductase (glutaredoxin)	K00537.hmm	K00537	arsenate + glutaredoxin = arsenite + glutaredoxin disulfide + H2O [RN:R05747]	arsenate; glutaredoxin	arsenite; glutaredoxin disulfide; H2O	101.83|full	Absent	0	None	Absent	0	None	Absent	0	None	Absent	0	None	Present	2	rattlesnake_spring_18_scaffold_599801_4,rattlesnake_spring_18_scaffold_127078_2	Absent	0	None	Absent	0	None	Absent	0	None
As cycling	Arsenate reduction	arsC2	arsenate reductase (thioredoxin)	K03741.hmm	K03741	arsenate + glutaredoxin = arsenite + glutaredoxin disulfide + H2O [RN:R05747]	arsenate; glutaredoxin	arsenite; glutaredoxin disulfide; H2O	121.40|domain	Absent	0	None	Present	1	rattlesnake_spring_18_scaffold_39967_186	Absent	0	None	Absent	0	None	Present	1	rattlesnake_spring_18_scaffold_34972_3	Absent	0	None	Absent	0	None	Absent	0	None
Selenate reduction	Selenate reduction	ygfM	putative selenate reductase FAD-binding subunit	TIGR03312.hmm	K12529	selenite + H2O + acceptor = selenate + reduced acceptor [RN:R07229]	selenite; H2O; acceptor	selenate; reduced acceptor	87.85|full	Absent	0	None	Absent	0	None	Absent	0	None	Absent	0	None	Absent	0	None	Absent	0	None	Absent	0	None	Absent	0	None
Selenate reduction	Selenate reduction	xdhD	putative selenate reductase molybdopterin-binding subunit	TIGR03313.hmm	K12528	selenite + H2O + acceptor = selenate + reduced acceptor [RN:R07229]	selenite; H2O; acceptor	selenate; reduced acceptor	526.50|full	Absent	0	None	Absent	0	None	Absent	0	None	Absent	0	None	Absent	0	None	Absent	0	None	Absent	0	None	Absent	0	None
Selenate reduction	Selenate reduction	YgfK	putative selenate reductase	TIGR03315.hmm	K12527	selenite + H2O + acceptor = selenate + reduced acceptor [RN:R07229]	selenite; H2O; acceptor	selenate; reduced acceptor	354.45|full	Absent	0	None	Absent	0	None	Absent	0	None	Absent	0	None	Absent	0	None	Absent	0	None	Absent	0	None	Absent	0	None
Nitrile hydration	Nitrile hydratase	nthA	nitrile hydratase subunit alpha	TIGR01323.hmm	K01721	an aliphatic amide = a nitrile + H2O [RN:R02826]	aliphatic amide	nitrile; H2O	239.05|full	Absent	0	None	Absent	0	None	Absent	0	None	Absent	0	None	Absent	0	None	Absent	0	None	Absent	0	None	Absent	0	None
Nitrile hydration	Nitrile hydratase	nthB	nitrile hydratase subunit beta	TIGR03888.hmm	K20807	an aliphatic amide = a nitrile + H2O [RN:R02826]	aliphatic amide	nitrile; H2O	136.35|full	Absent	0	None	Absent	0	None	Absent	0	None	Absent	0	None	Absent	0	None	Absent	0	None	Absent	0	None	Absent	0	None
Metal reduction	Metal (Iron/Manganese) reduction	mtrC	decaheme c-type cytochrome, OmcA/MtrC family	TIGR03507.hmm	N/A	Iron/Manganese reduction	N/A	N/A	60.05|full	Absent	0	None	Absent	0	None	Absent	0	None	Absent	0	None	Absent	0	None	Absent	0	None	Absent	0	None	Absent	0	None
Metal reduction	Metal (Iron/Manganese) reduction	mtrB	decaheme-associated outer membrane protein, MtrB/PioB family	TIGR03509.hmm	N/A	Iron/Manganese reduction	N/A	N/A	165.60|full	Absent	0	None	Absent	0	None	Absent	0	None	Absent	0	None	Absent	0	None	Absent	0	None	Absent	0	None	Absent	0	None

## Sheet: FunctionHit
Category	Function	Gene abbreviation	Gene name	rattlesnake_spring_18_Bacteroidetes_36_5 Function presence	rattlesnake_spring_18_Betaproteobacteria_57_22 Function presence	rattlesnake_spring_18_Epsilonproteobacteria_31_6 Function presence	rattlesnake_spring_18_Gammaproteobacteria_58_21 Function presence	rattlesnake_spring_18_Gammaproteobacteria_60_12 Function presence	rattlesnake_spring_18_Microgenomates_38_6 Function presence	rattlesnake_spring_18_Nomurabacteria_42_14 Function presence	rattlesnake_spring_18_Saccharibacteria_46_7 Function presence
Thermophilic specific	Thermophilic specific	rgy	reverse gyrase	Absent	Absent	Absent	Absent	Absent	Absent	Absent	Absent
Amino acid utilization	4-aminobutyrate aminotransferase and related aminotransferases	4-aminobutyrate aminotransferase and related aminotransferases	4-aminobutyrate aminotransferase and related aminotransferases	Absent	Absent	Absent	Present	Absent	Absent	Absent	Absent
Amino acid utilization	Aminotransferase class I and II	aminotransferase class I and II	aminotransferase class I and II	Absent	Absent	Absent	Absent	Absent	Absent	Absent	Absent
Amino acid utilization	Phosphoserine aminotransferase	phosphoserine aminotransferase	phosphoserine aminotransferase	Present	Present	Absent	Present	Present	Absent	Absent	Absent
Amino acid utilization	Ornithine/acetylornithine aminotransferase	ornithine/acetylornithine aminotransferase	ornithine/acetylornithine aminotransferase	Absent	Present	Absent	Present	Present	Absent	Absent	Absent
Amino acid utilization	Branched-chain amino acid aminotransferase/4-amino-4-deoxychorismate lyase	branched-chain amino acid aminotransferase/4-amino-4-deoxychorismate lyase	branched-chain amino acid aminotransferase/4-amino-4-deoxychorismate lyase	Present	Present	Absent	Present	Present	Absent	Absent	Absent
Amino acid utilization	Aspartate/tyrosine/aromatic aminotransferase	aspartate/tyrosine/aromatic aminotransferase	aspartate/tyrosine/aromatic aminotransferase	Present	Present	Absent	Present	Present	Absent	Absent	Absent
Amino acid utilization	Histidinol-phosphate/aromatic aminotransferase	histidinol-phosphate/aromatic aminotransferase	histidinol-phosphate/aromatic aminotransferase	Present	Present	Absent	Present	Present	Absent	Absent	Absent
Amino acid utilization	Serine-pyruvate aminotransferase/archaeal aspartate aminotransferase	serine-pyruvate aminotransferase/archaeal aspartate aminotransferase	serine-pyruvate aminotransferase/archaeal aspartate aminotransferase	Absent	Absent	Absent	Present	Absent	Absent	Absent	Absent
Ethanol fermentation	Acetate => Acetaldehyde	acetate => acetaldehyde	acetate => acetaldehyde	Absent	Absent	Absent	Absent	Present	Absent	Absent	Absent
Ethanol fermentation	Acetaldehyde => Ethanol	acetaldehyde => ethanol	acetaldehyde => ethanol	Absent	Absent	Absent	Absent	Present	Absent	Absent	Absent
Fatty acid degradation	acyl-CoA dehydrogenase	acyl-CoA dehydrogenase	acyl-CoA dehydrogenase	Present	Present	Absent	Present	Present	Absent	Absent	Absent
Aromatics degradation	Protocatechuate/Catechol degradation	catA	catechol 1,2-dioxygenase	Absent	Absent	Absent	Absent	Present	Absent	Absent	Absent
Aromatics degradation	Phenol => Benzoyl-CoA	ubiX||bsdC	flavin prenyltransferase	Absent	Present	Absent	Absent	Present	Absent	Absent	Absent
Aromatics degradation	Benzoyl-CoA reduction	bcrABCD	benzoyl-CoA reductase subunit C	Absent	Absent	Absent	Absent	Absent	Absent	Absent	Absent
Complex carbon degradation	Cellulose degrading	cellobiosidase	cellobiosidase	Absent	Absent	Absent	Absent	Absent	Absent	Absent	Absent
Complex carbon degradation	Cellulose degrading	cellulase	cellulase	Absent	Absent	Absent	Absent	Absent	Absent	Absent	Absent
Complex carbon degradation	Cellulose degrading	beta-glucosidase	beta-glucosidase	Absent	Absent	Absent	Absent	Present	Absent	Absent	Absent
Complex carbon degradation	Hemicullulose debranching	arabinosidase	arabinosidase	Absent	Absent	Absent	Absent	Absent	Absent	Absent	Absent
Complex carbon degradation	Hemicullulose debranching	beta-glucuronidase	beta-glucuronidase	Absent	Absent	Absent	Absent	Absent	Absent	Absent	Absent
Complex carbon degradation	Hemicullulose debranching	alpha-L-rhamnosidase	alpha-L-rhamnosidase	Absent	Absent	Absent	Absent	Absent	Absent	Absent	Absent
Complex carbon degradation	Endohemicellulases	mannan endo-1,4-beta-mannosidase	mannan endo-1,4-beta-mannosidase	Absent	Absent	Absent	Absent	Absent	Absent	Absent	Absent
Complex carbon degradation	Endohemicellulases	alpha-D-xyloside xylohydrolase	alpha-D-xyloside xylohydrolase	Absent	Absent	Absent	Absent	Absent	Absent	Absent	Absent
Complex carbon degradation	Other oligosaccharide degrading	beta-xylosidase	beta-xylosidase	Absent	Absent	Absent	Absent	Absent	Absent	Absent	Absent
Complex carbon degradation	Other oligosaccharide degrading	beta-mannosidase	beta-mannosidase	Absent	Absent	Absent	Present	Absent	Absent	Absent	Absent
Complex carbon degradation	Other oligosaccharide degrading	beta-galactosidase	beta-galactosidase	Absent	Absent	Absent	Absent	Absent	Absent	Absent	Absent
Complex carbon degradation	Amylolytic enzymes	alpha-amylase	alpha-amylase	Absent	Absent	Absent	Present	Present	Absent	Absent	Present
Complex carbon degradation	Amylolytic enzymes	glucoamylase	glucoamylase	Absent	Absent	Absent	Absent	Absent	Absent	Absent	Present
Complex carbon degradation	Amylolytic enzymes	pullulanase	pullulanase	Absent	Absent	Absent	Absent	Absent	Absent	Absent	Absent
Complex carbon degradation	Amylolytic enzymes	isoamylase	isoamylase	Absent	Absent	Absent	Present	Present	Absent	Absent	Absent
Complex carbon degradation	Chitin degrading	chitiniase	chitiniase	Present	Absent	Absent	Absent	Absent	Absent	Absent	Absent
Complex carbon degradation	Chitin degrading	hexosaminidase	hexosaminidase	Absent	Present	Absent	Present	Present	Absent	Absent	Absent
Fermentation	Pyruvate oxidation	porA	pyruvate ferredoxin oxidoreductase alpha subunit	Absent	Absent	Present	Absent	Absent	Absent	Absent	Absent
Fermentation	Alcohol utilization	adh	alcohol dehydrogenase	Absent	Absent	Absent	Absent	Absent	Absent	Absent	Absent
Fermentation	Lactate utilization	ldh	L-lactate dehydrogenase	Absent	Absent	Absent	Absent	Absent	Absent	Absent	Absent
Fermentation	Acetogenesis	acdA||ack||pta	acetyl coenzyme A synthetase (ADP forming), alpha domain	Absent	Present	Absent	Present	Present	Absent	Absent	Absent
Fermentation	Acetate to acetyl-CoA	acs	acetyl-CoA synthetase	Absent	Present	Present	Present	Absent	Absent	Absent	Absent
Fermentation	Pyruvate <=> acetyl-CoA + formate	pflD	formate C-acetyltransferase	Absent	Absent	Absent	Absent	Absent	Absent	Absent	Absent
C1 metabolism	Methanol oxidation	mxaF or mdh	methanol dehydrogenase (cytochrome c) subunit 1	Absent	Absent	Absent	Absent	Present	Absent	Absent	Absent
C1 metabolism	Methyl amine -> formaldehyde	mauAB	methylamine dehydrogenase light chain	Absent	Absent	Absent	Absent	Present	Absent	Absent	Absent
C1 metabolism	Formaldehyde oxidation	fdhA||fghA||frmA||mycoS_dep_FDH||fae	glutathione-independent formaldehyde dehydrogenase	Absent	Absent	Absent	Present	Present	Absent	Absent	Absent
C1 metabolism	Formate oxidation	fdoG||fdwB||fdoH||fdhAB	formate dehydrogenase major subunit	Absent	Absent	Absent	Present	Present	Absent	Absent	Absent
C1 metabolism	Aerobic CO oxidation	coxS||coxM||coxL	aerobic carbon-monoxide dehydrogenase small subunit	Absent	Absent	Absent	Absent	Present	Absent	Absent	Absent
Methane metabolism	Methane oxidation - Partculate methane monooxygenase	pmoABC	methane/ammonia monooxygenase subunit A	Absent	Absent	Absent	Absent	Absent	Absent	Absent	Absent
Methane metabolism	Methane oxidation - Soluble methane monoxygenase	mmoBD	methane monooxygenase regulatory protein B	Absent	Absent	Absent	Absent	Present	Absent	Absent	Absent
Methane metabolism	Methane production	mcrABC	methyl-coenzyme M reductase alpha subunit	Absent	Absent	Absent	Absent	Absent	Absent	Absent	Absent
Carbon fixation	CBB cycle - Rubisco	Form I	Form I RuBisCO large subunit	Absent	Absent	Absent	Absent	Absent	Absent	Absent	Absent
Carbon fixation	CBB cycle - Rubisco	Form II	Form II RuBisCO large subunit	Absent	Present	Absent	Absent	Absent	Absent	Absent	Absent
Carbon fixation	CBB cycle - Rubisco	Form II/III	Form II/III RuBisCO large subunit	Absent	Absent	Absent	Absent	Absent	Absent	Absent	Absent
Carbon fixation	CBB cycle - Rubisco	Form III	Form III RuBisCO large subunit	Absent	Absent	Absent	Absent	Absent	Absent	Absent	Absent
Carbon fixation	CBB cycle - Rubisco	Form IV	Form IV RuBisCO large subunit	Absent	Absent	Absent	Absent	Absent	Absent	Absent	Absent
Carbon fixation	3 Hydroxypropionate cycle	prpE||mcr||K15017	propionyl-CoA synthetase	Absent	Absent	Absent	Absent	Absent	Absent	Absent	Absent
Carbon fixation	3HP/4HB	K14466||4hbl||K18861||E6.2.1.56||abfD	4-hydroxybutyrate---CoA ligase (ADP-forming)	Absent	Absent	Absent	Absent	Absent	Absent	Absent	Absent
Carbon fixation	Wood Ljungdahl pathway	cdhD||cdhE||cooS	acetyl-CoA decarbonylase/synthase, CODH/ACS complex subunit delta	Absent	Absent	Absent	Absent	Absent	Absent	Absent	Absent
Carbon fixation	Reverse TCA cycle	aclAB	ATP-citrate lyase alpha-subunit	Absent	Absent	Absent	Absent	Absent	Absent	Absent	Absent
Nitrogen cycling	Ammonia oxidation	amoABC	methane/ammonia monooxygenase subunit A	Absent	Absent	Absent	Absent	Absent	Absent	Absent	Absent
Nitrogen cycling	N2 fixation	anfDKG||nifDK||vnfDKG||nifH	nitrogenase iron-iron protein, alpha subunit	Absent	Present	Absent	Absent	Absent	Absent	Absent	Absent
Nitrogen cycling	Nitrite oxidation	nxrAB	nitrate reductase / nitrite oxidoreductase, alpha subunit	Absent	Absent	Absent	Absent	Absent	Absent	Absent	Absent
Nitrogen cycling	Nitrate reduction	napAB||narGH	periplasmic nitrate reductase NapA	Absent	Absent	Absent	Absent	Absent	Absent	Absent	Absent
Nitrogen cycling	Nitrite reduction to ammonia	nrfADH||nirBD	cytochrome c nitrite reductase small subunit	Present	Present	Absent	Present	Present	Absent	Absent	Absent
Nitrogen cycling	Nitrite reduction	nirKS||octR	nitrite reductase (NO-forming)	Absent	Absent	Absent	Absent	Absent	Absent	Absent	Absent
Nitrogen cycling	Nitric oxide reduction	norBC	nitric oxide reductase subunit B	Absent	Absent	Absent	Absent	Absent	Absent	Absent	Absent
Nitrogen cycling	Nitrous oxide reduction	nosDZ	nitrous oxidase accessory protein	Absent	Absent	Absent	Absent	Absent	Absent	Absent	Absent
Nitrogen cycling	Anammox	hzoA||hzsA	hydroxylamine dehydrogenase, alpha subunit	Absent	Absent	Absent	Absent	Absent	Absent	Absent	Absent
Sulfur cycling	Sulfide oxidation	fccB||sqr	flavocytochrome c sulphide dehydrogenase, flavin-binding	Absent	Present	Present	Absent	Absent	Absent	Absent	Absent
Sulfur cycling	Sulfite reduction	dsrD	dissimilatory sulfite reductase delta subunit	Absent	Absent	Absent	Absent	Absent	Absent	Absent	Absent
Sulfur cycling	Sulfur oxidation	dsrAB||sdo	dissimilatory sulfite reductase alpha subunit	Present	Present	Absent	Present	Present	Absent	Absent	Absent
Sulfur cycling	Sulfur reduction	sreABC||sor	sulfur reductase	Absent	Absent	Absent	Absent	Absent	Absent	Absent	Absent
Sulfur cycling	Thiosulfate oxidation	soxBCY	S-sulfosulfanyl-L-cysteine sulfohydrolase	Absent	Absent	Absent	Absent	Absent	Absent	Absent	Absent
Sulfur cycling	Sulfate reduction	asrABC	anaerobic sulfite reductase subunit A	Absent	Absent	Absent	Absent	Absent	Absent	Absent	Absent
Sulfur cycling	Sulfate reduction	aprA||sat||cysCN	adenylylsulfate reductase, subunit A	Present	Present	Absent	Present	Present	Absent	Absent	Absent
Sulfur cycling	Thiosulfate disproportionation	phsA	thiosulfate reductase / polysulfide reductase chain A	Absent	Absent	Absent	Absent	Absent	Absent	Absent	Absent
Hydrogenases	FeFe hydrogenase	fefe-group-a13	FeFe hydrogenase, H2-evolution/Electron-bifurcation	Absent	Absent	Absent	Absent	Absent	Absent	Absent	Absent
Hydrogenases	FeFe hydrogenase	fefe-group-a2	FeFe hydrogenase, H2-uptake	Absent	Absent	Absent	Absent	Absent	Absent	Absent	Absent
Hydrogenases	FeFe hydrogenase	fefe-group-a4	FeFe hydrogenase, H2-uptake/Electron-bifurcation	Absent	Absent	Absent	Absent	Absent	Absent	Absent	Absent
Hydrogenases	FeFe hydrogenase	fefe-group-b	FeFe hydrogenase, H2-evolution	Absent	Absent	Absent	Absent	Absent	Absent	Absent	Absent
Hydrogenases	FeFe hydrogenase	fefe-group-c1	FeFe hydrogenase, H2-sensing	Absent	Absent	Absent	Absent	Absent	Absent	Absent	Absent
Hydrogenases	FeFe hydrogenase	fefe-group-c2	FeFe hydrogenase, H2-sensing	Absent	Absent	Absent	Absent	Absent	Absent	Absent	Absent
Hydrogenases	FeFe hydrogenase	fefe-group-c3	FeFe hydrogenase, H2-sensing	Absent	Absent	Absent	Absent	Absent	Absent	Absent	Absent
Hydrogenases	Fe hydrogenase	fe	Fe hydrogenase, Bidirectional	Absent	Absent	Absent	Absent	Absent	Absent	Absent	Absent
Hydrogenases	Ni-Fe Hydrogenase	nife-group-1	Ni-Fe Hydrogenase, H2-uptake	Absent	Absent	Absent	Absent	Absent	Absent	Absent	Absent
Hydrogenases	Ni-Fe Hydrogenase	nife-group-2ade	Ni-Fe Hydrogenase, H2-uptake	Absent	Absent	Absent	Absent	Absent	Absent	Absent	Absent
Hydrogenases	Ni-Fe Hydrogenase	nife-group-2bc	Ni-Fe Hydrogenase, H2-uptake	Absent	Absent	Absent	Absent	Absent	Absent	Absent	Absent
Hydrogenases	Ni-Fe Hydrogenase	nife-group-3abd	Ni-Fe Hydrogenase, Bidirectional	Absent	Present	Absent	Absent	Absent	Absent	Absent	Absent
Hydrogenases	Ni-Fe Hydrogenase	nife-group-3c	Ni-Fe Hydrogenase, Electron-bifurcation	Absent	Absent	Absent	Absent	Absent	Absent	Absent	Absent
Hydrogenases	Ni-Fe Hydrogenase	nife-group-4a-g	Ni-Fe Hydrogenase, H2-evolving	Absent	Absent	Absent	Absent	Absent	Absent	Absent	Absent
Hydrogenases	Ni-Fe Hydrogenase	nife-group-4hi	Ni-Fe Hydrogenase, H2-uptake	Absent	Absent	Absent	Absent	Absent	Absent	Absent	Absent
Oxidative phosphorylation	Complex I (NADH-quinone oxidoreductase)	nuoABC	NADH-quinone oxidoreductase subunit A	Absent	Present	Present	Present	Present	Absent	Absent	Absent
Oxidative phosphorylation	Complex I (NAD(P)H-quinone oxidoreductase)	NdhABC	NAD(P)H-quinone oxidoreductase subunit 1	Absent	Absent	Absent	Absent	Absent	Absent	Absent	Absent
Oxidative phosphorylation	Complex II (Succinate dehydrogenase/Fumarate reductase)	sdhCD	succinate dehydrogenase / fumarate reductase, cytochrome b subunit	Present	Present	Absent	Present	Present	Absent	Absent	Absent
Oxidative phosphorylation	Complex III (Cytochrome c reductase)	petAB||fbcH	ubiquinol-cytochrome c reductase iron-sulfur subunit	Absent	Present	Absent	Present	Present	Absent	Absent	Absent
Oxidative phosphorylation	Complex V (ATP synthase: V/A-type H+/Na+-transporting ATPase)	atpAB (V/A-type)	V/A-type H+/Na+-transporting ATPase subunit A	Absent	Absent	Absent	Absent	Absent	Absent	Absent	Absent
Oxidative phosphorylation	Complex V (F-type H+-transporting ATPase)	atpAD (F-type)	F-type H+/Na+-transporting ATPase subunit alpha	Present	Present	Present	Present	Present	Present	Present	Present
Oxygen metabolism (Oxidative phosphorylation Complex IV)	Oxygen metabolism - cytochrome c oxidase, caa3-type	coxAB	cytochrome c oxidase subunit I	Present	Absent	Absent	Present	Present	Absent	Absent	Absent
Oxygen metabolism (Oxidative phosphorylation Complex IV)	Oxygen metabolism - cytochrome c oxidase, cbb3-type	ccoNOP	cytochrome c oxidase cbb3-type subunit I	Present	Present	Present	Present	Present	Absent	Absent	Absent
Oxygen metabolism (Oxidative phosphorylation Complex IV)	Oxygen metabolism - cytochrome (quinone) oxidase, bo type	cyoABCD	cytochrome o ubiquinol oxidase subunit II	Absent	Absent	Absent	Absent	Present	Absent	Absent	Present
Oxygen metabolism (Oxidative phosphorylation Complex IV)	Oxygen metabolism - cytochrome (quinone) oxidase, bd type	cydAB	cytochrome bd ubiquinol oxidase subunit I	Absent	Absent	Absent	Present	Present	Absent	Absent	Absent
Oxygen metabolism (Oxidative phosphorylation Complex IV)	Oxygen metabolism - cytochrome (quinone) oxidase, aa3 type, QoxABCD	qoxAB	cytochrome aa3-600 menaquinol oxidase subunit II	Absent	Absent	Absent	Absent	Absent	Absent	Absent	Absent
Urea utilization	Urease	ureABC	urease subunit alpha	Absent	Absent	Absent	Absent	Present	Absent	Absent	Absent
Halogenated compound utilization	Halogenated compounds breakdown	E3.8.1.2||pcpC||cprA||pceA	2-haloacid dehalogenase	Absent	Absent	Absent	Absent	Absent	Absent	Absent	Absent
Perchlorate reduction	Perchlorate reduction	pcrAB	perchlorate reductase, subunit alpha	Absent	Absent	Absent	Absent	Absent	Absent	Absent	Absent
Chlorite reduction	Chlorite reduction	cld	chlorite dismutase	Absent	Absent	Absent	Present	Absent	Absent	Absent	Absent
As cycling	Arsenite oxidation	aoxAB	arsenite oxidase small subunit	Absent	Absent	Absent	Absent	Absent	Absent	Absent	Absent
As cycling	Arsenate reduction	arsC12	arsenate reductase (glutaredoxin)	Absent	Present	Absent	Absent	Present	Absent	Absent	Absent
Selenate reduction	Selenate reduction	ygfMK||xdhD	putative selenate reductase FAD-binding subunit	Absent	Absent	Absent	Absent	Absent	Absent	Absent	Absent
Nitrile hydration	Nitrile hydratase	nthAB	nitrile hydratase subunit alpha	Absent	Absent	Absent	Absent	Absent	Absent	Absent	Absent
Metal reduction	Metal (Iron/Manganese) reduction	mtrBC	decaheme c-type cytochrome, OmcA/MtrC family	Absent	Absent	Absent	Absent	Absent	Absent	Absent	Absent

## Sheet: KEGGModuleHit
Module ID	Module	Module Category	rattlesnake_spring_18_Bacteroidetes_36_5 Module presence	rattlesnake_spring_18_Betaproteobacteria_57_22 Module presence	rattlesnake_spring_18_Epsilonproteobacteria_31_6 Module presence	rattlesnake_spring_18_Gammaproteobacteria_58_21 Module presence	rattlesnake_spring_18_Gammaproteobacteria_60_12 Module presence	rattlesnake_spring_18_Microgenomates_38_6 Module presence	rattlesnake_spring_18_Nomurabacteria_42_14 Module presence	rattlesnake_spring_18_Saccharibacteria_46_7 Module presence
M00001	Glycolysis (Embden-Meyerhof pathway), glucose => pyruvate	Central carbohydrate metabolism	Absent	Present	Absent	Present	Present	Absent	Absent	Absent
M00002	Glycolysis, core module involving three-carbon compounds	Central carbohydrate metabolism	Absent	Present	Absent	Present	Present	Absent	Absent	Absent
M00003	Gluconeogenesis, oxaloacetate => fructose-6P	Central carbohydrate metabolism	Absent	Present	Absent	Present	Present	Absent	Absent	Absent
M00004	Pentose phosphate pathway (Pentose phosphate cycle)	Central carbohydrate metabolism	Absent	Present	Absent	Present	Present	Absent	Absent	Absent
M00005	PRPP biosynthesis, ribose 5P => PRPP	Central carbohydrate metabolism	Absent	Present	Present	Present	Present	Absent	Absent	Absent
M00006	Pentose phosphate pathway, oxidative phase, glucose 6P => ribulose 5P	Central carbohydrate metabolism	Absent	Present	Absent	Present	Present	Absent	Absent	Absent
M00007	Pentose phosphate pathway, non-oxidative phase, fructose 6P => ribose 5P	Central carbohydrate metabolism	Absent	Present	Absent	Present	Present	Absent	Absent	Absent
M00008	Entner-Doudoroff pathway, glucose-6P => glyceraldehyde-3P + pyruvate	Central carbohydrate metabolism	Absent	Absent	Absent	Present	Present	Absent	Absent	Absent
M00009	Citrate cycle (TCA cycle, Krebs cycle)	Central carbohydrate metabolism	Absent	Present	Absent	Present	Present	Absent	Absent	Absent
M00010	Citrate cycle, first carbon oxidation, oxaloacetate => 2-oxoglutarate	Central carbohydrate metabolism	Absent	Absent	Absent	Absent	Present	Absent	Absent	Absent
M00011	Citrate cycle, second carbon oxidation, 2-oxoglutarate => oxaloacetate	Central carbohydrate metabolism	Absent	Present	Absent	Present	Present	Absent	Absent	Absent
M00012	Glyoxylate cycle	Other carbohydrate metabolism	Absent	Absent	Absent	Present	Absent	Absent	Absent	Absent
M00013	Malonate semialdehyde pathway, propanoyl-CoA => acetyl-CoA	Other carbohydrate metabolism	Absent	Absent	Absent	Absent	Absent	Absent	Absent	Absent
M00014	Glucuronate pathway (uronate pathway)	Other carbohydrate metabolism	Absent	Absent	Absent	Absent	Absent	Absent	Absent	Absent
M00015	Proline biosynthesis, glutamate => proline	Arginine and proline metabolism	Absent	Present	Absent	Present	Present	Absent	Absent	Absent
M00016	Lysine biosynthesis, succinyl-DAP pathway, aspartate => lysine	Lysine metabolism	Absent	Present	Absent	Present	Present	Absent	Absent	Absent
M00017	Methionine biosynthesis, apartate => homoserine => methionine	Cysteine and methionine metabolism	Absent	Absent	Absent	Absent	Absent	Absent	Absent	Absent
M00018	Threonine biosynthesis, aspartate => homoserine => threonine	Serine and threonine metabolism	Present	Present	Absent	Present	Present	Absent	Absent	Absent
M00019	Valine/isoleucine biosynthesis, pyruvate => valine / 2-oxobutanoate => isoleucine	Branched-chain amino acid metabolism	Present	Present	Absent	Present	Present	Absent	Absent	Absent
M00020	Serine biosynthesis, glycerate-3P => serine	Serine and threonine metabolism	Absent	Absent	Absent	Absent	Absent	Absent	Absent	Absent
M00021	Cysteine biosynthesis, serine => cysteine	Cysteine and methionine metabolism	Absent	Present	Absent	Present	Present	Absent	Absent	Absent
M00022	Shikimate pathway, phosphoenolpyruvate + erythrose-4P => chorismate	Aromatic amino acid metabolism	Present	Present	Absent	Present	Present	Absent	Absent	Absent
M00023	Tryptophan biosynthesis, chorismate => tryptophan	Aromatic amino acid metabolism	Present	Present	Absent	Present	Present	Absent	Absent	Absent
M00024	Phenylalanine biosynthesis, chorismate => phenylalanine	Aromatic amino acid metabolism	Absent	Absent	Absent	Absent	Present	Absent	Absent	Absent
M00025	Tyrosine biosynthesis, chorismate => tyrosine	Aromatic amino acid metabolism	Absent	Absent	Absent	Present	Present	Absent	Absent	Absent
M00026	Histidine biosynthesis, PRPP => histidine	Histidine metabolism	Absent	Present	Absent	Present	Present	Absent	Absent	Absent
M00027	GABA (gamma-Aminobutyrate) shunt	Other amino acid metabolism	Absent	Absent	Absent	Absent	Absent	Absent	Absent	Absent
M00028	Ornithine biosynthesis, glutamate => ornithine	Arginine and proline metabolism	Absent	Present	Absent	Present	Present	Absent	Absent	Absent
M00029	Urea cycle	Arginine and proline metabolism	Absent	Absent	Absent	Present	Absent	Absent	Absent	Absent
M00030	Lysine biosynthesis, AAA pathway, 2-oxoglutarate => 2-aminoadipate => lysine	Lysine metabolism	Absent	Absent	Absent	Absent	Absent	Absent	Absent	Absent
M00031	Lysine biosynthesis, mediated by LysW, 2-aminoadipate => lysine	Lysine metabolism	Absent	Absent	Absent	Absent	Absent	Absent	Absent	Absent
M00032	Lysine degradation, lysine => saccharopine => acetoacetyl-CoA	Lysine metabolism	Absent	Absent	Absent	Absent	Absent	Absent	Absent	Absent
M00033	Ectoine biosynthesis, aspartate => ectoine	Serine and threonine metabolism	Absent	Absent	Absent	Absent	Absent	Absent	Absent	Absent
M00034	Methionine salvage pathway	Cysteine and methionine metabolism	Absent	Absent	Absent	Present	Present	Absent	Absent	Absent
M00035	Methionine degradation	Cysteine and methionine metabolism	Absent	Present	Absent	Absent	Present	Absent	Absent	Absent
M00036	Leucine degradation, leucine => acetoacetate + acetyl-CoA	Branched-chain amino acid metabolism	Absent	Absent	Absent	Present	Present	Absent	Absent	Absent
M00037	Melatonin biosynthesis, tryptophan => serotonin => melatonin	Aromatic amino acid metabolism	Absent	Absent	Absent	Absent	Absent	Absent	Absent	Absent
M00038	Tryptophan metabolism, tryptophan => kynurenine => 2-aminomuconate	Aromatic amino acid metabolism	Absent	Absent	Absent	Absent	Absent	Absent	Absent	Absent
M00039	Monolignol biosynthesis, phenylalanine/tyrosine => monolignol	Biosynthesis of other secondary metabolites	Absent	Absent	Absent	Absent	Absent	Absent	Absent	Absent
M00040	Tyrosine biosynthesis, prephanate => pretyrosine => tyrosine	Aromatic amino acid metabolism	Absent	Absent	Absent	Absent	Absent	Absent	Absent	Absent
M00042	Catecholamine biosynthesis, tyrosine => dopamine => noradrenaline => adrenaline	Aromatic amino acid metabolism	Absent	Absent	Absent	Absent	Absent	Absent	Absent	Absent
M00043	Thyroid hormone biosynthesis, tyrosine => triiodothyronine/thyroxine	Aromatic amino acid metabolism	Absent	Absent	Absent	Absent	Absent	Absent	Absent	Absent
M00044	Tyrosine degradation, tyrosine => homogentisate	Aromatic amino acid metabolism	Absent	Absent	Absent	Absent	Present	Absent	Absent	Absent
M00045	Histidine degradation, histidine => N-formiminoglutamate => glutamate	Histidine metabolism	Absent	Absent	Absent	Present	Present	Absent	Absent	Absent
M00046	Pyrimidine degradation, uracil => beta-alanine, thymine => 3-aminoisobutanoate	Pyrimidine metabolism	Absent	Absent	Absent	Absent	Present	Absent	Absent	Absent
M00047	Creatine pathway	Arginine and proline metabolism	Absent	Absent	Absent	Absent	Absent	Absent	Absent	Absent
M00048	Inosine monophosphate biosynthesis, PRPP + glutamine => IMP	Purine metabolism	Absent	Present	Absent	Present	Present	Absent	Absent	Absent
M00049	Adenine ribonucleotide biosynthesis, IMP => ADP,ATP	Purine metabolism	Present	Present	Absent	Present	Present	Present	Absent	Absent
M00050	Guanine ribonucleotide biosynthesis IMP => GDP,GTP	Purine metabolism	Present	Present	Absent	Present	Present	Absent	Absent	Absent
M00051	Uridine monophosphate biosynthesis, glutamine (+ PRPP) => UMP	Pyrimidine metabolism	Absent	Present	Absent	Present	Present	Absent	Absent	Absent
M00052	Pyrimidine ribonucleotide biosynthesis, UMP => UDP/UTP,CDP/CTP	Pyrimidine metabolism	Absent	Present	Absent	Present	Absent	Present	Absent	Absent
M00053	Pyrimidine deoxyribonuleotide biosynthesis, CDP/CTP => dCDP/dCTP,dTDP/dTTP	Pyrimidine metabolism	Absent	Present	Absent	Present	Absent	Absent	Absent	Present
M00055	N-glycan precursor biosynthesis	Glycan biosynthesis	Absent	Absent	Absent	Absent	Absent	Absent	Absent	Absent
M00056	O-glycan biosynthesis, mucin type core	Glycan biosynthesis	Absent	Absent	Absent	Absent	Absent	Absent	Absent	Absent
M00057	Glycosaminoglycan biosynthesis, linkage tetrasaccharide	Glycosaminoglycan metabolism	Absent	Absent	Absent	Absent	Absent	Absent	Absent	Absent
M00058	Glycosaminoglycan biosynthesis, chondroitin sulfate backbone	Glycosaminoglycan metabolism	Absent	Absent	Absent	Absent	Absent	Absent	Absent	Absent
M00059	Glycosaminoglycan biosynthesis, heparan sulfate backbone	Glycosaminoglycan metabolism	Absent	Absent	Absent	Absent	Absent	Absent	Absent	Absent
M00060	Lipopolysaccharide biosynthesis, KDO2-lipid A	Lipopolysaccharide metabolism	Absent	Present	Absent	Present	Present	Absent	Absent	Absent
M00061	D-Glucuronate degradation, D-glucuronate => pyruvate + D-glyceraldehyde 3P	Other carbohydrate metabolism	Absent	Absent	Absent	Absent	Absent	Absent	Absent	Absent
M00063	CMP-KDO biosynthesis	Lipopolysaccharide metabolism	Absent	Present	Present	Present	Present	Absent	Absent	Absent
M00064	ADP-L-glycero-D-manno-heptose biosynthesis	Lipopolysaccharide metabolism	Absent	Present	Absent	Present	Present	Absent	Absent	Absent
M00065	GPI-anchor biosynthesis, core oligosaccharide	Glycan biosynthesis	Absent	Absent	Absent	Absent	Absent	Absent	Absent	Absent
M00066	Lactosylceramide biosynthesis	Lipid metabolism	Absent	Absent	Absent	Absent	Absent	Absent	Absent	Absent
M00067	Sulfoglycolipids biosynthesis, ceramide/1-alkyl-2-acylglycerol => sulfatide/seminolipid	Lipid metabolism	Absent	Absent	Absent	Absent	Absent	Absent	Absent	Absent
M00068	Glycosphingolipid biosynthesis, globo-series, LacCer => Gb4Cer	Glycan biosynthesis	Absent	Absent	Absent	Absent	Absent	Absent	Absent	Absent
M00069	Glycosphingolipid biosynthesis, ganglio series, LacCer => GT3	Glycan biosynthesis	Absent	Absent	Absent	Absent	Absent	Absent	Absent	Absent
M00070	Glycosphingolipid biosynthesis, lacto-series, LacCer => Lc4Cer	Glycan biosynthesis	Absent	Absent	Absent	Absent	Absent	Absent	Absent	Absent
M00071	Glycosphingolipid biosynthesis, neolacto-series, LacCer => nLc4Cer	Glycan biosynthesis	Absent	Absent	Absent	Absent	Absent	Absent	Absent	Absent
M00072	N-glycosylation by oligosaccharyltransferase	Glycan biosynthesis	Absent	Absent	Absent	Absent	Absent	Absent	Absent	Absent
M00073	N-glycan precursor trimming	Glycan biosynthesis	Absent	Absent	Absent	Absent	Absent	Absent	Absent	Absent
M00074	N-glycan biosynthesis, high-mannose type	Glycan biosynthesis	Absent	Absent	Absent	Absent	Absent	Absent	Absent	Absent
M00075	N-glycan biosynthesis, complex type	Glycan biosynthesis	Absent	Absent	Absent	Absent	Absent	Absent	Absent	Absent
M00076	Dermatan sulfate degradation	Glycosaminoglycan metabolism	Absent	Absent	Absent	Absent	Absent	Absent	Absent	Absent
M00077	Chondroitin sulfate degradation	Glycosaminoglycan metabolism	Absent	Absent	Absent	Absent	Absent	Absent	Absent	Absent
M00078	Heparan sulfate degradation	Glycosaminoglycan metabolism	Absent	Absent	Absent	Absent	Absent	Absent	Absent	Absent
M00079	Keratan sulfate degradation	Glycosaminoglycan metabolism	Absent	Absent	Absent	Absent	Absent	Absent	Absent	Absent
M00080	Lipopolysaccharide biosynthesis, inner core => outer core => O-antigen		Absent	Absent	Absent	Absent	Absent	Absent	Absent	Absent
M00081	Pectin degradation	Other carbohydrate metabolism	Absent	Absent	Absent	Absent	Absent	Absent	Absent	Absent
M00082	Fatty acid biosynthesis, initiation	Fatty acid biosynthesis and degradation	Absent	Present	Absent	Present	Present	Absent	Absent	Absent
M00083	Fatty acid biosynthesis, elongation	Fatty acid biosynthesis and degradation	Absent	Present	Absent	Present	Present	Absent	Absent	Absent
M00085	Fatty acid biosynthesis, elongation, mitochondria	Fatty acid biosynthesis and degradation	Absent	Absent	Absent	Absent	Absent	Absent	Absent	Absent
M00086	beta-Oxidation, acyl-CoA synthesis	Fatty acid biosynthesis and degradation	Present	Present	Absent	Present	Present	Absent	Absent	Absent
M00087	beta-Oxidation	Fatty acid biosynthesis and degradation	Absent	Absent	Absent	Present	Present	Absent	Absent	Absent
M00088	Ketone body biosynthesis, acetyl-CoA => acetoacetate/3-hydroxybutyrate/acetone	Lipid metabolism	Absent	Absent	Absent	Absent	Absent	Absent	Absent	Absent
M00089	Triacylglycerol biosynthesis	Lipid metabolism	Absent	Absent	Absent	Absent	Absent	Absent	Absent	Absent
M00090	Phosphatidylcholine (PC) biosynthesis, choline => PC	Lipid metabolism	Absent	Absent	Absent	Absent	Absent	Absent	Absent	Absent
M00091	Phosphatidylcholine (PC) biosynthesis, PE => PC	Lipid metabolism	Absent	Absent	Absent	Absent	Absent	Absent	Absent	Absent
M00092	Phosphatidylethanolamine (PE) biosynthesis, ethanolamine => PE	Lipid metabolism	Absent	Absent	Absent	Absent	Absent	Absent	Absent	Absent
M00093	Phosphatidylethanolamine (PE) biosynthesis, PA => PS => PE	Lipid metabolism	Absent	Present	Present	Present	Present	Absent	Absent	Absent
M00094	Ceramide biosynthesis	Lipid metabolism	Absent	Absent	Absent	Absent	Absent	Absent	Absent	Absent
M00095	C5 isoprenoid biosynthesis, mevalonate pathway	Terpenoid backbone biosynthesis	Absent	Absent	Absent	Absent	Absent	Absent	Absent	Absent
M00096	C5 isoprenoid biosynthesis, non-mevalonate pathway	Terpenoid backbone biosynthesis	Absent	Present	Absent	Present	Present	Absent	Absent	Absent
M00097	beta-Carotene biosynthesis, GGAP => beta-carotene	Other terpenoid biosynthesis	Absent	Absent	Absent	Absent	Absent	Absent	Absent	Absent
M00098	Acylglycerol degradation	Lipid metabolism	Absent	Absent	Absent	Absent	Absent	Absent	Absent	Absent
M00099	Sphingosine biosynthesis	Lipid metabolism	Absent	Absent	Absent	Absent	Absent	Absent	Absent	Absent
M00100	Sphingosine degradation	Lipid metabolism	Absent	Absent	Absent	Absent	Absent	Absent	Absent	Absent
M00101	Cholesterol biosynthesis, squalene 2,3-epoxide => cholesterol	Sterol biosynthesis	Absent	Absent	Absent	Absent	Absent	Absent	Absent	Absent
M00102	Ergocalciferol biosynthesis	Sterol biosynthesis	Absent	Absent	Absent	Absent	Absent	Absent	Absent	Absent
M00103	Cholecalciferol biosynthesis	Sterol biosynthesis	Absent	Absent	Absent	Absent	Absent	Absent	Absent	Absent
M00104	Bile acid biosynthesis, cholesterol => cholate/chenodeoxycholate	Sterol biosynthesis	Absent	Absent	Absent	Absent	Absent	Absent	Absent	Absent
M00106	Conjugated bile acid biosynthesis, cholate => taurocholate/glycocholate	Sterol biosynthesis	Absent	Absent	Absent	Absent	Absent	Absent	Absent	Absent
M00107	Steroid hormone biosynthesis, cholesterol => prognenolone => progesterone	Sterol biosynthesis	Absent	Absent	Absent	Absent	Absent	Absent	Absent	Absent
M00108	C21-Steroid hormone biosynthesis, progesterone => corticosterone/aldosterone	Sterol biosynthesis	Absent	Absent	Absent	Absent	Absent	Absent	Absent	Absent
M00109	C21-Steroid hormone biosynthesis, progesterone => cortisol/cortisone	Sterol biosynthesis	Absent	Absent	Absent	Absent	Absent	Absent	Absent	Absent
M00110	C19/C18-Steroid hormone biosynthesis, pregnenolone => androstenedione => estrone	Sterol biosynthesis	Absent	Absent	Absent	Absent	Absent	Absent	Absent	Absent
M00112	Tocopherol/tocotorienol biosynthesis	Cofactor and vitamin metabolism	Absent	Absent	Absent	Absent	Absent	Absent	Absent	Absent
M00113	Jasmonic acid biosynthesis	Lipid metabolism	Absent	Absent	Absent	Absent	Absent	Absent	Absent	Absent
M00114	Ascorbate biosynthesis, plants, glucose-6P => ascorbate	Other carbohydrate metabolism	Absent	Absent	Absent	Absent	Absent	Absent	Absent	Absent
M00115	NAD biosynthesis, aspartate => NAD	Cofactor and vitamin metabolism	Absent	Present	Absent	Present	Present	Absent	Absent	Absent
M00116	Menaquinone biosynthesis, chorismate => menaquinone	Cofactor and vitamin metabolism	Absent	Absent	Absent	Absent	Absent	Absent	Absent	Absent
M00117	Ubiquinone biosynthesis, prokaryotes, chorismate => ubiquinone	Cofactor and vitamin metabolism	Absent	Present	Absent	Present	Present	Absent	Absent	Absent
M00118	Glutathione biosynthesis, glutamate => glutathione	Other amino acid metabolism	Absent	Absent	Absent	Absent	Absent	Absent	Absent	Absent
M00119	Pantothenate biosynthesis, valine/L-aspartate => pantothenate	Cofactor and vitamin metabolism	Absent	Present	Absent	Present	Present	Absent	Absent	Absent
M00120	Coenzyme A biosynthesis, pantothenate => CoA	Cofactor and vitamin metabolism	Absent	Present	Absent	Absent	Present	Absent	Absent	Absent
M00121	Heme biosynthesis, glutamate => protoheme/siroheme	Cofactor and vitamin metabolism	Absent	Present	Absent	Present	Present	Absent	Absent	Absent
M00122	Cobalamin biosynthesis, cobinamide => cobalamin	Cofactor and vitamin metabolism	Absent	Absent	Absent	Present	Present	Absent	Absent	Absent
M00123	Biotin biosynthesis, pimeloyl-ACP/CoA => biotin	Cofactor and vitamin metabolism	Absent	Present	Absent	Present	Present	Absent	Absent	Absent
M00124	Pyridoxal biosynthesis, erythrose-4P => pyridoxal-5P	Cofactor and vitamin metabolism	Absent	Absent	Absent	Absent	Present	Absent	Absent	Absent
M00125	Riboflavin biosynthesis, GTP => riboflavin/FMN/FAD	Cofactor and vitamin metabolism	Absent	Absent	Absent	Absent	Present	Absent	Absent	Absent
M00126	Tetrahydrofolate biosynthesis, GTP => THF	Cofactor and vitamin metabolism	Absent	Absent	Absent	Absent	Present	Absent	Absent	Absent
M00127	Thiamine biosynthesis, AIR => thiamine-P/thiamine-2P	Cofactor and vitamin metabolism	Absent	Present	Absent	Absent	Absent	Absent	Absent	Absent
M00128	Ubiquinone biosynthesis, eukaryotes, 4-hydroxybenzoate => ubiquinone	Cofactor and vitamin metabolism	Absent	Absent	Absent	Absent	Absent	Absent	Absent	Absent
M00129	Ascorbate biosynthesis, animals, glucose-1P => ascorbate	Other carbohydrate metabolism	Absent	Absent	Absent	Absent	Absent	Absent	Absent	Absent
M00130	Inositol phosphate metabolism, PI=> PIP2 => Ins(1,4,5)P3 => Ins(1,3,4,5)P4	Other carbohydrate metabolism	Absent	Absent	Absent	Absent	Absent	Absent	Absent	Absent
M00131	Inositol phosphate metabolism, Ins(1,3,4,5)P4 => Ins(1,3,4)P3 => myo-inositol	Other carbohydrate metabolism	Absent	Absent	Absent	Absent	Absent	Absent	Absent	Absent
M00132	Inositol phosphate metabolism, Ins(1,3,4)P3 => phytate	Other carbohydrate metabolism	Absent	Absent	Absent	Absent	Absent	Absent	Absent	Absent
M00133	Polyamine biosynthesis, arginine => agmatine => putrescine => spermidine	Polyamine biosynthesis	Absent	Absent	Absent	Present	Present	Absent	Absent	Absent
M00134	Polyamine biosynthesis, arginine => ornithine => putrescine	Polyamine biosynthesis	Absent	Absent	Absent	Absent	Absent	Absent	Absent	Absent
M00135	GABA biosynthesis, eukaryotes, putrescine => GABA	Polyamine biosynthesis	Absent	Absent	Absent	Absent	Absent	Absent	Absent	Absent
M00136	GABA biosynthesis, prokaryotes, putrescine => GABA	Polyamine biosynthesis	Absent	Absent	Absent	Absent	Absent	Absent	Absent	Absent
M00137	Flavanone biosynthesis, phenylalanine => naringenin	Biosynthesis of other secondary metabolites	Absent	Absent	Absent	Absent	Absent	Absent	Absent	Absent
M00138	Flavonoid biosynthesis, naringenin => pelargonidin	Biosynthesis of other secondary metabolites	Absent	Absent	Absent	Absent	Absent	Absent	Absent	Absent
M00140	C1-unit interconversion, prokaryotes	Cofactor and vitamin metabolism	Absent	Absent	Absent	Present	Absent	Absent	Absent	Absent
M00141	C1-unit interconversion, eukaryotes	Cofactor and vitamin metabolism	Absent	Absent	Absent	Absent	Absent	Absent	Absent	Absent
M00142	NADH:ubiquinone oxidoreductase, mitochondria	ATP synthesis	Absent	Absent	Absent	Absent	Absent	Absent	Absent	Absent
M00143	NADH dehydrogenase (ubiquinone) Fe-S protein/flavoprotein complex, mitochondria	ATP synthesis	Absent	Absent	Absent	Absent	Absent	Absent	Absent	Absent
M00144	NADH:quinone oxidoreductase, prokaryotes	ATP synthesis	Present	Present	Present	Present	Present	Absent	Absent	Absent
M00145	NAD(P)H:quinone oxidoreductase, chloroplasts and cyanobacteria	ATP synthesis	Absent	Absent	Absent	Absent	Absent	Absent	Absent	Absent
M00146	NADH dehydrogenase (ubiquinone) 1 alpha subcomplex	ATP synthesis	Absent	Absent	Absent	Absent	Absent	Absent	Absent	Absent
M00147	NADH dehydrogenase (ubiquinone) 1 beta subcomplex	ATP synthesis	Absent	Absent	Absent	Absent	Absent	Absent	Absent	Absent
M00148	Succinate dehydrogenase (ubiquinone)	ATP synthesis	Absent	Absent	Absent	Absent	Absent	Absent	Absent	Absent
M00149	Succinate dehydrogenase, prokaryotes	ATP synthesis	Present	Present	Present	Present	Present	Absent	Absent	Absent
M00150	Fumarate reductase, prokaryotes	ATP synthesis	Absent	Absent	Absent	Absent	Absent	Absent	Absent	Absent
M00151	Cytochrome bc1 complex respiratory unit	ATP synthesis	Absent	Present	Absent	Present	Present	Absent	Absent	Absent
M00152	Cytochrome bc1 complex	ATP synthesis	Absent	Present	Absent	Present	Present	Absent	Absent	Absent
M00153	Cytochrome d ubiquinol oxidase	ATP synthesis	Absent	Absent	Absent	Present	Present	Absent	Absent	Absent
M00154	Cytochrome c oxidase	ATP synthesis	Present	Absent	Absent	Present	Present	Absent	Absent	Present
M00155	Cytochrome c oxidase, prokaryotes	ATP synthesis	Present	Absent	Absent	Present	Present	Absent	Absent	Absent
M00156	Cytochrome c oxidase, cbb3-type	ATP synthesis	Present	Present	Present	Present	Present	Absent	Absent	Absent
M00157	F-type ATPase, prokaryotes and chloroplasts	ATP synthesis	Present	Present	Present	Present	Present	Present	Present	Present
M00158	F-type ATPase, eukaryotes	ATP synthesis	Absent	Absent	Absent	Absent	Absent	Absent	Absent	Absent
M00159	V/A-type ATPase, prokaryotes	ATP synthesis	Absent	Absent	Absent	Absent	Absent	Absent	Absent	Absent
M00160	V-type ATPase, eukaryotes	ATP synthesis	Absent	Absent	Absent	Absent	Absent	Absent	Absent	Absent
M00161	Photosystem II	Photosynthesis	Absent	Absent	Absent	Absent	Absent	Absent	Absent	Absent
M00162	Cytochrome b6f complex	ATP synthesis	Absent	Absent	Absent	Absent	Absent	Absent	Absent	Absent
M00163	Photosystem I	Photosynthesis	Absent	Absent	Absent	Absent	Absent	Absent	Absent	Absent
M00165	Reductive pentose phosphate cycle (Calvin cycle)	Carbon fixation	Absent	Present	Absent	Absent	Absent	Absent	Absent	Absent
M00166	Reductive pentose phosphate cycle, ribulose-5P => glyceraldehyde-3P	Carbon fixation	Absent	Present	Absent	Absent	Absent	Absent	Absent	Absent
M00167	Reductive pentose phosphate cycle, glyceraldehyde-3P => ribulose-5P	Carbon fixation	Absent	Present	Absent	Absent	Present	Absent	Absent	Absent
M00168	CAM (Crassulacean acid metabolism), dark	Carbon fixation	Absent	Present	Absent	Present	Absent	Absent	Absent	Absent
M00169	CAM (Crassulacean acid metabolism), light	Carbon fixation	Absent	Absent	Absent	Absent	Absent	Absent	Absent	Absent
M00170	C4-dicarboxylic acid cycle, phosphoenolpyruvate carboxykinase type	Carbon fixation	Absent	Absent	Absent	Absent	Absent	Absent	Absent	Absent
M00171	C4-dicarboxylic acid cycle, NAD - malic enzyme type	Carbon fixation	Absent	Absent	Absent	Absent	Absent	Absent	Absent	Absent
M00172	C4-dicarboxylic acid cycle, NADP - malic enzyme type	Carbon fixation	Absent	Absent	Absent	Absent	Absent	Absent	Absent	Absent
M00173	Reductive citrate cycle (Arnon-Buchanan cycle)	Carbon fixation	Absent	Present	Absent	Absent	Absent	Absent	Absent	Absent
M00174	Methane oxidation, methanotroph, methane => formaldehyde	Methane metabolism	Absent	Absent	Absent	Absent	Present	Absent	Absent	Absent
M00175	Nitrogen fixation, nitrogen => ammonia	Nitrogen metabolism	Absent	Present	Absent	Absent	Absent	Absent	Absent	Absent
M00176	Assimilatory sulfate reduction, sulfate => H2S	Sulfur metabolism	Absent	Absent	Absent	Absent	Present	Absent	Absent	Absent
M00177	Ribosome, eukaryotes	Ribosome	Absent	Absent	Absent	Absent	Absent	Absent	Absent	Absent
M00178	Ribosome, bacteria	Ribosome	Present	Present	Present	Present	Present	Present	Present	Present
M00179	Ribosome, archaea	Ribosome	Present	Present	Present	Present	Present	Present	Present	Present
M00180	RNA polymerase II, eukaryotes	RNA polymerase	Absent	Absent	Absent	Absent	Absent	Absent	Absent	Absent
M00181	RNA polymerase III, eukaryotes	RNA polymerase	Absent	Absent	Absent	Absent	Absent	Absent	Absent	Absent
M00182	RNA polymerase I, eukaryotes	RNA polymerase	Absent	Absent	Absent	Absent	Absent	Absent	Absent	Absent
M00183	RNA polymerase, bacteria	RNA polymerase	Present	Present	Present	Present	Present	Present	Present	Present
M00184	RNA polymerase, archaea	RNA polymerase	Absent	Absent	Absent	Absent	Absent	Absent	Absent	Absent
M00185	Sulfate transport system	Mineral and organic ion transport system	Absent	Present	Absent	Absent	Present	Absent	Absent	Absent
M00186	Tungstate transport system	Mineral and organic ion transport system	Absent	Absent	Absent	Absent	Absent	Absent	Absent	Absent
M00188	NitT/TauT family transport system	Mineral and organic ion transport system	Present	Present	Absent	Present	Present	Absent	Absent	Absent
M00189	Molybdate transport system	Mineral and organic ion transport system	Absent	Present	Absent	Present	Present	Absent	Absent	Absent
M00190	Iron(III) transport system	Mineral and organic ion transport system	Absent	Present	Absent	Present	Present	Absent	Absent	Absent
M00191	Thiamine transport system	Mineral and organic ion transport system	Absent	Absent	Absent	Absent	Absent	Absent	Absent	Absent
M00192	Putative thiamine transport system	Mineral and organic ion transport system	Absent	Absent	Absent	Absent	Absent	Absent	Absent	Absent
M00193	Putative spermidine/putrescine transport system	Mineral and organic ion transport system	Absent	Absent	Absent	Present	Present	Absent	Absent	Absent
M00194	Maltose/maltodextrin transport system	Saccharide, polyol, and lipid transport system	Absent	Absent	Absent	Absent	Present	Absent	Absent	Absent
M00196	Raffinose/stachyose/melibiose transport system	Saccharide, polyol, and lipid transport system	Absent	Absent	Absent	Absent	Present	Absent	Absent	Absent
M00197	Putative fructooligosaccharide transport system	Saccharide, polyol, and lipid transport system	Absent	Absent	Absent	Absent	Present	Absent	Absent	Absent
M00198	Putative sn-glycerol-phosphate transport system	Saccharide, polyol, and lipid transport system	Absent	Absent	Absent	Absent	Absent	Absent	Absent	Absent
M00199	L-Arabinose/lactose transport system	Saccharide, polyol, and lipid transport system	Absent	Absent	Absent	Absent	Absent	Absent	Absent	Absent
M00200	Putative sorbitol/mannitol transport system	Saccharide, polyol, and lipid transport system	Absent	Absent	Absent	Absent	Present	Absent	Absent	Absent
M00201	alpha-Glucoside transport system	Saccharide, polyol, and lipid transport system	Absent	Absent	Absent	Absent	Present	Absent	Absent	Absent
M00202	Oligogalacturonide transport system	Saccharide, polyol, and lipid transport system	Absent	Absent	Absent	Absent	Absent	Absent	Absent	Absent
M00203	Glucose/arabinose transport system	Saccharide, polyol, and lipid transport system	Absent	Absent	Absent	Absent	Absent	Absent	Absent	Absent
M00204	Trehalose/maltose transport system	Saccharide, polyol, and lipid transport system	Absent	Absent	Absent	Absent	Present	Absent	Absent	Absent
M00205	N-Acetylglucosamine transport system	Saccharide, polyol, and lipid transport system	Absent	Absent	Absent	Absent	Absent	Absent	Absent	Absent
M00206	Cellobiose transport system	Saccharide, polyol, and lipid transport system	Absent	Absent	Absent	Absent	Present	Absent	Absent	Absent
M00207	Putative multiple sugar transport system	Saccharide, polyol, and lipid transport system	Absent	Absent	Absent	Absent	Present	Absent	Absent	Absent
M00208	Glycine betaine/proline transport system	Mineral and organic ion transport system	Absent	Present	Absent	Present	Present	Absent	Absent	Absent
M00209	Osmoprotectant transport system	Mineral and organic ion transport system	Absent	Absent	Absent	Absent	Present	Absent	Absent	Absent
M00210	Phospholipid transport system	Saccharide, polyol, and lipid transport system	Present	Present	Present	Present	Present	Absent	Absent	Absent
M00211	Putative ABC transport system	Saccharide, polyol, and lipid transport system	Absent	Absent	Absent	Absent	Absent	Absent	Absent	Absent
M00212	Ribose transport system	Saccharide, polyol, and lipid transport system	Absent	Absent	Absent	Absent	Present	Absent	Absent	Absent
M00213	L-Arabinose transport system	Saccharide, polyol, and lipid transport system	Absent	Absent	Absent	Absent	Present	Absent	Absent	Absent
M00214	Methyl-galactoside transport system	Saccharide, polyol, and lipid transport system	Absent	Absent	Absent	Absent	Absent	Absent	Absent	Absent
M00215	D-Xylose transport system	Saccharide, polyol, and lipid transport system	Absent	Absent	Absent	Absent	Absent	Absent	Absent	Absent
M00216	Multiple sugar transport system	Saccharide, polyol, and lipid transport system	Absent	Absent	Absent	Absent	Absent	Absent	Absent	Absent
M00217	D-Allose transport system	Saccharide, polyol, and lipid transport system	Absent	Absent	Absent	Absent	Absent	Absent	Absent	Absent
M00218	Fructose transport system	Saccharide, polyol, and lipid transport system	Absent	Absent	Absent	Absent	Absent	Absent	Absent	Absent
M00219	AI-2 transport system	Saccharide, polyol, and lipid transport system	Absent	Absent	Absent	Absent	Absent	Absent	Absent	Absent
M00220	Rhamnose transport system	Saccharide, polyol, and lipid transport system	Absent	Absent	Absent	Absent	Absent	Absent	Absent	Absent
M00221	Putative simple sugar transport system	Saccharide, polyol, and lipid transport system	Absent	Absent	Absent	Absent	Absent	Absent	Absent	Absent
M00222	Phosphate transport system	Phosphate and amino acid transport system	Present	Present	Present	Present	Present	Absent	Absent	Absent
M00223	Phosphonate transport system	Phosphate and amino acid transport system	Absent	Absent	Absent	Present	Present	Absent	Absent	Absent
M00224	Fluoroquinolone transport system	ABC-2 type and other transport systems	Absent	Absent	Absent	Absent	Absent	Absent	Absent	Absent
M00225	Lysine/arginine/ornithine transport system	Phosphate and amino acid transport system	Absent	Absent	Absent	Absent	Present	Absent	Absent	Absent
M00226	Histidine transport system	Phosphate and amino acid transport system	Absent	Absent	Absent	Absent	Present	Absent	Absent	Absent
M00227	Glutamine transport system	Phosphate and amino acid transport system	Absent	Absent	Absent	Absent	Absent	Absent	Absent	Absent
M00228	Putative glutamine transport system	Phosphate and amino acid transport system	Absent	Absent	Absent	Absent	Absent	Absent	Absent	Absent
M00229	Arginine transport system	Phosphate and amino acid transport system	Absent	Absent	Absent	Absent	Absent	Absent	Absent	Absent
M00230	Glutamate/aspartate transport system	Phosphate and amino acid transport system	Absent	Present	Absent	Present	Present	Absent	Absent	Absent
M00231	Octopine/nopaline transport system	Phosphate and amino acid transport system	Absent	Absent	Absent	Absent	Present	Absent	Absent	Absent
M00232	General L-amino acid transport system	Phosphate and amino acid transport system	Absent	Absent	Absent	Present	Present	Absent	Absent	Absent
M00233	Glutamate transport system	Phosphate and amino acid transport system	Absent	Absent	Absent	Absent	Absent	Absent	Absent	Absent
M00234	Cystine transport system	Phosphate and amino acid transport system	Absent	Absent	Absent	Absent	Present	Absent	Absent	Absent
M00235	Arginine/ornithine transport system	Phosphate and amino acid transport system	Absent	Absent	Absent	Absent	Present	Absent	Absent	Absent
M00236	Putative polar amino acid transport system	Phosphate and amino acid transport system	Absent	Absent	Present	Present	Present	Absent	Absent	Absent
M00237	Branched-chain amino acid transport system	Phosphate and amino acid transport system	Absent	Present	Absent	Present	Present	Absent	Absent	Absent
M00238	D-Methionine transport system	Phosphate and amino acid transport system	Absent	Absent	Absent	Absent	Present	Absent	Absent	Absent
M00239	Peptides/nickel transport system	Peptide and nickel transport system	Present	Present	Absent	Present	Present	Absent	Present	Present
M00240	Iron complex transport system	Metallic cation, iron-siderophore and vitamin B12 transport system	Absent	Present	Absent	Absent	Present	Absent	Absent	Absent
M00241	Vitamin B12 transport system	Metallic cation, iron-siderophore and vitamin B12 transport system	Absent	Absent	Absent	Absent	Absent	Absent	Absent	Absent
M00242	Zinc transport system	Metallic cation, iron-siderophore and vitamin B12 transport system	Absent	Absent	Present	Absent	Present	Absent	Absent	Absent
M00243	Manganese/iron transport system	Metallic cation, iron-siderophore and vitamin B12 transport system	Absent	Absent	Absent	Absent	Absent	Absent	Absent	Absent
M00244	Putative zinc/manganese transport system	Metallic cation, iron-siderophore and vitamin B12 transport system	Absent	Absent	Absent	Present	Present	Absent	Absent	Absent
M00245	Cobalt/nickel transport system	Metallic cation, iron-siderophore and vitamin B12 transport system	Absent	Absent	Absent	Absent	Absent	Absent	Absent	Absent
M00246	Nickel transport system	Metallic cation, iron-siderophore and vitamin B12 transport system	Absent	Absent	Absent	Absent	Absent	Absent	Absent	Absent
M00247	Putative ABC transport system	Metallic cation, iron-siderophore and vitamin B12 transport system	Absent	Absent	Absent	Absent	Absent	Absent	Absent	Absent
M00249	Capsular polysaccharide transport system	ABC-2 type and other transport systems	Absent	Absent	Absent	Absent	Absent	Absent	Absent	Absent
M00250	Lipopolysaccharide transport system	ABC-2 type and other transport systems	Present	Present	Absent	Present	Present	Absent	Absent	Absent
M00251	Teichoic acid transport system	ABC-2 type and other transport systems	Absent	Absent	Absent	Absent	Absent	Absent	Absent	Absent
M00252	Lipooligosaccharide transport system	ABC-2 type and other transport systems	Absent	Present	Absent	Present	Absent	Absent	Absent	Absent
M00253	Sodium transport system	ABC-2 type and other transport systems	Absent	Absent	Absent	Absent	Absent	Absent	Absent	Absent
M00254	ABC-2 type transport system	ABC-2 type and other transport systems	Present	Present	Absent	Present	Present	Absent	Present	Present
M00255	Lipoprotein-releasing system	ABC-2 type and other transport systems	Present	Present	Present	Present	Present	Absent	Absent	Absent
M00256	Cell division transport system	ABC-2 type and other transport systems	Present	Present	Absent	Present	Present	Present	Present	Present
M00257	Hemin transport system	ABC-2 type and other transport systems	Absent	Absent	Absent	Absent	Absent	Absent	Absent	Absent
M00258	Putative ABC transport system	ABC-2 type and other transport systems	Present	Present	Present	Present	Present	Present	Present	Present
M00259	Heme transport system	ABC-2 type and other transport systems	Present	Present	Absent	Present	Present	Absent	Absent	Absent
M00260	DNA polymerase III complex, bacteria	DNA polymerase	Present	Present	Present	Present	Present	Present	Present	Present
M00261	DNA polymerase alpha / primase complex	DNA polymerase	Absent	Absent	Absent	Absent	Absent	Absent	Absent	Absent
M00262	DNA polymerase delta complex	DNA polymerase	Absent	Absent	Absent	Absent	Absent	Absent	Absent	Absent
M00263	DNA polymerase epsilon complex	DNA polymerase	Absent	Absent	Absent	Absent	Absent	Absent	Absent	Absent
M00264	DNA polymerase II complex, archaea	DNA polymerase	Absent	Absent	Absent	Absent	Absent	Absent	Absent	Absent
M00265	PTS system, glucose-specific II component	Phosphotransferase system (PTS)	Absent	Absent	Absent	Absent	Absent	Absent	Absent	Absent
M00266	PTS system, maltose/glucose-specific II component	Phosphotransferase system (PTS)	Absent	Absent	Absent	Absent	Absent	Absent	Absent	Absent
M00267	PTS system, N-acetylglucosamine-specific II component	Phosphotransferase system (PTS)	Absent	Absent	Absent	Absent	Absent	Absent	Absent	Absent
M00268	PTS system, alpha-glucoside-specific II component	Phosphotransferase system (PTS)	Absent	Absent	Absent	Absent	Absent	Absent	Absent	Absent
M00269	PTS system, sucrose-specific II component	Phosphotransferase system (PTS)	Absent	Absent	Absent	Absent	Absent	Absent	Absent	Absent
M00270	PTS system, trehalose-specific II component	Phosphotransferase system (PTS)	Absent	Absent	Absent	Absent	Absent	Absent	Absent	Absent
M00271	PTS system, beta-glucoside-specific II component	Phosphotransferase system (PTS)	Absent	Absent	Absent	Absent	Absent	Absent	Absent	Absent
M00272	PTS system, beta-glucoside (arbutin/salicin/cellobiose)-specific II component	Phosphotransferase system (PTS)	Absent	Absent	Absent	Absent	Absent	Absent	Absent	Absent
M00273	PTS system, fructose-specific II component	Phosphotransferase system (PTS)	Absent	Absent	Absent	Absent	Present	Absent	Absent	Absent
M00274	PTS system, mannitol-specific II component	Phosphotransferase system (PTS)	Absent	Absent	Absent	Absent	Absent	Absent	Absent	Absent
M00275	PTS system, cellobiose-specific II component	Phosphotransferase system (PTS)	Absent	Absent	Absent	Absent	Absent	Absent	Absent	Absent
M00276	PTS system, mannose-specific II component	Phosphotransferase system (PTS)	Absent	Present	Absent	Absent	Absent	Absent	Absent	Absent
M00277	PTS system, N-acetylgalactosamine-specific II component	Phosphotransferase system (PTS)	Absent	Absent	Absent	Absent	Absent	Absent	Absent	Absent
M00278	PTS system, sorbose-specific II component	Phosphotransferase system (PTS)	Absent	Absent	Absent	Absent	Absent	Absent	Absent	Absent
M00279	PTS system, galactitol-specific II component	Phosphotransferase system (PTS)	Absent	Absent	Absent	Absent	Absent	Absent	Absent	Absent
M00280	PTS system, glucitol/sorbitol-specific II component	Phosphotransferase system (PTS)	Absent	Absent	Absent	Absent	Absent	Absent	Absent	Absent
M00281	PTS system, lactose-specific II component	Phosphotransferase system (PTS)	Absent	Absent	Absent	Absent	Absent	Absent	Absent	Absent
M00282	PTS system, D-glucosamine-specific II component	Phosphotransferase system (PTS)	Absent	Absent	Absent	Absent	Absent	Absent	Absent	Absent
M00283	PTS system, ascorbate-specific II component	Phosphotransferase system (PTS)	Absent	Absent	Absent	Absent	Absent	Absent	Absent	Absent
M00284	Origin recognition complex	Replication system	Absent	Absent	Absent	Absent	Absent	Absent	Absent	Absent
M00285	MCM complex	Replication system	Absent	Absent	Absent	Absent	Absent	Absent	Absent	Absent
M00286	GINS complex	Replication system	Absent	Absent	Absent	Absent	Absent	Absent	Absent	Absent
M00287	PTS system, galactosamine-specific II component	Phosphotransferase system (PTS)	Absent	Absent	Absent	Absent	Absent	Absent	Absent	Absent
M00288	RPA complex	Replication system	Absent	Absent	Absent	Absent	Absent	Absent	Absent	Absent
M00289	RF-C complex	Replication system	Absent	Absent	Absent	Absent	Absent	Absent	Absent	Absent
M00290	Holo-TFIIH complex	Repair system	Absent	Absent	Absent	Absent	Absent	Absent	Absent	Absent
M00291	MRN complex	Repair system	Absent	Absent	Absent	Absent	Absent	Absent	Absent	Absent
M00292	MRX complex	Repair system	Absent	Absent	Absent	Absent	Absent	Absent	Absent	Absent
M00293	DNA polymerase zeta complex	DNA polymerase	Absent	Absent	Absent	Absent	Absent	Absent	Absent	Absent
M00294	DNA polymerase gamma complex	DNA polymerase	Absent	Absent	Absent	Absent	Absent	Absent	Absent	Absent
M00295	BRCA1-associated genome surveillance complex (BASC)	Repair system	Absent	Absent	Absent	Absent	Absent	Absent	Absent	Absent
M00296	BER complex	Repair system	Absent	Absent	Absent	Absent	Absent	Absent	Absent	Absent
M00297	DNA-PK complex	Repair system	Absent	Absent	Absent	Absent	Absent	Absent	Absent	Absent
M00298	Multidrug/hemolysin transport system	ABC-2 type and other transport systems	Absent	Absent	Absent	Absent	Absent	Absent	Absent	Absent
M00299	Spermidine/putrescine transport system	Mineral and organic ion transport system	Absent	Absent	Absent	Absent	Present	Absent	Absent	Absent
M00300	Putrescine transport system	Mineral and organic ion transport system	Absent	Absent	Absent	Absent	Present	Absent	Absent	Absent
M00301	Mannopine transport system	Mineral and organic ion transport system	Absent	Absent	Absent	Absent	Absent	Absent	Absent	Absent
M00302	2-Aminoethylphosphonate transport system	Mineral and organic ion transport system	Absent	Absent	Absent	Absent	Absent	Absent	Absent	Absent
M00303	PTS system, N-acetylmuramic acid-specific II component	Phosphotransferase system (PTS)	Absent	Absent	Absent	Absent	Absent	Absent	Absent	Absent
M00304	PTS system, fructose-specific II component	Phosphotransferase system (PTS)	Absent	Absent	Absent	Absent	Absent	Absent	Absent	Absent
M00305	PTS system, 2-O-A-mannosyl-D-glycerate-specific II component	Phosphotransferase system (PTS)	Absent	Absent	Absent	Absent	Absent	Absent	Absent	Absent
M00306	PTS system, fructose-specific II-like component	Phosphotransferase system (PTS)	Absent	Absent	Absent	Absent	Absent	Absent	Absent	Absent
M00307	Pyruvate oxidation, pyruvate => acetyl-CoA	Central carbohydrate metabolism	Present	Present	Present	Present	Present	Absent	Absent	Absent
M00308	Semi-phosphorylative Entner-Doudoroff pathway, gluconate => glycerate-3P	Central carbohydrate metabolism	Absent	Absent	Absent	Absent	Present	Absent	Absent	Absent
M00309	Non-phosphorylative Entner-Doudoroff pathway, gluconate/galactonate => glycerate	Central carbohydrate metabolism	Absent	Absent	Absent	Absent	Absent	Absent	Absent	Absent
M00314	Bacitracin transport system	ABC-2 type and other transport systems	Absent	Absent	Absent	Absent	Absent	Absent	Absent	Absent
M00315	Uncharacterized ABC transport system	ABC-2 type and other transport systems	Absent	Absent	Absent	Absent	Absent	Absent	Absent	Absent
M00316	Manganese transport system	Metallic cation, iron-siderophore and vitamin B12 transport system	Absent	Absent	Absent	Absent	Absent	Absent	Absent	Absent
M00317	Manganese/iron transport system	Metallic cation, iron-siderophore and vitamin B12 transport system	Absent	Absent	Absent	Absent	Absent	Absent	Absent	Absent
M00318	Iron/zinc/manganese/copper transport system	Metallic cation, iron-siderophore and vitamin B12 transport system	Absent	Absent	Absent	Absent	Absent	Absent	Absent	Absent
M00319	Manganese/zinc/iron transport system	Metallic cation, iron-siderophore and vitamin B12 transport system	Absent	Absent	Absent	Absent	Absent	Absent	Absent	Absent
M00320	Lipopolysaccharide export system	ABC-2 type and other transport systems	Present	Present	Present	Present	Present	Absent	Absent	Absent
M00321	Bicarbonate transport system	Mineral and organic ion transport system	Absent	Absent	Absent	Absent	Absent	Absent	Absent	Absent
M00322	Neutral amino acid transport system	Phosphate and amino acid transport system	Absent	Absent	Absent	Absent	Absent	Absent	Absent	Absent
M00323	Urea transport system	Phosphate and amino acid transport system	Absent	Present	Absent	Absent	Present	Absent	Absent	Absent
M00324	Dipeptide transport system	Peptide and nickel transport system	Absent	Absent	Absent	Absent	Present	Absent	Absent	Absent
M00325	alpha-Hemolysin/cyclolysin transport system	Bacterial secretion system	Absent	Present	Absent	Present	Present	Absent	Absent	Absent
M00326	RTX toxin transport system	Bacterial secretion system	Absent	Present	Absent	Present	Present	Absent	Absent	Absent
M00327	S-Layer protein transport system	Bacterial secretion system	Present	Present	Present	Present	Present	Present	Present	Present
M00328	Hemophore/metalloprotease transport system	Bacterial secretion system	Absent	Absent	Absent	Absent	Present	Absent	Absent	Absent
M00329	Multiple protein transport system	Bacterial secretion system	Absent	Absent	Absent	Absent	Absent	Absent	Absent	Absent
M00330	Adhesin protein transport system	Bacterial secretion system	Absent	Present	Present	Absent	Present	Absent	Absent	Absent
M00331	Type II general secretion pathway	Bacterial secretion system	Absent	Present	Present	Present	Present	Present	Present	Absent
M00332	Type III secretion system	Bacterial secretion system	Absent	Absent	Absent	Absent	Absent	Absent	Absent	Absent
M00333	Type IV secretion system	Bacterial secretion system	Absent	Absent	Absent	Absent	Absent	Absent	Absent	Absent
M00334	Type VI secretion system	Bacterial secretion system	Absent	Absent	Absent	Present	Present	Absent	Absent	Absent
M00335	Sec (secretion) system	Bacterial secretion system	Present	Present	Present	Present	Present	Present	Present	Present
M00336	Twin-arginine translocation (Tat) system	Bacterial secretion system	Present	Present	Present	Present	Present	Absent	Absent	Present
M00337	Immunoproteasome	Proteasome	Absent	Absent	Absent	Absent	Absent	Absent	Absent	Absent
M00338	Cysteine biosynthesis, homocysteine + serine => cysteine	Cysteine and methionine metabolism	Absent	Absent	Absent	Absent	Absent	Absent	Absent	Absent
M00339	RaxAB-RaxC type I secretion system	Bacterial secretion system	Absent	Present	Absent	Present	Present	Absent	Absent	Absent
M00340	Proteasome, 20S core particle	Proteasome	Absent	Absent	Absent	Absent	Absent	Absent	Absent	Absent
M00341	Proteasome, 19S regulatory particle (PA700)	Proteasome	Absent	Absent	Absent	Absent	Absent	Absent	Absent	Absent
M00342	Bacterial proteasome	Proteasome	Absent	Absent	Absent	Absent	Absent	Absent	Absent	Absent
M00343	Archaeal proteasome	Proteasome	Absent	Absent	Absent	Absent	Absent	Absent	Absent	Absent
M00344	Formaldehyde assimilation, xylulose monophosphate pathway	Methane metabolism	Absent	Absent	Absent	Absent	Absent	Absent	Absent	Absent
M00345	Formaldehyde assimilation, ribulose monophosphate pathway	Methane metabolism	Absent	Absent	Absent	Absent	Absent	Absent	Absent	Absent
M00346	Formaldehyde assimilation, serine pathway	Methane metabolism	Absent	Absent	Absent	Present	Absent	Absent	Absent	Absent
M00348	Glutathione transport system	Peptide and nickel transport system	Absent	Absent	Absent	Absent	Absent	Absent	Absent	Absent
M00349	Microcin C transport system	Peptide and nickel transport system	Absent	Absent	Absent	Present	Present	Absent	Absent	Absent
M00350	Capsaicin biosynthesis, L-Phenylalanine => Capsaicin		Absent	Absent	Absent	Absent	Absent	Absent	Absent	Absent
M00351	Spliceosome, U1-snRNP	Spliceosome	Absent	Absent	Absent	Absent	Absent	Absent	Absent	Absent
M00352	Spliceosome, U2-snRNP	Spliceosome	Absent	Absent	Absent	Absent	Absent	Absent	Absent	Absent
M00353	Spliceosome, Prp19/CDC5L complex	Spliceosome	Absent	Absent	Absent	Absent	Absent	Absent	Absent	Absent
M00354	Spliceosome, U4/U6.U5 tri-snRNP	Spliceosome	Absent	Absent	Absent	Absent	Absent	Absent	Absent	Absent
M00355	Spliceosome, 35S U5-snRNP	Spliceosome	Absent	Absent	Absent	Absent	Absent	Absent	Absent	Absent
M00356	Methanogenesis, methanol => methane	Methane metabolism	Absent	Absent	Absent	Absent	Absent	Absent	Absent	Absent
M00357	Methanogenesis, acetate => methane	Methane metabolism	Absent	Absent	Absent	Absent	Absent	Absent	Absent	Absent
M00358	Coenzyme M biosynthesis	Methane metabolism	Absent	Absent	Absent	Absent	Absent	Absent	Absent	Absent
M00359	Aminoacyl-tRNA biosynthesis, eukaryotes	Aminoacyl tRNA	Absent	Present	Absent	Present	Present	Absent	Present	Absent
M00360	Aminoacyl-tRNA biosynthesis, prokaryotes	Aminoacyl tRNA	Absent	Present	Absent	Present	Present	Absent	Present	Absent
M00361	Nucleotide sugar biosynthesis, eukaryotes	Nucleotide sugar	Absent	Present	Absent	Absent	Absent	Absent	Absent	Absent
M00362	Nucleotide sugar biosynthesis, prokaryotes	Nucleotide sugar	Absent	Absent	Absent	Absent	Absent	Absent	Absent	Absent
M00363	EHEC pathogenicity signature, Shiga toxin	Pathogenicity	Absent	Absent	Absent	Absent	Absent	Absent	Absent	Absent
M00364	C10-C20 isoprenoid biosynthesis, bacteria	Terpenoid backbone biosynthesis	Absent	Absent	Absent	Absent	Present	Absent	Absent	Absent
M00365	C10-C20 isoprenoid biosynthesis, archaea	Terpenoid backbone biosynthesis	Absent	Absent	Absent	Absent	Absent	Absent	Absent	Absent
M00366	C10-C20 isoprenoid biosynthesis, plants	Terpenoid backbone biosynthesis	Absent	Absent	Absent	Absent	Absent	Absent	Absent	Absent
M00367	C10-C20 isoprenoid biosynthesis, non-plant eukaryotes	Terpenoid backbone biosynthesis	Absent	Absent	Absent	Absent	Absent	Absent	Absent	Absent
M00368	Ethylene biosynthesis, methionine => ethylene	Cysteine and methionine metabolism	Absent	Absent	Absent	Absent	Absent	Absent	Absent	Absent
M00369	Cyanogenic glycoside biosynthesis, tyrosine => dhurrin	Other amino acid metabolism	Absent	Absent	Absent	Absent	Absent	Absent	Absent	Absent
M00370	Glucosinolate biosynthesis, tryptophan => glucobrassicin	Biosynthesis of other secondary metabolites	Absent	Absent	Absent	Absent	Absent	Absent	Absent	Absent
M00371	Castasterone biosynthesis, campesterol => castasterone	Other terpenoid biosynthesis	Absent	Absent	Absent	Absent	Absent	Absent	Absent	Absent
M00372	Abscisic acid biosynthesis, beta-carotene => abscisic acid	Other terpenoid biosynthesis	Absent	Absent	Absent	Absent	Absent	Absent	Absent	Absent
M00373	Ethylmalonyl pathway	Other carbohydrate metabolism	Absent	Absent	Absent	Absent	Absent	Absent	Absent	Absent
M00374	Dicarboxylate-hydroxybutyrate cycle	Carbon fixation	Absent	Absent	Absent	Absent	Absent	Absent	Absent	Absent
M00375	Hydroxypropionate-hydroxybutylate cycle	Carbon fixation	Absent	Absent	Absent	Absent	Absent	Absent	Absent	Absent
M00376	3-Hydroxypropionate bi-cycle	Carbon fixation	Absent	Absent	Absent	Absent	Absent	Absent	Absent	Absent
M00377	Reductive acetyl-CoA pathway (Wood-Ljungdahl pathway)	Carbon fixation	Absent	Absent	Absent	Absent	Absent	Absent	Absent	Absent
M00378	F420 biosynthesis	Methane metabolism	Absent	Absent	Absent	Absent	Absent	Absent	Absent	Absent
M00379	SCF-MET30 complex	Ubiquitin system	Absent	Absent	Absent	Absent	Absent	Absent	Absent	Absent
M00380	SCF-BTRC complex	Ubiquitin system	Absent	Absent	Absent	Absent	Absent	Absent	Absent	Absent
M00381	SCF-SKP2 complex	Ubiquitin system	Absent	Absent	Absent	Absent	Absent	Absent	Absent	Absent
M00382	SCF-FBS complex	Ubiquitin system	Absent	Absent	Absent	Absent	Absent	Absent	Absent	Absent
M00383	ECV complex	Ubiquitin system	Absent	Absent	Absent	Absent	Absent	Absent	Absent	Absent
M00384	Cul3-SPOP complex	Ubiquitin system	Absent	Absent	Absent	Absent	Absent	Absent	Absent	Absent
M00385	Cul4-DDB1-DDB2 complex	Ubiquitin system	Absent	Absent	Absent	Absent	Absent	Absent	Absent	Absent
M00386	Cul4-DDB1-CSA complex	Ubiquitin system	Absent	Absent	Absent	Absent	Absent	Absent	Absent	Absent
M00387	SCF-FBW7 complex	Ubiquitin system	Absent	Absent	Absent	Absent	Absent	Absent	Absent	Absent
M00388	ECS complex	Ubiquitin system	Absent	Absent	Absent	Absent	Absent	Absent	Absent	Absent
M00389	APC/C complex	Ubiquitin system	Absent	Absent	Absent	Absent	Absent	Absent	Absent	Absent
M00390	Exosome, archaea	RNA processing	Absent	Absent	Absent	Absent	Absent	Absent	Absent	Absent
M00391	Exosome, eukaryotes	RNA processing	Absent	Absent	Absent	Absent	Absent	Absent	Absent	Absent
M00392	Ski complex	RNA processing	Absent	Absent	Absent	Absent	Absent	Absent	Absent	Absent
M00393	TRAMP complex	RNA processing	Absent	Absent	Absent	Absent	Absent	Absent	Absent	Absent
M00394	RNA degradosome	RNA processing	Present	Present	Present	Present	Present	Present	Present	Absent
M00395	Decapping complex	RNA processing	Absent	Absent	Absent	Absent	Absent	Absent	Absent	Absent
M00396	Lsm 2-8 complex	Spliceosome	Absent	Absent	Absent	Absent	Absent	Absent	Absent	Absent
M00397	Lsm 1-7 complex	Spliceosome	Absent	Absent	Absent	Absent	Absent	Absent	Absent	Absent
M00398	Sm core complex	Spliceosome	Absent	Absent	Absent	Absent	Absent	Absent	Absent	Absent
M00399	Cap binding complex	Spliceosome	Absent	Absent	Absent	Absent	Absent	Absent	Absent	Absent
M00400	p97-Ufd1-Npl4 complex	Protein processing	Absent	Absent	Absent	Absent	Absent	Absent	Absent	Absent
M00401	Sec61 complex	Protein processing	Absent	Absent	Absent	Absent	Absent	Absent	Absent	Absent
M00402	Translocon-associated protein (TRAP) complex	Protein processing	Absent	Absent	Absent	Absent	Absent	Absent	Absent	Absent
M00403	HRD1/SEL1 ERAD complex	Protein processing	Absent	Absent	Absent	Absent	Absent	Absent	Absent	Absent
M00404	COPII complex	Protein processing	Absent	Absent	Absent	Absent	Absent	Absent	Absent	Absent
M00405	THC complex	RNA processing	Absent	Absent	Absent	Absent	Absent	Absent	Absent	Absent
M00406	TREX complex	RNA processing	Absent	Absent	Absent	Absent	Absent	Absent	Absent	Absent
M00407	SCF-CDC4 complex	Ubiquitin system	Absent	Absent	Absent	Absent	Absent	Absent	Absent	Absent
M00408	ESCRT-0 complex	Protein processing	Absent	Absent	Absent	Absent	Absent	Absent	Absent	Absent
M00409	ESCRT-I complex	Protein processing	Absent	Absent	Absent	Absent	Absent	Absent	Absent	Absent
M00410	ESCRT-II complex	Protein processing	Absent	Absent	Absent	Absent	Absent	Absent	Absent	Absent
M00411	SCF-GRR1 complex	Ubiquitin system	Absent	Absent	Absent	Absent	Absent	Absent	Absent	Absent
M00412	ESCRT-III complex	Protein processing	Absent	Absent	Absent	Absent	Absent	Absent	Absent	Absent
M00413	FA core complex	Repair system	Absent	Absent	Absent	Absent	Absent	Absent	Absent	Absent
M00414	Bloom's syndrome complex	Repair system	Absent	Absent	Absent	Absent	Absent	Absent	Absent	Absent
M00415	Fatty acid biosynthesis, elongation, endoplasmic reticulum	Fatty acid biosynthesis and degradation	Absent	Absent	Absent	Absent	Absent	Absent	Absent	Absent
M00416	Cytochrome aa3-600 menaquinol oxidase	ATP synthesis	Absent	Absent	Absent	Absent	Absent	Absent	Absent	Absent
M00417	Cytochrome o ubiquinol oxidase	ATP synthesis	Absent	Absent	Absent	Absent	Present	Absent	Absent	Present
M00418	Toluene degradation, anaerobic, toluene => benzoyl-CoA	Aromatics degradation	Absent	Absent	Absent	Absent	Absent	Absent	Absent	Absent
M00419	Cymene degradation, p-cymene => p-cumate	Aromatics degradation	Absent	Present	Absent	Present	Present	Absent	Absent	Absent
M00422	Acetyl-CoA pathway, CO2 => acetyl-CoA	Methane metabolism	Absent	Absent	Absent	Absent	Absent	Absent	Absent	Absent
M00423	Molybdate/tungstate transport system	Mineral and organic ion transport system	Absent	Absent	Absent	Absent	Absent	Absent	Absent	Absent
M00424	Shelterin complex	Replication system	Absent	Absent	Absent	Absent	Absent	Absent	Absent	Absent
M00425	H/ACA ribonucleoprotein complex	RNA processing	Absent	Absent	Absent	Absent	Absent	Absent	Absent	Absent
M00426	Survival motor neuron (SMN) complex	RNA processing	Absent	Absent	Absent	Absent	Absent	Absent	Absent	Absent
M00427	Nuclear pore complex	RNA processing	Absent	Absent	Absent	Absent	Absent	Absent	Absent	Absent
M00428	eIF4F complex	RNA processing	Absent	Absent	Absent	Absent	Absent	Absent	Absent	Absent
M00429	Competence-related DNA transformation transporter	Bacterial secretion system	Present	Present	Absent	Present	Present	Present	Present	Present
M00430	Exon junction complex (EJC)	RNA processing	Absent	Absent	Absent	Absent	Absent	Absent	Absent	Absent
M00432	Leucine biosynthesis, 2-oxoisovalerate => 2-oxoisocaproate	Branched-chain amino acid metabolism	Absent	Present	Absent	Present	Present	Absent	Absent	Absent
M00433	Lysine biosynthesis, 2-oxoglutarate => 2-oxoadipate	Lysine metabolism	Absent	Absent	Absent	Absent	Absent	Absent	Absent	Absent
M00434	PhoR-PhoB (phosphate starvation response) two-component regulatory system	Two-component regulatory system	Absent	Present	Absent	Present	Present	Absent	Absent	Absent
M00435	Taurine transport system	Mineral and organic ion transport system	Absent	Absent	Absent	Absent	Present	Absent	Absent	Absent
M00436	Sulfonate transport system	Mineral and organic ion transport system	Absent	Absent	Absent	Present	Present	Absent	Absent	Absent
M00437	Phthalate transport system	Mineral and organic ion transport system	Present	Present	Present	Present	Present	Present	Present	Present
M00438	Nitrate/nitrite transport system	Mineral and organic ion transport system	Absent	Present	Absent	Present	Absent	Absent	Absent	Absent
M00439	Oligopeptide transport system	Peptide and nickel transport system	Absent	Absent	Absent	Absent	Absent	Absent	Absent	Absent
M00440	Nickel transport system	Peptide and nickel transport system	Absent	Absent	Absent	Absent	Absent	Absent	Absent	Absent
M00442	Putative hydroxymethylpyrimidine transport system	Mineral and organic ion transport system	Absent	Absent	Absent	Absent	Absent	Absent	Absent	Absent
M00443	SenX3-RegX3 (phosphate starvation response) two-component regulatory system	Two-component regulatory system	Absent	Absent	Absent	Absent	Absent	Absent	Absent	Absent
M00444	PhoQ-PhoP (magnesium transport) two-component regulatory system	Two-component regulatory system	Absent	Absent	Absent	Absent	Present	Absent	Absent	Absent
M00445	EnvZ-OmpR (osmotic stress response) two-component regulatory system	Two-component regulatory system	Absent	Absent	Absent	Present	Present	Absent	Absent	Absent
M00446	RstB-RstA two-component regulatory system	Two-component regulatory system	Absent	Absent	Absent	Absent	Present	Absent	Absent	Absent
M00447	CpxA-CpxR (envelope stress response) two-component regulatory system	Two-component regulatory system	Absent	Absent	Absent	Absent	Absent	Absent	Absent	Absent
M00448	CssS-CssR (secretion stress response) two-component regulatory system	Two-component regulatory system	Absent	Absent	Absent	Absent	Absent	Absent	Absent	Absent
M00449	CreC-CreB (phosphate regulation) two-component regulatory system	Two-component regulatory system	Absent	Absent	Absent	Absent	Present	Absent	Absent	Absent
M00450	BaeS-BaeR (envelope stress response) two-component regulatory system	Two-component regulatory system	Absent	Absent	Absent	Absent	Absent	Absent	Absent	Absent
M00451	BasS-BasR (antimicrobial peptide resistance) two-component regulatory system	Two-component regulatory system	Absent	Absent	Absent	Absent	Absent	Absent	Absent	Absent
M00452	CusS-CusR (copper tolerance) two-component regulatory system	Two-component regulatory system	Absent	Absent	Absent	Absent	Present	Absent	Absent	Absent
M00453	QseC-QseB (quorum sensing) two-component regulatory system	Two-component regulatory system	Absent	Present	Absent	Absent	Absent	Absent	Absent	Absent
M00454	KdpD-KdpE (potassium transport) two-component regulatory system	Two-component regulatory system	Absent	Present	Absent	Absent	Present	Absent	Absent	Absent
M00455	TorS-TorR (TMAO respiration) two-component regulatory system	Two-component regulatory system	Absent	Absent	Absent	Absent	Absent	Absent	Absent	Absent
M00456	ArcB-ArcA (anoxic redox control) two-component regulatory system	Two-component regulatory system	Absent	Absent	Absent	Absent	Absent	Absent	Absent	Absent
M00457	TctE-TctD (tricarboxylic acid transport) two-component regulatory system	Two-component regulatory system	Absent	Absent	Absent	Absent	Present	Absent	Absent	Absent
M00458	ResE-ResD (aerobic and anaerobic respiration) two-component regulatory system	Two-component regulatory system	Absent	Absent	Absent	Absent	Absent	Absent	Absent	Absent
M00459	VicK-VicR (cell wall metabolism) two-component regulatory system	Two-component regulatory system	Absent	Absent	Absent	Absent	Absent	Absent	Absent	Absent
M00460	MprB-MprA (maintenance of persistent infection) two-component regulatory system	Two-component regulatory system	Absent	Absent	Absent	Absent	Absent	Absent	Absent	Absent
M00461	MtrB-MtrA (osmotic stress response) two-component regulatory system	Two-component regulatory system	Absent	Absent	Absent	Absent	Absent	Absent	Absent	Absent
M00462	PrrB-PrrA (intracellular multiplication) two-component regulatory system	Two-component regulatory system	Absent	Absent	Absent	Absent	Absent	Absent	Absent	Absent
M00463	TrcS-TrcR two-component regulatory system	Two-component regulatory system	Absent	Absent	Absent	Absent	Absent	Absent	Absent	Absent
M00464	NrsS-NrsR (nickel tolerance) two-component regulatory system	Two-component regulatory system	Absent	Absent	Absent	Absent	Absent	Absent	Absent	Absent
M00465	ManS-ManR (manganese homeostasis) two-component regulatory system	Two-component regulatory system	Absent	Absent	Absent	Absent	Absent	Absent	Absent	Absent
M00466	NblS-NblR (photosynthesis) two-component regulatory system	Two-component regulatory system	Absent	Absent	Absent	Absent	Absent	Absent	Absent	Absent
M00467	SasA-RpaAB (circadian timing mediating) two-component regulatory system	Two-component regulatory system	Absent	Absent	Absent	Absent	Absent	Absent	Absent	Absent
M00468	SaeS-SaeR (staphylococcal virulence regulation) two-component regulatory system	Two-component regulatory system	Absent	Absent	Absent	Absent	Absent	Absent	Absent	Absent
M00469	BceS-BceR (bacitracin transport) two-component regulatory system	Two-component regulatory system	Absent	Absent	Absent	Absent	Absent	Absent	Absent	Absent
M00470	YxdK-YxdJ (antimicrobial peptide response) two-component regulatory system	Two-component regulatory system	Absent	Absent	Absent	Absent	Absent	Absent	Absent	Absent
M00471	NarX-NarL (nitrate respiration) two-component regulatory system	Two-component regulatory system	Absent	Absent	Absent	Absent	Absent	Absent	Absent	Absent
M00472	NarQ-NarP (nitrate respiration) two-component regulatory system	Two-component regulatory system	Absent	Absent	Absent	Absent	Absent	Absent	Absent	Absent
M00473	UhpB-UhpA (hexose phosphates uptake) two-component regulatory system	Two-component regulatory system	Absent	Absent	Absent	Absent	Absent	Absent	Absent	Absent
M00474	RcsC-RcsD-RcsB (capsule synthesis) two-component regulatory system	Two-component regulatory system	Absent	Absent	Absent	Absent	Absent	Absent	Absent	Absent
M00475	BarA-UvrY (central carbon metabolism) two-component regulatory system	Two-component regulatory system	Absent	Absent	Absent	Absent	Absent	Absent	Absent	Absent
M00476	ComP-ComA (competence) two-component regulatory system	Two-component regulatory system	Absent	Absent	Absent	Absent	Absent	Absent	Absent	Absent
M00477	EvgS-EvgA (acid and drug tolerance) two-component regulatory system	Two-component regulatory system	Absent	Absent	Absent	Absent	Present	Absent	Absent	Absent
M00478	DegS-DegU (multicellular behavior control) two-component regulatory system	Two-component regulatory system	Absent	Absent	Absent	Absent	Absent	Absent	Absent	Absent
M00479	DesK-DesR (membrane lipid fluidity regulation) two-component regulatory system	Two-component regulatory system	Absent	Absent	Absent	Absent	Absent	Absent	Absent	Absent
M00480	VraS-VraR (cell-wall peptidoglycan synthesis) two-component regulatory system	Two-component regulatory system	Absent	Absent	Absent	Absent	Absent	Absent	Absent	Absent
M00481	LiaS-LiaR (cell wall stress response) two-component regulatory system	Two-component regulatory system	Absent	Absent	Absent	Absent	Absent	Absent	Absent	Absent
M00482	DevS-DevR (redox response) two-component regulatory system	Two-component regulatory system	Absent	Absent	Absent	Absent	Absent	Absent	Absent	Absent
M00483	NreB-NreC (dissimilatory nitrate/nitrite reduction) two-component regulatory system	Two-component regulatory system	Absent	Absent	Absent	Absent	Absent	Absent	Absent	Absent
M00484	YdfH-YdfI two-component regulatory system	Two-component regulatory system	Absent	Absent	Absent	Absent	Absent	Absent	Absent	Absent
M00485	KinABCDE-Spo0FA (sporulation control) two-component regulatory system	Two-component regulatory system	Absent	Absent	Absent	Absent	Absent	Absent	Absent	Absent
M00486	CitA-CitB (citrate fermentation) two-component regulatory system	Two-component regulatory system	Absent	Absent	Absent	Absent	Absent	Absent	Absent	Absent
M00487	CitS-CitT (magnesium-citrate transport) two-component regulatory system	Two-component regulatory system	Absent	Absent	Absent	Absent	Absent	Absent	Absent	Absent
M00488	DcuS-DcuR (C4-dicarboxylate metabolism) two-component regulatory system	Two-component regulatory system	Absent	Absent	Absent	Absent	Absent	Absent	Absent	Absent
M00489	DctS-DctR (C4-dicarboxylate transport) two-component regulatory system	Two-component regulatory system	Absent	Absent	Absent	Absent	Absent	Absent	Absent	Absent
M00490	MalK-MalR (malate transport) two-component regulatory system	Two-component regulatory system	Absent	Absent	Absent	Absent	Absent	Absent	Absent	Absent
M00491	arabinogalactan oligomer/maltooligosaccharide transport system	Saccharide, polyol, and lipid transport system	Absent	Absent	Absent	Absent	Present	Absent	Absent	Absent
M00492	LytS-LytR two-component regulatory system	Two-component regulatory system	Absent	Absent	Absent	Absent	Absent	Absent	Absent	Absent
M00493	AlgZ-AlgR (alginate production) two-component regulatory system	Two-component regulatory system	Absent	Present	Absent	Present	Absent	Absent	Absent	Absent
M00494	NatK-NatR (sodium extrusion) two-component regulatory system	Two-component regulatory system	Absent	Absent	Absent	Absent	Absent	Absent	Absent	Absent
M00495	AgrC-AgrA (exoprotein synthesis) two-component regulatory system	Two-component regulatory system	Absent	Absent	Absent	Absent	Absent	Absent	Absent	Absent
M00496	ComD-ComE (competence) two-component regulatory system	Two-component regulatory system	Absent	Absent	Absent	Absent	Absent	Absent	Absent	Absent
M00497	GlnL-GlnG (nitrogen regulation) two-component regulatory system	Two-component regulatory system	Absent	Present	Absent	Present	Present	Absent	Absent	Absent
M00498	NtrY-NtrX (nitrogen regulation) two-component regulatory system	Two-component regulatory system	Absent	Absent	Absent	Absent	Absent	Absent	Absent	Absent
M00499	HydH-HydG (metal tolerance) two-component regulatory system	Two-component regulatory system	Absent	Absent	Absent	Absent	Absent	Absent	Absent	Absent
M00500	AtoS-AtoC (cPHB biosynthesis) two-component regulatory system	Two-component regulatory system	Absent	Absent	Absent	Absent	Absent	Absent	Absent	Absent
M00501	PilS-PilR (type 4 fimbriae synthesis) two-component regulatory system	Two-component regulatory system	Absent	Present	Absent	Present	Absent	Absent	Absent	Absent
M00502	GlrK-GlrR (amino sugar metabolism) two-component regulatory system	Two-component regulatory system	Absent	Absent	Absent	Present	Absent	Absent	Absent	Absent
M00503	PgtB-PgtA (phosphoglycerate transport) two-component regulatory system	Two-component regulatory system	Absent	Absent	Absent	Absent	Absent	Absent	Absent	Absent
M00504	DctB-DctD (C4-dicarboxylate transport) two-component regulatory system	Two-component regulatory system	Absent	Absent	Absent	Present	Present	Absent	Absent	Absent
M00505	KinB-AlgB (alginate production) two-component regulatory system	Two-component regulatory system	Absent	Absent	Absent	Absent	Absent	Absent	Absent	Absent
M00506	CheA-CheYBV (chemotaxis) two-component regulatory system	Two-component regulatory system	Absent	Present	Absent	Absent	Present	Absent	Absent	Absent
M00507	ChpA-ChpB/PilGH (chemosensory) two-component regulatory system	Two-component regulatory system	Absent	Absent	Absent	Absent	Absent	Absent	Absent	Absent
M00508	PixL-PixGH (positive phototaxis) two-component regulatory system	Two-component regulatory system	Absent	Absent	Absent	Absent	Absent	Absent	Absent	Absent
M00509	WspE-WspRF (chemosensory) two-component regulatory system	Two-component regulatory system	Absent	Absent	Absent	Present	Present	Absent	Absent	Absent
M00510	Cph1-Rcp1 (light response) two-component regulatory system	Two-component regulatory system	Absent	Absent	Absent	Absent	Absent	Absent	Absent	Absent
M00511	PleC-PleD (cell fate control) two-component regulatory system	Two-component regulatory system	Absent	Absent	Absent	Absent	Absent	Absent	Absent	Absent
M00512	CckA-CtrA/CpdR (cell cycle control) two-component regulatory system	Two-component regulatory system	Absent	Absent	Absent	Absent	Absent	Absent	Absent	Absent
M00513	LuxQN/CqsS-LuxU-LuxO (quorum sensing) two-component regulatory system	Two-component regulatory system	Absent	Absent	Absent	Absent	Absent	Absent	Absent	Absent
M00514	TtrS-TtrR (tetrathionate respiration) two-component regulatory system	Two-component regulatory system	Absent	Absent	Absent	Absent	Absent	Absent	Absent	Absent
M00515	FlrB-FlrC (polar flagellar synthesis) two-component regulatory system	Two-component regulatory system	Absent	Absent	Absent	Absent	Present	Absent	Absent	Absent
M00516	SLN1-YPD1-SSK1/SKN7 (osmosensing) two-component regulatory system	Two-component regulatory system	Absent	Absent	Absent	Absent	Absent	Absent	Absent	Absent
M00517	RpfC-RpfG (cell-to-cell signaling) two-component regulatory system	Two-component regulatory system	Absent	Present	Absent	Absent	Absent	Absent	Absent	Absent
M00518	GlnK-GlnL (glutamine utilization) two-component regulatory system	Two-component regulatory system	Absent	Absent	Absent	Absent	Absent	Absent	Absent	Absent
M00519	YesM-YesN two-component regulatory system	Two-component regulatory system	Absent	Absent	Absent	Absent	Absent	Absent	Absent	Absent
M00520	ChvG-ChvI (acidity sensing) two-component regulatory system	Two-component regulatory system	Absent	Absent	Absent	Absent	Absent	Absent	Absent	Absent
M00521	CiaH-CiaR two-component regulatory system	Two-component regulatory system	Absent	Absent	Absent	Absent	Absent	Absent	Absent	Absent
M00522	SalK-SalR two-component regulatory system	Two-component regulatory system	Absent	Absent	Absent	Absent	Absent	Absent	Absent	Absent
M00523	RegB-RegA (redox response) two-component regulatory system	Two-component regulatory system	Absent	Present	Absent	Absent	Present	Absent	Absent	Absent
M00524	FixL-FixJ (nitrogen fixation) two-component regulatory system	Two-component regulatory system	Absent	Absent	Absent	Present	Absent	Absent	Absent	Absent
M00525	Lysine biosynthesis, acetyl-DAP pathway, aspartate => lysine	Lysine metabolism	Absent	Absent	Absent	Absent	Absent	Absent	Absent	Absent
M00526	Lysine biosynthesis, DAP dehydrogenase pathway, aspartate => lysine	Lysine metabolism	Absent	Present	Absent	Present	Present	Absent	Absent	Absent
M00527	Lysine biosynthesis, DAP aminotransferase pathway, aspartate => lysine	Lysine metabolism	Absent	Present	Absent	Present	Present	Absent	Absent	Absent
M00528	Nitrification, ammonia => nitrite	Nitrogen metabolism	Absent	Absent	Absent	Absent	Absent	Absent	Absent	Absent
M00529	Denitrification, nitrate => nitrogen	Nitrogen metabolism	Absent	Absent	Absent	Absent	Absent	Absent	Absent	Absent
M00530	Dissimilatory nitrate reduction, nitrate => ammonia	Nitrogen metabolism	Absent	Absent	Absent	Absent	Absent	Absent	Absent	Absent
M00531	Assimilatory nitrate reduction, nitrate => ammonia	Nitrogen metabolism	Absent	Absent	Absent	Absent	Absent	Absent	Absent	Absent
M00532	Photorespiration	Other carbohydrate metabolism	Absent	Absent	Absent	Absent	Absent	Absent	Absent	Absent
M00533	Homoprotocatechuate degradation, homoprotocatechuate => 2-oxohept-3-enedioate	Aromatic amino acid metabolism	Absent	Absent	Absent	Absent	Absent	Absent	Absent	Absent
M00534	Naphthalene degradation, naphthalene => salicylate	Aromatics degradation	Absent	Absent	Absent	Absent	Absent	Absent	Absent	Absent
M00535	Isoleucine biosynthesis, pyruvate => 2-oxobutanoate	Branched-chain amino acid metabolism	Absent	Absent	Absent	Absent	Absent	Absent	Absent	Absent
M00537	Xylene degradation, xylene => methylbenzoate	Aromatics degradation	Absent	Absent	Absent	Absent	Absent	Absent	Absent	Absent
M00538	Toluene degradation, toluene => benzoate	Aromatics degradation	Absent	Absent	Absent	Absent	Absent	Absent	Absent	Absent
M00539	Cumate degradation, p-cumate => 2-oxopent-4-enoate + 2-methylpropanoate	Aromatics degradation	Absent	Absent	Absent	Absent	Absent	Absent	Absent	Absent
M00540	Benzoate degradation, cyclohexanecarboxylic acid =>pimeloyl-CoA	Aromatics degradation	Absent	Absent	Absent	Absent	Absent	Absent	Absent	Absent
M00541	Benzoyl-CoA degradation, benzoyl-CoA => 3-hydroxypimeloyl-CoA	Aromatics degradation	Absent	Absent	Absent	Absent	Absent	Absent	Absent	Absent
M00542	EHEC/EPEC pathogenicity signature, T3SS and effectors	Pathogenicity	Absent	Absent	Absent	Absent	Absent	Absent	Absent	Absent
M00543	Biphenyl degradation, biphenyl => 2-oxopent-4-enoate + benzoate	Aromatics degradation	Absent	Absent	Absent	Absent	Absent	Absent	Absent	Absent
M00544	Carbazole degradation, carbazole => 2-oxopent-4-enoate + anthranilate	Aromatics degradation	Absent	Absent	Absent	Absent	Absent	Absent	Absent	Absent
M00545	Trans-cinnamate degradation, trans-cinnamate => acetyl-CoA	Aromatic amino acid metabolism	Absent	Absent	Absent	Absent	Absent	Absent	Absent	Absent
M00546	Purine degradation, xanthine => urea	Purine metabolism	Absent	Absent	Absent	Absent	Present	Absent	Absent	Absent
M00547	Benzene/toluene degradation, benzene => catechol / toluene => 3-methylcatechol	Aromatics degradation	Absent	Absent	Absent	Absent	Absent	Absent	Absent	Absent
M00548	Benzene degradation, benzene => catechol	Aromatics degradation	Absent	Absent	Absent	Absent	Present	Absent	Absent	Absent
M00549	Nucleotide sugar biosynthesis, glucose => UDP-glucose	Other carbohydrate metabolism	Absent	Absent	Absent	Absent	Absent	Absent	Absent	Absent
M00550	Ascorbate degradation, ascorbate => D-xylulose-5P	Other carbohydrate metabolism	Absent	Absent	Absent	Absent	Absent	Absent	Absent	Absent
M00551	Benzoate degradation, benzoate => catechol / methylbenzoate => methylcatechol	Aromatics degradation	Absent	Absent	Absent	Absent	Present	Absent	Absent	Absent
M00552	D-galactonate degradation, De Ley-Doudoroff pathway, D-galactonate => glycerate-3P	Other carbohydrate metabolism	Absent	Absent	Absent	Absent	Present	Absent	Absent	Absent
M00554	Nucleotide sugar biosynthesis, galactose => UDP-galactose	Other carbohydrate metabolism	Absent	Absent	Absent	Absent	Absent	Absent	Absent	Absent
M00555	Betaine biosynthesis, choline => betaine	Serine and threonine metabolism	Absent	Absent	Absent	Present	Absent	Absent	Absent	Absent
M00563	Methanogenesis, methylamine/dimethylamine/trimethylamine => methane	Methane metabolism	Absent	Absent	Absent	Absent	Absent	Absent	Absent	Absent
M00564	Helicobacter pylori pathogenicity signature, cagA pathogenicity island	Pathogenicity	Absent	Absent	Absent	Absent	Absent	Absent	Absent	Absent
M00565	Trehalose biosynthesis, D-glucose 1P => trehalose	Other carbohydrate metabolism	Absent	Absent	Absent	Present	Absent	Absent	Absent	Absent
M00566	Dipeptide transport system, Firmicutes	Peptide and nickel transport system	Absent	Absent	Absent	Absent	Absent	Absent	Absent	Absent
M00567	Methanogenesis, CO2 => methane	Methane metabolism	Absent	Absent	Absent	Absent	Absent	Absent	Absent	Absent
M00568	Catechol ortho-cleavage, catechol => 3-oxoadipate	Aromatics degradation	Absent	Absent	Absent	Absent	Present	Absent	Absent	Absent
M00569	Catechol meta-cleavage, catechol => acetyl-CoA / 4-methylcatechol => propanoyl-CoA	Aromatics degradation	Absent	Absent	Absent	Absent	Absent	Absent	Absent	Absent
M00570	Isoleucine biosynthesis, threonine => 2-oxobutanoate => isoleucine	Branched-chain amino acid metabolism	Present	Present	Absent	Present	Present	Absent	Absent	Absent
M00571	AlgE-type Mannuronan C-5-Epimerase transport system	Bacterial secretion system	Absent	Present	Absent	Present	Present	Absent	Absent	Absent
M00572	Pimeloyl-ACP biosynthesis, BioC-BioH pathway, malonyl-ACP => pimeloyl-ACP	Cofactor and vitamin metabolism	Absent	Present	Absent	Present	Present	Absent	Absent	Absent
M00573	Biotin biosynthesis, BioI pathway, long-chain-acyl-ACP => pimeloyl-ACP => biotin	Cofactor and vitamin metabolism	Absent	Present	Absent	Present	Present	Absent	Absent	Absent
M00574	Pertussis pathogenicity signature 1, pertussis toxin	Pathogenicity	Absent	Absent	Absent	Absent	Absent	Absent	Absent	Absent
M00575	Pertussis pathogenicity signature 2, T1SS	Pathogenicity	Absent	Absent	Absent	Absent	Absent	Absent	Absent	Absent
M00577	Biotin biosynthesis, BioW pathway, pimelate => pimeloyl-CoA => biotin	Cofactor and vitamin metabolism	Absent	Present	Absent	Present	Present	Absent	Absent	Absent
M00579	Phosphate acetyltransferase-acetate kinase pathway, acetyl-CoA => acetate	Carbon fixation	Absent	Absent	Absent	Absent	Absent	Absent	Absent	Absent
M00580	Pentose phosphate pathway, archaea, fructose 6P => ribose 5P	Central carbohydrate metabolism	Absent	Absent	Absent	Absent	Absent	Absent	Absent	Absent
M00581	Biotin transport system	Metallic cation, iron-siderophore and vitamin B12 transport system	Absent	Absent	Absent	Absent	Absent	Absent	Absent	Absent
M00582	Energy-coupling factor transport system	Metallic cation, iron-siderophore and vitamin B12 transport system	Absent	Absent	Absent	Absent	Absent	Absent	Absent	Absent
M00583	Putative peptide transport system	ABC-2 type and other transport systems	Absent	Absent	Absent	Absent	Absent	Absent	Absent	Absent
M00584	Acetoin utilization transport system	ABC-2 type and other transport systems	Absent	Absent	Absent	Absent	Absent	Absent	Absent	Absent
M00585	L-Cystine transport system	Phosphate and amino acid transport system	Absent	Absent	Absent	Absent	Absent	Absent	Absent	Absent
M00586	Putative amino-acid transport system	Phosphate and amino acid transport system	Absent	Absent	Absent	Absent	Absent	Absent	Absent	Absent
M00587	Arginine/lysine/histidine/glutamine transport system	Phosphate and amino acid transport system	Absent	Absent	Absent	Absent	Absent	Absent	Absent	Absent
M00589	Putative lysine transport system	Phosphate and amino acid transport system	Absent	Absent	Absent	Absent	Absent	Absent	Absent	Absent
M00590	Erythritol transport system	Saccharide, polyol, and lipid transport system	Absent	Absent	Absent	Absent	Absent	Absent	Absent	Absent
M00591	Putative xylitol transport system	Saccharide, polyol, and lipid transport system	Absent	Absent	Absent	Absent	Absent	Absent	Absent	Absent
M00592	Inositol transport system	Saccharide, polyol, and lipid transport system	Absent	Absent	Absent	Absent	Absent	Absent	Absent	Absent
M00593	Inositol transport system	Saccharide, polyol, and lipid transport system	Absent	Absent	Absent	Absent	Absent	Absent	Absent	Absent
M00595	Thiosulfate oxidation by SOX complex, thiosulfate => sulfate	Sulfur metabolism	Absent	Present	Present	Present	Present	Absent	Absent	Absent
M00596	Dissimilatory sulfate reduction, sulfate => H2S	Sulfur metabolism	Absent	Present	Absent	Absent	Absent	Absent	Absent	Absent
M00597	Anoxygenic photosystem II	Photosynthesis	Absent	Absent	Absent	Absent	Absent	Absent	Absent	Absent
M00598	Anoxygenic photosystem I	Photosynthesis	Absent	Absent	Absent	Absent	Absent	Absent	Absent	Absent
M00599	Inositol-phosphate transport system	Saccharide, polyol, and lipid transport system	Absent	Absent	Absent	Absent	Absent	Absent	Absent	Absent
M00600	alpha-1,4-Digalacturonate transport system	Saccharide, polyol, and lipid transport system	Absent	Absent	Absent	Absent	Absent	Absent	Absent	Absent
M00601	Putative chitobiose transport system	Saccharide, polyol, and lipid transport system	Absent	Absent	Absent	Absent	Absent	Absent	Absent	Absent
M00602	Arabinosaccharide transport system	Saccharide, polyol, and lipid transport system	Absent	Absent	Absent	Absent	Present	Absent	Absent	Absent
M00603	Putative aldouronate transport system	Saccharide, polyol, and lipid transport system	Absent	Absent	Absent	Absent	Absent	Absent	Absent	Absent
M00604	Trehalose transport system	Saccharide, polyol, and lipid transport system	Absent	Absent	Absent	Absent	Absent	Absent	Absent	Absent
M00605	Glucose/mannose transport system	Saccharide, polyol, and lipid transport system	Absent	Present	Absent	Absent	Present	Absent	Absent	Absent
M00606	N,N'-Diacetylchitobiose transport system	Saccharide, polyol, and lipid transport system	Absent	Absent	Absent	Absent	Present	Absent	Absent	Absent
M00607	Glycerol transport system	Saccharide, polyol, and lipid transport system	Absent	Absent	Absent	Absent	Present	Absent	Absent	Absent
M00608	2-Oxocarboxylic acid chain extension, 2-oxoglutarate => 2-oxoadipate => 2-oxopimelate => 2-oxosuberate	Methane metabolism	Absent	Absent	Absent	Absent	Absent	Absent	Absent	Absent
M00609	Cysteine biosynthesis, methionine => cysteine	Cysteine and methionine metabolism	Absent	Absent	Absent	Absent	Absent	Absent	Absent	Absent
M00610	PTS system, D-glucosaminate-specific II component	Phosphotransferase system (PTS)	Absent	Absent	Absent	Absent	Absent	Absent	Absent	Absent
M00611	Oxygenic photosynthesis in plants and cyanobacteria	Metabolic capacity	Absent	Absent	Absent	Absent	Absent	Absent	Absent	Absent
M00612	Anoxygenic photosynthesis in purple bacteria	Metabolic capacity	Absent	Absent	Absent	Absent	Absent	Absent	Absent	Absent
M00613	Anoxygenic photosynthesis in green nonsulfur bacteria	Metabolic capacity	Absent	Absent	Absent	Absent	Absent	Absent	Absent	Absent
M00614	Anoxygenic photosynthesis in green sulfur bacteria	Metabolic capacity	Absent	Absent	Absent	Absent	Absent	Absent	Absent	Absent
M00615	Nitrate assimilation	Metabolic capacity	Absent	Absent	Absent	Absent	Absent	Absent	Absent	Absent
M00616	Sulfate-sulfur assimilation	Metabolic capacity	Absent	Absent	Absent	Absent	Absent	Absent	Absent	Absent
M00617	Methanogen	Metabolic capacity	Absent	Absent	Absent	Absent	Absent	Absent	Absent	Absent
M00618	Acetogen	Metabolic capacity	Absent	Absent	Absent	Absent	Absent	Absent	Absent	Absent
M00619	Xylobiose transport system	Saccharide, polyol, and lipid transport system	Absent	Absent	Absent	Absent	Absent	Absent	Absent	Absent
M00620	Incomplete reductive citrate cycle, acetyl-CoA => oxoglutarate	Carbon fixation	Absent	Absent	Absent	Absent	Absent	Absent	Absent	Absent
M00622	Nicotinate degradation, nicotinate => fumarate	Cofactor and vitamin metabolism	Absent	Absent	Absent	Absent	Absent	Absent	Absent	Absent
M00623	Phthalate degradation, phthalate => protocatechuate	Aromatics degradation	Absent	Absent	Absent	Absent	Absent	Absent	Absent	Absent
M00624	Terephthalate degradation, terephthalate => 3,4-dihydroxybenzoate	Aromatics degradation	Absent	Absent	Absent	Absent	Absent	Absent	Absent	Absent
M00625	Methicillin resistance	Drug resistance	Absent	Absent	Absent	Absent	Absent	Absent	Absent	Absent
M00627	beta-Lactam resistance, Bla system	Drug resistance	Absent	Absent	Absent	Absent	Absent	Absent	Absent	Absent
M00628	beta-Lactam resistance, AmpC system	Drug resistance	Absent	Absent	Absent	Absent	Present	Absent	Absent	Absent
M00630	D-Galacturonate degradation (fungi), D-galacturonate => glycerol	Other carbohydrate metabolism	Absent	Absent	Absent	Absent	Absent	Absent	Absent	Absent
M00631	D-Galacturonate degradation (bacteria), D-galacturonate => pyruvate + D-glyceraldehyde 3P	Other carbohydrate metabolism	Absent	Absent	Absent	Absent	Absent	Absent	Absent	Absent
M00632	Galactose degradation, Leloir pathway, galactose => alpha-D-glucose-1P	Other carbohydrate metabolism	Absent	Absent	Absent	Absent	Absent	Absent	Absent	Absent
M00633	Semi-phosphorylative Entner-Doudoroff pathway, gluconate/galactonate => glycerate-3P	Central carbohydrate metabolism	Absent	Absent	Absent	Absent	Absent	Absent	Absent	Absent
M00634	Oleandomycin transport system	ABC-2 type and other transport systems	Absent	Absent	Absent	Absent	Absent	Absent	Absent	Absent
M00635	Tetracycline resistance, TetAB(46) transporter	Drug efflux transporter/pump	Absent	Absent	Absent	Absent	Absent	Absent	Absent	Absent
M00636	Phthalate degradation, phthalate => protocatechuate	Aromatics degradation	Absent	Absent	Absent	Absent	Absent	Absent	Absent	Absent
M00637	Anthranilate degradation, anthranilate => catechol	Aromatics degradation	Absent	Absent	Absent	Absent	Present	Absent	Absent	Absent
M00638	Salicylate degradation, salicylate => gentisate	Aromatics degradation	Absent	Absent	Absent	Absent	Absent	Absent	Absent	Absent
M00639	Multidrug resistance, efflux pump MexCD-OprJ	Drug resistance	Absent	Absent	Absent	Absent	Absent	Absent	Absent	Absent
M00641	Multidrug resistance, efflux pump MexEF-OprN	Drug resistance	Absent	Absent	Absent	Absent	Present	Absent	Absent	Absent
M00642	Multidrug resistance, efflux pump MexJK-OprM	Drug resistance	Absent	Absent	Absent	Absent	Present	Absent	Absent	Absent
M00643	Multidrug resistance, efflux pump MexXY-OprM	Drug resistance	Absent	Absent	Absent	Absent	Absent	Absent	Absent	Absent
M00644	Vanadium resistance, efflux pump MexGHI-OpmD	Drug efflux transporter/pump	Absent	Absent	Absent	Absent	Absent	Absent	Absent	Absent
M00645	Multidrug resistance, efflux pump SmeABC	Drug efflux transporter/pump	Absent	Absent	Absent	Absent	Absent	Absent	Absent	Absent
M00646	Multidrug resistance, efflux pump AcrAD-TolC	Drug efflux transporter/pump	Absent	Absent	Absent	Absent	Absent	Absent	Absent	Absent
M00647	Multidrug resistance, efflux pump AcrAB-TolC/SmeDEF	Drug efflux transporter/pump	Absent	Absent	Absent	Present	Present	Absent	Absent	Absent
M00648	Multidrug resistance, efflux pump MdtABC	Drug efflux transporter/pump	Absent	Absent	Absent	Absent	Absent	Absent	Absent	Absent
M00649	Multidrug resistance, efflux pump AdeABC	Drug resistance	Absent	Absent	Absent	Absent	Absent	Absent	Absent	Absent
M00651	Vancomycin resistance, D-Ala-D-Lac type	Drug resistance	Absent	Absent	Absent	Absent	Absent	Absent	Absent	Absent
M00652	Vancomycin resistance, D-Ala-D-Ser type	Drug resistance	Absent	Absent	Absent	Absent	Absent	Absent	Absent	Absent
M00653	AauS-AauR (acidic amino acids utilization) two-component regulatory system	Two-component regulatory system	Absent	Absent	Absent	Absent	Present	Absent	Absent	Absent
M00654	ParS-ParR (polymyxin-adaptive resistance) two-component regulatory system	Two-component regulatory system	Absent	Absent	Absent	Absent	Absent	Absent	Absent	Absent
M00655	AdeS-AdeR two-component regulatory system	Two-component regulatory system	Absent	Absent	Absent	Absent	Absent	Absent	Absent	Absent
M00656	VanS-VanR (VanB type vancomycin resistance) two-component regulatory system	Two-component regulatory system	Absent	Absent	Absent	Absent	Absent	Absent	Absent	Absent
M00657	VanS-VanR (VanE type vancomycin resistance) two-component regulatory system	Two-component regulatory system	Absent	Absent	Absent	Absent	Absent	Absent	Absent	Absent
M00658	VanS-VanR (actinomycete type vancomycin resistance) two-component regulatory system	Two-component regulatory system	Absent	Absent	Absent	Absent	Absent	Absent	Absent	Absent
M00660	Xanthomonas spp. pathogenicity signature, T3SS and effectors	Plant pathogenicity	Absent	Absent	Absent	Absent	Absent	Absent	Absent	Absent
M00661	Paspaline biosynthesis, geranylgeranyl-PP + indoleglycerol phosphate => paspaline	Biosynthesis of other secondary metabolites	Absent	Absent	Absent	Absent	Absent	Absent	Absent	Absent
M00662	Hk1-Rrp1 (glycerol uptake and utilization) two-component regulatory system	Two-component regulatory system	Absent	Absent	Absent	Absent	Absent	Absent	Absent	Absent
M00663	SsrA-SsrB two-component regulatory system	Two-component regulatory system	Absent	Absent	Absent	Absent	Absent	Absent	Absent	Absent
M00664	Nodulation	Symbiosis	Absent	Absent	Absent	Absent	Absent	Absent	Absent	Absent
M00667	Tetracycline resistance, efflux pump	Drug efflux transporter/pump	Absent	Absent	Absent	Absent	Absent	Absent	Absent	Absent
M00668	Tetracycline resistance, TetA transporter	Drug efflux transporter/pump	Absent	Absent	Absent	Absent	Absent	Absent	Absent	Absent
M00669	gamma-Hexachlorocyclohexane transport system	Saccharide, polyol, and lipid transport system	Present	Present	Present	Present	Present	Absent	Absent	Absent
M00670	Mce transport system	Saccharide, polyol, and lipid transport system	Present	Present	Present	Present	Present	Absent	Absent	Absent
M00672	Penicillin biosynthesis, aminoadipate + cycteine + valine => penicillin	beta-Lactam biosynthesis	Absent	Absent	Absent	Absent	Absent	Absent	Absent	Absent
M00673	Cephamycin C biosynthesis, aminoadipate + cycteine + valine => cephamycin C	beta-Lactam biosynthesis	Absent	Absent	Absent	Absent	Absent	Absent	Absent	Absent
M00674	Clavaminate biosynthesis, arginine + glyceraldehyde-3P => clavaminate	beta-Lactam biosynthesis	Absent	Absent	Absent	Absent	Absent	Absent	Absent	Absent
M00675	Carbapenem-3-carboxylate biosynthesis, pyrroline-5-carboxylate + malonyl-CoA => carbapenem-3-carboxylate	beta-Lactam biosynthesis	Absent	Absent	Absent	Absent	Absent	Absent	Absent	Absent
M00676	PI3K-Akt signaling	Cell signaling	Absent	Absent	Absent	Absent	Absent	Absent	Absent	Absent
M00677	Wnt signaling	Cell signaling	Absent	Absent	Absent	Absent	Absent	Absent	Absent	Absent
M00678	Hedgehog signaling	Cell signaling	Absent	Absent	Absent	Absent	Absent	Absent	Absent	Absent
M00679	BMP signaling	Cell signaling	Absent	Absent	Absent	Absent	Absent	Absent	Absent	Absent
M00680	TGF-beta signaling	Cell signaling	Absent	Absent	Absent	Absent	Absent	Absent	Absent	Absent
M00681	Activin signaling	Cell signaling	Absent	Absent	Absent	Absent	Absent	Absent	Absent	Absent
M00682	Notch signaling	Cell signaling	Absent	Absent	Absent	Absent	Absent	Absent	Absent	Absent
M00683	Hippo signaling	Cell signaling	Absent	Absent	Absent	Absent	Absent	Absent	Absent	Absent
M00684	JAK-STAT signaling	Cell signaling	Absent	Absent	Absent	Absent	Absent	Absent	Absent	Absent
M00685	Apoptotic machinery	Cell signaling	Absent	Absent	Absent	Absent	Absent	Absent	Absent	Absent
M00686	Toll-like receptor signaling	Cell signaling	Absent	Absent	Absent	Absent	Absent	Absent	Absent	Absent
M00687	MAPK (ERK1/2) signaling	Cell signaling	Absent	Absent	Absent	Absent	Absent	Absent	Absent	Absent
M00688	MAPK (JNK) signaling	Cell signaling	Absent	Absent	Absent	Absent	Absent	Absent	Absent	Absent
M00689	MAPK (p38) signaling	Cell signaling	Absent	Absent	Absent	Absent	Absent	Absent	Absent	Absent
M00690	MAPK (ERK5) signaling	Cell signaling	Absent	Absent	Absent	Absent	Absent	Absent	Absent	Absent
M00691	DNA damage-induced cell cycle checkpoints	Cell signaling	Absent	Absent	Absent	Absent	Absent	Absent	Absent	Absent
M00692	Cell cycle - G1/S transition	Cell signaling	Absent	Absent	Absent	Absent	Absent	Absent	Absent	Absent
M00693	Cell cycle - G2/M transition	Cell signaling	Absent	Absent	Absent	Absent	Absent	Absent	Absent	Absent
M00694	cGMP signaling	Cell signaling	Absent	Absent	Absent	Absent	Absent	Absent	Absent	Absent
M00695	cAMP signaling	Cell signaling	Absent	Absent	Absent	Absent	Absent	Absent	Absent	Absent
M00696	Multidrug resistance, efflux pump AcrEF-TolC	Drug resistance	Absent	Absent	Absent	Absent	Absent	Absent	Absent	Absent
M00697	Multidrug resistance, efflux pump MdtEF-TolC	Drug resistance	Absent	Absent	Absent	Absent	Present	Absent	Absent	Absent
M00698	Multidrug resistance, efflux pump BpeEF-OprC	Drug resistance	Absent	Absent	Absent	Present	Absent	Absent	Absent	Absent
M00699	Multidrug resistance, efflux pump AmeABC	Drug efflux transporter/pump	Absent	Absent	Absent	Absent	Absent	Absent	Absent	Absent
M00700	Multidrug resistance, efflux pump AbcA	Drug resistance	Absent	Absent	Absent	Absent	Absent	Absent	Absent	Absent
M00701	Multidrug resistance, efflux pump EmrAB	Drug efflux transporter/pump	Absent	Absent	Absent	Absent	Absent	Absent	Absent	Absent
M00702	Multidrug resistance, efflux pump NorB	Drug resistance	Absent	Absent	Absent	Absent	Absent	Absent	Absent	Absent
M00704	Tetracycline resistance, efflux pump Tet38	Drug resistance	Absent	Absent	Absent	Absent	Absent	Absent	Absent	Absent
M00705	Multidrug resistance, efflux pump MepA	Drug resistance	Absent	Absent	Absent	Absent	Absent	Absent	Absent	Absent
M00706	Multidrug resistance, EfrAB transporter	Drug efflux transporter/pump	Absent	Absent	Absent	Absent	Absent	Absent	Absent	Absent
M00707	Multidrug resistance, MdlAB/SmdAB transporter	Drug efflux transporter/pump	Absent	Absent	Absent	Absent	Absent	Absent	Absent	Absent
M00708	Multidrug resistance, PatAB transporter	Drug efflux transporter/pump	Absent	Absent	Absent	Absent	Absent	Absent	Absent	Absent
M00709	Macrolide resistance, MacAB-TolC transporter	Drug efflux transporter/pump	Absent	Absent	Absent	Absent	Present	Absent	Absent	Absent
M00710	Multidrug resistance, efflux pump EbrAB	Drug efflux transporter/pump	Absent	Absent	Absent	Absent	Absent	Absent	Absent	Absent
M00711	Multidrug resistance, efflux pump MdtIJ	Drug efflux transporter/pump	Absent	Absent	Absent	Absent	Absent	Absent	Absent	Absent
M00712	Multidrug resistance, efflux pump YkkCD	Drug efflux transporter/pump	Absent	Absent	Absent	Absent	Absent	Absent	Absent	Absent
M00713	Fluoroquinolone resistance, efflux pump LfrA	Drug efflux transporter/pump	Absent	Absent	Absent	Absent	Absent	Absent	Absent	Absent
M00714	Multidrug resistance, efflux pump QacA	Drug resistance	Absent	Absent	Absent	Absent	Absent	Absent	Absent	Absent
M00715	Lincosamide resistance, efflux pump LmrB	Drug efflux transporter/pump	Absent	Absent	Absent	Absent	Absent	Absent	Absent	Absent
M00716	ArlS-ArlR (virulence regulation) two-component regulatory system	Two-component regulatory system	Absent	Absent	Absent	Absent	Absent	Absent	Absent	Absent
M00717	Multidrug resistance, efflux pump NorA	Drug efflux transporter/pump	Absent	Absent	Absent	Absent	Absent	Absent	Absent	Absent
M00718	Multidrug resistance, efflux pump MexAB-OprM	Drug resistance	Absent	Absent	Absent	Absent	Absent	Absent	Absent	Absent
M00719	Ihk-Irr (virulence regulation) two-component regulatory system	Two-component regulatory system	Absent	Absent	Absent	Absent	Absent	Absent	Absent	Absent
M00720	Multidrug resistance, efflux pump VexEF-TolC	Drug efflux transporter/pump	Absent	Present	Absent	Present	Present	Absent	Absent	Absent
M00721	Cationic antimicrobial peptide (CAMP) resistance, arnBCADTEF operon	Drug resistance	Absent	Absent	Absent	Absent	Absent	Absent	Absent	Absent
M00722	Cationic antimicrobial peptide (CAMP) resistance, ethanolaminephosphotransferase EptA	Drug resistance	Absent	Absent	Absent	Absent	Absent	Absent	Absent	Absent
M00723	Cationic antimicrobial peptide (CAMP) resistance, ethanolaminephosphotransferase EptB	Drug resistance	Absent	Absent	Absent	Absent	Absent	Absent	Absent	Absent
M00724	Cationic antimicrobial peptide (CAMP) resistance, palmitoyl transferase PagP	Drug resistance	Absent	Absent	Absent	Absent	Absent	Absent	Absent	Absent
M00725	Cationic antimicrobial peptide (CAMP) resistance, dltABCD operon	Drug resistance	Absent	Absent	Absent	Absent	Absent	Absent	Absent	Absent
M00726	Cationic antimicrobial peptide (CAMP) resistance, lysyl-phosphatidylglycerol (L-PG) synthase MprF	Drug resistance	Absent	Absent	Absent	Absent	Absent	Absent	Absent	Absent
M00727	Cationic antimicrobial peptide (CAMP) resistance, N-acetylmuramoyl-L-alanine amidase AmiA and AmiC	Drug resistance	Absent	Absent	Absent	Absent	Absent	Absent	Absent	Absent
M00728	Cationic antimicrobial peptide (CAMP) resistance, envelope protein folding and degrading factors DegP and DsbA	Drug resistance	Absent	Absent	Absent	Absent	Absent	Absent	Absent	Absent
M00729	Fluoroquinolone resistance, gyrase-protecting protein Qnr	Drug resistance	Absent	Absent	Absent	Absent	Absent	Absent	Absent	Absent
M00730	Cationic antimicrobial peptide (CAMP) resistance, VraFG transporter	Drug resistance	Absent	Absent	Absent	Absent	Absent	Absent	Absent	Absent
M00731	Bacitracin transport system	ABC-2 type and other transport systems	Absent	Absent	Absent	Absent	Absent	Absent	Absent	Absent
M00732	Cationic antimicrobial peptide transport system	ABC-2 type and other transport systems	Absent	Absent	Absent	Absent	Absent	Absent	Absent	Absent
M00733	GraS-GraR (cationic antimicrobial peptide transport) two-component regulatory system	Two-component regulatory system	Absent	Absent	Absent	Absent	Absent	Absent	Absent	Absent
M00734	BraS-BraR (bacitracin transport) two-component regulatory system	Two-component regulatory system	Absent	Absent	Absent	Absent	Absent	Absent	Absent	Absent
M00736	Nocardicin A biosynthesis, L-pHPG + arginine + serine => nocardicin A	beta-Lactam biosynthesis	Absent	Absent	Absent	Absent	Absent	Absent	Absent	Absent
M00737	Bacitracin resistance, VraDE transporter	Drug efflux transporter/pump	Absent	Absent	Absent	Absent	Absent	Absent	Absent	Absent
M00738	Bacitracin resistance, BceAB transporter	Drug efflux transporter/pump	Absent	Absent	Absent	Absent	Absent	Absent	Absent	Absent
M00739	Cationic peptide transport system	Peptide and nickel transport system	Absent	Absent	Absent	Absent	Absent	Absent	Absent	Absent
M00740	Methylaspartate cycle	Other carbohydrate metabolism	Absent	Absent	Absent	Absent	Absent	Absent	Absent	Absent
M00741	Propanoyl-CoA metabolism, propanoyl-CoA => succinyl-CoA	Other carbohydrate metabolism	Absent	Absent	Absent	Absent	Absent	Absent	Absent	Absent
M00742	Aminoglycoside resistance, protease FtsH	Drug resistance	Absent	Absent	Absent	Present	Present	Absent	Absent	Absent
M00743	Aminoglycoside resistance, protease HtpX	Drug resistance	Absent	Absent	Absent	Present	Present	Absent	Absent	Absent
M00744	Cationic antimicrobial peptide (CAMP) resistance, protease PgtE	Drug resistance	Absent	Absent	Absent	Absent	Absent	Absent	Absent	Absent
M00745	Imipenem resistance, repression of porin OprD	Drug resistance	Absent	Absent	Absent	Absent	Present	Absent	Absent	Absent
M00746	Multidrug resistance, repression of porin OmpF	Drug resistance	Absent	Absent	Absent	Absent	Absent	Absent	Absent	Absent
M00747	Bacitracin transport system	ABC-2 type and other transport systems	Absent	Absent	Absent	Absent	Absent	Absent	Absent	Absent
M00754	Nisin resistance, phage shock protein homolog LiaH	Drug resistance	Absent	Absent	Absent	Absent	Absent	Absent	Absent	Absent
M00760	Erythromycin resistance, macrolide 2'-phosphotransferase I MphA	Drug resistance	Absent	Absent	Absent	Absent	Absent	Absent	Absent	Absent
M00761	Undecaprenylphosphate alpha-L-Ara4N biosynthesis, UDP-GlcA => undecaprenyl phosphate alpha-L-Ara4N	Other carbohydrate metabolism	Absent	Present	Absent	Absent	Present	Absent	Absent	Absent
M00762	Copper-processing system	ABC-2 type and other transport systems	Absent	Absent	Absent	Absent	Absent	Absent	Absent	Absent
M00763	Ornithine biosynthesis, mediated by LysW, glutamate => ornithine	Arginine and proline metabolism	Absent	Absent	Absent	Absent	Absent	Absent	Absent	Absent
M00764	PTS system, fructoselysine/glucoselysine-specific II component	Phosphotransferase system (PTS)	Absent	Absent	Absent	Absent	Absent	Absent	Absent	Absent
M00765	Multidrug resistance, efflux pump Bmr	Drug efflux transporter/pump	Absent	Absent	Absent	Absent	Absent	Absent	Absent	Absent
M00766	Streptomycin resistance, deactivating enzyme StrAB	Drug resistance	Absent	Absent	Absent	Absent	Absent	Absent	Absent	Absent
M00767	Multidrug resistance, efflux pump OqxAB	Drug efflux transporter/pump	Absent	Absent	Absent	Absent	Absent	Absent	Absent	Absent
M00768	Multidrug resistance, efflux pump GesABC	Drug efflux transporter/pump	Absent	Absent	Absent	Absent	Absent	Absent	Absent	Absent
M00769	Multidrug resistance, efflux pump MexPQ-OpmE	Drug resistance	Absent	Absent	Absent	Absent	Absent	Absent	Absent	Absent
M00770	PfeS-PfeR (enterobactin-dependent iron acquisition) two-component regulatory system	Two-component regulatory system	Absent	Absent	Absent	Absent	Present	Absent	Absent	Absent
M00771	FitF-FitH (insecticidal toxin regulation) two-component regulatory system	Two-component regulatory system	Absent	Absent	Absent	Absent	Absent	Absent	Absent	Absent
M00772	HupT-HupR (hydrogenase synthesis regulation) two-component regulatory system	Two-component regulatory system	Absent	Absent	Absent	Absent	Absent	Absent	Absent	Absent
M00773	Tylosin biosynthesis, methylmalonyl-CoA + malonyl-CoA => tylactone => tylosin	Macrolide biosynthesis	Absent	Absent	Absent	Absent	Absent	Absent	Absent	Absent
M00774	Erythromycin biosynthesis, propanoyl-CoA + methylmalonyl-CoA => deoxyerythronolide B => erythromycin A/B	Macrolide biosynthesis	Absent	Absent	Absent	Absent	Absent	Absent	Absent	Absent
M00775	Oleandomycin biosynthesis, malonyl-CoA + methylmalonyl-CoA => 8,8a-deoxyoleandolide => oleandomycin	Macrolide biosynthesis	Absent	Absent	Absent	Absent	Absent	Absent	Absent	Absent
M00776	Pikromycin/methymycin/neomethymycin biosynthesis, methylmalonyl-CoA + malonyl-CoA => narbonolide/10-deoxymethynolide => pikromycin/methymycin/neomethymycin	Macrolide biosynthesis	Absent	Absent	Absent	Absent	Absent	Absent	Absent	Absent
M00777	Avermectin biosynthesis, 2-methylbutanoyl-CoA/isobutyryl-CoA => 6,8a-Seco-6,8a-deoxy-5-oxoavermectin 1a/1b aglycone => avermectin A1a/B1a/A1b/B1b	Macrolide biosynthesis	Absent	Absent	Absent	Absent	Absent	Absent	Absent	Absent
M00778	Type II polyketide backbone biosynthesis, acyl-CoA + malonyl-CoA => polyketide	Type II polyketide biosynthesis	Absent	Absent	Absent	Absent	Absent	Absent	Absent	Absent
M00779	Dihydrokalafungin biosynthesis, octaketide => dihydrokalafungin	Type II polyketide biosynthesis	Absent	Absent	Absent	Absent	Absent	Absent	Absent	Absent
M00780	Tetracycline/oxytetracycline biosynthesis, pretetramide => tetracycline/oxytetracycline	Type II polyketide biosynthesis	Absent	Absent	Absent	Absent	Absent	Absent	Absent	Absent
M00781	Nogalavinone/aklavinone biosynthesis, deoxynogalonate/deoxyaklanonate => nogalavinone/aklavinone	Type II polyketide biosynthesis	Absent	Absent	Absent	Absent	Absent	Absent	Absent	Absent
M00782	Mithramycin biosynthesis, 4-demethylpremithramycinone => mithramycin	Type II polyketide biosynthesis	Absent	Absent	Absent	Absent	Absent	Absent	Absent	Absent
M00783	Tetracenomycin C/8-demethyltetracenomycin C biosynthesis, tetracenomycin F2 => tetracenomycin C/8-demethyltetracenomycin C	Type II polyketide biosynthesis	Absent	Absent	Absent	Absent	Absent	Absent	Absent	Absent
M00784	Elloramycin biosynthesis, 8-demethyltetracenomycin C => elloramycin A	Type II polyketide biosynthesis	Absent	Absent	Absent	Absent	Absent	Absent	Absent	Absent
M00785	Cycloserine biosynthesis, arginine/serine => cycloserine	Biosynthesis of other secondary metabolites	Absent	Absent	Absent	Absent	Absent	Absent	Absent	Absent
M00786	Fumitremorgin alkaloid biosynthesis, tryptophan + proline => fumitremorgin C/A	Biosynthesis of other secondary metabolites	Absent	Absent	Absent	Absent	Absent	Absent	Absent	Absent
M00787	Bacilysin biosynthesis, prephenate => bacilysin	Biosynthesis of other secondary metabolites	Absent	Absent	Absent	Absent	Absent	Absent	Absent	Absent
M00788	Terpentecin biosynthesis, GGAP => terpentecin	Biosynthesis of other secondary metabolites	Absent	Absent	Absent	Absent	Absent	Absent	Absent	Absent
M00789	Rebeccamycin biosynthesis, tryptophan => rebeccamycin	Biosynthesis of other secondary metabolites	Absent	Absent	Absent	Absent	Absent	Absent	Absent	Absent
M00790	Pyrrolnitrin biosynthesis, tryptophan => pyrrolnitrin	Biosynthesis of other secondary metabolites	Absent	Absent	Absent	Absent	Absent	Absent	Absent	Absent
M00791	Manganese/zinc transport system	Metallic cation, iron-siderophore and vitamin B12 transport system	Absent	Absent	Absent	Absent	Absent	Absent	Absent	Absent
M00792	Manganese/zinc transport system	Metallic cation, iron-siderophore and vitamin B12 transport system	Absent	Absent	Absent	Absent	Absent	Absent	Absent	Absent
M00793	dTDP-L-rhamnose biosynthesis	Polyketide sugar unit biosynthesis	Absent	Present	Absent	Absent	Present	Absent	Absent	Absent
M00794	dTDP-6-deoxy-D-allose biosynthesis	Polyketide sugar unit biosynthesis	Absent	Absent	Absent	Absent	Absent	Absent	Absent	Absent
M00795	dTDP-beta-L-noviose biosynthesis	Polyketide sugar unit biosynthesis	Absent	Absent	Absent	Absent	Absent	Absent	Absent	Absent
M00796	dTDP-D-mycaminose biosynthesis	Polyketide sugar unit biosynthesis	Absent	Absent	Absent	Absent	Absent	Absent	Absent	Absent
M00797	dTDP-D-desosamine biosynthesis	Polyketide sugar unit biosynthesis	Absent	Absent	Absent	Absent	Absent	Absent	Absent	Absent
M00798	dTDP-L-mycarose biosynthesis	Polyketide sugar unit biosynthesis	Absent	Absent	Absent	Absent	Absent	Absent	Absent	Absent
M00799	dTDP-L-oleandrose biosynthesis	Polyketide sugar unit biosynthesis	Absent	Absent	Absent	Absent	Absent	Absent	Absent	Absent
M00800	dTDP-L-megosamine biosynthesis	Polyketide sugar unit biosynthesis	Absent	Absent	Absent	Absent	Absent	Absent	Absent	Absent
M00801	dTDP-L-olivose biosynthesis	Polyketide sugar unit biosynthesis	Absent	Absent	Absent	Absent	Absent	Absent	Absent	Absent
M00802	dTDP-D-forosamine biosynthesis	Polyketide sugar unit biosynthesis	Absent	Absent	Absent	Absent	Absent	Absent	Absent	Absent
M00803	dTDP-D-angolosamine biosynthesis	Polyketide sugar unit biosynthesis	Absent	Absent	Absent	Absent	Absent	Absent	Absent	Absent
M00804	Complete nitrification, comammox, ammonia => nitrite => nitrate	Nitrogen metabolism	Absent	Absent	Absent	Absent	Absent	Absent	Absent	Absent
M00805	Staurosporine biosynthesis, tryptophan => staurosporine	Biosynthesis of other secondary metabolites	Absent	Absent	Absent	Absent	Absent	Absent	Absent	Absent
M00806	PTS system, maltose-specific II component	Phosphotransferase system (PTS)	Absent	Absent	Absent	Absent	Absent	Absent	Absent	Absent
M00807	PTS system, galactose-specific II component	Phosphotransferase system (PTS)	Absent	Absent	Absent	Absent	Absent	Absent	Absent	Absent
M00808	Violacein biosynthesis, tryptophan => violacein	Biosynthesis of other secondary metabolites	Absent	Absent	Absent	Absent	Absent	Absent	Absent	Absent
M00809	PTS system, glucose-specific II component	Phosphotransferase system (PTS)	Absent	Absent	Absent	Absent	Absent	Absent	Absent	Absent
M00810	Nicotine degradation, pyridine pathway, nicotine => 2,6-dihydroxypyridine/succinate semialdehyde	Cofactor and vitamin metabolism	Absent	Absent	Absent	Absent	Absent	Absent	Absent	Absent
M00811	Nicotine degradation, pyrrolidine pathway, nicotine => succinate semialdehyde	Cofactor and vitamin metabolism	Absent	Absent	Absent	Absent	Present	Absent	Absent	Absent
M00812	AgrC2-AgrA2 (virulence regulation) two-component regulatory system	Two-component regulatory system	Absent	Absent	Absent	Absent	Absent	Absent	Absent	Absent
M00813	Lantibiotic transport system	ABC-2 type and other transport systems	Absent	Absent	Absent	Absent	Absent	Absent	Absent	Absent
M00814	Acarbose biosynthesis, sedoheptulopyranose-7P => acarbose	Biosynthesis of other secondary metabolites	Absent	Absent	Absent	Absent	Absent	Absent	Absent	Absent
M00815	Validamycin A biosynthesis, sedoheptulopyranose-7P => validamycin A	Biosynthesis of other secondary metabolites	Absent	Absent	Absent	Absent	Absent	Absent	Absent	Absent
M00816	NisK-NisR (lantibiotic biosynthesis) two-component regulatory system	Two-component regulatory system	Absent	Absent	Absent	Absent	Absent	Absent	Absent	Absent
M00817	Lantibiotic transport system	ABC-2 type and other transport systems	Absent	Absent	Absent	Absent	Absent	Absent	Absent	Absent
M00818	FusK-FusR (virulence regulation) two-component regulatory system	Two-component regulatory system	Absent	Absent	Absent	Absent	Absent	Absent	Absent	Absent
M00819	Pentalenolactone biosynthesis, farnesyl-PP => pentalenolactone	Biosynthesis of other secondary metabolites	Absent	Absent	Absent	Absent	Absent	Absent	Absent	Absent

## Sheet: KEGGModuleStepHit
Module step	Module	KO id	Module Category	rattlesnake_spring_18_Bacteroidetes_36_5 Module step presence	rattlesnake_spring_18_Betaproteobacteria_57_22 Module step presence	rattlesnake_spring_18_Epsilonproteobacteria_31_6 Module step presence	rattlesnake_spring_18_Gammaproteobacteria_58_21 Module step presence	rattlesnake_spring_18_Gammaproteobacteria_60_12 Module step presence	rattlesnake_spring_18_Microgenomates_38_6 Module step presence	rattlesnake_spring_18_Nomurabacteria_42_14 Module step presence	rattlesnake_spring_18_Saccharibacteria_46_7 Module step presence
M00001+01	Glycolysis (Embden-Meyerhof pathway), glucose => pyruvate	(K00844,K12407,K00845,K00886,K08074,K00918)	Central carbohydrate metabolism	Absent	Present	Absent	Present	Present	Absent	Absent	Absent
M00001+02	Glycolysis (Embden-Meyerhof pathway), glucose => pyruvate	(K01810,K06859,K13810,K15916)	Central carbohydrate metabolism	Absent	Present	Absent	Present	Present	Absent	Absent	Absent
M00001+03	Glycolysis (Embden-Meyerhof pathway), glucose => pyruvate	(K00850,K16370,K00918)	Central carbohydrate metabolism	Absent	Present	Absent	Present	Present	Absent	Absent	Absent
M00001+04	Glycolysis (Embden-Meyerhof pathway), glucose => pyruvate	(K01623,K01624,K11645,K16305,K16306)	Central carbohydrate metabolism	Absent	Present	Absent	Present	Present	Absent	Absent	Absent
M00001+05	Glycolysis (Embden-Meyerhof pathway), glucose => pyruvate	K01803	Central carbohydrate metabolism	Absent	Present	Absent	Present	Present	Absent	Absent	Absent
M00001+06	Glycolysis (Embden-Meyerhof pathway), glucose => pyruvate	((K00134,K00150)	Central carbohydrate metabolism	Absent	Present	Absent	Present	Present	Absent	Absent	Absent
M00001+07	Glycolysis (Embden-Meyerhof pathway), glucose => pyruvate	K00927,K11389)	Central carbohydrate metabolism	Absent	Present	Absent	Present	Present	Absent	Absent	Absent
M00001+08	Glycolysis (Embden-Meyerhof pathway), glucose => pyruvate	(K01834,K15633,K15634,K15635)	Central carbohydrate metabolism	Absent	Present	Absent	Present	Present	Absent	Absent	Absent
M00001+09	Glycolysis (Embden-Meyerhof pathway), glucose => pyruvate	K01689	Central carbohydrate metabolism	Absent	Present	Absent	Present	Present	Absent	Absent	Absent
M00001+10	Glycolysis (Embden-Meyerhof pathway), glucose => pyruvate	(K00873,K12406)	Central carbohydrate metabolism	Absent	Present	Absent	Present	Present	Absent	Absent	Absent
M00002+01	Glycolysis, core module involving three-carbon compounds	K01803	Central carbohydrate metabolism	Absent	Present	Absent	Present	Present	Absent	Absent	Absent
M00002+02	Glycolysis, core module involving three-carbon compounds	((K00134,K00150)	Central carbohydrate metabolism	Absent	Present	Absent	Present	Present	Absent	Absent	Absent
M00002+03	Glycolysis, core module involving three-carbon compounds	K00927,K11389)	Central carbohydrate metabolism	Absent	Present	Absent	Present	Present	Absent	Absent	Absent
M00002+04	Glycolysis, core module involving three-carbon compounds	(K01834,K15633,K15634,K15635)	Central carbohydrate metabolism	Absent	Present	Absent	Present	Present	Absent	Absent	Absent
M00002+05	Glycolysis, core module involving three-carbon compounds	K01689	Central carbohydrate metabolism	Absent	Present	Absent	Present	Present	Absent	Absent	Absent
M00002+06	Glycolysis, core module involving three-carbon compounds	(K00873,K12406)	Central carbohydrate metabolism	Absent	Present	Absent	Present	Present	Absent	Absent	Absent
M00003+01	Gluconeogenesis, oxaloacetate => fructose-6P	(K01596,K01610)	Central carbohydrate metabolism	Absent	Present	Absent	Present	Present	Absent	Absent	Absent
M00003+02	Gluconeogenesis, oxaloacetate => fructose-6P	K01689	Central carbohydrate metabolism	Absent	Present	Absent	Present	Present	Absent	Absent	Absent
M00003+03	Gluconeogenesis, oxaloacetate => fructose-6P	(K01834,K15633,K15634,K15635)	Central carbohydrate metabolism	Absent	Present	Absent	Present	Present	Absent	Absent	Absent
M00003+04	Gluconeogenesis, oxaloacetate => fructose-6P	K00927 (K00134,K00150)	Central carbohydrate metabolism	Absent	Present	Absent	Present	Present	Absent	Absent	Absent
M00003+05	Gluconeogenesis, oxaloacetate => fructose-6P	K01803	Central carbohydrate metabolism	Absent	Present	Absent	Present	Present	Absent	Absent	Absent
M00003+06	Gluconeogenesis, oxaloacetate => fructose-6P	((K01623,K01624,K11645)	Central carbohydrate metabolism	Absent	Present	Absent	Present	Present	Absent	Absent	Absent
M00003+07	Gluconeogenesis, oxaloacetate => fructose-6P	(K03841,K02446,K11532,K01086,K04041),K01622)	Central carbohydrate metabolism	Absent	Present	Absent	Present	Present	Absent	Absent	Absent
M00004+01	Pentose phosphate pathway (Pentose phosphate cycle)	(K13937,((K00036,K19243)	Central carbohydrate metabolism	Absent	Present	Absent	Present	Present	Absent	Absent	Absent
M00004+02	Pentose phosphate pathway (Pentose phosphate cycle)	(K01057,K07404)))	Central carbohydrate metabolism	Absent	Present	Absent	Present	Present	Absent	Absent	Absent
M00004+03	Pentose phosphate pathway (Pentose phosphate cycle)	K00033	Central carbohydrate metabolism	Absent	Present	Absent	Present	Present	Absent	Absent	Absent
M00004+04	Pentose phosphate pathway (Pentose phosphate cycle)	K01783	Central carbohydrate metabolism	Absent	Present	Absent	Present	Present	Absent	Absent	Absent
M00004+05	Pentose phosphate pathway (Pentose phosphate cycle)	(K01807,K01808)	Central carbohydrate metabolism	Absent	Present	Absent	Present	Present	Absent	Absent	Absent
M00004+06	Pentose phosphate pathway (Pentose phosphate cycle)	K00615	Central carbohydrate metabolism	Absent	Present	Absent	Present	Present	Absent	Absent	Absent
M00004+07	Pentose phosphate pathway (Pentose phosphate cycle)	K00616	Central carbohydrate metabolism	Absent	Present	Absent	Present	Present	Absent	Absent	Absent
M00004+08	Pentose phosphate pathway (Pentose phosphate cycle)	(K01810,K06859,K13810,K15916)	Central carbohydrate metabolism	Absent	Present	Absent	Present	Present	Absent	Absent	Absent
M00005+01	PRPP biosynthesis, ribose 5P => PRPP	K00948	Central carbohydrate metabolism	Absent	Present	Present	Present	Present	Absent	Absent	Absent
M00006+01	Pentose phosphate pathway, oxidative phase, glucose 6P => ribulose 5P	(K13937,((K00036,K19243)	Central carbohydrate metabolism	Absent	Present	Absent	Present	Present	Absent	Absent	Absent
M00006+02	Pentose phosphate pathway, oxidative phase, glucose 6P => ribulose 5P	(K01057,K07404)))	Central carbohydrate metabolism	Absent	Present	Absent	Present	Present	Absent	Absent	Absent
M00006+03	Pentose phosphate pathway, oxidative phase, glucose 6P => ribulose 5P	K00033	Central carbohydrate metabolism	Absent	Present	Absent	Present	Present	Absent	Absent	Absent
M00007+01	Pentose phosphate pathway, non-oxidative phase, fructose 6P => ribose 5P	K00615	Central carbohydrate metabolism	Absent	Present	Absent	Present	Present	Absent	Absent	Absent
M00007+02	Pentose phosphate pathway, non-oxidative phase, fructose 6P => ribose 5P	(K00616,K13810)	Central carbohydrate metabolism	Absent	Present	Absent	Present	Present	Absent	Absent	Absent
M00007+03	Pentose phosphate pathway, non-oxidative phase, fructose 6P => ribose 5P	K01783	Central carbohydrate metabolism	Absent	Present	Absent	Present	Present	Absent	Absent	Absent
M00007+04	Pentose phosphate pathway, non-oxidative phase, fructose 6P => ribose 5P	(K01807,K01808)	Central carbohydrate metabolism	Absent	Present	Absent	Present	Present	Absent	Absent	Absent
M00008+01	Entner-Doudoroff pathway, glucose-6P => glyceraldehyde-3P + pyruvate	K00036	Central carbohydrate metabolism	Absent	Absent	Absent	Present	Present	Absent	Absent	Absent
M00008+02	Entner-Doudoroff pathway, glucose-6P => glyceraldehyde-3P + pyruvate	(K01057,K07404)	Central carbohydrate metabolism	Absent	Absent	Absent	Present	Present	Absent	Absent	Absent
M00008+03	Entner-Doudoroff pathway, glucose-6P => glyceraldehyde-3P + pyruvate	K01690	Central carbohydrate metabolism	Absent	Absent	Absent	Present	Present	Absent	Absent	Absent
M00008+04	Entner-Doudoroff pathway, glucose-6P => glyceraldehyde-3P + pyruvate	K01625	Central carbohydrate metabolism	Absent	Absent	Absent	Present	Present	Absent	Absent	Absent
M00009+01	Citrate cycle (TCA cycle, Krebs cycle)	K01647	Central carbohydrate metabolism	Absent	Present	Absent	Present	Present	Absent	Absent	Absent
M00009+02	Citrate cycle (TCA cycle, Krebs cycle)	(K01681,K01682)	Central carbohydrate metabolism	Absent	Present	Absent	Present	Present	Absent	Absent	Absent
M00009+03	Citrate cycle (TCA cycle, Krebs cycle)	(K00031,K00030)	Central carbohydrate metabolism	Absent	Present	Absent	Present	Present	Absent	Absent	Absent
M00009+04	Citrate cycle (TCA cycle, Krebs cycle)	(K00164+K00658+K00382,K00174+K00175-K00177-K00176)	Central carbohydrate metabolism	Absent	Present	Absent	Present	Present	Absent	Absent	Absent
M00009+05	Citrate cycle (TCA cycle, Krebs cycle)	(K01902+K01903,K01899+K01900,K18118)	Central carbohydrate metabolism	Absent	Present	Absent	Present	Present	Absent	Absent	Absent
M00009+06	Citrate cycle (TCA cycle, Krebs cycle)	(K00234+K00235+K00236+K00237,K00239+K00240+K00241-(K00242,K18859,K18860),K00244+K00245+K00246-K00247)	Central carbohydrate metabolism	Absent	Present	Absent	Present	Present	Absent	Absent	Absent
M00009+07	Citrate cycle (TCA cycle, Krebs cycle)	(K01676,K01679,K01677+K01678)	Central carbohydrate metabolism	Absent	Present	Absent	Present	Present	Absent	Absent	Absent
M00009+08	Citrate cycle (TCA cycle, Krebs cycle)	(K00026,K00025,K00024,K00116)	Central carbohydrate metabolism	Absent	Present	Absent	Present	Present	Absent	Absent	Absent
M00010+01	Citrate cycle, first carbon oxidation, oxaloacetate => 2-oxoglutarate	K01647	Central carbohydrate metabolism	Absent	Absent	Absent	Absent	Present	Absent	Absent	Absent
M00010+02	Citrate cycle, first carbon oxidation, oxaloacetate => 2-oxoglutarate	(K01681,K01682)	Central carbohydrate metabolism	Absent	Absent	Absent	Absent	Present	Absent	Absent	Absent
M00010+03	Citrate cycle, first carbon oxidation, oxaloacetate => 2-oxoglutarate	(K00031,K00030)	Central carbohydrate metabolism	Absent	Absent	Absent	Absent	Present	Absent	Absent	Absent
M00011+01	Citrate cycle, second carbon oxidation, 2-oxoglutarate => oxaloacetate	(K00164+K00658+K00382,K00174+K00175-K00177-K00176)	Central carbohydrate metabolism	Absent	Present	Absent	Present	Present	Absent	Absent	Absent
M00011+02	Citrate cycle, second carbon oxidation, 2-oxoglutarate => oxaloacetate	(K01902+K01903,K01899+K01900,K18118)	Central carbohydrate metabolism	Absent	Present	Absent	Present	Present	Absent	Absent	Absent
M00011+03	Citrate cycle, second carbon oxidation, 2-oxoglutarate => oxaloacetate	(K00234+K00235+K00236+K00237,K00239+K00240+K00241-(K00242,K18859,K18860),K00244+K00245+K00246-K00247)	Central carbohydrate metabolism	Absent	Present	Absent	Present	Present	Absent	Absent	Absent
M00011+04	Citrate cycle, second carbon oxidation, 2-oxoglutarate => oxaloacetate	(K01676,K01679,K01677+K01678)	Central carbohydrate metabolism	Absent	Present	Absent	Present	Present	Absent	Absent	Absent
M00011+05	Citrate cycle, second carbon oxidation, 2-oxoglutarate => oxaloacetate	(K00026,K00025,K00024,K00116)	Central carbohydrate metabolism	Absent	Present	Absent	Present	Present	Absent	Absent	Absent
M00012+01	Glyoxylate cycle	K01647	Other carbohydrate metabolism	Absent	Absent	Absent	Present	Absent	Absent	Absent	Absent
M00012+02	Glyoxylate cycle	(K01681,K01682)	Other carbohydrate metabolism	Absent	Absent	Absent	Present	Absent	Absent	Absent	Absent
M00012+03	Glyoxylate cycle	K01637	Other carbohydrate metabolism	Absent	Absent	Absent	Present	Absent	Absent	Absent	Absent
M00012+04	Glyoxylate cycle	(K01638,K19282)	Other carbohydrate metabolism	Absent	Absent	Absent	Present	Absent	Absent	Absent	Absent
M00012+05	Glyoxylate cycle	(K00026,K00025,K00024)	Other carbohydrate metabolism	Absent	Absent	Absent	Present	Absent	Absent	Absent	Absent
M00013+01	Malonate semialdehyde pathway, propanoyl-CoA => acetyl-CoA	K00249	Other carbohydrate metabolism	Absent	Absent	Absent	Absent	Absent	Absent	Absent	Absent
M00013+02	Malonate semialdehyde pathway, propanoyl-CoA => acetyl-CoA	(K07511,K07514,K07515)	Other carbohydrate metabolism	Absent	Absent	Absent	Absent	Absent	Absent	Absent	Absent
M00013+03	Malonate semialdehyde pathway, propanoyl-CoA => acetyl-CoA	K05605	Other carbohydrate metabolism	Absent	Absent	Absent	Absent	Absent	Absent	Absent	Absent
M00013+05	Malonate semialdehyde pathway, propanoyl-CoA => acetyl-CoA	K00140	Other carbohydrate metabolism	Absent	Absent	Absent	Absent	Absent	Absent	Absent	Absent
M00014+01	Glucuronate pathway (uronate pathway)	K00012	Other carbohydrate metabolism	Absent	Absent	Absent	Absent	Absent	Absent	Absent	Absent
M00014+02	Glucuronate pathway (uronate pathway)	((K12447	Other carbohydrate metabolism	Absent	Absent	Absent	Absent	Absent	Absent	Absent	Absent
M00014+03	Glucuronate pathway (uronate pathway)	K16190),(K00699	Other carbohydrate metabolism	Absent	Absent	Absent	Absent	Absent	Absent	Absent	Absent
M00014+04	Glucuronate pathway (uronate pathway)	(K01195,K14756)))	Other carbohydrate metabolism	Absent	Absent	Absent	Absent	Absent	Absent	Absent	Absent
M00014+05	Glucuronate pathway (uronate pathway)	K00002	Other carbohydrate metabolism	Absent	Absent	Absent	Absent	Absent	Absent	Absent	Absent
M00014+06	Glucuronate pathway (uronate pathway)	K13247	Other carbohydrate metabolism	Absent	Absent	Absent	Absent	Absent	Absent	Absent	Absent
M00014+08	Glucuronate pathway (uronate pathway)	K03331	Other carbohydrate metabolism	Absent	Absent	Absent	Absent	Absent	Absent	Absent	Absent
M00014+09	Glucuronate pathway (uronate pathway)	(K05351,K00008)	Other carbohydrate metabolism	Absent	Absent	Absent	Absent	Absent	Absent	Absent	Absent
M00014+10	Glucuronate pathway (uronate pathway)	K00854	Other carbohydrate metabolism	Absent	Absent	Absent	Absent	Absent	Absent	Absent	Absent
M00015+01	Proline biosynthesis, glutamate => proline	(K00931	Arginine and proline metabolism	Absent	Present	Absent	Present	Present	Absent	Absent	Absent
M00015+02	Proline biosynthesis, glutamate => proline	K00147,K12657)	Arginine and proline metabolism	Absent	Present	Absent	Present	Present	Absent	Absent	Absent
M00015+04	Proline biosynthesis, glutamate => proline	K00286	Arginine and proline metabolism	Absent	Present	Absent	Present	Present	Absent	Absent	Absent
M00016+01	Lysine biosynthesis, succinyl-DAP pathway, aspartate => lysine	(K00928,K12524,K12525,K12526)	Lysine metabolism	Absent	Present	Absent	Present	Present	Absent	Absent	Absent
M00016+02	Lysine biosynthesis, succinyl-DAP pathway, aspartate => lysine	K00133	Lysine metabolism	Absent	Present	Absent	Present	Present	Absent	Absent	Absent
M00016+03	Lysine biosynthesis, succinyl-DAP pathway, aspartate => lysine	K01714	Lysine metabolism	Absent	Present	Absent	Present	Present	Absent	Absent	Absent
M00016+04	Lysine biosynthesis, succinyl-DAP pathway, aspartate => lysine	K00215	Lysine metabolism	Absent	Present	Absent	Present	Present	Absent	Absent	Absent
M00016+05	Lysine biosynthesis, succinyl-DAP pathway, aspartate => lysine	K00674	Lysine metabolism	Absent	Present	Absent	Present	Present	Absent	Absent	Absent
M00016+06	Lysine biosynthesis, succinyl-DAP pathway, aspartate => lysine	(K00821,K14267)	Lysine metabolism	Absent	Present	Absent	Present	Present	Absent	Absent	Absent
M00016+07	Lysine biosynthesis, succinyl-DAP pathway, aspartate => lysine	K01439	Lysine metabolism	Absent	Present	Absent	Present	Present	Absent	Absent	Absent
M00016+08	Lysine biosynthesis, succinyl-DAP pathway, aspartate => lysine	K01778	Lysine metabolism	Absent	Present	Absent	Present	Present	Absent	Absent	Absent
M00016+09	Lysine biosynthesis, succinyl-DAP pathway, aspartate => lysine	(K01586,K12526)	Lysine metabolism	Absent	Present	Absent	Present	Present	Absent	Absent	Absent
M00017+01	Methionine biosynthesis, apartate => homoserine => methionine	(K00928,K12524,K12525,K12526)	Cysteine and methionine metabolism	Absent	Absent	Absent	Absent	Absent	Absent	Absent	Absent
M00017+02	Methionine biosynthesis, apartate => homoserine => methionine	K00133	Cysteine and methionine metabolism	Absent	Absent	Absent	Absent	Absent	Absent	Absent	Absent
M00017+03	Methionine biosynthesis, apartate => homoserine => methionine	(K00003,K12524,K12525)	Cysteine and methionine metabolism	Absent	Absent	Absent	Absent	Absent	Absent	Absent	Absent
M00017+04	Methionine biosynthesis, apartate => homoserine => methionine	K00651	Cysteine and methionine metabolism	Absent	Absent	Absent	Absent	Absent	Absent	Absent	Absent
M00017+05	Methionine biosynthesis, apartate => homoserine => methionine	K01739	Cysteine and methionine metabolism	Absent	Absent	Absent	Absent	Absent	Absent	Absent	Absent
M00017+06	Methionine biosynthesis, apartate => homoserine => methionine	K01760	Cysteine and methionine metabolism	Absent	Absent	Absent	Absent	Absent	Absent	Absent	Absent
M00017+07	Methionine biosynthesis, apartate => homoserine => methionine	(K00548,K00549)	Cysteine and methionine metabolism	Absent	Absent	Absent	Absent	Absent	Absent	Absent	Absent
M00018+01	Threonine biosynthesis, aspartate => homoserine => threonine	(K00928,K12524,K12525,K12526)	Serine and threonine metabolism	Present	Present	Absent	Present	Present	Absent	Absent	Absent
M00018+02	Threonine biosynthesis, aspartate => homoserine => threonine	K00133	Serine and threonine metabolism	Present	Present	Absent	Present	Present	Absent	Absent	Absent
M00018+03	Threonine biosynthesis, aspartate => homoserine => threonine	(K00003,K12524,K12525)	Serine and threonine metabolism	Present	Present	Absent	Present	Present	Absent	Absent	Absent
M00018+04	Threonine biosynthesis, aspartate => homoserine => threonine	(K00872,K02204,K02203)	Serine and threonine metabolism	Present	Present	Absent	Present	Present	Absent	Absent	Absent
M00018+05	Threonine biosynthesis, aspartate => homoserine => threonine	K01733	Serine and threonine metabolism	Present	Present	Absent	Present	Present	Absent	Absent	Absent
M00019+01	Valine/isoleucine biosynthesis, pyruvate => valine / 2-oxobutanoate => isoleucine	K01652+(K01653,K11258)	Branched-chain amino acid metabolism	Present	Present	Absent	Present	Present	Absent	Absent	Absent
M00019+02	Valine/isoleucine biosynthesis, pyruvate => valine / 2-oxobutanoate => isoleucine	K00053	Branched-chain amino acid metabolism	Present	Present	Absent	Present	Present	Absent	Absent	Absent
M00019+03	Valine/isoleucine biosynthesis, pyruvate => valine / 2-oxobutanoate => isoleucine	K01687	Branched-chain amino acid metabolism	Present	Present	Absent	Present	Present	Absent	Absent	Absent
M00019+04	Valine/isoleucine biosynthesis, pyruvate => valine / 2-oxobutanoate => isoleucine	K00826	Branched-chain amino acid metabolism	Present	Present	Absent	Present	Present	Absent	Absent	Absent
M00020+01	Serine biosynthesis, glycerate-3P => serine	K00058	Serine and threonine metabolism	Absent	Absent	Absent	Absent	Absent	Absent	Absent	Absent
M00020+02	Serine biosynthesis, glycerate-3P => serine	K00831	Serine and threonine metabolism	Absent	Absent	Absent	Absent	Absent	Absent	Absent	Absent
M00020+03	Serine biosynthesis, glycerate-3P => serine	K01079	Serine and threonine metabolism	Absent	Absent	Absent	Absent	Absent	Absent	Absent	Absent
M00021+01	Cysteine biosynthesis, serine => cysteine	K00640	Cysteine and methionine metabolism	Absent	Present	Absent	Present	Present	Absent	Absent	Absent
M00021+02	Cysteine biosynthesis, serine => cysteine	(K01738,K12339,K13034,K17069)	Cysteine and methionine metabolism	Absent	Present	Absent	Present	Present	Absent	Absent	Absent
M00022+01	Shikimate pathway, phosphoenolpyruvate + erythrose-4P => chorismate	(K01626,K03856,K13853)	Aromatic amino acid metabolism	Present	Present	Absent	Present	Present	Absent	Absent	Absent
M00022+02	Shikimate pathway, phosphoenolpyruvate + erythrose-4P => chorismate	(((K01735,K13829)	Aromatic amino acid metabolism	Present	Present	Absent	Present	Present	Absent	Absent	Absent
M00022+03	Shikimate pathway, phosphoenolpyruvate + erythrose-4P => chorismate	((K03785,K03786)	Aromatic amino acid metabolism	Present	Present	Absent	Present	Present	Absent	Absent	Absent
M00022+04	Shikimate pathway, phosphoenolpyruvate + erythrose-4P => chorismate	K00014,K13832)),K13830)	Aromatic amino acid metabolism	Present	Present	Absent	Present	Present	Absent	Absent	Absent
M00022+05	Shikimate pathway, phosphoenolpyruvate + erythrose-4P => chorismate	((K00891,K13829)	Aromatic amino acid metabolism	Present	Present	Absent	Present	Present	Absent	Absent	Absent
M00022+06	Shikimate pathway, phosphoenolpyruvate + erythrose-4P => chorismate	K00800,K13830)	Aromatic amino acid metabolism	Present	Present	Absent	Present	Present	Absent	Absent	Absent
M00022+07	Shikimate pathway, phosphoenolpyruvate + erythrose-4P => chorismate	K01736	Aromatic amino acid metabolism	Present	Present	Absent	Present	Present	Absent	Absent	Absent
M00023+01	Tryptophan biosynthesis, chorismate => tryptophan	(((K01657+K01658,K13503,K13501,K01656)	Aromatic amino acid metabolism	Present	Present	Absent	Present	Present	Absent	Absent	Absent
M00023+02	Tryptophan biosynthesis, chorismate => tryptophan	K00766),K13497)	Aromatic amino acid metabolism	Present	Present	Absent	Present	Present	Absent	Absent	Absent
M00023+03	Tryptophan biosynthesis, chorismate => tryptophan	((K01817	Aromatic amino acid metabolism	Present	Present	Absent	Present	Present	Absent	Absent	Absent
M00023+04	Tryptophan biosynthesis, chorismate => tryptophan	(K01656,K01609)),K13498,K13501)	Aromatic amino acid metabolism	Present	Present	Absent	Present	Present	Absent	Absent	Absent
M00023+05	Tryptophan biosynthesis, chorismate => tryptophan	(K01695+(K01696,K06001),K01694)	Aromatic amino acid metabolism	Present	Present	Absent	Present	Present	Absent	Absent	Absent
M00024+01	Phenylalanine biosynthesis, chorismate => phenylalanine	((K01850,K04092,K14187,K04093,K04516,K06208,K06209,K13853)	Aromatic amino acid metabolism	Absent	Absent	Absent	Absent	Present	Absent	Absent	Absent
M00024+02	Phenylalanine biosynthesis, chorismate => phenylalanine	(K01713,K04518,K05359),K14170)	Aromatic amino acid metabolism	Absent	Absent	Absent	Absent	Present	Absent	Absent	Absent
M00024+03	Phenylalanine biosynthesis, chorismate => phenylalanine	(K00832,K00838)	Aromatic amino acid metabolism	Absent	Absent	Absent	Absent	Present	Absent	Absent	Absent
M00025+01	Tyrosine biosynthesis, chorismate => tyrosine	((K01850,K04092,K14170,K04093,K04516,K06208,K06209,K13853)	Aromatic amino acid metabolism	Absent	Absent	Absent	Present	Present	Absent	Absent	Absent
M00025+02	Tyrosine biosynthesis, chorismate => tyrosine	(K00210,K04517),K14187)	Aromatic amino acid metabolism	Absent	Absent	Absent	Present	Present	Absent	Absent	Absent
M00025+03	Tyrosine biosynthesis, chorismate => tyrosine	(K00815,K00832,K00838)	Aromatic amino acid metabolism	Absent	Absent	Absent	Present	Present	Absent	Absent	Absent
M00026+01	Histidine biosynthesis, PRPP => histidine	(K00765-K02502)	Histidine metabolism	Absent	Present	Absent	Present	Present	Absent	Absent	Absent
M00026+02	Histidine biosynthesis, PRPP => histidine	(K01523	Histidine metabolism	Absent	Present	Absent	Present	Present	Absent	Absent	Absent
M00026+03	Histidine biosynthesis, PRPP => histidine	K01496,K11755,K14152)	Histidine metabolism	Absent	Present	Absent	Present	Present	Absent	Absent	Absent
M00026+04	Histidine biosynthesis, PRPP => histidine	K01814	Histidine metabolism	Absent	Present	Absent	Present	Present	Absent	Absent	Absent
M00026+05	Histidine biosynthesis, PRPP => histidine	(K02501+K02500,K01663)	Histidine metabolism	Absent	Present	Absent	Present	Present	Absent	Absent	Absent
M00026+06	Histidine biosynthesis, PRPP => histidine	((K01693	Histidine metabolism	Absent	Present	Absent	Present	Present	Absent	Absent	Absent
M00026+07	Histidine biosynthesis, PRPP => histidine	K00817	Histidine metabolism	Absent	Present	Absent	Present	Present	Absent	Absent	Absent
M00026+08	Histidine biosynthesis, PRPP => histidine	(K04486,K05602,K18649)),(K01089	Histidine metabolism	Absent	Present	Absent	Present	Present	Absent	Absent	Absent
M00026+09	Histidine biosynthesis, PRPP => histidine	K00817))	Histidine metabolism	Absent	Present	Absent	Present	Present	Absent	Absent	Absent
M00026+10	Histidine biosynthesis, PRPP => histidine	(K00013,K14152)	Histidine metabolism	Absent	Present	Absent	Present	Present	Absent	Absent	Absent
M00027+01	GABA (gamma-Aminobutyrate) shunt	K01580	Other amino acid metabolism	Absent	Absent	Absent	Absent	Absent	Absent	Absent	Absent
M00027+02	GABA (gamma-Aminobutyrate) shunt	(K13524,K07250,K00823,K16871)	Other amino acid metabolism	Absent	Absent	Absent	Absent	Absent	Absent	Absent	Absent
M00027+03	GABA (gamma-Aminobutyrate) shunt	(K00135,K00139)	Other amino acid metabolism	Absent	Absent	Absent	Absent	Absent	Absent	Absent	Absent
M00028+01	Ornithine biosynthesis, glutamate => ornithine	(K00619,K00620,K00618,K11067,K14681,K14682)	Arginine and proline metabolism	Absent	Present	Absent	Present	Present	Absent	Absent	Absent
M00028+02	Ornithine biosynthesis, glutamate => ornithine	(K00930	Arginine and proline metabolism	Absent	Present	Absent	Present	Present	Absent	Absent	Absent
M00028+03	Ornithine biosynthesis, glutamate => ornithine	K00145,K12659)	Arginine and proline metabolism	Absent	Present	Absent	Present	Present	Absent	Absent	Absent
M00028+04	Ornithine biosynthesis, glutamate => ornithine	(K00818,K00821)	Arginine and proline metabolism	Absent	Present	Absent	Present	Present	Absent	Absent	Absent
M00028+05	Ornithine biosynthesis, glutamate => ornithine	(K01438,K14677,K00620)	Arginine and proline metabolism	Absent	Present	Absent	Present	Present	Absent	Absent	Absent
M00029+01	Urea cycle	K01948	Arginine and proline metabolism	Absent	Absent	Absent	Present	Absent	Absent	Absent	Absent
M00029+02	Urea cycle	K00611	Arginine and proline metabolism	Absent	Absent	Absent	Present	Absent	Absent	Absent	Absent
M00029+03	Urea cycle	K01940	Arginine and proline metabolism	Absent	Absent	Absent	Present	Absent	Absent	Absent	Absent
M00029+04	Urea cycle	(K01755,K14681)	Arginine and proline metabolism	Absent	Absent	Absent	Present	Absent	Absent	Absent	Absent
M00029+05	Urea cycle	K01476	Arginine and proline metabolism	Absent	Absent	Absent	Present	Absent	Absent	Absent	Absent
M00030+01	Lysine biosynthesis, AAA pathway, 2-oxoglutarate => 2-aminoadipate => lysine	K01655	Lysine metabolism	Absent	Absent	Absent	Absent	Absent	Absent	Absent	Absent
M00030+02	Lysine biosynthesis, AAA pathway, 2-oxoglutarate => 2-aminoadipate => lysine	K17450	Lysine metabolism	Absent	Absent	Absent	Absent	Absent	Absent	Absent	Absent
M00030+03	Lysine biosynthesis, AAA pathway, 2-oxoglutarate => 2-aminoadipate => lysine	K01705	Lysine metabolism	Absent	Absent	Absent	Absent	Absent	Absent	Absent	Absent
M00030+04	Lysine biosynthesis, AAA pathway, 2-oxoglutarate => 2-aminoadipate => lysine	K05824	Lysine metabolism	Absent	Absent	Absent	Absent	Absent	Absent	Absent	Absent
M00030+05	Lysine biosynthesis, AAA pathway, 2-oxoglutarate => 2-aminoadipate => lysine	K00838	Lysine metabolism	Absent	Absent	Absent	Absent	Absent	Absent	Absent	Absent
M00030+06	Lysine biosynthesis, AAA pathway, 2-oxoglutarate => 2-aminoadipate => lysine	K00143	Lysine metabolism	Absent	Absent	Absent	Absent	Absent	Absent	Absent	Absent
M00030+07	Lysine biosynthesis, AAA pathway, 2-oxoglutarate => 2-aminoadipate => lysine	K00293	Lysine metabolism	Absent	Absent	Absent	Absent	Absent	Absent	Absent	Absent
M00030+08	Lysine biosynthesis, AAA pathway, 2-oxoglutarate => 2-aminoadipate => lysine	K00290	Lysine metabolism	Absent	Absent	Absent	Absent	Absent	Absent	Absent	Absent
M00031+01	Lysine biosynthesis, mediated by LysW, 2-aminoadipate => lysine	K05826,K05827	Lysine metabolism	Absent	Absent	Absent	Absent	Absent	Absent	Absent	Absent
M00031+02	Lysine biosynthesis, mediated by LysW, 2-aminoadipate => lysine	K05828	Lysine metabolism	Absent	Absent	Absent	Absent	Absent	Absent	Absent	Absent
M00031+03	Lysine biosynthesis, mediated by LysW, 2-aminoadipate => lysine	K05829	Lysine metabolism	Absent	Absent	Absent	Absent	Absent	Absent	Absent	Absent
M00031+04	Lysine biosynthesis, mediated by LysW, 2-aminoadipate => lysine	K05830	Lysine metabolism	Absent	Absent	Absent	Absent	Absent	Absent	Absent	Absent
M00031+05	Lysine biosynthesis, mediated by LysW, 2-aminoadipate => lysine	K05831	Lysine metabolism	Absent	Absent	Absent	Absent	Absent	Absent	Absent	Absent
M00032+01	Lysine degradation, lysine => saccharopine => acetoacetyl-CoA	(K00290	Lysine metabolism	Absent	Absent	Absent	Absent	Absent	Absent	Absent	Absent
M00032+02	Lysine degradation, lysine => saccharopine => acetoacetyl-CoA	K00293,K14157)	Lysine metabolism	Absent	Absent	Absent	Absent	Absent	Absent	Absent	Absent
M00032+03	Lysine degradation, lysine => saccharopine => acetoacetyl-CoA	K14085	Lysine metabolism	Absent	Absent	Absent	Absent	Absent	Absent	Absent	Absent
M00032+04	Lysine degradation, lysine => saccharopine => acetoacetyl-CoA	K00825	Lysine metabolism	Absent	Absent	Absent	Absent	Absent	Absent	Absent	Absent
M00032+05	Lysine degradation, lysine => saccharopine => acetoacetyl-CoA	K00164	Lysine metabolism	Absent	Absent	Absent	Absent	Absent	Absent	Absent	Absent
M00032+06	Lysine degradation, lysine => saccharopine => acetoacetyl-CoA	K00658	Lysine metabolism	Absent	Absent	Absent	Absent	Absent	Absent	Absent	Absent
M00032+07	Lysine degradation, lysine => saccharopine => acetoacetyl-CoA	K00252	Lysine metabolism	Absent	Absent	Absent	Absent	Absent	Absent	Absent	Absent
M00032+08	Lysine degradation, lysine => saccharopine => acetoacetyl-CoA	(K01825,K01782,K07514,(K01692,K07515,K07511)	Lysine metabolism	Absent	Absent	Absent	Absent	Absent	Absent	Absent	Absent
M00032+09	Lysine degradation, lysine => saccharopine => acetoacetyl-CoA	K00022)	Lysine metabolism	Absent	Absent	Absent	Absent	Absent	Absent	Absent	Absent
M00033+01	Ectoine biosynthesis, aspartate => ectoine	K00928	Serine and threonine metabolism	Absent	Absent	Absent	Absent	Absent	Absent	Absent	Absent
M00033+02	Ectoine biosynthesis, aspartate => ectoine	K00133	Serine and threonine metabolism	Absent	Absent	Absent	Absent	Absent	Absent	Absent	Absent
M00033+03	Ectoine biosynthesis, aspartate => ectoine	K00836	Serine and threonine metabolism	Absent	Absent	Absent	Absent	Absent	Absent	Absent	Absent
M00033+04	Ectoine biosynthesis, aspartate => ectoine	K06718	Serine and threonine metabolism	Absent	Absent	Absent	Absent	Absent	Absent	Absent	Absent
M00033+05	Ectoine biosynthesis, aspartate => ectoine	K06720	Serine and threonine metabolism	Absent	Absent	Absent	Absent	Absent	Absent	Absent	Absent
M00034+01	Methionine salvage pathway	K00789	Cysteine and methionine metabolism	Absent	Absent	Absent	Present	Present	Absent	Absent	Absent
M00034+02	Methionine salvage pathway	K01611	Cysteine and methionine metabolism	Absent	Absent	Absent	Present	Present	Absent	Absent	Absent
M00034+03	Methionine salvage pathway	K00797	Cysteine and methionine metabolism	Absent	Absent	Absent	Present	Present	Absent	Absent	Absent
M00034+04	Methionine salvage pathway	((K01243,K18284,K01244)	Cysteine and methionine metabolism	Absent	Absent	Absent	Present	Present	Absent	Absent	Absent
M00034+05	Methionine salvage pathway	K00899,K00772)	Cysteine and methionine metabolism	Absent	Absent	Absent	Present	Present	Absent	Absent	Absent
M00034+06	Methionine salvage pathway	K08963	Cysteine and methionine metabolism	Absent	Absent	Absent	Present	Present	Absent	Absent	Absent
M00034+07	Methionine salvage pathway	(K16054,K08964	Cysteine and methionine metabolism	Absent	Absent	Absent	Present	Present	Absent	Absent	Absent
M00034+08	Methionine salvage pathway	(K09880,K08965	Cysteine and methionine metabolism	Absent	Absent	Absent	Present	Present	Absent	Absent	Absent
M00034+09	Methionine salvage pathway	K08966))	Cysteine and methionine metabolism	Absent	Absent	Absent	Present	Present	Absent	Absent	Absent
M00034+10	Methionine salvage pathway	K08967	Cysteine and methionine metabolism	Absent	Absent	Absent	Present	Present	Absent	Absent	Absent
M00034+11	Methionine salvage pathway	(K00815,K08969,K00832,K00838)	Cysteine and methionine metabolism	Absent	Absent	Absent	Present	Present	Absent	Absent	Absent
M00035+01	Methionine degradation	K00789	Cysteine and methionine metabolism	Absent	Present	Absent	Absent	Present	Absent	Absent	Absent
M00035+02	Methionine degradation	(K00558,K17398,K17399)	Cysteine and methionine metabolism	Absent	Present	Absent	Absent	Present	Absent	Absent	Absent
M00035+03	Methionine degradation	K01251	Cysteine and methionine metabolism	Absent	Present	Absent	Absent	Present	Absent	Absent	Absent
M00035+04	Methionine degradation	(K01697,K10150)	Cysteine and methionine metabolism	Absent	Present	Absent	Absent	Present	Absent	Absent	Absent
M00036+01	Leucine degradation, leucine => acetoacetate + acetyl-CoA	K00826	Branched-chain amino acid metabolism	Absent	Absent	Absent	Present	Present	Absent	Absent	Absent
M00036+02	Leucine degradation, leucine => acetoacetate + acetyl-CoA	((K00166+K00167,K11381)+K09699+K00382)	Branched-chain amino acid metabolism	Absent	Absent	Absent	Present	Present	Absent	Absent	Absent
M00036+03	Leucine degradation, leucine => acetoacetate + acetyl-CoA	(K00253,K00249)	Branched-chain amino acid metabolism	Absent	Absent	Absent	Present	Present	Absent	Absent	Absent
M00036+04	Leucine degradation, leucine => acetoacetate + acetyl-CoA	(K01968+K01969)	Branched-chain amino acid metabolism	Absent	Absent	Absent	Present	Present	Absent	Absent	Absent
M00036+05	Leucine degradation, leucine => acetoacetate + acetyl-CoA	(K05607,K13766)	Branched-chain amino acid metabolism	Absent	Absent	Absent	Present	Present	Absent	Absent	Absent
M00036+06	Leucine degradation, leucine => acetoacetate + acetyl-CoA	K01640	Branched-chain amino acid metabolism	Absent	Absent	Absent	Present	Present	Absent	Absent	Absent
M00037+01	Melatonin biosynthesis, tryptophan => serotonin => melatonin	K00502	Aromatic amino acid metabolism	Absent	Absent	Absent	Absent	Absent	Absent	Absent	Absent
M00037+02	Melatonin biosynthesis, tryptophan => serotonin => melatonin	K01593	Aromatic amino acid metabolism	Absent	Absent	Absent	Absent	Absent	Absent	Absent	Absent
M00037+03	Melatonin biosynthesis, tryptophan => serotonin => melatonin	K00669	Aromatic amino acid metabolism	Absent	Absent	Absent	Absent	Absent	Absent	Absent	Absent
M00037+04	Melatonin biosynthesis, tryptophan => serotonin => melatonin	K00543	Aromatic amino acid metabolism	Absent	Absent	Absent	Absent	Absent	Absent	Absent	Absent
M00038+01	Tryptophan metabolism, tryptophan => kynurenine => 2-aminomuconate	(K00453,K00463)	Aromatic amino acid metabolism	Absent	Absent	Absent	Absent	Absent	Absent	Absent	Absent
M00038+02	Tryptophan metabolism, tryptophan => kynurenine => 2-aminomuconate	(K01432,K14263,K07130)	Aromatic amino acid metabolism	Absent	Absent	Absent	Absent	Absent	Absent	Absent	Absent
M00038+03	Tryptophan metabolism, tryptophan => kynurenine => 2-aminomuconate	K00486	Aromatic amino acid metabolism	Absent	Absent	Absent	Absent	Absent	Absent	Absent	Absent
M00038+04	Tryptophan metabolism, tryptophan => kynurenine => 2-aminomuconate	K01556	Aromatic amino acid metabolism	Absent	Absent	Absent	Absent	Absent	Absent	Absent	Absent
M00038+05	Tryptophan metabolism, tryptophan => kynurenine => 2-aminomuconate	K00452	Aromatic amino acid metabolism	Absent	Absent	Absent	Absent	Absent	Absent	Absent	Absent
M00038+06	Tryptophan metabolism, tryptophan => kynurenine => 2-aminomuconate	K03392	Aromatic amino acid metabolism	Absent	Absent	Absent	Absent	Absent	Absent	Absent	Absent
M00038+07	Tryptophan metabolism, tryptophan => kynurenine => 2-aminomuconate	K10217	Aromatic amino acid metabolism	Absent	Absent	Absent	Absent	Absent	Absent	Absent	Absent
M00039+01	Monolignol biosynthesis, phenylalanine/tyrosine => monolignol	(K10775,K13064)	Biosynthesis of other secondary metabolites	Absent	Absent	Absent	Absent	Absent	Absent	Absent	Absent
M00039+02	Monolignol biosynthesis, phenylalanine/tyrosine => monolignol	K00487	Biosynthesis of other secondary metabolites	Absent	Absent	Absent	Absent	Absent	Absent	Absent	Absent
M00039+03	Monolignol biosynthesis, phenylalanine/tyrosine => monolignol	K01904	Biosynthesis of other secondary metabolites	Absent	Absent	Absent	Absent	Absent	Absent	Absent	Absent
M00039+04	Monolignol biosynthesis, phenylalanine/tyrosine => monolignol	K13065	Biosynthesis of other secondary metabolites	Absent	Absent	Absent	Absent	Absent	Absent	Absent	Absent
M00039+05	Monolignol biosynthesis, phenylalanine/tyrosine => monolignol	K09754	Biosynthesis of other secondary metabolites	Absent	Absent	Absent	Absent	Absent	Absent	Absent	Absent
M00039+06	Monolignol biosynthesis, phenylalanine/tyrosine => monolignol	0	Biosynthesis of other secondary metabolites	Absent	Absent	Absent	Absent	Absent	Absent	Absent	Absent
M00039+07	Monolignol biosynthesis, phenylalanine/tyrosine => monolignol	K00588	Biosynthesis of other secondary metabolites	Absent	Absent	Absent	Absent	Absent	Absent	Absent	Absent
M00039+08	Monolignol biosynthesis, phenylalanine/tyrosine => monolignol	K09753	Biosynthesis of other secondary metabolites	Absent	Absent	Absent	Absent	Absent	Absent	Absent	Absent
M00039+09	Monolignol biosynthesis, phenylalanine/tyrosine => monolignol	K09755	Biosynthesis of other secondary metabolites	Absent	Absent	Absent	Absent	Absent	Absent	Absent	Absent
M00039+10	Monolignol biosynthesis, phenylalanine/tyrosine => monolignol	K13066	Biosynthesis of other secondary metabolites	Absent	Absent	Absent	Absent	Absent	Absent	Absent	Absent
M00039+11	Monolignol biosynthesis, phenylalanine/tyrosine => monolignol	K00083	Biosynthesis of other secondary metabolites	Absent	Absent	Absent	Absent	Absent	Absent	Absent	Absent
M00040+01	Tyrosine biosynthesis, prephanate => pretyrosine => tyrosine	(K00832,K15849)	Aromatic amino acid metabolism	Absent	Absent	Absent	Absent	Absent	Absent	Absent	Absent
M00040+02	Tyrosine biosynthesis, prephanate => pretyrosine => tyrosine	(K00220,K15226,K15227)	Aromatic amino acid metabolism	Absent	Absent	Absent	Absent	Absent	Absent	Absent	Absent
M00042+01	Catecholamine biosynthesis, tyrosine => dopamine => noradrenaline => adrenaline	(K00505,K00501)	Aromatic amino acid metabolism	Absent	Absent	Absent	Absent	Absent	Absent	Absent	Absent
M00042+02	Catecholamine biosynthesis, tyrosine => dopamine => noradrenaline => adrenaline	(K01592,K01593)	Aromatic amino acid metabolism	Absent	Absent	Absent	Absent	Absent	Absent	Absent	Absent
M00042+03	Catecholamine biosynthesis, tyrosine => dopamine => noradrenaline => adrenaline	K00503	Aromatic amino acid metabolism	Absent	Absent	Absent	Absent	Absent	Absent	Absent	Absent
M00042+04	Catecholamine biosynthesis, tyrosine => dopamine => noradrenaline => adrenaline	K00553	Aromatic amino acid metabolism	Absent	Absent	Absent	Absent	Absent	Absent	Absent	Absent
M00043+01	Thyroid hormone biosynthesis, tyrosine => triiodothyronine/thyroxine	K00431	Aromatic amino acid metabolism	Absent	Absent	Absent	Absent	Absent	Absent	Absent	Absent
M00044+01	Tyrosine degradation, tyrosine => homogentisate	K03334	Aromatic amino acid metabolism	Absent	Absent	Absent	Absent	Present	Absent	Absent	Absent
M00044+02	Tyrosine degradation, tyrosine => homogentisate	K00457	Aromatic amino acid metabolism	Absent	Absent	Absent	Absent	Present	Absent	Absent	Absent
M00044+03	Tyrosine degradation, tyrosine => homogentisate	K00451	Aromatic amino acid metabolism	Absent	Absent	Absent	Absent	Present	Absent	Absent	Absent
M00044+04	Tyrosine degradation, tyrosine => homogentisate	K01800	Aromatic amino acid metabolism	Absent	Absent	Absent	Absent	Present	Absent	Absent	Absent
M00044+05	Tyrosine degradation, tyrosine => homogentisate	(K01555,K16171)	Aromatic amino acid metabolism	Absent	Absent	Absent	Absent	Present	Absent	Absent	Absent
M00045+01	Histidine degradation, histidine => N-formiminoglutamate => glutamate	K01745	Histidine metabolism	Absent	Absent	Absent	Present	Present	Absent	Absent	Absent
M00045+02	Histidine degradation, histidine => N-formiminoglutamate => glutamate	K01712	Histidine metabolism	Absent	Absent	Absent	Present	Present	Absent	Absent	Absent
M00045+03	Histidine degradation, histidine => N-formiminoglutamate => glutamate	K01468	Histidine metabolism	Absent	Absent	Absent	Present	Present	Absent	Absent	Absent
M00045+04	Histidine degradation, histidine => N-formiminoglutamate => glutamate	K01479	Histidine metabolism	Absent	Absent	Absent	Present	Present	Absent	Absent	Absent
M00046+01	Pyrimidine degradation, uracil => beta-alanine, thymine => 3-aminoisobutanoate	K00207,K17722+K17723	Pyrimidine metabolism	Absent	Absent	Absent	Absent	Present	Absent	Absent	Absent
M00046+02	Pyrimidine degradation, uracil => beta-alanine, thymine => 3-aminoisobutanoate	K01464	Pyrimidine metabolism	Absent	Absent	Absent	Absent	Present	Absent	Absent	Absent
M00046+03	Pyrimidine degradation, uracil => beta-alanine, thymine => 3-aminoisobutanoate	K01431,K06016	Pyrimidine metabolism	Absent	Absent	Absent	Absent	Present	Absent	Absent	Absent
M00047+01	Creatine pathway	K00613	Arginine and proline metabolism	Absent	Absent	Absent	Absent	Absent	Absent	Absent	Absent
M00047+02	Creatine pathway	K00542	Arginine and proline metabolism	Absent	Absent	Absent	Absent	Absent	Absent	Absent	Absent
M00047+03	Creatine pathway	K00933	Arginine and proline metabolism	Absent	Absent	Absent	Absent	Absent	Absent	Absent	Absent
M00048+01	Inosine monophosphate biosynthesis, PRPP + glutamine => IMP	K00764	Purine metabolism	Absent	Present	Absent	Present	Present	Absent	Absent	Absent
M00048+02	Inosine monophosphate biosynthesis, PRPP + glutamine => IMP	(K01945,K11787,K11788,K13713)	Purine metabolism	Absent	Present	Absent	Present	Present	Absent	Absent	Absent
M00048+03	Inosine monophosphate biosynthesis, PRPP + glutamine => IMP	(K00601,K11175,K08289,K11787)	Purine metabolism	Absent	Present	Absent	Present	Present	Absent	Absent	Absent
M00048+04	Inosine monophosphate biosynthesis, PRPP + glutamine => IMP	K01952	Purine metabolism	Absent	Present	Absent	Present	Present	Absent	Absent	Absent
M00048+05	Inosine monophosphate biosynthesis, PRPP + glutamine => IMP	(K01933,K11787,K11788)	Purine metabolism	Absent	Present	Absent	Present	Present	Absent	Absent	Absent
M00048+06	Inosine monophosphate biosynthesis, PRPP + glutamine => IMP	(K01587,K11808,K01589	Purine metabolism	Absent	Present	Absent	Present	Present	Absent	Absent	Absent
M00048+07	Inosine monophosphate biosynthesis, PRPP + glutamine => IMP	K01588)	Purine metabolism	Absent	Present	Absent	Present	Present	Absent	Absent	Absent
M00048+08	Inosine monophosphate biosynthesis, PRPP + glutamine => IMP	(K01923,K01587,K13713)	Purine metabolism	Absent	Present	Absent	Present	Present	Absent	Absent	Absent
M00048+09	Inosine monophosphate biosynthesis, PRPP + glutamine => IMP	K01756	Purine metabolism	Absent	Present	Absent	Present	Present	Absent	Absent	Absent
M00048+10	Inosine monophosphate biosynthesis, PRPP + glutamine => IMP	(K00602,K01492,K06863	Purine metabolism	Absent	Present	Absent	Present	Present	Absent	Absent	Absent
M00048+11	Inosine monophosphate biosynthesis, PRPP + glutamine => IMP	K11176)	Purine metabolism	Absent	Present	Absent	Present	Present	Absent	Absent	Absent
M00049+01	Adenine ribonucleotide biosynthesis, IMP => ADP,ATP	K01939	Purine metabolism	Present	Present	Absent	Present	Present	Present	Absent	Absent
M00049+02	Adenine ribonucleotide biosynthesis, IMP => ADP,ATP	K01756	Purine metabolism	Present	Present	Absent	Present	Present	Present	Absent	Absent
M00049+03	Adenine ribonucleotide biosynthesis, IMP => ADP,ATP	(K00939,K18532,K18533,K00944)	Purine metabolism	Present	Present	Absent	Present	Present	Present	Absent	Absent
M00049+04	Adenine ribonucleotide biosynthesis, IMP => ADP,ATP	(K00940,K00873,K12406)	Purine metabolism	Present	Present	Absent	Present	Present	Present	Absent	Absent
M00050+01	Guanine ribonucleotide biosynthesis IMP => GDP,GTP	K00088	Purine metabolism	Present	Present	Absent	Present	Present	Absent	Absent	Absent
M00050+02	Guanine ribonucleotide biosynthesis IMP => GDP,GTP	K01951	Purine metabolism	Present	Present	Absent	Present	Present	Absent	Absent	Absent
M00050+03	Guanine ribonucleotide biosynthesis IMP => GDP,GTP	K00942	Purine metabolism	Present	Present	Absent	Present	Present	Absent	Absent	Absent
M00050+04	Guanine ribonucleotide biosynthesis IMP => GDP,GTP	(K00940,K00873,K12406)	Purine metabolism	Present	Present	Absent	Present	Present	Absent	Absent	Absent
M00051+01	Uridine monophosphate biosynthesis, glutamine (+ PRPP) => UMP	(K11540,(K11541	Pyrimidine metabolism	Absent	Present	Absent	Present	Present	Absent	Absent	Absent
M00051+02	Uridine monophosphate biosynthesis, glutamine (+ PRPP) => UMP	K01465),((K01954,K01955+K01956)	Pyrimidine metabolism	Absent	Present	Absent	Present	Present	Absent	Absent	Absent
M00051+03	Uridine monophosphate biosynthesis, glutamine (+ PRPP) => UMP	(K00609+K00610,K00608)	Pyrimidine metabolism	Absent	Present	Absent	Present	Present	Absent	Absent	Absent
M00051+04	Uridine monophosphate biosynthesis, glutamine (+ PRPP) => UMP	K01465))	Pyrimidine metabolism	Absent	Present	Absent	Present	Present	Absent	Absent	Absent
M00051+05	Uridine monophosphate biosynthesis, glutamine (+ PRPP) => UMP	(K00226,K00254,K17828)	Pyrimidine metabolism	Absent	Present	Absent	Present	Present	Absent	Absent	Absent
M00051+06	Uridine monophosphate biosynthesis, glutamine (+ PRPP) => UMP	(K13421,K00762	Pyrimidine metabolism	Absent	Present	Absent	Present	Present	Absent	Absent	Absent
M00051+07	Uridine monophosphate biosynthesis, glutamine (+ PRPP) => UMP	K01591)	Pyrimidine metabolism	Absent	Present	Absent	Present	Present	Absent	Absent	Absent
M00052+01	Pyrimidine ribonucleotide biosynthesis, UMP => UDP/UTP,CDP/CTP	(K13800,K13809,K00945,K13799)	Pyrimidine metabolism	Absent	Present	Absent	Present	Absent	Present	Absent	Absent
M00052+02	Pyrimidine ribonucleotide biosynthesis, UMP => UDP/UTP,CDP/CTP	(K00940,K18533)	Pyrimidine metabolism	Absent	Present	Absent	Present	Absent	Present	Absent	Absent
M00052+03	Pyrimidine ribonucleotide biosynthesis, UMP => UDP/UTP,CDP/CTP	K01937	Pyrimidine metabolism	Absent	Present	Absent	Present	Absent	Present	Absent	Absent
M00053+01	Pyrimidine deoxyribonuleotide biosynthesis, CDP/CTP => dCDP/dCTP,dTDP/dTTP	(K00524,K00525+K00526,K10807+K10808)	Pyrimidine metabolism	Absent	Present	Absent	Present	Absent	Absent	Absent	Present
M00053+02	Pyrimidine deoxyribonuleotide biosynthesis, CDP/CTP => dCDP/dCTP,dTDP/dTTP	(K00940,K18533)	Pyrimidine metabolism	Absent	Present	Absent	Present	Absent	Absent	Absent	Present
M00053+03	Pyrimidine deoxyribonuleotide biosynthesis, CDP/CTP => dCDP/dCTP,dTDP/dTTP	(K00527,K21636)	Pyrimidine metabolism	Absent	Present	Absent	Present	Absent	Absent	Absent	Present
M00053+04	Pyrimidine deoxyribonuleotide biosynthesis, CDP/CTP => dCDP/dCTP,dTDP/dTTP	K01494	Pyrimidine metabolism	Absent	Present	Absent	Present	Absent	Absent	Absent	Present
M00053+05	Pyrimidine deoxyribonuleotide biosynthesis, CDP/CTP => dCDP/dCTP,dTDP/dTTP	K01520	Pyrimidine metabolism	Absent	Present	Absent	Present	Absent	Absent	Absent	Present
M00053+06	Pyrimidine deoxyribonuleotide biosynthesis, CDP/CTP => dCDP/dCTP,dTDP/dTTP	(K00560,K13998)	Pyrimidine metabolism	Absent	Present	Absent	Present	Absent	Absent	Absent	Present
M00053+07	Pyrimidine deoxyribonuleotide biosynthesis, CDP/CTP => dCDP/dCTP,dTDP/dTTP	K00943	Pyrimidine metabolism	Absent	Present	Absent	Present	Absent	Absent	Absent	Present
M00053+08	Pyrimidine deoxyribonuleotide biosynthesis, CDP/CTP => dCDP/dCTP,dTDP/dTTP	K00940	Pyrimidine metabolism	Absent	Present	Absent	Present	Absent	Absent	Absent	Present
M00055+01	N-glycan precursor biosynthesis	K01001	Glycan biosynthesis	Absent	Absent	Absent	Absent	Absent	Absent	Absent	Absent
M00055+02	N-glycan precursor biosynthesis	(K07432+K07441)	Glycan biosynthesis	Absent	Absent	Absent	Absent	Absent	Absent	Absent	Absent
M00055+03	N-glycan precursor biosynthesis	K03842	Glycan biosynthesis	Absent	Absent	Absent	Absent	Absent	Absent	Absent	Absent
M00055+04	N-glycan precursor biosynthesis	K03843	Glycan biosynthesis	Absent	Absent	Absent	Absent	Absent	Absent	Absent	Absent
M00055+05	N-glycan precursor biosynthesis	K03844	Glycan biosynthesis	Absent	Absent	Absent	Absent	Absent	Absent	Absent	Absent
M00055+06	N-glycan precursor biosynthesis	K03845	Glycan biosynthesis	Absent	Absent	Absent	Absent	Absent	Absent	Absent	Absent
M00055+07	N-glycan precursor biosynthesis	K03846	Glycan biosynthesis	Absent	Absent	Absent	Absent	Absent	Absent	Absent	Absent
M00055+08	N-glycan precursor biosynthesis	K03847	Glycan biosynthesis	Absent	Absent	Absent	Absent	Absent	Absent	Absent	Absent
M00055+09	N-glycan precursor biosynthesis	K03846	Glycan biosynthesis	Absent	Absent	Absent	Absent	Absent	Absent	Absent	Absent
M00055+10	N-glycan precursor biosynthesis	K00729	Glycan biosynthesis	Absent	Absent	Absent	Absent	Absent	Absent	Absent	Absent
M00055+11	N-glycan precursor biosynthesis	K03848	Glycan biosynthesis	Absent	Absent	Absent	Absent	Absent	Absent	Absent	Absent
M00055+12	N-glycan precursor biosynthesis	K03849	Glycan biosynthesis	Absent	Absent	Absent	Absent	Absent	Absent	Absent	Absent
M00055+13	N-glycan precursor biosynthesis	K03850	Glycan biosynthesis	Absent	Absent	Absent	Absent	Absent	Absent	Absent	Absent
M00056+01	O-glycan biosynthesis, mucin type core	K00710	Glycan biosynthesis	Absent	Absent	Absent	Absent	Absent	Absent	Absent	Absent
M00056+02	O-glycan biosynthesis, mucin type core	(K00731,K09653)	Glycan biosynthesis	Absent	Absent	Absent	Absent	Absent	Absent	Absent	Absent
M00056+03	O-glycan biosynthesis, mucin type core	(K00727,K09662,K09663)	Glycan biosynthesis	Absent	Absent	Absent	Absent	Absent	Absent	Absent	Absent
M00056+04	O-glycan biosynthesis, mucin type core	K00739	Glycan biosynthesis	Absent	Absent	Absent	Absent	Absent	Absent	Absent	Absent
M00057+01	Glycosaminoglycan biosynthesis, linkage tetrasaccharide	K00771	Glycosaminoglycan metabolism	Absent	Absent	Absent	Absent	Absent	Absent	Absent	Absent
M00057+02	Glycosaminoglycan biosynthesis, linkage tetrasaccharide	K00733	Glycosaminoglycan metabolism	Absent	Absent	Absent	Absent	Absent	Absent	Absent	Absent
M00057+03	Glycosaminoglycan biosynthesis, linkage tetrasaccharide	K00734	Glycosaminoglycan metabolism	Absent	Absent	Absent	Absent	Absent	Absent	Absent	Absent
M00057+04	Glycosaminoglycan biosynthesis, linkage tetrasaccharide	K10158	Glycosaminoglycan metabolism	Absent	Absent	Absent	Absent	Absent	Absent	Absent	Absent
M00058+01	Glycosaminoglycan biosynthesis, chondroitin sulfate backbone	K00746	Glycosaminoglycan metabolism	Absent	Absent	Absent	Absent	Absent	Absent	Absent	Absent
M00058+02	Glycosaminoglycan biosynthesis, chondroitin sulfate backbone	(K13499,K00747,K03419)	Glycosaminoglycan metabolism	Absent	Absent	Absent	Absent	Absent	Absent	Absent	Absent
M00059+01	Glycosaminoglycan biosynthesis, heparan sulfate backbone	(K02369,K02370)	Glycosaminoglycan metabolism	Absent	Absent	Absent	Absent	Absent	Absent	Absent	Absent
M00059+02	Glycosaminoglycan biosynthesis, heparan sulfate backbone	(K02366,K02367)	Glycosaminoglycan metabolism	Absent	Absent	Absent	Absent	Absent	Absent	Absent	Absent
M00059+03	Glycosaminoglycan biosynthesis, heparan sulfate backbone	(K02368,K02370)	Glycosaminoglycan metabolism	Absent	Absent	Absent	Absent	Absent	Absent	Absent	Absent
M00059+04	Glycosaminoglycan biosynthesis, heparan sulfate backbone	(K02576,K02577,K02578,K02579)	Glycosaminoglycan metabolism	Absent	Absent	Absent	Absent	Absent	Absent	Absent	Absent
M00059+05	Glycosaminoglycan biosynthesis, heparan sulfate backbone	K01793	Glycosaminoglycan metabolism	Absent	Absent	Absent	Absent	Absent	Absent	Absent	Absent
M00060+01	Lipopolysaccharide biosynthesis, KDO2-lipid A	K00677	Lipopolysaccharide metabolism	Absent	Present	Absent	Present	Present	Absent	Absent	Absent
M00060+02	Lipopolysaccharide biosynthesis, KDO2-lipid A	(K02535,K16363)	Lipopolysaccharide metabolism	Absent	Present	Absent	Present	Present	Absent	Absent	Absent
M00060+03	Lipopolysaccharide biosynthesis, KDO2-lipid A	K02536	Lipopolysaccharide metabolism	Absent	Present	Absent	Present	Present	Absent	Absent	Absent
M00060+04	Lipopolysaccharide biosynthesis, KDO2-lipid A	K03269	Lipopolysaccharide metabolism	Absent	Present	Absent	Present	Present	Absent	Absent	Absent
M00060+05	Lipopolysaccharide biosynthesis, KDO2-lipid A	K00748	Lipopolysaccharide metabolism	Absent	Present	Absent	Present	Present	Absent	Absent	Absent
M00060+06	Lipopolysaccharide biosynthesis, KDO2-lipid A	K00912	Lipopolysaccharide metabolism	Absent	Present	Absent	Present	Present	Absent	Absent	Absent
M00060+07	Lipopolysaccharide biosynthesis, KDO2-lipid A	K02527	Lipopolysaccharide metabolism	Absent	Present	Absent	Present	Present	Absent	Absent	Absent
M00060+08	Lipopolysaccharide biosynthesis, KDO2-lipid A	K02517	Lipopolysaccharide metabolism	Absent	Present	Absent	Present	Present	Absent	Absent	Absent
M00060+09	Lipopolysaccharide biosynthesis, KDO2-lipid A	K02560	Lipopolysaccharide metabolism	Absent	Present	Absent	Present	Present	Absent	Absent	Absent
M00061+01	D-Glucuronate degradation, D-glucuronate => pyruvate + D-glyceraldehyde 3P	K01812	Other carbohydrate metabolism	Absent	Absent	Absent	Absent	Absent	Absent	Absent	Absent
M00061+02	D-Glucuronate degradation, D-glucuronate => pyruvate + D-glyceraldehyde 3P	K00040	Other carbohydrate metabolism	Absent	Absent	Absent	Absent	Absent	Absent	Absent	Absent
M00061+03	D-Glucuronate degradation, D-glucuronate => pyruvate + D-glyceraldehyde 3P	(K01686,K08323)	Other carbohydrate metabolism	Absent	Absent	Absent	Absent	Absent	Absent	Absent	Absent
M00061+04	D-Glucuronate degradation, D-glucuronate => pyruvate + D-glyceraldehyde 3P	K00874	Other carbohydrate metabolism	Absent	Absent	Absent	Absent	Absent	Absent	Absent	Absent
M00061+05	D-Glucuronate degradation, D-glucuronate => pyruvate + D-glyceraldehyde 3P	(K01625,K17463)	Other carbohydrate metabolism	Absent	Absent	Absent	Absent	Absent	Absent	Absent	Absent
M00063+01	CMP-KDO biosynthesis	K06041	Lipopolysaccharide metabolism	Absent	Present	Present	Present	Present	Absent	Absent	Absent
M00063+02	CMP-KDO biosynthesis	K01627	Lipopolysaccharide metabolism	Absent	Present	Present	Present	Present	Absent	Absent	Absent
M00063+03	CMP-KDO biosynthesis	K03270	Lipopolysaccharide metabolism	Absent	Present	Present	Present	Present	Absent	Absent	Absent
M00063+04	CMP-KDO biosynthesis	K00979	Lipopolysaccharide metabolism	Absent	Present	Present	Present	Present	Absent	Absent	Absent
M00064+01	ADP-L-glycero-D-manno-heptose biosynthesis	K03271	Lipopolysaccharide metabolism	Absent	Present	Absent	Present	Present	Absent	Absent	Absent
M00064+02	ADP-L-glycero-D-manno-heptose biosynthesis	(K03272,K21344)	Lipopolysaccharide metabolism	Absent	Present	Absent	Present	Present	Absent	Absent	Absent
M00064+03	ADP-L-glycero-D-manno-heptose biosynthesis	K03273	Lipopolysaccharide metabolism	Absent	Present	Absent	Present	Present	Absent	Absent	Absent
M00064+04	ADP-L-glycero-D-manno-heptose biosynthesis	(K03272,K21345)	Lipopolysaccharide metabolism	Absent	Present	Absent	Present	Present	Absent	Absent	Absent
M00064+05	ADP-L-glycero-D-manno-heptose biosynthesis	K03274	Lipopolysaccharide metabolism	Absent	Present	Absent	Present	Present	Absent	Absent	Absent
M00065+01	GPI-anchor biosynthesis, core oligosaccharide	K03857	Glycan biosynthesis	Absent	Absent	Absent	Absent	Absent	Absent	Absent	Absent
M00065+02	GPI-anchor biosynthesis, core oligosaccharide	K03434	Glycan biosynthesis	Absent	Absent	Absent	Absent	Absent	Absent	Absent	Absent
M00065+03	GPI-anchor biosynthesis, core oligosaccharide	K05283	Glycan biosynthesis	Absent	Absent	Absent	Absent	Absent	Absent	Absent	Absent
M00065+04	GPI-anchor biosynthesis, core oligosaccharide	K05284	Glycan biosynthesis	Absent	Absent	Absent	Absent	Absent	Absent	Absent	Absent
M00065+05	GPI-anchor biosynthesis, core oligosaccharide	K05285	Glycan biosynthesis	Absent	Absent	Absent	Absent	Absent	Absent	Absent	Absent
M00065+06	GPI-anchor biosynthesis, core oligosaccharide	K07542	Glycan biosynthesis	Absent	Absent	Absent	Absent	Absent	Absent	Absent	Absent
M00065+07	GPI-anchor biosynthesis, core oligosaccharide	K05286	Glycan biosynthesis	Absent	Absent	Absent	Absent	Absent	Absent	Absent	Absent
M00065+08	GPI-anchor biosynthesis, core oligosaccharide	K05287	Glycan biosynthesis	Absent	Absent	Absent	Absent	Absent	Absent	Absent	Absent
M00066+01	Lactosylceramide biosynthesis	K00720	Lipid metabolism	Absent	Absent	Absent	Absent	Absent	Absent	Absent	Absent
M00066+02	Lactosylceramide biosynthesis	K07553	Lipid metabolism	Absent	Absent	Absent	Absent	Absent	Absent	Absent	Absent
M00067+01	Sulfoglycolipids biosynthesis, ceramide/1-alkyl-2-acylglycerol => sulfatide/seminolipid	K04628	Lipid metabolism	Absent	Absent	Absent	Absent	Absent	Absent	Absent	Absent
M00067+02	Sulfoglycolipids biosynthesis, ceramide/1-alkyl-2-acylglycerol => sulfatide/seminolipid	K01019	Lipid metabolism	Absent	Absent	Absent	Absent	Absent	Absent	Absent	Absent
M00068+01	Glycosphingolipid biosynthesis, globo-series, LacCer => Gb4Cer	K01988	Glycan biosynthesis	Absent	Absent	Absent	Absent	Absent	Absent	Absent	Absent
M00068+02	Glycosphingolipid biosynthesis, globo-series, LacCer => Gb4Cer	K00719	Glycan biosynthesis	Absent	Absent	Absent	Absent	Absent	Absent	Absent	Absent
M00069+01	Glycosphingolipid biosynthesis, ganglio series, LacCer => GT3	K03370	Glycan biosynthesis	Absent	Absent	Absent	Absent	Absent	Absent	Absent	Absent
M00069+02	Glycosphingolipid biosynthesis, ganglio series, LacCer => GT3	(K03371,K03369)	Glycan biosynthesis	Absent	Absent	Absent	Absent	Absent	Absent	Absent	Absent
M00070+01	Glycosphingolipid biosynthesis, lacto-series, LacCer => Lc4Cer	K03766	Glycan biosynthesis	Absent	Absent	Absent	Absent	Absent	Absent	Absent	Absent
M00070+02	Glycosphingolipid biosynthesis, lacto-series, LacCer => Lc4Cer	(K07819,K07820,K03877)	Glycan biosynthesis	Absent	Absent	Absent	Absent	Absent	Absent	Absent	Absent
M00071+01	Glycosphingolipid biosynthesis, neolacto-series, LacCer => nLc4Cer	K03766	Glycan biosynthesis	Absent	Absent	Absent	Absent	Absent	Absent	Absent	Absent
M00071+02	Glycosphingolipid biosynthesis, neolacto-series, LacCer => nLc4Cer	(K07966,K07967,K07968,K07969)	Glycan biosynthesis	Absent	Absent	Absent	Absent	Absent	Absent	Absent	Absent
M00072+01	N-glycosylation by oligosaccharyltransferase	K07151+K12666+K12667+K12668+K12669+K12670-K00730-K12691	Glycan biosynthesis	Absent	Absent	Absent	Absent	Absent	Absent	Absent	Absent
M00073+01	N-glycan precursor trimming	K01228	Glycan biosynthesis	Absent	Absent	Absent	Absent	Absent	Absent	Absent	Absent
M00073+02	N-glycan precursor trimming	K05546	Glycan biosynthesis	Absent	Absent	Absent	Absent	Absent	Absent	Absent	Absent
M00073+03	N-glycan precursor trimming	K01230	Glycan biosynthesis	Absent	Absent	Absent	Absent	Absent	Absent	Absent	Absent
M00074+01	N-glycan biosynthesis, high-mannose type	K05546	Glycan biosynthesis	Absent	Absent	Absent	Absent	Absent	Absent	Absent	Absent
M00074+02	N-glycan biosynthesis, high-mannose type	K01230	Glycan biosynthesis	Absent	Absent	Absent	Absent	Absent	Absent	Absent	Absent
M00074+03	N-glycan biosynthesis, high-mannose type	K05528	Glycan biosynthesis	Absent	Absent	Absent	Absent	Absent	Absent	Absent	Absent
M00074+04	N-glycan biosynthesis, high-mannose type	K05529+K05530	Glycan biosynthesis	Absent	Absent	Absent	Absent	Absent	Absent	Absent	Absent
M00074+05	N-glycan biosynthesis, high-mannose type	K05529+K05531+K05532+K05533+K05534	Glycan biosynthesis	Absent	Absent	Absent	Absent	Absent	Absent	Absent	Absent
M00074+06	N-glycan biosynthesis, high-mannose type	K05535	Glycan biosynthesis	Absent	Absent	Absent	Absent	Absent	Absent	Absent	Absent
M00075+01	N-glycan biosynthesis, complex type	K01231	Glycan biosynthesis	Absent	Absent	Absent	Absent	Absent	Absent	Absent	Absent
M00075+02	N-glycan biosynthesis, complex type	K00736	Glycan biosynthesis	Absent	Absent	Absent	Absent	Absent	Absent	Absent	Absent
M00075+03	N-glycan biosynthesis, complex type	K00737	Glycan biosynthesis	Absent	Absent	Absent	Absent	Absent	Absent	Absent	Absent
M00075+04	N-glycan biosynthesis, complex type	K00738	Glycan biosynthesis	Absent	Absent	Absent	Absent	Absent	Absent	Absent	Absent
M00075+05	N-glycan biosynthesis, complex type	(K00744,K09661)	Glycan biosynthesis	Absent	Absent	Absent	Absent	Absent	Absent	Absent	Absent
M00075+06	N-glycan biosynthesis, complex type	K13748	Glycan biosynthesis	Absent	Absent	Absent	Absent	Absent	Absent	Absent	Absent
M00075+07	N-glycan biosynthesis, complex type	K00717	Glycan biosynthesis	Absent	Absent	Absent	Absent	Absent	Absent	Absent	Absent
M00075+08	N-glycan biosynthesis, complex type	(K07966,K07967,K07968)	Glycan biosynthesis	Absent	Absent	Absent	Absent	Absent	Absent	Absent	Absent
M00075+09	N-glycan biosynthesis, complex type	(K00778,K00779)	Glycan biosynthesis	Absent	Absent	Absent	Absent	Absent	Absent	Absent	Absent
M00076+02	Dermatan sulfate degradation	K01136	Glycosaminoglycan metabolism	Absent	Absent	Absent	Absent	Absent	Absent	Absent	Absent
M00076+03	Dermatan sulfate degradation	K01217	Glycosaminoglycan metabolism	Absent	Absent	Absent	Absent	Absent	Absent	Absent	Absent
M00076+04	Dermatan sulfate degradation	K01135	Glycosaminoglycan metabolism	Absent	Absent	Absent	Absent	Absent	Absent	Absent	Absent
M00076+05	Dermatan sulfate degradation	K01197	Glycosaminoglycan metabolism	Absent	Absent	Absent	Absent	Absent	Absent	Absent	Absent
M00076+06	Dermatan sulfate degradation	K01195	Glycosaminoglycan metabolism	Absent	Absent	Absent	Absent	Absent	Absent	Absent	Absent
M00077+01	Chondroitin sulfate degradation	K01135	Glycosaminoglycan metabolism	Absent	Absent	Absent	Absent	Absent	Absent	Absent	Absent
M00077+02	Chondroitin sulfate degradation	K01197	Glycosaminoglycan metabolism	Absent	Absent	Absent	Absent	Absent	Absent	Absent	Absent
M00077+03	Chondroitin sulfate degradation	K01195	Glycosaminoglycan metabolism	Absent	Absent	Absent	Absent	Absent	Absent	Absent	Absent
M00077+04	Chondroitin sulfate degradation	K01132	Glycosaminoglycan metabolism	Absent	Absent	Absent	Absent	Absent	Absent	Absent	Absent
M00078+01	Heparan sulfate degradation	(K07964,K07965)	Glycosaminoglycan metabolism	Absent	Absent	Absent	Absent	Absent	Absent	Absent	Absent
M00078+02	Heparan sulfate degradation	K01136	Glycosaminoglycan metabolism	Absent	Absent	Absent	Absent	Absent	Absent	Absent	Absent
M00078+03	Heparan sulfate degradation	K01217	Glycosaminoglycan metabolism	Absent	Absent	Absent	Absent	Absent	Absent	Absent	Absent
M00078+04	Heparan sulfate degradation	K01565	Glycosaminoglycan metabolism	Absent	Absent	Absent	Absent	Absent	Absent	Absent	Absent
M00078+05	Heparan sulfate degradation	K10532	Glycosaminoglycan metabolism	Absent	Absent	Absent	Absent	Absent	Absent	Absent	Absent
M00078+06	Heparan sulfate degradation	K01205	Glycosaminoglycan metabolism	Absent	Absent	Absent	Absent	Absent	Absent	Absent	Absent
M00078+08	Heparan sulfate degradation	K01195	Glycosaminoglycan metabolism	Absent	Absent	Absent	Absent	Absent	Absent	Absent	Absent
M00078+09	Heparan sulfate degradation	K01137	Glycosaminoglycan metabolism	Absent	Absent	Absent	Absent	Absent	Absent	Absent	Absent
M00079+02	Keratan sulfate degradation	K01132	Glycosaminoglycan metabolism	Absent	Absent	Absent	Absent	Absent	Absent	Absent	Absent
M00079+03	Keratan sulfate degradation	K12309	Glycosaminoglycan metabolism	Absent	Absent	Absent	Absent	Absent	Absent	Absent	Absent
M00079+04	Keratan sulfate degradation	K01137	Glycosaminoglycan metabolism	Absent	Absent	Absent	Absent	Absent	Absent	Absent	Absent
M00079+05	Keratan sulfate degradation	K12373	Glycosaminoglycan metabolism	Absent	Absent	Absent	Absent	Absent	Absent	Absent	Absent
M00080+01	Lipopolysaccharide biosynthesis, inner core => outer core => O-antigen	K02527		Absent	Absent	Absent	Absent	Absent	Absent	Absent	Absent
M00080+02	Lipopolysaccharide biosynthesis, inner core => outer core => O-antigen	K02841		Absent	Absent	Absent	Absent	Absent	Absent	Absent	Absent
M00080+03	Lipopolysaccharide biosynthesis, inner core => outer core => O-antigen	K02843		Absent	Absent	Absent	Absent	Absent	Absent	Absent	Absent
M00080+04	Lipopolysaccharide biosynthesis, inner core => outer core => O-antigen	K02850		Absent	Absent	Absent	Absent	Absent	Absent	Absent	Absent
M00080+05	Lipopolysaccharide biosynthesis, inner core => outer core => O-antigen	K02848		Absent	Absent	Absent	Absent	Absent	Absent	Absent	Absent
M00080+06	Lipopolysaccharide biosynthesis, inner core => outer core => O-antigen	K02849		Absent	Absent	Absent	Absent	Absent	Absent	Absent	Absent
M00080+07	Lipopolysaccharide biosynthesis, inner core => outer core => O-antigen	K02844		Absent	Absent	Absent	Absent	Absent	Absent	Absent	Absent
M00080+08	Lipopolysaccharide biosynthesis, inner core => outer core => O-antigen	K02840		Absent	Absent	Absent	Absent	Absent	Absent	Absent	Absent
M00080+09	Lipopolysaccharide biosynthesis, inner core => outer core => O-antigen	K03278		Absent	Absent	Absent	Absent	Absent	Absent	Absent	Absent
M00080+10	Lipopolysaccharide biosynthesis, inner core => outer core => O-antigen	K03279		Absent	Absent	Absent	Absent	Absent	Absent	Absent	Absent
M00080+11	Lipopolysaccharide biosynthesis, inner core => outer core => O-antigen	K03280		Absent	Absent	Absent	Absent	Absent	Absent	Absent	Absent
M00080+12	Lipopolysaccharide biosynthesis, inner core => outer core => O-antigen	K02847		Absent	Absent	Absent	Absent	Absent	Absent	Absent	Absent
M00081+01	Pectin degradation	K01051	Other carbohydrate metabolism	Absent	Absent	Absent	Absent	Absent	Absent	Absent	Absent
M00081+02	Pectin degradation	K01184	Other carbohydrate metabolism	Absent	Absent	Absent	Absent	Absent	Absent	Absent	Absent
M00081+03	Pectin degradation	K01213	Other carbohydrate metabolism	Absent	Absent	Absent	Absent	Absent	Absent	Absent	Absent
M00082+01	Fatty acid biosynthesis, initiation	(K11262,(K02160+K01961,K11263)+(K01962+K01963,K18472))	Fatty acid biosynthesis and degradation	Absent	Present	Absent	Present	Present	Absent	Absent	Absent
M00082+02	Fatty acid biosynthesis, initiation	(K00665,K00667+K00668,K11533,(K00645	Fatty acid biosynthesis and degradation	Absent	Present	Absent	Present	Present	Absent	Absent	Absent
M00082+03	Fatty acid biosynthesis, initiation	(K00648,K18473)))	Fatty acid biosynthesis and degradation	Absent	Present	Absent	Present	Present	Absent	Absent	Absent
M00083+01	Fatty acid biosynthesis, elongation	K00665,(K00667	Fatty acid biosynthesis and degradation	Absent	Present	Absent	Present	Present	Absent	Absent	Absent
M00083+02	Fatty acid biosynthesis, elongation	K00668),K11533,((K00647,K09458,K00648)	Fatty acid biosynthesis and degradation	Absent	Present	Absent	Present	Present	Absent	Absent	Absent
M00083+03	Fatty acid biosynthesis, elongation	K00059	Fatty acid biosynthesis and degradation	Absent	Present	Absent	Present	Present	Absent	Absent	Absent
M00083+04	Fatty acid biosynthesis, elongation	(K02372,K01716,K16363)	Fatty acid biosynthesis and degradation	Absent	Present	Absent	Present	Present	Absent	Absent	Absent
M00083+05	Fatty acid biosynthesis, elongation	(K00208,K02371,K10780,K00209))	Fatty acid biosynthesis and degradation	Absent	Present	Absent	Present	Present	Absent	Absent	Absent
M00085+01	Fatty acid biosynthesis, elongation, mitochondria	(K07508,K07509)	Fatty acid biosynthesis and degradation	Absent	Absent	Absent	Absent	Absent	Absent	Absent	Absent
M00085+02	Fatty acid biosynthesis, elongation, mitochondria	(K00022	Fatty acid biosynthesis and degradation	Absent	Absent	Absent	Absent	Absent	Absent	Absent	Absent
M00085+03	Fatty acid biosynthesis, elongation, mitochondria	K07511,K07515)	Fatty acid biosynthesis and degradation	Absent	Absent	Absent	Absent	Absent	Absent	Absent	Absent
M00085+04	Fatty acid biosynthesis, elongation, mitochondria	K07512	Fatty acid biosynthesis and degradation	Absent	Absent	Absent	Absent	Absent	Absent	Absent	Absent
M00086+01	beta-Oxidation, acyl-CoA synthesis	K01897,K15013	Fatty acid biosynthesis and degradation	Present	Present	Absent	Present	Present	Absent	Absent	Absent
M00087+01	beta-Oxidation	(K00232,K00249,K00255,K06445,K09479)	Fatty acid biosynthesis and degradation	Absent	Absent	Absent	Present	Present	Absent	Absent	Absent
M00087+02	beta-Oxidation	(((K01692,K07511,K13767)	Fatty acid biosynthesis and degradation	Absent	Absent	Absent	Present	Present	Absent	Absent	Absent
M00087+03	beta-Oxidation	(K00022,K07516)),K01825,K01782,K07514,K07515,K10527)	Fatty acid biosynthesis and degradation	Absent	Absent	Absent	Present	Present	Absent	Absent	Absent
M00087+04	beta-Oxidation	(K00632,K07508,K07509,K07513)	Fatty acid biosynthesis and degradation	Absent	Absent	Absent	Present	Present	Absent	Absent	Absent
M00088+01	Ketone body biosynthesis, acetyl-CoA => acetoacetate/3-hydroxybutyrate/acetone	K00626	Lipid metabolism	Absent	Absent	Absent	Absent	Absent	Absent	Absent	Absent
M00088+02	Ketone body biosynthesis, acetyl-CoA => acetoacetate/3-hydroxybutyrate/acetone	K01641	Lipid metabolism	Absent	Absent	Absent	Absent	Absent	Absent	Absent	Absent
M00088+03	Ketone body biosynthesis, acetyl-CoA => acetoacetate/3-hydroxybutyrate/acetone	K01640	Lipid metabolism	Absent	Absent	Absent	Absent	Absent	Absent	Absent	Absent
M00088+04	Ketone body biosynthesis, acetyl-CoA => acetoacetate/3-hydroxybutyrate/acetone	K00019	Lipid metabolism	Absent	Absent	Absent	Absent	Absent	Absent	Absent	Absent
M00088+05	Ketone body biosynthesis, acetyl-CoA => acetoacetate/3-hydroxybutyrate/acetone	K01574	Lipid metabolism	Absent	Absent	Absent	Absent	Absent	Absent	Absent	Absent
M00089+01	Triacylglycerol biosynthesis	(K00629,K13506,K13507,K00630,K13508,K00631,K03621,K08591)	Lipid metabolism	Absent	Absent	Absent	Absent	Absent	Absent	Absent	Absent
M00089+02	Triacylglycerol biosynthesis	(K00655,K13509,K13513,K13517,K13519,K13523,K14674)	Lipid metabolism	Absent	Absent	Absent	Absent	Absent	Absent	Absent	Absent
M00089+03	Triacylglycerol biosynthesis	K01080	Lipid metabolism	Absent	Absent	Absent	Absent	Absent	Absent	Absent	Absent
M00089+04	Triacylglycerol biosynthesis	(K00635,K11155,K11160,K14456,K18851)	Lipid metabolism	Absent	Absent	Absent	Absent	Absent	Absent	Absent	Absent
M00090+01	Phosphatidylcholine (PC) biosynthesis, choline => PC	(K00866,K14156)	Lipid metabolism	Absent	Absent	Absent	Absent	Absent	Absent	Absent	Absent
M00090+02	Phosphatidylcholine (PC) biosynthesis, choline => PC	K00968	Lipid metabolism	Absent	Absent	Absent	Absent	Absent	Absent	Absent	Absent
M00090+03	Phosphatidylcholine (PC) biosynthesis, choline => PC	(K00994,K13644)	Lipid metabolism	Absent	Absent	Absent	Absent	Absent	Absent	Absent	Absent
M00091+01	Phosphatidylcholine (PC) biosynthesis, PE => PC	K00551,(K16369	Lipid metabolism	Absent	Absent	Absent	Absent	Absent	Absent	Absent	Absent
M00091+02	Phosphatidylcholine (PC) biosynthesis, PE => PC	K00550),K00570	Lipid metabolism	Absent	Absent	Absent	Absent	Absent	Absent	Absent	Absent
M00092+01	Phosphatidylethanolamine (PE) biosynthesis, ethanolamine => PE	(K00894,K14156)	Lipid metabolism	Absent	Absent	Absent	Absent	Absent	Absent	Absent	Absent
M00092+02	Phosphatidylethanolamine (PE) biosynthesis, ethanolamine => PE	K00967	Lipid metabolism	Absent	Absent	Absent	Absent	Absent	Absent	Absent	Absent
M00092+03	Phosphatidylethanolamine (PE) biosynthesis, ethanolamine => PE	(K00993,K13644)	Lipid metabolism	Absent	Absent	Absent	Absent	Absent	Absent	Absent	Absent
M00093+01	Phosphatidylethanolamine (PE) biosynthesis, PA => PS => PE	K00981	Lipid metabolism	Absent	Present	Present	Present	Present	Absent	Absent	Absent
M00093+02	Phosphatidylethanolamine (PE) biosynthesis, PA => PS => PE	(K00998,K17103)	Lipid metabolism	Absent	Present	Present	Present	Present	Absent	Absent	Absent
M00093+03	Phosphatidylethanolamine (PE) biosynthesis, PA => PS => PE	K01613	Lipid metabolism	Absent	Present	Present	Present	Present	Absent	Absent	Absent
M00094+01	Ceramide biosynthesis	K00654	Lipid metabolism	Absent	Absent	Absent	Absent	Absent	Absent	Absent	Absent
M00094+02	Ceramide biosynthesis	K04708	Lipid metabolism	Absent	Absent	Absent	Absent	Absent	Absent	Absent	Absent
M00094+03	Ceramide biosynthesis	(K04709,K04710)	Lipid metabolism	Absent	Absent	Absent	Absent	Absent	Absent	Absent	Absent
M00094+04	Ceramide biosynthesis	K04712	Lipid metabolism	Absent	Absent	Absent	Absent	Absent	Absent	Absent	Absent
M00095+01	C5 isoprenoid biosynthesis, mevalonate pathway	K00626	Terpenoid backbone biosynthesis	Absent	Absent	Absent	Absent	Absent	Absent	Absent	Absent
M00095+02	C5 isoprenoid biosynthesis, mevalonate pathway	K01641	Terpenoid backbone biosynthesis	Absent	Absent	Absent	Absent	Absent	Absent	Absent	Absent
M00095+03	C5 isoprenoid biosynthesis, mevalonate pathway	K00021	Terpenoid backbone biosynthesis	Absent	Absent	Absent	Absent	Absent	Absent	Absent	Absent
M00095+04	C5 isoprenoid biosynthesis, mevalonate pathway	K00869	Terpenoid backbone biosynthesis	Absent	Absent	Absent	Absent	Absent	Absent	Absent	Absent
M00095+05	C5 isoprenoid biosynthesis, mevalonate pathway	(K00938,K13273)	Terpenoid backbone biosynthesis	Absent	Absent	Absent	Absent	Absent	Absent	Absent	Absent
M00095+06	C5 isoprenoid biosynthesis, mevalonate pathway	K01597	Terpenoid backbone biosynthesis	Absent	Absent	Absent	Absent	Absent	Absent	Absent	Absent
M00095+07	C5 isoprenoid biosynthesis, mevalonate pathway	K01823	Terpenoid backbone biosynthesis	Absent	Absent	Absent	Absent	Absent	Absent	Absent	Absent
M00096+01	C5 isoprenoid biosynthesis, non-mevalonate pathway	K01662	Terpenoid backbone biosynthesis	Absent	Present	Absent	Present	Present	Absent	Absent	Absent
M00096+02	C5 isoprenoid biosynthesis, non-mevalonate pathway	K00099	Terpenoid backbone biosynthesis	Absent	Present	Absent	Present	Present	Absent	Absent	Absent
M00096+03	C5 isoprenoid biosynthesis, non-mevalonate pathway	(K00991,K12506)	Terpenoid backbone biosynthesis	Absent	Present	Absent	Present	Present	Absent	Absent	Absent
M00096+04	C5 isoprenoid biosynthesis, non-mevalonate pathway	K00919	Terpenoid backbone biosynthesis	Absent	Present	Absent	Present	Present	Absent	Absent	Absent
M00096+05	C5 isoprenoid biosynthesis, non-mevalonate pathway	(K01770,K12506)	Terpenoid backbone biosynthesis	Absent	Present	Absent	Present	Present	Absent	Absent	Absent
M00096+06	C5 isoprenoid biosynthesis, non-mevalonate pathway	K03526	Terpenoid backbone biosynthesis	Absent	Present	Absent	Present	Present	Absent	Absent	Absent
M00096+07	C5 isoprenoid biosynthesis, non-mevalonate pathway	K03527	Terpenoid backbone biosynthesis	Absent	Present	Absent	Present	Present	Absent	Absent	Absent
M00096+08	C5 isoprenoid biosynthesis, non-mevalonate pathway	K01823	Terpenoid backbone biosynthesis	Absent	Present	Absent	Present	Present	Absent	Absent	Absent
M00097+01	beta-Carotene biosynthesis, GGAP => beta-carotene	K02291	Other terpenoid biosynthesis	Absent	Absent	Absent	Absent	Absent	Absent	Absent	Absent
M00097+02	beta-Carotene biosynthesis, GGAP => beta-carotene	K02293	Other terpenoid biosynthesis	Absent	Absent	Absent	Absent	Absent	Absent	Absent	Absent
M00097+03	beta-Carotene biosynthesis, GGAP => beta-carotene	K15744	Other terpenoid biosynthesis	Absent	Absent	Absent	Absent	Absent	Absent	Absent	Absent
M00097+04	beta-Carotene biosynthesis, GGAP => beta-carotene	K00514	Other terpenoid biosynthesis	Absent	Absent	Absent	Absent	Absent	Absent	Absent	Absent
M00097+05	beta-Carotene biosynthesis, GGAP => beta-carotene	K09835	Other terpenoid biosynthesis	Absent	Absent	Absent	Absent	Absent	Absent	Absent	Absent
M00097+06	beta-Carotene biosynthesis, GGAP => beta-carotene	K06443	Other terpenoid biosynthesis	Absent	Absent	Absent	Absent	Absent	Absent	Absent	Absent
M00098+01	Acylglycerol degradation	(K01046,K12298,K16816,K13534,K14073,K14074,K14075,K14076,K14452,K14674,K14675,K17900)	Lipid metabolism	Absent	Absent	Absent	Absent	Absent	Absent	Absent	Absent
M00098+02	Acylglycerol degradation	K01054	Lipid metabolism	Absent	Absent	Absent	Absent	Absent	Absent	Absent	Absent
M00099+01	Sphingosine biosynthesis	K00654	Lipid metabolism	Absent	Absent	Absent	Absent	Absent	Absent	Absent	Absent
M00099+02	Sphingosine biosynthesis	K04708	Lipid metabolism	Absent	Absent	Absent	Absent	Absent	Absent	Absent	Absent
M00099+03	Sphingosine biosynthesis	(K04709,K04710)	Lipid metabolism	Absent	Absent	Absent	Absent	Absent	Absent	Absent	Absent
M00099+04	Sphingosine biosynthesis	K04712	Lipid metabolism	Absent	Absent	Absent	Absent	Absent	Absent	Absent	Absent
M00099+05	Sphingosine biosynthesis	(K01441,K12348,K12349)	Lipid metabolism	Absent	Absent	Absent	Absent	Absent	Absent	Absent	Absent
M00100+01	Sphingosine degradation	K04718	Lipid metabolism	Absent	Absent	Absent	Absent	Absent	Absent	Absent	Absent
M00100+02	Sphingosine degradation	K01634	Lipid metabolism	Absent	Absent	Absent	Absent	Absent	Absent	Absent	Absent
M00101+01	Cholesterol biosynthesis, squalene 2,3-epoxide => cholesterol	K01852	Sterol biosynthesis	Absent	Absent	Absent	Absent	Absent	Absent	Absent	Absent
M00101+02	Cholesterol biosynthesis, squalene 2,3-epoxide => cholesterol	K05917	Sterol biosynthesis	Absent	Absent	Absent	Absent	Absent	Absent	Absent	Absent
M00101+03	Cholesterol biosynthesis, squalene 2,3-epoxide => cholesterol	K00222	Sterol biosynthesis	Absent	Absent	Absent	Absent	Absent	Absent	Absent	Absent
M00101+04	Cholesterol biosynthesis, squalene 2,3-epoxide => cholesterol	K07750	Sterol biosynthesis	Absent	Absent	Absent	Absent	Absent	Absent	Absent	Absent
M00101+05	Cholesterol biosynthesis, squalene 2,3-epoxide => cholesterol	K07748	Sterol biosynthesis	Absent	Absent	Absent	Absent	Absent	Absent	Absent	Absent
M00101+06	Cholesterol biosynthesis, squalene 2,3-epoxide => cholesterol	(K09827,K13373)	Sterol biosynthesis	Absent	Absent	Absent	Absent	Absent	Absent	Absent	Absent
M00101+07	Cholesterol biosynthesis, squalene 2,3-epoxide => cholesterol	K09828	Sterol biosynthesis	Absent	Absent	Absent	Absent	Absent	Absent	Absent	Absent
M00101+08	Cholesterol biosynthesis, squalene 2,3-epoxide => cholesterol	K01824	Sterol biosynthesis	Absent	Absent	Absent	Absent	Absent	Absent	Absent	Absent
M00101+09	Cholesterol biosynthesis, squalene 2,3-epoxide => cholesterol	K00227	Sterol biosynthesis	Absent	Absent	Absent	Absent	Absent	Absent	Absent	Absent
M00101+10	Cholesterol biosynthesis, squalene 2,3-epoxide => cholesterol	K00213	Sterol biosynthesis	Absent	Absent	Absent	Absent	Absent	Absent	Absent	Absent
M00102+01	Ergocalciferol biosynthesis	K00559	Sterol biosynthesis	Absent	Absent	Absent	Absent	Absent	Absent	Absent	Absent
M00102+02	Ergocalciferol biosynthesis	K09829	Sterol biosynthesis	Absent	Absent	Absent	Absent	Absent	Absent	Absent	Absent
M00102+03	Ergocalciferol biosynthesis	K00227	Sterol biosynthesis	Absent	Absent	Absent	Absent	Absent	Absent	Absent	Absent
M00102+04	Ergocalciferol biosynthesis	K09831	Sterol biosynthesis	Absent	Absent	Absent	Absent	Absent	Absent	Absent	Absent
M00102+05	Ergocalciferol biosynthesis	K00223	Sterol biosynthesis	Absent	Absent	Absent	Absent	Absent	Absent	Absent	Absent
M00103+01	Cholecalciferol biosynthesis	K07419	Sterol biosynthesis	Absent	Absent	Absent	Absent	Absent	Absent	Absent	Absent
M00103+02	Cholecalciferol biosynthesis	K07438	Sterol biosynthesis	Absent	Absent	Absent	Absent	Absent	Absent	Absent	Absent
M00104+01	Bile acid biosynthesis, cholesterol => cholate/chenodeoxycholate	K00489	Sterol biosynthesis	Absent	Absent	Absent	Absent	Absent	Absent	Absent	Absent
M00104+02	Bile acid biosynthesis, cholesterol => cholate/chenodeoxycholate	K12408	Sterol biosynthesis	Absent	Absent	Absent	Absent	Absent	Absent	Absent	Absent
M00104+03	Bile acid biosynthesis, cholesterol => cholate/chenodeoxycholate	K07431	Sterol biosynthesis	Absent	Absent	Absent	Absent	Absent	Absent	Absent	Absent
M00104+04	Bile acid biosynthesis, cholesterol => cholate/chenodeoxycholate	K00251	Sterol biosynthesis	Absent	Absent	Absent	Absent	Absent	Absent	Absent	Absent
M00104+05	Bile acid biosynthesis, cholesterol => cholate/chenodeoxycholate	K00037	Sterol biosynthesis	Absent	Absent	Absent	Absent	Absent	Absent	Absent	Absent
M00104+06	Bile acid biosynthesis, cholesterol => cholate/chenodeoxycholate	K00488	Sterol biosynthesis	Absent	Absent	Absent	Absent	Absent	Absent	Absent	Absent
M00104+07	Bile acid biosynthesis, cholesterol => cholate/chenodeoxycholate	K08748	Sterol biosynthesis	Absent	Absent	Absent	Absent	Absent	Absent	Absent	Absent
M00104+08	Bile acid biosynthesis, cholesterol => cholate/chenodeoxycholate	K01796	Sterol biosynthesis	Absent	Absent	Absent	Absent	Absent	Absent	Absent	Absent
M00104+09	Bile acid biosynthesis, cholesterol => cholate/chenodeoxycholate	K10214	Sterol biosynthesis	Absent	Absent	Absent	Absent	Absent	Absent	Absent	Absent
M00104+10	Bile acid biosynthesis, cholesterol => cholate/chenodeoxycholate	K12405	Sterol biosynthesis	Absent	Absent	Absent	Absent	Absent	Absent	Absent	Absent
M00104+11	Bile acid biosynthesis, cholesterol => cholate/chenodeoxycholate	K08764	Sterol biosynthesis	Absent	Absent	Absent	Absent	Absent	Absent	Absent	Absent
M00104+12	Bile acid biosynthesis, cholesterol => cholate/chenodeoxycholate	K11992	Sterol biosynthesis	Absent	Absent	Absent	Absent	Absent	Absent	Absent	Absent
M00106+01	Conjugated bile acid biosynthesis, cholate => taurocholate/glycocholate	K08748	Sterol biosynthesis	Absent	Absent	Absent	Absent	Absent	Absent	Absent	Absent
M00106+02	Conjugated bile acid biosynthesis, cholate => taurocholate/glycocholate	K00659	Sterol biosynthesis	Absent	Absent	Absent	Absent	Absent	Absent	Absent	Absent
M00107+01	Steroid hormone biosynthesis, cholesterol => prognenolone => progesterone	K00498	Sterol biosynthesis	Absent	Absent	Absent	Absent	Absent	Absent	Absent	Absent
M00107+02	Steroid hormone biosynthesis, cholesterol => prognenolone => progesterone	(K00070,K01822)	Sterol biosynthesis	Absent	Absent	Absent	Absent	Absent	Absent	Absent	Absent
M00108+01	C21-Steroid hormone biosynthesis, progesterone => corticosterone/aldosterone	K00513	Sterol biosynthesis	Absent	Absent	Absent	Absent	Absent	Absent	Absent	Absent
M00108+02	C21-Steroid hormone biosynthesis, progesterone => corticosterone/aldosterone	(K00497,K07433)	Sterol biosynthesis	Absent	Absent	Absent	Absent	Absent	Absent	Absent	Absent
M00108+03	C21-Steroid hormone biosynthesis, progesterone => corticosterone/aldosterone	K07433	Sterol biosynthesis	Absent	Absent	Absent	Absent	Absent	Absent	Absent	Absent
M00109+01	C21-Steroid hormone biosynthesis, progesterone => cortisol/cortisone	K00512	Sterol biosynthesis	Absent	Absent	Absent	Absent	Absent	Absent	Absent	Absent
M00109+02	C21-Steroid hormone biosynthesis, progesterone => cortisol/cortisone	K00513	Sterol biosynthesis	Absent	Absent	Absent	Absent	Absent	Absent	Absent	Absent
M00109+03	C21-Steroid hormone biosynthesis, progesterone => cortisol/cortisone	(K00497,K07433)	Sterol biosynthesis	Absent	Absent	Absent	Absent	Absent	Absent	Absent	Absent
M00109+04	C21-Steroid hormone biosynthesis, progesterone => cortisol/cortisone	(K15680,K00071)	Sterol biosynthesis	Absent	Absent	Absent	Absent	Absent	Absent	Absent	Absent
M00110+01	C19/C18-Steroid hormone biosynthesis, pregnenolone => androstenedione => estrone	K00512	Sterol biosynthesis	Absent	Absent	Absent	Absent	Absent	Absent	Absent	Absent
M00110+02	C19/C18-Steroid hormone biosynthesis, pregnenolone => androstenedione => estrone	(K00070,K01822)	Sterol biosynthesis	Absent	Absent	Absent	Absent	Absent	Absent	Absent	Absent
M00110+03	C19/C18-Steroid hormone biosynthesis, pregnenolone => androstenedione => estrone	K07434	Sterol biosynthesis	Absent	Absent	Absent	Absent	Absent	Absent	Absent	Absent
M00112+01	Tocopherol/tocotorienol biosynthesis	K09833	Cofactor and vitamin metabolism	Absent	Absent	Absent	Absent	Absent	Absent	Absent	Absent
M00112+02	Tocopherol/tocotorienol biosynthesis	(K12502,K18534)	Cofactor and vitamin metabolism	Absent	Absent	Absent	Absent	Absent	Absent	Absent	Absent
M00112+03	Tocopherol/tocotorienol biosynthesis	K09834	Cofactor and vitamin metabolism	Absent	Absent	Absent	Absent	Absent	Absent	Absent	Absent
M00112+04	Tocopherol/tocotorienol biosynthesis	K05928	Cofactor and vitamin metabolism	Absent	Absent	Absent	Absent	Absent	Absent	Absent	Absent
M00113+01	Jasmonic acid biosynthesis	K00454	Lipid metabolism	Absent	Absent	Absent	Absent	Absent	Absent	Absent	Absent
M00113+02	Jasmonic acid biosynthesis	K01723	Lipid metabolism	Absent	Absent	Absent	Absent	Absent	Absent	Absent	Absent
M00113+03	Jasmonic acid biosynthesis	K10525	Lipid metabolism	Absent	Absent	Absent	Absent	Absent	Absent	Absent	Absent
M00113+04	Jasmonic acid biosynthesis	K05894	Lipid metabolism	Absent	Absent	Absent	Absent	Absent	Absent	Absent	Absent
M00113+05	Jasmonic acid biosynthesis	K10526	Lipid metabolism	Absent	Absent	Absent	Absent	Absent	Absent	Absent	Absent
M00113+06	Jasmonic acid biosynthesis	K00232	Lipid metabolism	Absent	Absent	Absent	Absent	Absent	Absent	Absent	Absent
M00113+07	Jasmonic acid biosynthesis	K10527	Lipid metabolism	Absent	Absent	Absent	Absent	Absent	Absent	Absent	Absent
M00113+08	Jasmonic acid biosynthesis	(K00632,K07513)	Lipid metabolism	Absent	Absent	Absent	Absent	Absent	Absent	Absent	Absent
M00114+01	Ascorbate biosynthesis, plants, glucose-6P => ascorbate	((K01810,K06859,K13810)	Other carbohydrate metabolism	Absent	Absent	Absent	Absent	Absent	Absent	Absent	Absent
M00114+02	Ascorbate biosynthesis, plants, glucose-6P => ascorbate	(K01809,K16011),K15916)	Other carbohydrate metabolism	Absent	Absent	Absent	Absent	Absent	Absent	Absent	Absent
M00114+03	Ascorbate biosynthesis, plants, glucose-6P => ascorbate	(K16881,(K17497,K01840,K15778)	Other carbohydrate metabolism	Absent	Absent	Absent	Absent	Absent	Absent	Absent	Absent
M00114+04	Ascorbate biosynthesis, plants, glucose-6P => ascorbate	(K00966,K00971,K16011))	Other carbohydrate metabolism	Absent	Absent	Absent	Absent	Absent	Absent	Absent	Absent
M00114+05	Ascorbate biosynthesis, plants, glucose-6P => ascorbate	K10046	Other carbohydrate metabolism	Absent	Absent	Absent	Absent	Absent	Absent	Absent	Absent
M00114+06	Ascorbate biosynthesis, plants, glucose-6P => ascorbate	K14190	Other carbohydrate metabolism	Absent	Absent	Absent	Absent	Absent	Absent	Absent	Absent
M00114+07	Ascorbate biosynthesis, plants, glucose-6P => ascorbate	(K10047,K18649)	Other carbohydrate metabolism	Absent	Absent	Absent	Absent	Absent	Absent	Absent	Absent
M00114+08	Ascorbate biosynthesis, plants, glucose-6P => ascorbate	(K00064,K17744)	Other carbohydrate metabolism	Absent	Absent	Absent	Absent	Absent	Absent	Absent	Absent
M00114+09	Ascorbate biosynthesis, plants, glucose-6P => ascorbate	K00225	Other carbohydrate metabolism	Absent	Absent	Absent	Absent	Absent	Absent	Absent	Absent
M00115+01	NAD biosynthesis, aspartate => NAD	K00278	Cofactor and vitamin metabolism	Absent	Present	Absent	Present	Present	Absent	Absent	Absent
M00115+02	NAD biosynthesis, aspartate => NAD	K03517	Cofactor and vitamin metabolism	Absent	Present	Absent	Present	Present	Absent	Absent	Absent
M00115+03	NAD biosynthesis, aspartate => NAD	K00767	Cofactor and vitamin metabolism	Absent	Present	Absent	Present	Present	Absent	Absent	Absent
M00115+04	NAD biosynthesis, aspartate => NAD	(K00969,K06210)	Cofactor and vitamin metabolism	Absent	Present	Absent	Present	Present	Absent	Absent	Absent
M00115+05	NAD biosynthesis, aspartate => NAD	(K01916,K01950)	Cofactor and vitamin metabolism	Absent	Present	Absent	Present	Present	Absent	Absent	Absent
M00116+01	Menaquinone biosynthesis, chorismate => menaquinone	(K01851,K02552,K02361)	Cofactor and vitamin metabolism	Absent	Absent	Absent	Absent	Absent	Absent	Absent	Absent
M00116+02	Menaquinone biosynthesis, chorismate => menaquinone	K02551	Cofactor and vitamin metabolism	Absent	Absent	Absent	Absent	Absent	Absent	Absent	Absent
M00116+03	Menaquinone biosynthesis, chorismate => menaquinone	K08680	Cofactor and vitamin metabolism	Absent	Absent	Absent	Absent	Absent	Absent	Absent	Absent
M00116+04	Menaquinone biosynthesis, chorismate => menaquinone	K02549	Cofactor and vitamin metabolism	Absent	Absent	Absent	Absent	Absent	Absent	Absent	Absent
M00116+05	Menaquinone biosynthesis, chorismate => menaquinone	K01911	Cofactor and vitamin metabolism	Absent	Absent	Absent	Absent	Absent	Absent	Absent	Absent
M00116+06	Menaquinone biosynthesis, chorismate => menaquinone	K01661	Cofactor and vitamin metabolism	Absent	Absent	Absent	Absent	Absent	Absent	Absent	Absent
M00116+07	Menaquinone biosynthesis, chorismate => menaquinone	(K12073,K19222)	Cofactor and vitamin metabolism	Absent	Absent	Absent	Absent	Absent	Absent	Absent	Absent
M00116+08	Menaquinone biosynthesis, chorismate => menaquinone	K02548	Cofactor and vitamin metabolism	Absent	Absent	Absent	Absent	Absent	Absent	Absent	Absent
M00116+09	Menaquinone biosynthesis, chorismate => menaquinone	K03183	Cofactor and vitamin metabolism	Absent	Absent	Absent	Absent	Absent	Absent	Absent	Absent
M00117+01	Ubiquinone biosynthesis, prokaryotes, chorismate => ubiquinone	(K03181,K18240)	Cofactor and vitamin metabolism	Absent	Present	Absent	Present	Present	Absent	Absent	Absent
M00117+02	Ubiquinone biosynthesis, prokaryotes, chorismate => ubiquinone	K03179	Cofactor and vitamin metabolism	Absent	Present	Absent	Present	Present	Absent	Absent	Absent
M00117+03	Ubiquinone biosynthesis, prokaryotes, chorismate => ubiquinone	(K03182+K03186)	Cofactor and vitamin metabolism	Absent	Present	Absent	Present	Present	Absent	Absent	Absent
M00117+04	Ubiquinone biosynthesis, prokaryotes, chorismate => ubiquinone	K18800	Cofactor and vitamin metabolism	Absent	Present	Absent	Present	Present	Absent	Absent	Absent
M00117+05	Ubiquinone biosynthesis, prokaryotes, chorismate => ubiquinone	K00568	Cofactor and vitamin metabolism	Absent	Present	Absent	Present	Present	Absent	Absent	Absent
M00117+06	Ubiquinone biosynthesis, prokaryotes, chorismate => ubiquinone	K03185	Cofactor and vitamin metabolism	Absent	Present	Absent	Present	Present	Absent	Absent	Absent
M00117+07	Ubiquinone biosynthesis, prokaryotes, chorismate => ubiquinone	K03183	Cofactor and vitamin metabolism	Absent	Present	Absent	Present	Present	Absent	Absent	Absent
M00117+08	Ubiquinone biosynthesis, prokaryotes, chorismate => ubiquinone	K03184	Cofactor and vitamin metabolism	Absent	Present	Absent	Present	Present	Absent	Absent	Absent
M00117+09	Ubiquinone biosynthesis, prokaryotes, chorismate => ubiquinone	K00568	Cofactor and vitamin metabolism	Absent	Present	Absent	Present	Present	Absent	Absent	Absent
M00118+01	Glutathione biosynthesis, glutamate => glutathione	(K11204+K11205,K01919)	Other amino acid metabolism	Absent	Absent	Absent	Absent	Absent	Absent	Absent	Absent
M00118+02	Glutathione biosynthesis, glutamate => glutathione	(K21456,K01920)	Other amino acid metabolism	Absent	Absent	Absent	Absent	Absent	Absent	Absent	Absent
M00119+01	Pantothenate biosynthesis, valine/L-aspartate => pantothenate	K00826	Cofactor and vitamin metabolism	Absent	Present	Absent	Present	Present	Absent	Absent	Absent
M00119+02	Pantothenate biosynthesis, valine/L-aspartate => pantothenate	K00606	Cofactor and vitamin metabolism	Absent	Present	Absent	Present	Present	Absent	Absent	Absent
M00119+03	Pantothenate biosynthesis, valine/L-aspartate => pantothenate	K00077	Cofactor and vitamin metabolism	Absent	Present	Absent	Present	Present	Absent	Absent	Absent
M00119+04	Pantothenate biosynthesis, valine/L-aspartate => pantothenate	K01579	Cofactor and vitamin metabolism	Absent	Present	Absent	Present	Present	Absent	Absent	Absent
M00119+05	Pantothenate biosynthesis, valine/L-aspartate => pantothenate	(K01918,K13799)	Cofactor and vitamin metabolism	Absent	Present	Absent	Present	Present	Absent	Absent	Absent
M00120+01	Coenzyme A biosynthesis, pantothenate => CoA	(K00867,K03525,K09680,K01947)	Cofactor and vitamin metabolism	Absent	Present	Absent	Absent	Present	Absent	Absent	Absent
M00120+02	Coenzyme A biosynthesis, pantothenate => CoA	((K01922,K21977)	Cofactor and vitamin metabolism	Absent	Present	Absent	Absent	Present	Absent	Absent	Absent
M00120+03	Coenzyme A biosynthesis, pantothenate => CoA	K01598,K13038)	Cofactor and vitamin metabolism	Absent	Present	Absent	Absent	Present	Absent	Absent	Absent
M00120+04	Coenzyme A biosynthesis, pantothenate => CoA	(K02318,(K00954,K02201)	Cofactor and vitamin metabolism	Absent	Present	Absent	Absent	Present	Absent	Absent	Absent
M00120+05	Coenzyme A biosynthesis, pantothenate => CoA	K00859)	Cofactor and vitamin metabolism	Absent	Present	Absent	Absent	Present	Absent	Absent	Absent
M00121+01	Heme biosynthesis, glutamate => protoheme/siroheme	(K01885,K14163)	Cofactor and vitamin metabolism	Absent	Present	Absent	Present	Present	Absent	Absent	Absent
M00121+02	Heme biosynthesis, glutamate => protoheme/siroheme	K02492	Cofactor and vitamin metabolism	Absent	Present	Absent	Present	Present	Absent	Absent	Absent
M00121+03	Heme biosynthesis, glutamate => protoheme/siroheme	K01845	Cofactor and vitamin metabolism	Absent	Present	Absent	Present	Present	Absent	Absent	Absent
M00121+04	Heme biosynthesis, glutamate => protoheme/siroheme	K01698	Cofactor and vitamin metabolism	Absent	Present	Absent	Present	Present	Absent	Absent	Absent
M00121+05	Heme biosynthesis, glutamate => protoheme/siroheme	K01749	Cofactor and vitamin metabolism	Absent	Present	Absent	Present	Present	Absent	Absent	Absent
M00121+06	Heme biosynthesis, glutamate => protoheme/siroheme	(K01719,K13542,K13543)	Cofactor and vitamin metabolism	Absent	Present	Absent	Present	Present	Absent	Absent	Absent
M00121+07	Heme biosynthesis, glutamate => protoheme/siroheme	K01599	Cofactor and vitamin metabolism	Absent	Present	Absent	Present	Present	Absent	Absent	Absent
M00121+08	Heme biosynthesis, glutamate => protoheme/siroheme	(K00228,K02495)	Cofactor and vitamin metabolism	Absent	Present	Absent	Present	Present	Absent	Absent	Absent
M00121+09	Heme biosynthesis, glutamate => protoheme/siroheme	(K00230,K00231)	Cofactor and vitamin metabolism	Absent	Present	Absent	Present	Present	Absent	Absent	Absent
M00121+10	Heme biosynthesis, glutamate => protoheme/siroheme	K01772	Cofactor and vitamin metabolism	Absent	Present	Absent	Present	Present	Absent	Absent	Absent
M00121+11	Heme biosynthesis, glutamate => protoheme/siroheme	(K02302,(K00589,K02303,K02496,K13542,K13543)+K02304+K03794)	Cofactor and vitamin metabolism	Absent	Present	Absent	Present	Present	Absent	Absent	Absent
M00122+01	Cobalamin biosynthesis, cobinamide => cobalamin	(K00798,K19221)	Cofactor and vitamin metabolism	Absent	Absent	Absent	Present	Present	Absent	Absent	Absent
M00122+02	Cobalamin biosynthesis, cobinamide => cobalamin	K02232	Cofactor and vitamin metabolism	Absent	Absent	Absent	Present	Present	Absent	Absent	Absent
M00122+03	Cobalamin biosynthesis, cobinamide => cobalamin	(K02225,K02227)	Cofactor and vitamin metabolism	Absent	Absent	Absent	Present	Present	Absent	Absent	Absent
M00122+04	Cobalamin biosynthesis, cobinamide => cobalamin	K02231	Cofactor and vitamin metabolism	Absent	Absent	Absent	Present	Present	Absent	Absent	Absent
M00122+05	Cobalamin biosynthesis, cobinamide => cobalamin	K00768	Cofactor and vitamin metabolism	Absent	Absent	Absent	Present	Present	Absent	Absent	Absent
M00122+06	Cobalamin biosynthesis, cobinamide => cobalamin	K02226	Cofactor and vitamin metabolism	Absent	Absent	Absent	Present	Present	Absent	Absent	Absent
M00122+07	Cobalamin biosynthesis, cobinamide => cobalamin	K02233	Cofactor and vitamin metabolism	Absent	Absent	Absent	Present	Present	Absent	Absent	Absent
M00123+01	Biotin biosynthesis, pimeloyl-ACP/CoA => biotin	K00652	Cofactor and vitamin metabolism	Absent	Present	Absent	Present	Present	Absent	Absent	Absent
M00123+02	Biotin biosynthesis, pimeloyl-ACP/CoA => biotin	((K00833,K19563)	Cofactor and vitamin metabolism	Absent	Present	Absent	Present	Present	Absent	Absent	Absent
M00123+03	Biotin biosynthesis, pimeloyl-ACP/CoA => biotin	K01935,K19562)	Cofactor and vitamin metabolism	Absent	Present	Absent	Present	Present	Absent	Absent	Absent
M00123+04	Biotin biosynthesis, pimeloyl-ACP/CoA => biotin	K01012	Cofactor and vitamin metabolism	Absent	Present	Absent	Present	Present	Absent	Absent	Absent
M00124+01	Pyridoxal biosynthesis, erythrose-4P => pyridoxal-5P	K03472	Cofactor and vitamin metabolism	Absent	Absent	Absent	Absent	Present	Absent	Absent	Absent
M00124+02	Pyridoxal biosynthesis, erythrose-4P => pyridoxal-5P	K03473	Cofactor and vitamin metabolism	Absent	Absent	Absent	Absent	Present	Absent	Absent	Absent
M00124+03	Pyridoxal biosynthesis, erythrose-4P => pyridoxal-5P	K00831	Cofactor and vitamin metabolism	Absent	Absent	Absent	Absent	Present	Absent	Absent	Absent
M00124+04	Pyridoxal biosynthesis, erythrose-4P => pyridoxal-5P	K00097	Cofactor and vitamin metabolism	Absent	Absent	Absent	Absent	Present	Absent	Absent	Absent
M00124+06	Pyridoxal biosynthesis, erythrose-4P => pyridoxal-5P	K03474	Cofactor and vitamin metabolism	Absent	Absent	Absent	Absent	Present	Absent	Absent	Absent
M00124+07	Pyridoxal biosynthesis, erythrose-4P => pyridoxal-5P	K00275	Cofactor and vitamin metabolism	Absent	Absent	Absent	Absent	Present	Absent	Absent	Absent
M00125+01	Riboflavin biosynthesis, GTP => riboflavin/FMN/FAD	(K01497,K14652)	Cofactor and vitamin metabolism	Absent	Absent	Absent	Absent	Present	Absent	Absent	Absent
M00125+02	Riboflavin biosynthesis, GTP => riboflavin/FMN/FAD	(K01498	Cofactor and vitamin metabolism	Absent	Absent	Absent	Absent	Present	Absent	Absent	Absent
M00125+03	Riboflavin biosynthesis, GTP => riboflavin/FMN/FAD	K00082,K11752)	Cofactor and vitamin metabolism	Absent	Absent	Absent	Absent	Present	Absent	Absent	Absent
M00125+04	Riboflavin biosynthesis, GTP => riboflavin/FMN/FAD	(K20860,K20861,K20862,K21063,K21064)	Cofactor and vitamin metabolism	Absent	Absent	Absent	Absent	Present	Absent	Absent	Absent
M00125+05	Riboflavin biosynthesis, GTP => riboflavin/FMN/FAD	(K02858,K14652)	Cofactor and vitamin metabolism	Absent	Absent	Absent	Absent	Present	Absent	Absent	Absent
M00125+06	Riboflavin biosynthesis, GTP => riboflavin/FMN/FAD	K00794,K00793	Cofactor and vitamin metabolism	Absent	Absent	Absent	Absent	Present	Absent	Absent	Absent
M00125+07	Riboflavin biosynthesis, GTP => riboflavin/FMN/FAD	((K00861,K20884)	Cofactor and vitamin metabolism	Absent	Absent	Absent	Absent	Present	Absent	Absent	Absent
M00125+08	Riboflavin biosynthesis, GTP => riboflavin/FMN/FAD	K00953,K11753)	Cofactor and vitamin metabolism	Absent	Absent	Absent	Absent	Present	Absent	Absent	Absent
M00126+01	Tetrahydrofolate biosynthesis, GTP => THF	(K01495,K09007)	Cofactor and vitamin metabolism	Absent	Absent	Absent	Absent	Present	Absent	Absent	Absent
M00126+02	Tetrahydrofolate biosynthesis, GTP => THF	(K01077,K01113)	Cofactor and vitamin metabolism	Absent	Absent	Absent	Absent	Present	Absent	Absent	Absent
M00126+03	Tetrahydrofolate biosynthesis, GTP => THF	(K13939,K13940	Cofactor and vitamin metabolism	Absent	Absent	Absent	Absent	Present	Absent	Absent	Absent
M00126+04	Tetrahydrofolate biosynthesis, GTP => THF	(K00796,K18974,K18824,K18825),K01633	Cofactor and vitamin metabolism	Absent	Absent	Absent	Absent	Present	Absent	Absent	Absent
M00126+05	Tetrahydrofolate biosynthesis, GTP => THF	K00950	Cofactor and vitamin metabolism	Absent	Absent	Absent	Absent	Present	Absent	Absent	Absent
M00126+06	Tetrahydrofolate biosynthesis, GTP => THF	(K00796,K18974,K18824,K18825),K01633	Cofactor and vitamin metabolism	Absent	Absent	Absent	Absent	Present	Absent	Absent	Absent
M00126+07	Tetrahydrofolate biosynthesis, GTP => THF	K13941)	Cofactor and vitamin metabolism	Absent	Absent	Absent	Absent	Present	Absent	Absent	Absent
M00126+08	Tetrahydrofolate biosynthesis, GTP => THF	(K11754,K01930,K20457)	Cofactor and vitamin metabolism	Absent	Absent	Absent	Absent	Present	Absent	Absent	Absent
M00126+09	Tetrahydrofolate biosynthesis, GTP => THF	(K00287,K13998,K13938)	Cofactor and vitamin metabolism	Absent	Absent	Absent	Absent	Present	Absent	Absent	Absent
M00127+01	Thiamine biosynthesis, AIR => thiamine-P/thiamine-2P	K03147	Cofactor and vitamin metabolism	Absent	Present	Absent	Absent	Absent	Absent	Absent	Absent
M00127+02	Thiamine biosynthesis, AIR => thiamine-P/thiamine-2P	(K00877,K00941,K14153)	Cofactor and vitamin metabolism	Absent	Present	Absent	Absent	Absent	Absent	Absent	Absent
M00127+03	Thiamine biosynthesis, AIR => thiamine-P/thiamine-2P	(K00878,K14154)	Cofactor and vitamin metabolism	Absent	Present	Absent	Absent	Absent	Absent	Absent	Absent
M00127+04	Thiamine biosynthesis, AIR => thiamine-P/thiamine-2P	(K00788,K14153,K14154)	Cofactor and vitamin metabolism	Absent	Present	Absent	Absent	Absent	Absent	Absent	Absent
M00127+05	Thiamine biosynthesis, AIR => thiamine-P/thiamine-2P	K00946	Cofactor and vitamin metabolism	Absent	Present	Absent	Absent	Absent	Absent	Absent	Absent
M00128+01	Ubiquinone biosynthesis, eukaryotes, 4-hydroxybenzoate => ubiquinone	K06125	Cofactor and vitamin metabolism	Absent	Absent	Absent	Absent	Absent	Absent	Absent	Absent
M00128+02	Ubiquinone biosynthesis, eukaryotes, 4-hydroxybenzoate => ubiquinone	K00591	Cofactor and vitamin metabolism	Absent	Absent	Absent	Absent	Absent	Absent	Absent	Absent
M00128+03	Ubiquinone biosynthesis, eukaryotes, 4-hydroxybenzoate => ubiquinone	K06126	Cofactor and vitamin metabolism	Absent	Absent	Absent	Absent	Absent	Absent	Absent	Absent
M00128+04	Ubiquinone biosynthesis, eukaryotes, 4-hydroxybenzoate => ubiquinone	K06127	Cofactor and vitamin metabolism	Absent	Absent	Absent	Absent	Absent	Absent	Absent	Absent
M00128+05	Ubiquinone biosynthesis, eukaryotes, 4-hydroxybenzoate => ubiquinone	K06134	Cofactor and vitamin metabolism	Absent	Absent	Absent	Absent	Absent	Absent	Absent	Absent
M00128+06	Ubiquinone biosynthesis, eukaryotes, 4-hydroxybenzoate => ubiquinone	K00591	Cofactor and vitamin metabolism	Absent	Absent	Absent	Absent	Absent	Absent	Absent	Absent
M00129+01	Ascorbate biosynthesis, animals, glucose-1P => ascorbate	K00963	Other carbohydrate metabolism	Absent	Absent	Absent	Absent	Absent	Absent	Absent	Absent
M00129+02	Ascorbate biosynthesis, animals, glucose-1P => ascorbate	K00012	Other carbohydrate metabolism	Absent	Absent	Absent	Absent	Absent	Absent	Absent	Absent
M00129+03	Ascorbate biosynthesis, animals, glucose-1P => ascorbate	K00699	Other carbohydrate metabolism	Absent	Absent	Absent	Absent	Absent	Absent	Absent	Absent
M00129+04	Ascorbate biosynthesis, animals, glucose-1P => ascorbate	(K01195,K14756)	Other carbohydrate metabolism	Absent	Absent	Absent	Absent	Absent	Absent	Absent	Absent
M00129+06	Ascorbate biosynthesis, animals, glucose-1P => ascorbate	K01053	Other carbohydrate metabolism	Absent	Absent	Absent	Absent	Absent	Absent	Absent	Absent
M00129+07	Ascorbate biosynthesis, animals, glucose-1P => ascorbate	K00103	Other carbohydrate metabolism	Absent	Absent	Absent	Absent	Absent	Absent	Absent	Absent
M00130+01	Inositol phosphate metabolism, PI=> PIP2 => Ins(1,4,5)P3 => Ins(1,3,4,5)P4	(K00888,K19801,K13711)	Other carbohydrate metabolism	Absent	Absent	Absent	Absent	Absent	Absent	Absent	Absent
M00130+02	Inositol phosphate metabolism, PI=> PIP2 => Ins(1,4,5)P3 => Ins(1,3,4,5)P4	(K00889,K13712)	Other carbohydrate metabolism	Absent	Absent	Absent	Absent	Absent	Absent	Absent	Absent
M00130+03	Inositol phosphate metabolism, PI=> PIP2 => Ins(1,4,5)P3 => Ins(1,3,4,5)P4	(K01116,K05857,K05858,K05859,K05860,K05861)	Other carbohydrate metabolism	Absent	Absent	Absent	Absent	Absent	Absent	Absent	Absent
M00130+04	Inositol phosphate metabolism, PI=> PIP2 => Ins(1,4,5)P3 => Ins(1,3,4,5)P4	K00911	Other carbohydrate metabolism	Absent	Absent	Absent	Absent	Absent	Absent	Absent	Absent
M00131+01	Inositol phosphate metabolism, Ins(1,3,4,5)P4 => Ins(1,3,4)P3 => myo-inositol	K01106	Other carbohydrate metabolism	Absent	Absent	Absent	Absent	Absent	Absent	Absent	Absent
M00131+02	Inositol phosphate metabolism, Ins(1,3,4,5)P4 => Ins(1,3,4)P3 => myo-inositol	(K01107,K15422)	Other carbohydrate metabolism	Absent	Absent	Absent	Absent	Absent	Absent	Absent	Absent
M00131+03	Inositol phosphate metabolism, Ins(1,3,4,5)P4 => Ins(1,3,4)P3 => myo-inositol	K01109	Other carbohydrate metabolism	Absent	Absent	Absent	Absent	Absent	Absent	Absent	Absent
M00131+04	Inositol phosphate metabolism, Ins(1,3,4,5)P4 => Ins(1,3,4)P3 => myo-inositol	(K01092,K15759,K10047,K18649)	Other carbohydrate metabolism	Absent	Absent	Absent	Absent	Absent	Absent	Absent	Absent
M00132+01	Inositol phosphate metabolism, Ins(1,3,4)P3 => phytate	K00913	Other carbohydrate metabolism	Absent	Absent	Absent	Absent	Absent	Absent	Absent	Absent
M00132+02	Inositol phosphate metabolism, Ins(1,3,4)P3 => phytate	K00915	Other carbohydrate metabolism	Absent	Absent	Absent	Absent	Absent	Absent	Absent	Absent
M00132+03	Inositol phosphate metabolism, Ins(1,3,4)P3 => phytate	K10572	Other carbohydrate metabolism	Absent	Absent	Absent	Absent	Absent	Absent	Absent	Absent
M00133+01	Polyamine biosynthesis, arginine => agmatine => putrescine => spermidine	(K01583,K01584,K01585,K02626)	Polyamine biosynthesis	Absent	Absent	Absent	Present	Present	Absent	Absent	Absent
M00133+02	Polyamine biosynthesis, arginine => agmatine => putrescine => spermidine	K01480	Polyamine biosynthesis	Absent	Absent	Absent	Present	Present	Absent	Absent	Absent
M00133+03	Polyamine biosynthesis, arginine => agmatine => putrescine => spermidine	K01611	Polyamine biosynthesis	Absent	Absent	Absent	Present	Present	Absent	Absent	Absent
M00133+04	Polyamine biosynthesis, arginine => agmatine => putrescine => spermidine	K00797	Polyamine biosynthesis	Absent	Absent	Absent	Present	Present	Absent	Absent	Absent
M00134+01	Polyamine biosynthesis, arginine => ornithine => putrescine	K01476	Polyamine biosynthesis	Absent	Absent	Absent	Absent	Absent	Absent	Absent	Absent
M00134+02	Polyamine biosynthesis, arginine => ornithine => putrescine	K01581	Polyamine biosynthesis	Absent	Absent	Absent	Absent	Absent	Absent	Absent	Absent
M00135+01	GABA biosynthesis, eukaryotes, putrescine => GABA	K00657	Polyamine biosynthesis	Absent	Absent	Absent	Absent	Absent	Absent	Absent	Absent
M00135+02	GABA biosynthesis, eukaryotes, putrescine => GABA	K00274	Polyamine biosynthesis	Absent	Absent	Absent	Absent	Absent	Absent	Absent	Absent
M00135+03	GABA biosynthesis, eukaryotes, putrescine => GABA	(K00128,K14085,K00149)	Polyamine biosynthesis	Absent	Absent	Absent	Absent	Absent	Absent	Absent	Absent
M00136+01	GABA biosynthesis, prokaryotes, putrescine => GABA	K09470	Polyamine biosynthesis	Absent	Absent	Absent	Absent	Absent	Absent	Absent	Absent
M00136+02	GABA biosynthesis, prokaryotes, putrescine => GABA	K09471	Polyamine biosynthesis	Absent	Absent	Absent	Absent	Absent	Absent	Absent	Absent
M00136+03	GABA biosynthesis, prokaryotes, putrescine => GABA	K09472	Polyamine biosynthesis	Absent	Absent	Absent	Absent	Absent	Absent	Absent	Absent
M00136+04	GABA biosynthesis, prokaryotes, putrescine => GABA	K09473	Polyamine biosynthesis	Absent	Absent	Absent	Absent	Absent	Absent	Absent	Absent
M00137+01	Flavanone biosynthesis, phenylalanine => naringenin	K10775	Biosynthesis of other secondary metabolites	Absent	Absent	Absent	Absent	Absent	Absent	Absent	Absent
M00137+02	Flavanone biosynthesis, phenylalanine => naringenin	K00487	Biosynthesis of other secondary metabolites	Absent	Absent	Absent	Absent	Absent	Absent	Absent	Absent
M00137+03	Flavanone biosynthesis, phenylalanine => naringenin	K01904	Biosynthesis of other secondary metabolites	Absent	Absent	Absent	Absent	Absent	Absent	Absent	Absent
M00137+04	Flavanone biosynthesis, phenylalanine => naringenin	K00660	Biosynthesis of other secondary metabolites	Absent	Absent	Absent	Absent	Absent	Absent	Absent	Absent
M00137+05	Flavanone biosynthesis, phenylalanine => naringenin	K01859	Biosynthesis of other secondary metabolites	Absent	Absent	Absent	Absent	Absent	Absent	Absent	Absent
M00138+01	Flavonoid biosynthesis, naringenin => pelargonidin	K00475	Biosynthesis of other secondary metabolites	Absent	Absent	Absent	Absent	Absent	Absent	Absent	Absent
M00138+02	Flavonoid biosynthesis, naringenin => pelargonidin	K13082	Biosynthesis of other secondary metabolites	Absent	Absent	Absent	Absent	Absent	Absent	Absent	Absent
M00138+03	Flavonoid biosynthesis, naringenin => pelargonidin	K05277	Biosynthesis of other secondary metabolites	Absent	Absent	Absent	Absent	Absent	Absent	Absent	Absent
M00140+01	C1-unit interconversion, prokaryotes	K00600	Cofactor and vitamin metabolism	Absent	Absent	Absent	Present	Absent	Absent	Absent	Absent
M00140+02	C1-unit interconversion, prokaryotes	K01491	Cofactor and vitamin metabolism	Absent	Absent	Absent	Present	Absent	Absent	Absent	Absent
M00140+03	C1-unit interconversion, prokaryotes	K01938	Cofactor and vitamin metabolism	Absent	Absent	Absent	Present	Absent	Absent	Absent	Absent
M00141+01	C1-unit interconversion, eukaryotes	K00600	Cofactor and vitamin metabolism	Absent	Absent	Absent	Absent	Absent	Absent	Absent	Absent
M00141+02	C1-unit interconversion, eukaryotes	(K00288,(K13403	Cofactor and vitamin metabolism	Absent	Absent	Absent	Absent	Absent	Absent	Absent	Absent
M00141+03	C1-unit interconversion, eukaryotes	K13402))	Cofactor and vitamin metabolism	Absent	Absent	Absent	Absent	Absent	Absent	Absent	Absent
M00142+01	NADH:ubiquinone oxidoreductase, mitochondria	K03878+K03879+K03880+K03881+K03882+K03883+K03884	ATP synthesis	Absent	Absent	Absent	Absent	Absent	Absent	Absent	Absent
M00143+01	NADH dehydrogenase (ubiquinone) Fe-S protein/flavoprotein complex, mitochondria	K03934+K03935+K03936+K03937+K03938+K03939+K03940+K03941+K03942+K03943-K03944	ATP synthesis	Absent	Absent	Absent	Absent	Absent	Absent	Absent	Absent
M00144+01	NADH:quinone oxidoreductase, prokaryotes	K00330+(K00331+K00332+K00333,K00331+K13378,K13380)+K00334+K00335+K00336+K00337+K00338+K00339+K00340+(K00341+K00342,K15863)+K00343	ATP synthesis	Present	Present	Present	Present	Present	Absent	Absent	Absent
M00145+01	NAD(P)H:quinone oxidoreductase, chloroplasts and cyanobacteria	K05574+K05582+K05581+K05579+K05572+K05580+K05578+K05576+K05577+K05575+K05573-K05583-K05584-K05585	ATP synthesis	Absent	Absent	Absent	Absent	Absent	Absent	Absent	Absent
M00146+01	NADH dehydrogenase (ubiquinone) 1 alpha subcomplex	K03945+K03946+K03947+K03948+K03949+K03950+K03951+K03952+K03953+K03954+K03955+K03956+K11352+K11353	ATP synthesis	Absent	Absent	Absent	Absent	Absent	Absent	Absent	Absent
M00147+01	NADH dehydrogenase (ubiquinone) 1 beta subcomplex	K03957+K03958+K03959+K03960+K03961+K03962+K03963+K03964+K03965+K03966+K11351+K03967+K03968	ATP synthesis	Absent	Absent	Absent	Absent	Absent	Absent	Absent	Absent
M00148+01	Succinate dehydrogenase (ubiquinone)	K00236+K00237+K00234+K00235	ATP synthesis	Absent	Absent	Absent	Absent	Absent	Absent	Absent	Absent
M00149+01	Succinate dehydrogenase, prokaryotes	K00241+K00242+K00239+K00240	ATP synthesis	Present	Present	Present	Present	Present	Absent	Absent	Absent
M00150+01	Fumarate reductase, prokaryotes	K00244+K00245+K00246+K00247	ATP synthesis	Absent	Absent	Absent	Absent	Absent	Absent	Absent	Absent
M00151+01	Cytochrome bc1 complex respiratory unit	((K00412+K00413,K00410)+K00411),K03886+K03887+K03888,K03890+K03891+K03889	ATP synthesis	Absent	Present	Absent	Present	Present	Absent	Absent	Absent
M00152+01	Cytochrome bc1 complex	(K00412+K00413,K00410)+K00411+K00414+K00415+K00416+K00417+K00418+K00419+K00420	ATP synthesis	Absent	Present	Absent	Present	Present	Absent	Absent	Absent
M00153+01	Cytochrome d ubiquinol oxidase	K00425+K00426	ATP synthesis	Absent	Absent	Absent	Present	Present	Absent	Absent	Absent
M00154+01	Cytochrome c oxidase	(K02257+K02262+K02256+K02261+K02263+K02264+K02265+K02266+K02267+K02268+(K02269,K02270-K02271)+K02272-K02273+K02258+K02259+K02260)	ATP synthesis	Present	Absent	Absent	Present	Present	Absent	Absent	Present
M00155+01	Cytochrome c oxidase, prokaryotes	K02275+(K02274+K02276,K15408)-K02277	ATP synthesis	Present	Absent	Absent	Present	Present	Absent	Absent	Absent
M00156+01	Cytochrome c oxidase, cbb3-type	((K00404+K00405,K15862)+K00407+K00406)	ATP synthesis	Present	Present	Present	Present	Present	Absent	Absent	Absent
M00157+01	F-type ATPase, prokaryotes and chloroplasts	K02111+K02112+K02113+K02114+K02115+K02108+K02109+K02110	ATP synthesis	Present	Present	Present	Present	Present	Present	Present	Present
M00158+01	F-type ATPase, eukaryotes	K02132+K02133+K02136+K02134+K02135+K02137+K02126+K02127+K02128+K02138+(K02129,K01549)+(K02130,K02139)+K02140+(K02141,K02131)-K02142-K02143+K02125	ATP synthesis	Absent	Absent	Absent	Absent	Absent	Absent	Absent	Absent
M00159+01	V/A-type ATPase, prokaryotes	K02117+K02118+K02119+K02120+K02121+K02122+K02107+K02123+K02124	ATP synthesis	Absent	Absent	Absent	Absent	Absent	Absent	Absent	Absent
M00160+01	V-type ATPase, eukaryotes	K02145+K02147+K02148+K02149+K02150+K02151+K02152+K02144+K02154+(K03661,K02155)+K02146+K02153+K03662	ATP synthesis	Absent	Absent	Absent	Absent	Absent	Absent	Absent	Absent
M00161+01	Photosystem II	K02703+K02706+K02705+K02704+K02707+K02708	Photosynthesis	Absent	Absent	Absent	Absent	Absent	Absent	Absent	Absent
M00162+01	Cytochrome b6f complex	K02635+K02637+K02634+K02636+K02642+K02643+K03689+K02640	ATP synthesis	Absent	Absent	Absent	Absent	Absent	Absent	Absent	Absent
M00163+01	Photosystem I	K02689+K02690+K02691+K02692+K02693+K02694	Photosynthesis	Absent	Absent	Absent	Absent	Absent	Absent	Absent	Absent
M00165+01	Reductive pentose phosphate cycle (Calvin cycle)	K00855	Carbon fixation	Absent	Present	Absent	Absent	Absent	Absent	Absent	Absent
M00165+02	Reductive pentose phosphate cycle (Calvin cycle)	(K01601-K01602)	Carbon fixation	Absent	Present	Absent	Absent	Absent	Absent	Absent	Absent
M00165+03	Reductive pentose phosphate cycle (Calvin cycle)	K00927	Carbon fixation	Absent	Present	Absent	Absent	Absent	Absent	Absent	Absent
M00165+04	Reductive pentose phosphate cycle (Calvin cycle)	(K05298,K00150,K00134)	Carbon fixation	Absent	Present	Absent	Absent	Absent	Absent	Absent	Absent
M00165+05	Reductive pentose phosphate cycle (Calvin cycle)	(K01623,K01624)	Carbon fixation	Absent	Present	Absent	Absent	Absent	Absent	Absent	Absent
M00165+06	Reductive pentose phosphate cycle (Calvin cycle)	(K03841,K02446,K11532,K01086,K04041)	Carbon fixation	Absent	Present	Absent	Absent	Absent	Absent	Absent	Absent
M00165+07	Reductive pentose phosphate cycle (Calvin cycle)	K00615	Carbon fixation	Absent	Present	Absent	Absent	Absent	Absent	Absent	Absent
M00165+08	Reductive pentose phosphate cycle (Calvin cycle)	(K01623,K01624)	Carbon fixation	Absent	Present	Absent	Absent	Absent	Absent	Absent	Absent
M00165+09	Reductive pentose phosphate cycle (Calvin cycle)	(K01100,K11532,K01086)	Carbon fixation	Absent	Present	Absent	Absent	Absent	Absent	Absent	Absent
M00165+10	Reductive pentose phosphate cycle (Calvin cycle)	K00615	Carbon fixation	Absent	Present	Absent	Absent	Absent	Absent	Absent	Absent
M00165+11	Reductive pentose phosphate cycle (Calvin cycle)	(K01807,K01808)	Carbon fixation	Absent	Present	Absent	Absent	Absent	Absent	Absent	Absent
M00166+01	Reductive pentose phosphate cycle, ribulose-5P => glyceraldehyde-3P	K00855	Carbon fixation	Absent	Present	Absent	Absent	Absent	Absent	Absent	Absent
M00166+02	Reductive pentose phosphate cycle, ribulose-5P => glyceraldehyde-3P	(K01601-K01602)	Carbon fixation	Absent	Present	Absent	Absent	Absent	Absent	Absent	Absent
M00166+03	Reductive pentose phosphate cycle, ribulose-5P => glyceraldehyde-3P	K00927	Carbon fixation	Absent	Present	Absent	Absent	Absent	Absent	Absent	Absent
M00166+04	Reductive pentose phosphate cycle, ribulose-5P => glyceraldehyde-3P	(K05298,K00150,K00134)	Carbon fixation	Absent	Present	Absent	Absent	Absent	Absent	Absent	Absent
M00167+01	Reductive pentose phosphate cycle, glyceraldehyde-3P => ribulose-5P	(K01623,K01624)	Carbon fixation	Absent	Present	Absent	Absent	Present	Absent	Absent	Absent
M00167+02	Reductive pentose phosphate cycle, glyceraldehyde-3P => ribulose-5P	(K03841,K02446,K11532,K01086,K04041)	Carbon fixation	Absent	Present	Absent	Absent	Present	Absent	Absent	Absent
M00167+03	Reductive pentose phosphate cycle, glyceraldehyde-3P => ribulose-5P	K00615	Carbon fixation	Absent	Present	Absent	Absent	Present	Absent	Absent	Absent
M00167+04	Reductive pentose phosphate cycle, glyceraldehyde-3P => ribulose-5P	(K01623,K01624)	Carbon fixation	Absent	Present	Absent	Absent	Present	Absent	Absent	Absent
M00167+05	Reductive pentose phosphate cycle, glyceraldehyde-3P => ribulose-5P	(K01100,K11532,K01086)	Carbon fixation	Absent	Present	Absent	Absent	Present	Absent	Absent	Absent
M00167+06	Reductive pentose phosphate cycle, glyceraldehyde-3P => ribulose-5P	K00615	Carbon fixation	Absent	Present	Absent	Absent	Present	Absent	Absent	Absent
M00167+07	Reductive pentose phosphate cycle, glyceraldehyde-3P => ribulose-5P	(K01807,K01808)	Carbon fixation	Absent	Present	Absent	Absent	Present	Absent	Absent	Absent
M00168+01	CAM (Crassulacean acid metabolism), dark	K01595	Carbon fixation	Absent	Present	Absent	Present	Absent	Absent	Absent	Absent
M00168+02	CAM (Crassulacean acid metabolism), dark	(K00025,K00026,K00024)	Carbon fixation	Absent	Present	Absent	Present	Absent	Absent	Absent	Absent
M00169+01	CAM (Crassulacean acid metabolism), light	K00029	Carbon fixation	Absent	Absent	Absent	Absent	Absent	Absent	Absent	Absent
M00169+02	CAM (Crassulacean acid metabolism), light	K01006	Carbon fixation	Absent	Absent	Absent	Absent	Absent	Absent	Absent	Absent
M00170+01	C4-dicarboxylic acid cycle, phosphoenolpyruvate carboxykinase type	K01595	Carbon fixation	Absent	Absent	Absent	Absent	Absent	Absent	Absent	Absent
M00170+02	C4-dicarboxylic acid cycle, phosphoenolpyruvate carboxykinase type	K14454	Carbon fixation	Absent	Absent	Absent	Absent	Absent	Absent	Absent	Absent
M00170+03	C4-dicarboxylic acid cycle, phosphoenolpyruvate carboxykinase type	K14455	Carbon fixation	Absent	Absent	Absent	Absent	Absent	Absent	Absent	Absent
M00170+04	C4-dicarboxylic acid cycle, phosphoenolpyruvate carboxykinase type	K01610	Carbon fixation	Absent	Absent	Absent	Absent	Absent	Absent	Absent	Absent
M00171+01	C4-dicarboxylic acid cycle, NAD - malic enzyme type	K01595	Carbon fixation	Absent	Absent	Absent	Absent	Absent	Absent	Absent	Absent
M00171+02	C4-dicarboxylic acid cycle, NAD - malic enzyme type	K14454	Carbon fixation	Absent	Absent	Absent	Absent	Absent	Absent	Absent	Absent
M00171+03	C4-dicarboxylic acid cycle, NAD - malic enzyme type	K14455	Carbon fixation	Absent	Absent	Absent	Absent	Absent	Absent	Absent	Absent
M00171+04	C4-dicarboxylic acid cycle, NAD - malic enzyme type	(K00025,K00026)	Carbon fixation	Absent	Absent	Absent	Absent	Absent	Absent	Absent	Absent
M00171+05	C4-dicarboxylic acid cycle, NAD - malic enzyme type	K00028	Carbon fixation	Absent	Absent	Absent	Absent	Absent	Absent	Absent	Absent
M00171+06	C4-dicarboxylic acid cycle, NAD - malic enzyme type	(K00814,K14272)	Carbon fixation	Absent	Absent	Absent	Absent	Absent	Absent	Absent	Absent
M00171+07	C4-dicarboxylic acid cycle, NAD - malic enzyme type	K01006	Carbon fixation	Absent	Absent	Absent	Absent	Absent	Absent	Absent	Absent
M00172+01	C4-dicarboxylic acid cycle, NADP - malic enzyme type	K01595	Carbon fixation	Absent	Absent	Absent	Absent	Absent	Absent	Absent	Absent
M00172+02	C4-dicarboxylic acid cycle, NADP - malic enzyme type	K00051	Carbon fixation	Absent	Absent	Absent	Absent	Absent	Absent	Absent	Absent
M00172+03	C4-dicarboxylic acid cycle, NADP - malic enzyme type	K00029	Carbon fixation	Absent	Absent	Absent	Absent	Absent	Absent	Absent	Absent
M00172+04	C4-dicarboxylic acid cycle, NADP - malic enzyme type	K01006	Carbon fixation	Absent	Absent	Absent	Absent	Absent	Absent	Absent	Absent
M00173+01	Reductive citrate cycle (Arnon-Buchanan cycle)	(K00169+K00170+K00171+K00172,K03737)	Carbon fixation	Absent	Present	Absent	Absent	Absent	Absent	Absent	Absent
M00173+02	Reductive citrate cycle (Arnon-Buchanan cycle)	((K01007,K01006)	Carbon fixation	Absent	Present	Absent	Absent	Absent	Absent	Absent	Absent
M00173+03	Reductive citrate cycle (Arnon-Buchanan cycle)	K01595,K01959+K01960,K01958)	Carbon fixation	Absent	Present	Absent	Absent	Absent	Absent	Absent	Absent
M00173+04	Reductive citrate cycle (Arnon-Buchanan cycle)	K00024	Carbon fixation	Absent	Present	Absent	Absent	Absent	Absent	Absent	Absent
M00173+05	Reductive citrate cycle (Arnon-Buchanan cycle)	(K01676,K01679,K01677+K01678)	Carbon fixation	Absent	Present	Absent	Absent	Absent	Absent	Absent	Absent
M00173+06	Reductive citrate cycle (Arnon-Buchanan cycle)	(K00239+K00240-K00241-K00242,K00244+K00245-K00246-K00247,K18556+K18557+K18558+K18559+K18560)	Carbon fixation	Absent	Present	Absent	Absent	Absent	Absent	Absent	Absent
M00173+07	Reductive citrate cycle (Arnon-Buchanan cycle)	(K01902+K01903)	Carbon fixation	Absent	Present	Absent	Absent	Absent	Absent	Absent	Absent
M00173+08	Reductive citrate cycle (Arnon-Buchanan cycle)	(K00174+K00175-K00177-K00176)	Carbon fixation	Absent	Present	Absent	Absent	Absent	Absent	Absent	Absent
M00173+09	Reductive citrate cycle (Arnon-Buchanan cycle)	K00031	Carbon fixation	Absent	Present	Absent	Absent	Absent	Absent	Absent	Absent
M00173+10	Reductive citrate cycle (Arnon-Buchanan cycle)	(K01681,K01682)	Carbon fixation	Absent	Present	Absent	Absent	Absent	Absent	Absent	Absent
M00173+11	Reductive citrate cycle (Arnon-Buchanan cycle)	(K15230+K15231,K15232+K15233	Carbon fixation	Absent	Present	Absent	Absent	Absent	Absent	Absent	Absent
M00173+12	Reductive citrate cycle (Arnon-Buchanan cycle)	K15234)	Carbon fixation	Absent	Present	Absent	Absent	Absent	Absent	Absent	Absent
M00174+01	Methane oxidation, methanotroph, methane => formaldehyde	((K10944+K10945+K10946),(K16157+K16158+K16159+K16160+K16161+K16162))	Methane metabolism	Absent	Absent	Absent	Absent	Present	Absent	Absent	Absent
M00174+02	Methane oxidation, methanotroph, methane => formaldehyde	((K14028-K14029),K17066)	Methane metabolism	Absent	Absent	Absent	Absent	Present	Absent	Absent	Absent
M00175+01	Nitrogen fixation, nitrogen => ammonia	K02588+K02586+K02591-K00531	Nitrogen metabolism	Absent	Present	Absent	Absent	Absent	Absent	Absent	Absent
M00176+01	Assimilatory sulfate reduction, sulfate => H2S	(K13811,K00958+K00860,K00955+K00957,K00956+K00957+K00860)	Sulfur metabolism	Absent	Absent	Absent	Absent	Present	Absent	Absent	Absent
M00176+02	Assimilatory sulfate reduction, sulfate => H2S	K00390	Sulfur metabolism	Absent	Absent	Absent	Absent	Present	Absent	Absent	Absent
M00176+03	Assimilatory sulfate reduction, sulfate => H2S	(K00380+K00381,K00392)	Sulfur metabolism	Absent	Absent	Absent	Absent	Present	Absent	Absent	Absent
M00177+01	Ribosome, eukaryotes	K02981+K02985+K02984+K02987+K02989+K02991+K02993+K02995+K02997+K02947+K02949+K02951+K02953+K02955+K02958+K02957+K02960+K02962+K02964+K02966+K02969+K02971+K02973+K02974+K02975+K02976+K02978+K02977+K02979+K02980-K02983+K02998+K02925+K02930+K02932+K02934+K02937+K02936+K02938+K02940+K02866+K02865+K02868+K02870+K02873+K02872+K02875+K02877+K02880+K02883+K02882+K02885+K02889+K02891+K02894+K02893+K02896+…	Ribosome	Absent	Absent	Absent	Absent	Absent	Absent	Absent	Absent
M00178+01	Ribosome, bacteria	K02946+K02906+K02926+K02892+K02886+K02965+K02890+K02982+K02878+K02904+K02961+K02874+K02895+K02931+K02954+K02994+K02933+K02881+K02988+K02907+K02876+K02919+K02952+K02948+K02986+K02879+K02871+K02996+K02992+K02950-K07590+K02935+K02864+K02863+K02867+K02967+K02956+K02916+K02887+K02914+K02939+K02963+K02990+K02888+K02899+K02902+K02913+K02911+K02909-K02897+K02959+K02884+K02968+K02945-K02970	Ribosome	Present	Present	Present	Present	Present	Present	Present	Present
M00179+01	Ribosome, archaea	K02946+K02906+K02930+K02892+K02886+K02965+K02890+K02982+K02904+K02961+K02874+K02895+K02987+K02931+K02954+K02994+K02933+K02912+K02885+K02881+K02988+K02907+K02876+K02952+K02948+K02986+K02883+K02871+K02996+K02992+K02950+K02936+K02979+K02896+K02869+K02864+K02863+K02867+K02967+K02956+K02978+K02929+K02877+K02984+K02991+K02974+K02977+K02962+K02910+K02924+K02866+K02889+K02922+K02921+K02995+K02966+K02927-…	Ribosome	Present	Present	Present	Present	Present	Present	Present	Present
M00180+01	RNA polymerase II, eukaryotes	K03006+K03010+K03011+K03008+K03012+K03015+K03017+K03013+K03014+K03016+K03009+K03007	RNA polymerase	Absent	Absent	Absent	Absent	Absent	Absent	Absent	Absent
M00181+01	RNA polymerase III, eukaryotes	K03018+K03021+K03027+K03020+K03023+K03026+K14721+K03025+K03024+K03022+K03019+K03013+K03014+K03016+K03009+K03007	RNA polymerase	Absent	Absent	Absent	Absent	Absent	Absent	Absent	Absent
M00182+01	RNA polymerase I, eukaryotes	K02999+K03002+K03027+K03020+K03000-K03001-K03003+K03004+K03005+K03013+K03014+K03016+K03009+K03007	RNA polymerase	Absent	Absent	Absent	Absent	Absent	Absent	Absent	Absent
M00183+01	RNA polymerase, bacteria	K03040+(K03043+K03046,K13797)+K03060-K03048	RNA polymerase	Present	Present	Present	Present	Present	Present	Present	Present
M00184+01	RNA polymerase, archaea	K03042+K03041+(K03044+K03045,K13798)+K03053+K03055+K03058+K03047+K03049+K03050+K03056+K03059+K03051-K03052-K03054	RNA polymerase	Absent	Absent	Absent	Absent	Absent	Absent	Absent	Absent
M00185+01	Sulfate transport system	K02048+K02046+K02047+K02045	Mineral and organic ion transport system	Absent	Present	Absent	Absent	Present	Absent	Absent	Absent
M00186+01	Tungstate transport system	K05772+K05773+K06857	Mineral and organic ion transport system	Absent	Absent	Absent	Absent	Absent	Absent	Absent	Absent
M00188+01	NitT/TauT family transport system	K02051+K02050+K02049	Mineral and organic ion transport system	Present	Present	Absent	Present	Present	Absent	Absent	Absent
M00189+01	Molybdate transport system	K02020+K02018+K02017-K05776	Mineral and organic ion transport system	Absent	Present	Absent	Present	Present	Absent	Absent	Absent
M00190+01	Iron(III) transport system	K02012+K02011+K02010	Mineral and organic ion transport system	Absent	Present	Absent	Present	Present	Absent	Absent	Absent
M00191+01	Thiamine transport system	K02064+K02063+K02062	Mineral and organic ion transport system	Absent	Absent	Absent	Absent	Absent	Absent	Absent	Absent
M00192+01	Putative thiamine transport system	K05777+K05778+K05779	Mineral and organic ion transport system	Absent	Absent	Absent	Absent	Absent	Absent	Absent	Absent
M00193+01	Putative spermidine/putrescine transport system	K02055+K02053+K02054+K02052	Mineral and organic ion transport system	Absent	Absent	Absent	Present	Present	Absent	Absent	Absent
M00194+01	Maltose/maltodextrin transport system	K10108+K10109+K10110+(K10111,K10112)	Saccharide, polyol, and lipid transport system	Absent	Absent	Absent	Absent	Present	Absent	Absent	Absent
M00196+01	Raffinose/stachyose/melibiose transport system	K10117+K10118+K10119+K10112	Saccharide, polyol, and lipid transport system	Absent	Absent	Absent	Absent	Present	Absent	Absent	Absent
M00197+01	Putative fructooligosaccharide transport system	K10120+K10121+K10122+K10112	Saccharide, polyol, and lipid transport system	Absent	Absent	Absent	Absent	Present	Absent	Absent	Absent
M00198+01	Putative sn-glycerol-phosphate transport system	K05813+K05814+K05815+K05816	Saccharide, polyol, and lipid transport system	Absent	Absent	Absent	Absent	Absent	Absent	Absent	Absent
M00199+01	L-Arabinose/lactose transport system	K10188+K10189+K10190-K10191	Saccharide, polyol, and lipid transport system	Absent	Absent	Absent	Absent	Absent	Absent	Absent	Absent
M00200+01	Putative sorbitol/mannitol transport system	K10227+K10228+K10229+(K10111,K10112)	Saccharide, polyol, and lipid transport system	Absent	Absent	Absent	Absent	Present	Absent	Absent	Absent
M00201+01	alpha-Glucoside transport system	K10232+K10233+K10234-(K10235,K10112)	Saccharide, polyol, and lipid transport system	Absent	Absent	Absent	Absent	Present	Absent	Absent	Absent
M00202+01	Oligogalacturonide transport system	K10192+K10193+K10194-K10195	Saccharide, polyol, and lipid transport system	Absent	Absent	Absent	Absent	Absent	Absent	Absent	Absent
M00203+01	Glucose/arabinose transport system	K10196+K10197+K10198-K10199	Saccharide, polyol, and lipid transport system	Absent	Absent	Absent	Absent	Absent	Absent	Absent	Absent
M00204+01	Trehalose/maltose transport system	K10236+K10237+K10238+K10111	Saccharide, polyol, and lipid transport system	Absent	Absent	Absent	Absent	Present	Absent	Absent	Absent
M00205+01	N-Acetylglucosamine transport system	K10200+K10201+K10202	Saccharide, polyol, and lipid transport system	Absent	Absent	Absent	Absent	Absent	Absent	Absent	Absent
M00206+01	Cellobiose transport system	K10240+K10241+K10242+K10112	Saccharide, polyol, and lipid transport system	Absent	Absent	Absent	Absent	Present	Absent	Absent	Absent
M00207+01	Putative multiple sugar transport system	K02027+K02025+K02026+(K10111,K10112)	Saccharide, polyol, and lipid transport system	Absent	Absent	Absent	Absent	Present	Absent	Absent	Absent
M00208+01	Glycine betaine/proline transport system	K02002+K02001+K02000	Mineral and organic ion transport system	Absent	Present	Absent	Present	Present	Absent	Absent	Absent
M00209+01	Osmoprotectant transport system	K05845+K05846+K05847	Mineral and organic ion transport system	Absent	Absent	Absent	Absent	Present	Absent	Absent	Absent
M00210+01	Phospholipid transport system	K07323+K02067+K02066+K02065+K07122	Saccharide, polyol, and lipid transport system	Present	Present	Present	Present	Present	Absent	Absent	Absent
M00211+01	Putative ABC transport system	K02069+K02068	Saccharide, polyol, and lipid transport system	Absent	Absent	Absent	Absent	Absent	Absent	Absent	Absent
M00212+01	Ribose transport system	K10439+K10440+K10441	Saccharide, polyol, and lipid transport system	Absent	Absent	Absent	Absent	Present	Absent	Absent	Absent
M00213+01	L-Arabinose transport system	K10537+K10538+K10539	Saccharide, polyol, and lipid transport system	Absent	Absent	Absent	Absent	Present	Absent	Absent	Absent
M00214+01	Methyl-galactoside transport system	K10540+K10541+K10542	Saccharide, polyol, and lipid transport system	Absent	Absent	Absent	Absent	Absent	Absent	Absent	Absent
M00215+01	D-Xylose transport system	K10543+K10544+K10545	Saccharide, polyol, and lipid transport system	Absent	Absent	Absent	Absent	Absent	Absent	Absent	Absent
M00216+01	Multiple sugar transport system	K10546+K10547+K10548	Saccharide, polyol, and lipid transport system	Absent	Absent	Absent	Absent	Absent	Absent	Absent	Absent
M00217+01	D-Allose transport system	K10549+K10550+K10551	Saccharide, polyol, and lipid transport system	Absent	Absent	Absent	Absent	Absent	Absent	Absent	Absent
M00218+01	Fructose transport system	K10552+K10553+K10554	Saccharide, polyol, and lipid transport system	Absent	Absent	Absent	Absent	Absent	Absent	Absent	Absent
M00219+01	AI-2 transport system	K10555+K10556+K10557+K10558	Saccharide, polyol, and lipid transport system	Absent	Absent	Absent	Absent	Absent	Absent	Absent	Absent
M00220+01	Rhamnose transport system	K10559+K10560+K10561+K10562	Saccharide, polyol, and lipid transport system	Absent	Absent	Absent	Absent	Absent	Absent	Absent	Absent
M00221+01	Putative simple sugar transport system	K02058+K02057+K02056	Saccharide, polyol, and lipid transport system	Absent	Absent	Absent	Absent	Absent	Absent	Absent	Absent
M00222+01	Phosphate transport system	K02040+K02037+K02038+K02036	Phosphate and amino acid transport system	Present	Present	Present	Present	Present	Absent	Absent	Absent
M00223+01	Phosphonate transport system	K02044+K02042+K02041	Phosphate and amino acid transport system	Absent	Absent	Absent	Present	Present	Absent	Absent	Absent
M00224+01	Fluoroquinolone transport system	K16905+K16906+K16907	ABC-2 type and other transport systems	Absent	Absent	Absent	Absent	Absent	Absent	Absent	Absent
M00225+01	Lysine/arginine/ornithine transport system	K10013+K10015+K10016+K10017	Phosphate and amino acid transport system	Absent	Absent	Absent	Absent	Present	Absent	Absent	Absent
M00226+01	Histidine transport system	K10014+K10015+K10016+K10017	Phosphate and amino acid transport system	Absent	Absent	Absent	Absent	Present	Absent	Absent	Absent
M00227+01	Glutamine transport system	K10036+K10037+K10038	Phosphate and amino acid transport system	Absent	Absent	Absent	Absent	Absent	Absent	Absent	Absent
M00228+01	Putative glutamine transport system	K10039+K10040+K10041	Phosphate and amino acid transport system	Absent	Absent	Absent	Absent	Absent	Absent	Absent	Absent
M00229+01	Arginine transport system	(K09996,K09997)+K09998+K09999+K10000	Phosphate and amino acid transport system	Absent	Absent	Absent	Absent	Absent	Absent	Absent	Absent
M00230+01	Glutamate/aspartate transport system	K10001+K10002+K10003+K10004	Phosphate and amino acid transport system	Absent	Present	Absent	Present	Present	Absent	Absent	Absent
M00231+01	Octopine/nopaline transport system	K10018+K10019+K10020+K10021	Phosphate and amino acid transport system	Absent	Absent	Absent	Absent	Present	Absent	Absent	Absent
M00232+01	General L-amino acid transport system	K09969+K09970+K09971+K09972	Phosphate and amino acid transport system	Absent	Absent	Absent	Present	Present	Absent	Absent	Absent
M00233+01	Glutamate transport system	K10005+K10006+K10007+K10008	Phosphate and amino acid transport system	Absent	Absent	Absent	Absent	Absent	Absent	Absent	Absent
M00234+01	Cystine transport system	K02424+K10009+K10010	Phosphate and amino acid transport system	Absent	Absent	Absent	Absent	Present	Absent	Absent	Absent
M00235+01	Arginine/ornithine transport system	K10022+K10023+K10024+K10025	Phosphate and amino acid transport system	Absent	Absent	Absent	Absent	Present	Absent	Absent	Absent
M00236+01	Putative polar amino acid transport system	K02030+K02029+K02028	Phosphate and amino acid transport system	Absent	Absent	Present	Present	Present	Absent	Absent	Absent
M00237+01	Branched-chain amino acid transport system	K01999+K01997+K01998+K01995+K01996	Phosphate and amino acid transport system	Absent	Present	Absent	Present	Present	Absent	Absent	Absent
M00238+01	D-Methionine transport system	K02073+K02072+K02071	Phosphate and amino acid transport system	Absent	Absent	Absent	Absent	Present	Absent	Absent	Absent
M00239+01	Peptides/nickel transport system	K02035+K02033+K02034+K02031+K02032	Peptide and nickel transport system	Present	Present	Absent	Present	Present	Absent	Present	Present
M00240+01	Iron complex transport system	K02016+K02015+K02013	Metallic cation, iron-siderophore and vitamin B12 transport system	Absent	Present	Absent	Absent	Present	Absent	Absent	Absent
M00241+01	Vitamin B12 transport system	K06858+K06073+K06074	Metallic cation, iron-siderophore and vitamin B12 transport system	Absent	Absent	Absent	Absent	Absent	Absent	Absent	Absent
M00242+01	Zinc transport system	K09815+K09816+K09817	Metallic cation, iron-siderophore and vitamin B12 transport system	Absent	Absent	Present	Absent	Present	Absent	Absent	Absent
M00243+01	Manganese/iron transport system	K09818+K09819+K09820	Metallic cation, iron-siderophore and vitamin B12 transport system	Absent	Absent	Absent	Absent	Absent	Absent	Absent	Absent
M00244+01	Putative zinc/manganese transport system	K02077+K02075+K02074	Metallic cation, iron-siderophore and vitamin B12 transport system	Absent	Absent	Absent	Present	Present	Absent	Absent	Absent
M00245+01	Cobalt/nickel transport system	K02009+K02008+K02007+K02006	Metallic cation, iron-siderophore and vitamin B12 transport system	Absent	Absent	Absent	Absent	Absent	Absent	Absent	Absent
M00246+01	Nickel transport system	(K16915,K02009)-K10094+K02008+K02007+K02006	Metallic cation, iron-siderophore and vitamin B12 transport system	Absent	Absent	Absent	Absent	Absent	Absent	Absent	Absent
M00247+01	Putative ABC transport system	K01989+K05832+K05833	Metallic cation, iron-siderophore and vitamin B12 transport system	Absent	Absent	Absent	Absent	Absent	Absent	Absent	Absent
M00249+01	Capsular polysaccharide transport system	K09688+K10107+K09689	ABC-2 type and other transport systems	Absent	Absent	Absent	Absent	Absent	Absent	Absent	Absent
M00250+01	Lipopolysaccharide transport system	K09690+K09691	ABC-2 type and other transport systems	Present	Present	Absent	Present	Present	Absent	Absent	Absent
M00251+01	Teichoic acid transport system	K09692+K09693	ABC-2 type and other transport systems	Absent	Absent	Absent	Absent	Absent	Absent	Absent	Absent
M00252+01	Lipooligosaccharide transport system	K09694+K09695	ABC-2 type and other transport systems	Absent	Present	Absent	Present	Absent	Absent	Absent	Absent
M00253+01	Sodium transport system	K09696+K09697	ABC-2 type and other transport systems	Absent	Absent	Absent	Absent	Absent	Absent	Absent	Absent
M00254+01	ABC-2 type transport system	K01992+K01990	ABC-2 type and other transport systems	Present	Present	Absent	Present	Present	Absent	Present	Present
M00255+01	Lipoprotein-releasing system	K09808+K09810	ABC-2 type and other transport systems	Present	Present	Present	Present	Present	Absent	Absent	Absent
M00256+01	Cell division transport system	K09811+K09812	ABC-2 type and other transport systems	Present	Present	Absent	Present	Present	Present	Present	Present
M00257+01	Hemin transport system	K09813+K09814	ABC-2 type and other transport systems	Absent	Absent	Absent	Absent	Absent	Absent	Absent	Absent
M00258+01	Putative ABC transport system	K02004+K02003	ABC-2 type and other transport systems	Present	Present	Present	Present	Present	Present	Present	Present
M00259+01	Heme transport system	K02195+K02194+K02193	ABC-2 type and other transport systems	Present	Present	Absent	Present	Present	Absent	Absent	Absent
M00260+01	DNA polymerase III complex, bacteria	K02337+(K03763,K02342,K14159)-K02345+K02338+K02340+K02341+K02343-K02339-K02344	DNA polymerase	Present	Present	Present	Present	Present	Present	Present	Present
M00261+01	DNA polymerase alpha / primase complex	K02320+K02321+K02685+K02684	DNA polymerase	Absent	Absent	Absent	Absent	Absent	Absent	Absent	Absent
M00262+01	DNA polymerase delta complex	K02327+K02328+K03504+K03505	DNA polymerase	Absent	Absent	Absent	Absent	Absent	Absent	Absent	Absent
M00263+01	DNA polymerase epsilon complex	K02324+K02325+K02326+K03506	DNA polymerase	Absent	Absent	Absent	Absent	Absent	Absent	Absent	Absent
M00264+01	DNA polymerase II complex, archaea	K02322+K02323	DNA polymerase	Absent	Absent	Absent	Absent	Absent	Absent	Absent	Absent
M00265+01	PTS system, glucose-specific II component	K02777+K02778+K02779	Phosphotransferase system (PTS)	Absent	Absent	Absent	Absent	Absent	Absent	Absent	Absent
M00266+01	PTS system, maltose/glucose-specific II component	K02777+K02790+K02791	Phosphotransferase system (PTS)	Absent	Absent	Absent	Absent	Absent	Absent	Absent	Absent
M00267+01	PTS system, N-acetylglucosamine-specific II component	K02802+K02803+K02804	Phosphotransferase system (PTS)	Absent	Absent	Absent	Absent	Absent	Absent	Absent	Absent
M00268+01	PTS system, alpha-glucoside-specific II component	K02777+K02749+K02750	Phosphotransferase system (PTS)	Absent	Absent	Absent	Absent	Absent	Absent	Absent	Absent
M00269+01	PTS system, sucrose-specific II component	K02808+K02809+K02810	Phosphotransferase system (PTS)	Absent	Absent	Absent	Absent	Absent	Absent	Absent	Absent
M00270+01	PTS system, trehalose-specific II component	(K02777,K02817)+K02818+K02819	Phosphotransferase system (PTS)	Absent	Absent	Absent	Absent	Absent	Absent	Absent	Absent
M00271+01	PTS system, beta-glucoside-specific II component	K02755+K02756+K02757	Phosphotransferase system (PTS)	Absent	Absent	Absent	Absent	Absent	Absent	Absent	Absent
M00272+01	PTS system, beta-glucoside (arbutin/salicin/cellobiose)-specific II component	K02777+K02752+K02753	Phosphotransferase system (PTS)	Absent	Absent	Absent	Absent	Absent	Absent	Absent	Absent
M00273+01	PTS system, fructose-specific II component	K02768+K02769+K02770	Phosphotransferase system (PTS)	Absent	Absent	Absent	Absent	Present	Absent	Absent	Absent
M00274+01	PTS system, mannitol-specific II component	K02798+K02799+K02800	Phosphotransferase system (PTS)	Absent	Absent	Absent	Absent	Absent	Absent	Absent	Absent
M00275+01	PTS system, cellobiose-specific II component	K02759+K02760+K02761	Phosphotransferase system (PTS)	Absent	Absent	Absent	Absent	Absent	Absent	Absent	Absent
M00276+01	PTS system, mannose-specific II component	K02793+K02794+K02795+K02796	Phosphotransferase system (PTS)	Absent	Present	Absent	Absent	Absent	Absent	Absent	Absent
M00277+01	PTS system, N-acetylgalactosamine-specific II component	K02744+K02745+K02746+K02747	Phosphotransferase system (PTS)	Absent	Absent	Absent	Absent	Absent	Absent	Absent	Absent
M00278+01	PTS system, sorbose-specific II component	K02812+K02813+K02814+K02815	Phosphotransferase system (PTS)	Absent	Absent	Absent	Absent	Absent	Absent	Absent	Absent
M00279+01	PTS system, galactitol-specific II component	K02773+K02774+K02775	Phosphotransferase system (PTS)	Absent	Absent	Absent	Absent	Absent	Absent	Absent	Absent
M00280+01	PTS system, glucitol/sorbitol-specific II component	K02781+K02782+K02783	Phosphotransferase system (PTS)	Absent	Absent	Absent	Absent	Absent	Absent	Absent	Absent
M00281+01	PTS system, lactose-specific II component	K02786+K02787+K02788	Phosphotransferase system (PTS)	Absent	Absent	Absent	Absent	Absent	Absent	Absent	Absent
M00282+01	PTS system, D-glucosamine-specific II component	K02763+K02764+K02765	Phosphotransferase system (PTS)	Absent	Absent	Absent	Absent	Absent	Absent	Absent	Absent
M00283+01	PTS system, ascorbate-specific II component	K02821+K02822+K03475	Phosphotransferase system (PTS)	Absent	Absent	Absent	Absent	Absent	Absent	Absent	Absent
M00284+01	Origin recognition complex	K02603+K02604+K02605+K02606+K02607+K02608	Replication system	Absent	Absent	Absent	Absent	Absent	Absent	Absent	Absent
M00285+01	MCM complex	K02540+K02541+K02212+K02209+K02542+K02210	Replication system	Absent	Absent	Absent	Absent	Absent	Absent	Absent	Absent
M00286+01	GINS complex	K10732+K10733+K10734+K10735	Replication system	Absent	Absent	Absent	Absent	Absent	Absent	Absent	Absent
M00287+01	PTS system, galactosamine-specific II component	K02744+K10984+K10985+K10986	Phosphotransferase system (PTS)	Absent	Absent	Absent	Absent	Absent	Absent	Absent	Absent
M00288+01	RPA complex	K07466+(K10739,K10741)+K10740	Replication system	Absent	Absent	Absent	Absent	Absent	Absent	Absent	Absent
M00289+01	RF-C complex	K10754+K10755+K10756	Replication system	Absent	Absent	Absent	Absent	Absent	Absent	Absent	Absent
M00290+01	Holo-TFIIH complex	K03141+K03142+K03143+K03144+K10843+K10844+K10845+K02202+K06634+K10842	Repair system	Absent	Absent	Absent	Absent	Absent	Absent	Absent	Absent
M00291+01	MRN complex	K10865+K10866+K10867	Repair system	Absent	Absent	Absent	Absent	Absent	Absent	Absent	Absent
M00292+01	MRX complex	K10865+K10866+K10868	Repair system	Absent	Absent	Absent	Absent	Absent	Absent	Absent	Absent
M00293+01	DNA polymerase zeta complex	K02350+(K03508,K13728)	DNA polymerase	Absent	Absent	Absent	Absent	Absent	Absent	Absent	Absent
M00294+01	DNA polymerase gamma complex	K02332+K02333	DNA polymerase	Absent	Absent	Absent	Absent	Absent	Absent	Absent	Absent
M00295+01	BRCA1-associated genome surveillance complex (BASC)	K10605+K08735+K08737+K08734+K10858+K10754+K10755+K10756+K04802+K10865+K10866+K10867+K10901+K04728	Repair system	Absent	Absent	Absent	Absent	Absent	Absent	Absent	Absent
M00296+01	BER complex	K10803+K10798+(K02330,K03512,K10981)+K10776+(K10771,K10772)	Repair system	Absent	Absent	Absent	Absent	Absent	Absent	Absent	Absent
M00297+01	DNA-PK complex	K10884+K10885+K06642	Repair system	Absent	Absent	Absent	Absent	Absent	Absent	Absent	Absent
M00298+01	Multidrug/hemolysin transport system	K11051+K11050	ABC-2 type and other transport systems	Absent	Absent	Absent	Absent	Absent	Absent	Absent	Absent
M00299+01	Spermidine/putrescine transport system	K11069+K11070+K11071+K11072	Mineral and organic ion transport system	Absent	Absent	Absent	Absent	Present	Absent	Absent	Absent
M00300+01	Putrescine transport system	K11073+K11074+K11075+K11076	Mineral and organic ion transport system	Absent	Absent	Absent	Absent	Present	Absent	Absent	Absent
M00301+01	Mannopine transport system	K11077+K11078+K11079+K11080	Mineral and organic ion transport system	Absent	Absent	Absent	Absent	Absent	Absent	Absent	Absent
M00302+01	2-Aminoethylphosphonate transport system	K11081+K11082+K11083+K11084	Mineral and organic ion transport system	Absent	Absent	Absent	Absent	Absent	Absent	Absent	Absent
M00303+01	PTS system, N-acetylmuramic acid-specific II component	K02777+K11191+K11192	Phosphotransferase system (PTS)	Absent	Absent	Absent	Absent	Absent	Absent	Absent	Absent
M00304+01	PTS system, fructose-specific II component	K11194+K11195+K11196+K02771	Phosphotransferase system (PTS)	Absent	Absent	Absent	Absent	Absent	Absent	Absent	Absent
M00305+01	PTS system, 2-O-A-mannosyl-D-glycerate-specific II component	K11198+K11199+K11200	Phosphotransferase system (PTS)	Absent	Absent	Absent	Absent	Absent	Absent	Absent	Absent
M00306+01	PTS system, fructose-specific II-like component	K11201+K11202+K11203	Phosphotransferase system (PTS)	Absent	Absent	Absent	Absent	Absent	Absent	Absent	Absent
M00307+01	Pyruvate oxidation, pyruvate => acetyl-CoA	((K00163,K00161+K00162)+K00627+K00382),K00169+K00170+K00171+K00172,K03737	Central carbohydrate metabolism	Present	Present	Present	Present	Present	Absent	Absent	Absent
M00308+01	Semi-phosphorylative Entner-Doudoroff pathway, gluconate => glycerate-3P	K05308	Central carbohydrate metabolism	Absent	Absent	Absent	Absent	Present	Absent	Absent	Absent
M00308+02	Semi-phosphorylative Entner-Doudoroff pathway, gluconate => glycerate-3P	K00874	Central carbohydrate metabolism	Absent	Absent	Absent	Absent	Present	Absent	Absent	Absent
M00308+03	Semi-phosphorylative Entner-Doudoroff pathway, gluconate => glycerate-3P	K01625	Central carbohydrate metabolism	Absent	Absent	Absent	Absent	Present	Absent	Absent	Absent
M00308+04	Semi-phosphorylative Entner-Doudoroff pathway, gluconate => glycerate-3P	(K00134	Central carbohydrate metabolism	Absent	Absent	Absent	Absent	Present	Absent	Absent	Absent
M00308+05	Semi-phosphorylative Entner-Doudoroff pathway, gluconate => glycerate-3P	K00927,K00131,K18978)	Central carbohydrate metabolism	Absent	Absent	Absent	Absent	Present	Absent	Absent	Absent
M00309+01	Non-phosphorylative Entner-Doudoroff pathway, gluconate/galactonate => glycerate	K05308	Central carbohydrate metabolism	Absent	Absent	Absent	Absent	Absent	Absent	Absent	Absent
M00309+02	Non-phosphorylative Entner-Doudoroff pathway, gluconate/galactonate => glycerate	(K11395,K18127)	Central carbohydrate metabolism	Absent	Absent	Absent	Absent	Absent	Absent	Absent	Absent
M00309+03	Non-phosphorylative Entner-Doudoroff pathway, gluconate/galactonate => glycerate	(K18020+K18021+K18022,K18128,K03738)	Central carbohydrate metabolism	Absent	Absent	Absent	Absent	Absent	Absent	Absent	Absent
M00314+01	Bacitracin transport system	K11632+K11631	ABC-2 type and other transport systems	Absent	Absent	Absent	Absent	Absent	Absent	Absent	Absent
M00315+01	Uncharacterized ABC transport system	K11636+K11635	ABC-2 type and other transport systems	Absent	Absent	Absent	Absent	Absent	Absent	Absent	Absent
M00316+01	Manganese transport system	K11601+K11602+K11603	Metallic cation, iron-siderophore and vitamin B12 transport system	Absent	Absent	Absent	Absent	Absent	Absent	Absent	Absent
M00317+01	Manganese/iron transport system	K11604+K11605+K11606+K11607	Metallic cation, iron-siderophore and vitamin B12 transport system	Absent	Absent	Absent	Absent	Absent	Absent	Absent	Absent
M00318+01	Iron/zinc/manganese/copper transport system	K11704+K11705+K11706	Metallic cation, iron-siderophore and vitamin B12 transport system	Absent	Absent	Absent	Absent	Absent	Absent	Absent	Absent
M00319+01	Manganese/zinc/iron transport system	K11707+K11708+K11709+K11710	Metallic cation, iron-siderophore and vitamin B12 transport system	Absent	Absent	Absent	Absent	Absent	Absent	Absent	Absent
M00320+01	Lipopolysaccharide export system	K07091+K11720+K06861	ABC-2 type and other transport systems	Present	Present	Present	Present	Present	Absent	Absent	Absent
M00321+01	Bicarbonate transport system	K11950+K11951+K11952+K11953	Mineral and organic ion transport system	Absent	Absent	Absent	Absent	Absent	Absent	Absent	Absent
M00322+01	Neutral amino acid transport system	K11954+K11955+K11956+K11957+K11958	Phosphate and amino acid transport system	Absent	Absent	Absent	Absent	Absent	Absent	Absent	Absent
M00323+01	Urea transport system	K11959+K11960+K11961+K11962+K11963	Phosphate and amino acid transport system	Absent	Present	Absent	Absent	Present	Absent	Absent	Absent
M00324+01	Dipeptide transport system	K12368+K12369+K12370+K12371+K12372	Peptide and nickel transport system	Absent	Absent	Absent	Absent	Present	Absent	Absent	Absent
M00325+01	alpha-Hemolysin/cyclolysin transport system	K11004+K11003+K12340	Bacterial secretion system	Absent	Present	Absent	Present	Present	Absent	Absent	Absent
M00326+01	RTX toxin transport system	K12530+K12531+K12532+K12340	Bacterial secretion system	Absent	Present	Absent	Present	Present	Absent	Absent	Absent
M00327+01	S-Layer protein transport system	K12533+K12534+K12535	Bacterial secretion system	Present	Present	Present	Present	Present	Present	Present	Present
M00328+01	Hemophore/metalloprotease transport system	K12536+K12537+K12538	Bacterial secretion system	Absent	Absent	Absent	Absent	Present	Absent	Absent	Absent
M00329+01	Multiple protein transport system	K12539+K12540	Bacterial secretion system	Absent	Absent	Absent	Absent	Absent	Absent	Absent	Absent
M00330+01	Adhesin protein transport system	K12541+K12542+K12543	Bacterial secretion system	Absent	Present	Present	Absent	Present	Absent	Absent	Absent
M00331+01	Type II general secretion pathway	K02453+K02452+K02455+K02456+K02457+K02458+K02459+K02460+K02461+K02462+K02454+(K02464,K02654)-K02450-K02451-K02463-K02465	Bacterial secretion system	Absent	Present	Present	Present	Present	Present	Present	Absent
M00332+01	Type III secretion system	K03224+K03226+K03227+K03228+K03229+K03230+K03225-K03223-K04054+K03222-K03220+K03219-K03221-K04057-K04056-K04053-K04059-K04058	Bacterial secretion system	Absent	Absent	Absent	Absent	Absent	Absent	Absent	Absent
M00333+01	Type IV secretion system	K03199+K03196-K03198-K03201+K03203+K03195-K03194-K03197-K03200-K03202+K03204+K03205	Bacterial secretion system	Absent	Absent	Absent	Absent	Absent	Absent	Absent	Absent
M00334+01	Type VI secretion system	(K11902,K11910,K11911)+K11901+K11900+K11903+(K11897,K11905,K11919)+K11896+K11895+K11907+K11904+K11906+K11893+K11892+K11891	Bacterial secretion system	Absent	Absent	Absent	Present	Present	Absent	Absent	Absent
M00335+01	Sec (secretion) system	(K03072+K03074,K12257)+K03073+K03075-K13301+K03076+K03210+K03217+K03070+K03110-K03071-K03106	Bacterial secretion system	Present	Present	Present	Present	Present	Present	Present	Present
M00336+01	Twin-arginine translocation (Tat) system	K03116-K03117+K03118-K03425	Bacterial secretion system	Present	Present	Present	Present	Present	Absent	Absent	Present
M00337+01	Immunoproteasome	K02725+K02726+K02727+K02728+K02729+K02730+K02731+K02732+K02734+K02735+K02736+K02741+K02733+K02740+K06696+K06697	Proteasome	Absent	Absent	Absent	Absent	Absent	Absent	Absent	Absent
M00338+01	Cysteine biosynthesis, homocysteine + serine => cysteine	(K01697,K10150)	Cysteine and methionine metabolism	Absent	Absent	Absent	Absent	Absent	Absent	Absent	Absent
M00338+02	Cysteine biosynthesis, homocysteine + serine => cysteine	K01758	Cysteine and methionine metabolism	Absent	Absent	Absent	Absent	Absent	Absent	Absent	Absent
M00339+01	RaxAB-RaxC type I secretion system	K13408+K13409+K12340	Bacterial secretion system	Absent	Present	Absent	Present	Present	Absent	Absent	Absent
M00340+01	Proteasome, 20S core particle	K02725+K02726+K02727+K02728+K02729+K02730+K02731+K02732+K02734+K02735+K02736+K02737+K02738+K02739	Proteasome	Absent	Absent	Absent	Absent	Absent	Absent	Absent	Absent
M00341+01	Proteasome, 19S regulatory particle (PA700)	K03061+K03062+K03063+K03064+K03065+K03066+K03028+K03032+K03033+K03035+K03036+K03037+K03038+K03039+K03029+K03030+K03031+K06691+K10881	Proteasome	Absent	Absent	Absent	Absent	Absent	Absent	Absent	Absent
M00342+01	Bacterial proteasome	K03432+K03433+K13527+K13571	Proteasome	Absent	Absent	Absent	Absent	Absent	Absent	Absent	Absent
M00343+01	Archaeal proteasome	K03432+K03433+K03420	Proteasome	Absent	Absent	Absent	Absent	Absent	Absent	Absent	Absent
M00344+01	Formaldehyde assimilation, xylulose monophosphate pathway	K17100	Methane metabolism	Absent	Absent	Absent	Absent	Absent	Absent	Absent	Absent
M00344+02	Formaldehyde assimilation, xylulose monophosphate pathway	K00863	Methane metabolism	Absent	Absent	Absent	Absent	Absent	Absent	Absent	Absent
M00344+03	Formaldehyde assimilation, xylulose monophosphate pathway	K01624	Methane metabolism	Absent	Absent	Absent	Absent	Absent	Absent	Absent	Absent
M00344+04	Formaldehyde assimilation, xylulose monophosphate pathway	K03841	Methane metabolism	Absent	Absent	Absent	Absent	Absent	Absent	Absent	Absent
M00345+01	Formaldehyde assimilation, ribulose monophosphate pathway	((K08093,K13812)	Methane metabolism	Absent	Absent	Absent	Absent	Absent	Absent	Absent	Absent
M00345+02	Formaldehyde assimilation, ribulose monophosphate pathway	K08094,K13831)	Methane metabolism	Absent	Absent	Absent	Absent	Absent	Absent	Absent	Absent
M00345+03	Formaldehyde assimilation, ribulose monophosphate pathway	(K00850,K16370)	Methane metabolism	Absent	Absent	Absent	Absent	Absent	Absent	Absent	Absent
M00345+04	Formaldehyde assimilation, ribulose monophosphate pathway	K01624	Methane metabolism	Absent	Absent	Absent	Absent	Absent	Absent	Absent	Absent
M00346+01	Formaldehyde assimilation, serine pathway	K00600	Methane metabolism	Absent	Absent	Absent	Present	Absent	Absent	Absent	Absent
M00346+02	Formaldehyde assimilation, serine pathway	K00830	Methane metabolism	Absent	Absent	Absent	Present	Absent	Absent	Absent	Absent
M00346+03	Formaldehyde assimilation, serine pathway	K00018	Methane metabolism	Absent	Absent	Absent	Present	Absent	Absent	Absent	Absent
M00346+04	Formaldehyde assimilation, serine pathway	K11529	Methane metabolism	Absent	Absent	Absent	Present	Absent	Absent	Absent	Absent
M00346+05	Formaldehyde assimilation, serine pathway	K01689	Methane metabolism	Absent	Absent	Absent	Present	Absent	Absent	Absent	Absent
M00346+06	Formaldehyde assimilation, serine pathway	K01595	Methane metabolism	Absent	Absent	Absent	Present	Absent	Absent	Absent	Absent
M00346+07	Formaldehyde assimilation, serine pathway	K00024	Methane metabolism	Absent	Absent	Absent	Present	Absent	Absent	Absent	Absent
M00346+08	Formaldehyde assimilation, serine pathway	K08692+K14067	Methane metabolism	Absent	Absent	Absent	Present	Absent	Absent	Absent	Absent
M00346+09	Formaldehyde assimilation, serine pathway	K08691	Methane metabolism	Absent	Absent	Absent	Present	Absent	Absent	Absent	Absent
M00348+01	Glutathione transport system	K13889+K13890+K13891+K13892	Peptide and nickel transport system	Absent	Absent	Absent	Absent	Absent	Absent	Absent	Absent
M00349+01	Microcin C transport system	K13893+K13894+K13895+K13896	Peptide and nickel transport system	Absent	Absent	Absent	Present	Present	Absent	Absent	Absent
M00350+01	Capsaicin biosynthesis, L-Phenylalanine => Capsaicin	(K10775,K13064)		Absent	Absent	Absent	Absent	Absent	Absent	Absent	Absent
M00350+02	Capsaicin biosynthesis, L-Phenylalanine => Capsaicin	K00487		Absent	Absent	Absent	Absent	Absent	Absent	Absent	Absent
M00350+03	Capsaicin biosynthesis, L-Phenylalanine => Capsaicin	K01904		Absent	Absent	Absent	Absent	Absent	Absent	Absent	Absent
M00350+04	Capsaicin biosynthesis, L-Phenylalanine => Capsaicin	K00588		Absent	Absent	Absent	Absent	Absent	Absent	Absent	Absent
M00351+01	Spliceosome, U1-snRNP	K11086+K11087+K11096+K11088+K11097+K11098+K11099+K11093+K11091+K11095	Spliceosome	Absent	Absent	Absent	Absent	Absent	Absent	Absent	Absent
M00352+01	Spliceosome, U2-snRNP	K11086+K11087+K11096+K11088+K11097+K11098+K11099+K11092+K11094+K12825+K12826+K12827+K12828+K12829+K12830+K12831+K12832+K12833+K12835+K12834	Spliceosome	Absent	Absent	Absent	Absent	Absent	Absent	Absent	Absent
M00353+01	Spliceosome, Prp19/CDC5L complex	K10599+K12860+K12861+K12862+K12863+K12864+K03283+K12865+K12866	Spliceosome	Absent	Absent	Absent	Absent	Absent	Absent	Absent	Absent
M00354+01	Spliceosome, U4/U6.U5 tri-snRNP	K11086+K11087+K11096+K11088+K11097+K11098+K11099+K12621+K12622+K12623+K12624+K12625+K12626+K12627+K12843+K12662+K09567+K12844+K12845+K12852-K12853+K12855+K12856+K12857+K12854+K12858+K12859+K13099+K11984+K12847+K12846	Spliceosome	Absent	Absent	Absent	Absent	Absent	Absent	Absent	Absent
M00355+01	Spliceosome, 35S U5-snRNP	K11086+K11087+K11096+K11088+K11097+K11098+K11099+K12856+K12854+K12852+K12857+K10599+K12860+K12861+K12862+K12863+K06063+K12867+K12868+K12869+K12870+K12871+K12872+K12873+K12874+K09564+K12733+K12816+K13117+K03283+K13123	Spliceosome	Absent	Absent	Absent	Absent	Absent	Absent	Absent	Absent
M00356+01	Methanogenesis, methanol => methane	K14080+K04480+K14081	Methane metabolism	Absent	Absent	Absent	Absent	Absent	Absent	Absent	Absent
M00356+02	Methanogenesis, methanol => methane	K00399+K00401+K00402	Methane metabolism	Absent	Absent	Absent	Absent	Absent	Absent	Absent	Absent
M00356+03	Methanogenesis, methanol => methane	K03388+K03389+K03390	Methane metabolism	Absent	Absent	Absent	Absent	Absent	Absent	Absent	Absent
M00357+01	Methanogenesis, acetate => methane	(K00925	Methane metabolism	Absent	Absent	Absent	Absent	Absent	Absent	Absent	Absent
M00357+02	Methanogenesis, acetate => methane	(K00625,K13788),K01895)	Methane metabolism	Absent	Absent	Absent	Absent	Absent	Absent	Absent	Absent
M00357+03	Methanogenesis, acetate => methane	(K00193+K00197+K00194)	Methane metabolism	Absent	Absent	Absent	Absent	Absent	Absent	Absent	Absent
M00357+04	Methanogenesis, acetate => methane	(K00577+K00578+K00579+K00580+K00581-K00582-K00583+K00584)	Methane metabolism	Absent	Absent	Absent	Absent	Absent	Absent	Absent	Absent
M00357+05	Methanogenesis, acetate => methane	(K00399+K00401+K00402)	Methane metabolism	Absent	Absent	Absent	Absent	Absent	Absent	Absent	Absent
M00357+06	Methanogenesis, acetate => methane	(K03388+K03389+K03390)	Methane metabolism	Absent	Absent	Absent	Absent	Absent	Absent	Absent	Absent
M00358+01	Coenzyme M biosynthesis	K08097	Methane metabolism	Absent	Absent	Absent	Absent	Absent	Absent	Absent	Absent
M00358+02	Coenzyme M biosynthesis	K05979	Methane metabolism	Absent	Absent	Absent	Absent	Absent	Absent	Absent	Absent
M00358+03	Coenzyme M biosynthesis	K05884	Methane metabolism	Absent	Absent	Absent	Absent	Absent	Absent	Absent	Absent
M00358+04	Coenzyme M biosynthesis	K13039+K06034	Methane metabolism	Absent	Absent	Absent	Absent	Absent	Absent	Absent	Absent
M00359+01	Aminoacyl-tRNA biosynthesis, eukaryotes	K01872	Aminoacyl tRNA	Absent	Present	Absent	Present	Present	Absent	Present	Absent
M00359+02	Aminoacyl-tRNA biosynthesis, eukaryotes	K01887	Aminoacyl tRNA	Absent	Present	Absent	Present	Present	Absent	Present	Absent
M00359+03	Aminoacyl-tRNA biosynthesis, eukaryotes	K01893	Aminoacyl tRNA	Absent	Present	Absent	Present	Present	Absent	Present	Absent
M00359+04	Aminoacyl-tRNA biosynthesis, eukaryotes	K01876	Aminoacyl tRNA	Absent	Present	Absent	Present	Present	Absent	Present	Absent
M00359+05	Aminoacyl-tRNA biosynthesis, eukaryotes	K01883	Aminoacyl tRNA	Absent	Present	Absent	Present	Present	Absent	Present	Absent
M00359+06	Aminoacyl-tRNA biosynthesis, eukaryotes	K01886	Aminoacyl tRNA	Absent	Present	Absent	Present	Present	Absent	Present	Absent
M00359+07	Aminoacyl-tRNA biosynthesis, eukaryotes	K01885	Aminoacyl tRNA	Absent	Present	Absent	Present	Present	Absent	Present	Absent
M00359+08	Aminoacyl-tRNA biosynthesis, eukaryotes	K01880	Aminoacyl tRNA	Absent	Present	Absent	Present	Present	Absent	Present	Absent
M00359+09	Aminoacyl-tRNA biosynthesis, eukaryotes	K01892	Aminoacyl tRNA	Absent	Present	Absent	Present	Present	Absent	Present	Absent
M00359+10	Aminoacyl-tRNA biosynthesis, eukaryotes	K01870	Aminoacyl tRNA	Absent	Present	Absent	Present	Present	Absent	Present	Absent
M00359+11	Aminoacyl-tRNA biosynthesis, eukaryotes	K01869	Aminoacyl tRNA	Absent	Present	Absent	Present	Present	Absent	Present	Absent
M00359+12	Aminoacyl-tRNA biosynthesis, eukaryotes	K04567	Aminoacyl tRNA	Absent	Present	Absent	Present	Present	Absent	Present	Absent
M00359+13	Aminoacyl-tRNA biosynthesis, eukaryotes	K01874	Aminoacyl tRNA	Absent	Present	Absent	Present	Present	Absent	Present	Absent
M00359+14	Aminoacyl-tRNA biosynthesis, eukaryotes	(K01889+K01890)	Aminoacyl tRNA	Absent	Present	Absent	Present	Present	Absent	Present	Absent
M00359+15	Aminoacyl-tRNA biosynthesis, eukaryotes	K01881	Aminoacyl tRNA	Absent	Present	Absent	Present	Present	Absent	Present	Absent
M00359+16	Aminoacyl-tRNA biosynthesis, eukaryotes	K01875	Aminoacyl tRNA	Absent	Present	Absent	Present	Present	Absent	Present	Absent
M00359+17	Aminoacyl-tRNA biosynthesis, eukaryotes	K01868	Aminoacyl tRNA	Absent	Present	Absent	Present	Present	Absent	Present	Absent
M00359+18	Aminoacyl-tRNA biosynthesis, eukaryotes	K01867	Aminoacyl tRNA	Absent	Present	Absent	Present	Present	Absent	Present	Absent
M00359+19	Aminoacyl-tRNA biosynthesis, eukaryotes	K01866	Aminoacyl tRNA	Absent	Present	Absent	Present	Present	Absent	Present	Absent
M00359+20	Aminoacyl-tRNA biosynthesis, eukaryotes	K01873	Aminoacyl tRNA	Absent	Present	Absent	Present	Present	Absent	Present	Absent
M00359+21	Aminoacyl-tRNA biosynthesis, eukaryotes	0	Aminoacyl tRNA	Absent	Present	Absent	Present	Present	Absent	Present	Absent
M00360+01	Aminoacyl-tRNA biosynthesis, prokaryotes	K01872	Aminoacyl tRNA	Absent	Present	Absent	Present	Present	Absent	Present	Absent
M00360+02	Aminoacyl-tRNA biosynthesis, prokaryotes	K01887	Aminoacyl tRNA	Absent	Present	Absent	Present	Present	Absent	Present	Absent
M00360+03	Aminoacyl-tRNA biosynthesis, prokaryotes	(K01893,K01876,K09759)	Aminoacyl tRNA	Absent	Present	Absent	Present	Present	Absent	Present	Absent
M00360+04	Aminoacyl-tRNA biosynthesis, prokaryotes	K01883	Aminoacyl tRNA	Absent	Present	Absent	Present	Present	Absent	Present	Absent
M00360+05	Aminoacyl-tRNA biosynthesis, prokaryotes	(K01886,K01885,K09698)	Aminoacyl tRNA	Absent	Present	Absent	Present	Present	Absent	Present	Absent
M00360+06	Aminoacyl-tRNA biosynthesis, prokaryotes	((K01878+K01879),K14164,K01880)	Aminoacyl tRNA	Absent	Present	Absent	Present	Present	Absent	Present	Absent
M00360+07	Aminoacyl-tRNA biosynthesis, prokaryotes	K01892	Aminoacyl tRNA	Absent	Present	Absent	Present	Present	Absent	Present	Absent
M00360+08	Aminoacyl-tRNA biosynthesis, prokaryotes	K01870	Aminoacyl tRNA	Absent	Present	Absent	Present	Present	Absent	Present	Absent
M00360+09	Aminoacyl-tRNA biosynthesis, prokaryotes	K01869	Aminoacyl tRNA	Absent	Present	Absent	Present	Present	Absent	Present	Absent
M00360+10	Aminoacyl-tRNA biosynthesis, prokaryotes	(K04567,K04566)	Aminoacyl tRNA	Absent	Present	Absent	Present	Present	Absent	Present	Absent
M00360+11	Aminoacyl-tRNA biosynthesis, prokaryotes	K01874	Aminoacyl tRNA	Absent	Present	Absent	Present	Present	Absent	Present	Absent
M00360+12	Aminoacyl-tRNA biosynthesis, prokaryotes	K01889+K01890	Aminoacyl tRNA	Absent	Present	Absent	Present	Present	Absent	Present	Absent
M00360+13	Aminoacyl-tRNA biosynthesis, prokaryotes	K01881	Aminoacyl tRNA	Absent	Present	Absent	Present	Present	Absent	Present	Absent
M00360+14	Aminoacyl-tRNA biosynthesis, prokaryotes	K01875	Aminoacyl tRNA	Absent	Present	Absent	Present	Present	Absent	Present	Absent
M00360+15	Aminoacyl-tRNA biosynthesis, prokaryotes	K01868	Aminoacyl tRNA	Absent	Present	Absent	Present	Present	Absent	Present	Absent
M00360+16	Aminoacyl-tRNA biosynthesis, prokaryotes	K01867	Aminoacyl tRNA	Absent	Present	Absent	Present	Present	Absent	Present	Absent
M00360+17	Aminoacyl-tRNA biosynthesis, prokaryotes	K01866	Aminoacyl tRNA	Absent	Present	Absent	Present	Present	Absent	Present	Absent
M00360+18	Aminoacyl-tRNA biosynthesis, prokaryotes	K01873	Aminoacyl tRNA	Absent	Present	Absent	Present	Present	Absent	Present	Absent
M00360+19	Aminoacyl-tRNA biosynthesis, prokaryotes	0	Aminoacyl tRNA	Absent	Present	Absent	Present	Present	Absent	Present	Absent
M00360+20	Aminoacyl-tRNA biosynthesis, prokaryotes	0	Aminoacyl tRNA	Absent	Present	Absent	Present	Present	Absent	Present	Absent
M00360+21	Aminoacyl-tRNA biosynthesis, prokaryotes	#VALUE!	Aminoacyl tRNA	Absent	Present	Absent	Present	Present	Absent	Present	Absent
M00361+01	Nucleotide sugar biosynthesis, eukaryotes	K00963	Nucleotide sugar	Absent	Present	Absent	Absent	Absent	Absent	Absent	Absent
M00361+02	Nucleotide sugar biosynthesis, eukaryotes	K01784	Nucleotide sugar	Absent	Present	Absent	Absent	Absent	Absent	Absent	Absent
M00361+03	Nucleotide sugar biosynthesis, eukaryotes	K00972	Nucleotide sugar	Absent	Present	Absent	Absent	Absent	Absent	Absent	Absent
M00361+04	Nucleotide sugar biosynthesis, eukaryotes	K00012	Nucleotide sugar	Absent	Present	Absent	Absent	Absent	Absent	Absent	Absent
M00361+05	Nucleotide sugar biosynthesis, eukaryotes	K08678	Nucleotide sugar	Absent	Present	Absent	Absent	Absent	Absent	Absent	Absent
M00361+06	Nucleotide sugar biosynthesis, eukaryotes	(K00966,K00971)	Nucleotide sugar	Absent	Present	Absent	Absent	Absent	Absent	Absent	Absent
M00362+01	Nucleotide sugar biosynthesis, prokaryotes	K00963	Nucleotide sugar	Absent	Absent	Absent	Absent	Absent	Absent	Absent	Absent
M00362+02	Nucleotide sugar biosynthesis, prokaryotes	K00965	Nucleotide sugar	Absent	Absent	Absent	Absent	Absent	Absent	Absent	Absent
M00362+03	Nucleotide sugar biosynthesis, prokaryotes	(K01784,K17716)	Nucleotide sugar	Absent	Absent	Absent	Absent	Absent	Absent	Absent	Absent
M00362+04	Nucleotide sugar biosynthesis, prokaryotes	(K00972,K04042,K11528)	Nucleotide sugar	Absent	Absent	Absent	Absent	Absent	Absent	Absent	Absent
M00362+05	Nucleotide sugar biosynthesis, prokaryotes	K01791	Nucleotide sugar	Absent	Absent	Absent	Absent	Absent	Absent	Absent	Absent
M00362+06	Nucleotide sugar biosynthesis, prokaryotes	K00012	Nucleotide sugar	Absent	Absent	Absent	Absent	Absent	Absent	Absent	Absent
M00362+07	Nucleotide sugar biosynthesis, prokaryotes	(K00966,K00971,K16011,K16881)	Nucleotide sugar	Absent	Absent	Absent	Absent	Absent	Absent	Absent	Absent
M00363+01	EHEC pathogenicity signature, Shiga toxin	K11006	Pathogenicity	Absent	Absent	Absent	Absent	Absent	Absent	Absent	Absent
M00363+02	EHEC pathogenicity signature, Shiga toxin	K11007	Pathogenicity	Absent	Absent	Absent	Absent	Absent	Absent	Absent	Absent
M00364+01	C10-C20 isoprenoid biosynthesis, bacteria	K01823	Terpenoid backbone biosynthesis	Absent	Absent	Absent	Absent	Present	Absent	Absent	Absent
M00364+02	C10-C20 isoprenoid biosynthesis, bacteria	(K00795,K13789,K13787)	Terpenoid backbone biosynthesis	Absent	Absent	Absent	Absent	Present	Absent	Absent	Absent
M00365+01	C10-C20 isoprenoid biosynthesis, archaea	K01823	Terpenoid backbone biosynthesis	Absent	Absent	Absent	Absent	Absent	Absent	Absent	Absent
M00365+02	C10-C20 isoprenoid biosynthesis, archaea	K13787	Terpenoid backbone biosynthesis	Absent	Absent	Absent	Absent	Absent	Absent	Absent	Absent
M00366+01	C10-C20 isoprenoid biosynthesis, plants	K01823	Terpenoid backbone biosynthesis	Absent	Absent	Absent	Absent	Absent	Absent	Absent	Absent
M00366+02	C10-C20 isoprenoid biosynthesis, plants	K14066	Terpenoid backbone biosynthesis	Absent	Absent	Absent	Absent	Absent	Absent	Absent	Absent
M00366+03	C10-C20 isoprenoid biosynthesis, plants	K00787	Terpenoid backbone biosynthesis	Absent	Absent	Absent	Absent	Absent	Absent	Absent	Absent
M00366+04	C10-C20 isoprenoid biosynthesis, plants	K13789	Terpenoid backbone biosynthesis	Absent	Absent	Absent	Absent	Absent	Absent	Absent	Absent
M00367+01	C10-C20 isoprenoid biosynthesis, non-plant eukaryotes	K01823	Terpenoid backbone biosynthesis	Absent	Absent	Absent	Absent	Absent	Absent	Absent	Absent
M00367+02	C10-C20 isoprenoid biosynthesis, non-plant eukaryotes	K00787	Terpenoid backbone biosynthesis	Absent	Absent	Absent	Absent	Absent	Absent	Absent	Absent
M00367+03	C10-C20 isoprenoid biosynthesis, non-plant eukaryotes	K00804	Terpenoid backbone biosynthesis	Absent	Absent	Absent	Absent	Absent	Absent	Absent	Absent
M00368+01	Ethylene biosynthesis, methionine => ethylene	K00789	Cysteine and methionine metabolism	Absent	Absent	Absent	Absent	Absent	Absent	Absent	Absent
M00368+02	Ethylene biosynthesis, methionine => ethylene	(K01762,K20772)	Cysteine and methionine metabolism	Absent	Absent	Absent	Absent	Absent	Absent	Absent	Absent
M00368+03	Ethylene biosynthesis, methionine => ethylene	K05933	Cysteine and methionine metabolism	Absent	Absent	Absent	Absent	Absent	Absent	Absent	Absent
M00369+01	Cyanogenic glycoside biosynthesis, tyrosine => dhurrin	K13027	Other amino acid metabolism	Absent	Absent	Absent	Absent	Absent	Absent	Absent	Absent
M00369+02	Cyanogenic glycoside biosynthesis, tyrosine => dhurrin	K13029	Other amino acid metabolism	Absent	Absent	Absent	Absent	Absent	Absent	Absent	Absent
M00369+03	Cyanogenic glycoside biosynthesis, tyrosine => dhurrin	K13030	Other amino acid metabolism	Absent	Absent	Absent	Absent	Absent	Absent	Absent	Absent
M00370+01	Glucosinolate biosynthesis, tryptophan => glucobrassicin	(K11812,K11813)	Biosynthesis of other secondary metabolites	Absent	Absent	Absent	Absent	Absent	Absent	Absent	Absent
M00370+02	Glucosinolate biosynthesis, tryptophan => glucobrassicin	K11818	Biosynthesis of other secondary metabolites	Absent	Absent	Absent	Absent	Absent	Absent	Absent	Absent
M00370+03	Glucosinolate biosynthesis, tryptophan => glucobrassicin	K11819	Biosynthesis of other secondary metabolites	Absent	Absent	Absent	Absent	Absent	Absent	Absent	Absent
M00370+04	Glucosinolate biosynthesis, tryptophan => glucobrassicin	K11820	Biosynthesis of other secondary metabolites	Absent	Absent	Absent	Absent	Absent	Absent	Absent	Absent
M00370+05	Glucosinolate biosynthesis, tryptophan => glucobrassicin	K11821	Biosynthesis of other secondary metabolites	Absent	Absent	Absent	Absent	Absent	Absent	Absent	Absent
M00371+01	Castasterone biosynthesis, campesterol => castasterone	(K09587,K12639)	Other terpenoid biosynthesis	Absent	Absent	Absent	Absent	Absent	Absent	Absent	Absent
M00371+02	Castasterone biosynthesis, campesterol => castasterone	K09588	Other terpenoid biosynthesis	Absent	Absent	Absent	Absent	Absent	Absent	Absent	Absent
M00371+03	Castasterone biosynthesis, campesterol => castasterone	K09591	Other terpenoid biosynthesis	Absent	Absent	Absent	Absent	Absent	Absent	Absent	Absent
M00371+04	Castasterone biosynthesis, campesterol => castasterone	(K12637,K12638)	Other terpenoid biosynthesis	Absent	Absent	Absent	Absent	Absent	Absent	Absent	Absent
M00371+05	Castasterone biosynthesis, campesterol => castasterone	(K09590,K12640)	Other terpenoid biosynthesis	Absent	Absent	Absent	Absent	Absent	Absent	Absent	Absent
M00372+01	Abscisic acid biosynthesis, beta-carotene => abscisic acid	(K15746,K15747)	Other terpenoid biosynthesis	Absent	Absent	Absent	Absent	Absent	Absent	Absent	Absent
M00372+02	Abscisic acid biosynthesis, beta-carotene => abscisic acid	K09838	Other terpenoid biosynthesis	Absent	Absent	Absent	Absent	Absent	Absent	Absent	Absent
M00372+03	Abscisic acid biosynthesis, beta-carotene => abscisic acid	0	Other terpenoid biosynthesis	Absent	Absent	Absent	Absent	Absent	Absent	Absent	Absent
M00372+04	Abscisic acid biosynthesis, beta-carotene => abscisic acid	K09840	Other terpenoid biosynthesis	Absent	Absent	Absent	Absent	Absent	Absent	Absent	Absent
M00372+05	Abscisic acid biosynthesis, beta-carotene => abscisic acid	K09841	Other terpenoid biosynthesis	Absent	Absent	Absent	Absent	Absent	Absent	Absent	Absent
M00372+06	Abscisic acid biosynthesis, beta-carotene => abscisic acid	K09842	Other terpenoid biosynthesis	Absent	Absent	Absent	Absent	Absent	Absent	Absent	Absent
M00373+01	Ethylmalonyl pathway	K00626	Other carbohydrate metabolism	Absent	Absent	Absent	Absent	Absent	Absent	Absent	Absent
M00373+02	Ethylmalonyl pathway	K00023	Other carbohydrate metabolism	Absent	Absent	Absent	Absent	Absent	Absent	Absent	Absent
M00373+03	Ethylmalonyl pathway	K17865	Other carbohydrate metabolism	Absent	Absent	Absent	Absent	Absent	Absent	Absent	Absent
M00373+04	Ethylmalonyl pathway	K14446	Other carbohydrate metabolism	Absent	Absent	Absent	Absent	Absent	Absent	Absent	Absent
M00373+05	Ethylmalonyl pathway	K14447	Other carbohydrate metabolism	Absent	Absent	Absent	Absent	Absent	Absent	Absent	Absent
M00373+06	Ethylmalonyl pathway	K14448	Other carbohydrate metabolism	Absent	Absent	Absent	Absent	Absent	Absent	Absent	Absent
M00373+07	Ethylmalonyl pathway	K14449	Other carbohydrate metabolism	Absent	Absent	Absent	Absent	Absent	Absent	Absent	Absent
M00373+08	Ethylmalonyl pathway	K08691	Other carbohydrate metabolism	Absent	Absent	Absent	Absent	Absent	Absent	Absent	Absent
M00373+09	Ethylmalonyl pathway	K14451,K01965+K01966	Other carbohydrate metabolism	Absent	Absent	Absent	Absent	Absent	Absent	Absent	Absent
M00373+10	Ethylmalonyl pathway	K05606	Other carbohydrate metabolism	Absent	Absent	Absent	Absent	Absent	Absent	Absent	Absent
M00373+11	Ethylmalonyl pathway	K01847	Other carbohydrate metabolism	Absent	Absent	Absent	Absent	Absent	Absent	Absent	Absent
M00374+01	Dicarboxylate-hydroxybutyrate cycle	K00169+K00170+K00171+K00172	Carbon fixation	Absent	Absent	Absent	Absent	Absent	Absent	Absent	Absent
M00374+02	Dicarboxylate-hydroxybutyrate cycle	K01007	Carbon fixation	Absent	Absent	Absent	Absent	Absent	Absent	Absent	Absent
M00374+03	Dicarboxylate-hydroxybutyrate cycle	K01595	Carbon fixation	Absent	Absent	Absent	Absent	Absent	Absent	Absent	Absent
M00374+04	Dicarboxylate-hydroxybutyrate cycle	K00024	Carbon fixation	Absent	Absent	Absent	Absent	Absent	Absent	Absent	Absent
M00374+05	Dicarboxylate-hydroxybutyrate cycle	(K01676,K01677+K01678)	Carbon fixation	Absent	Absent	Absent	Absent	Absent	Absent	Absent	Absent
M00374+06	Dicarboxylate-hydroxybutyrate cycle	(K00239+K00240-K00241-K18860)	Carbon fixation	Absent	Absent	Absent	Absent	Absent	Absent	Absent	Absent
M00374+07	Dicarboxylate-hydroxybutyrate cycle	K01902+K01903	Carbon fixation	Absent	Absent	Absent	Absent	Absent	Absent	Absent	Absent
M00374+08	Dicarboxylate-hydroxybutyrate cycle	(K15038,K15017)	Carbon fixation	Absent	Absent	Absent	Absent	Absent	Absent	Absent	Absent
M00374+09	Dicarboxylate-hydroxybutyrate cycle	K14465	Carbon fixation	Absent	Absent	Absent	Absent	Absent	Absent	Absent	Absent
M00374+10	Dicarboxylate-hydroxybutyrate cycle	(K14467,K18861)	Carbon fixation	Absent	Absent	Absent	Absent	Absent	Absent	Absent	Absent
M00374+11	Dicarboxylate-hydroxybutyrate cycle	K14534	Carbon fixation	Absent	Absent	Absent	Absent	Absent	Absent	Absent	Absent
M00374+12	Dicarboxylate-hydroxybutyrate cycle	K15016	Carbon fixation	Absent	Absent	Absent	Absent	Absent	Absent	Absent	Absent
M00374+13	Dicarboxylate-hydroxybutyrate cycle	K00626	Carbon fixation	Absent	Absent	Absent	Absent	Absent	Absent	Absent	Absent
M00375+01	Hydroxypropionate-hydroxybutylate cycle	K01964+K15037+K15036	Carbon fixation	Absent	Absent	Absent	Absent	Absent	Absent	Absent	Absent
M00375+02	Hydroxypropionate-hydroxybutylate cycle	K15017	Carbon fixation	Absent	Absent	Absent	Absent	Absent	Absent	Absent	Absent
M00375+03	Hydroxypropionate-hydroxybutylate cycle	K15039	Carbon fixation	Absent	Absent	Absent	Absent	Absent	Absent	Absent	Absent
M00375+04	Hydroxypropionate-hydroxybutylate cycle	K15018	Carbon fixation	Absent	Absent	Absent	Absent	Absent	Absent	Absent	Absent
M00375+05	Hydroxypropionate-hydroxybutylate cycle	K15019	Carbon fixation	Absent	Absent	Absent	Absent	Absent	Absent	Absent	Absent
M00375+06	Hydroxypropionate-hydroxybutylate cycle	K15020	Carbon fixation	Absent	Absent	Absent	Absent	Absent	Absent	Absent	Absent
M00375+07	Hydroxypropionate-hydroxybutylate cycle	K05606	Carbon fixation	Absent	Absent	Absent	Absent	Absent	Absent	Absent	Absent
M00375+08	Hydroxypropionate-hydroxybutylate cycle	K01848+K01849	Carbon fixation	Absent	Absent	Absent	Absent	Absent	Absent	Absent	Absent
M00375+09	Hydroxypropionate-hydroxybutylate cycle	(K15038,K15017)	Carbon fixation	Absent	Absent	Absent	Absent	Absent	Absent	Absent	Absent
M00375+10	Hydroxypropionate-hydroxybutylate cycle	K14465	Carbon fixation	Absent	Absent	Absent	Absent	Absent	Absent	Absent	Absent
M00375+11	Hydroxypropionate-hydroxybutylate cycle	(K14466,K18861)	Carbon fixation	Absent	Absent	Absent	Absent	Absent	Absent	Absent	Absent
M00375+12	Hydroxypropionate-hydroxybutylate cycle	K14534	Carbon fixation	Absent	Absent	Absent	Absent	Absent	Absent	Absent	Absent
M00375+13	Hydroxypropionate-hydroxybutylate cycle	K15016	Carbon fixation	Absent	Absent	Absent	Absent	Absent	Absent	Absent	Absent
M00375+14	Hydroxypropionate-hydroxybutylate cycle	K00626	Carbon fixation	Absent	Absent	Absent	Absent	Absent	Absent	Absent	Absent
M00376+01	3-Hydroxypropionate bi-cycle	K02160+K01961+K01962+K01963	Carbon fixation	Absent	Absent	Absent	Absent	Absent	Absent	Absent	Absent
M00376+02	3-Hydroxypropionate bi-cycle	K14468	Carbon fixation	Absent	Absent	Absent	Absent	Absent	Absent	Absent	Absent
M00376+03	3-Hydroxypropionate bi-cycle	K14469	Carbon fixation	Absent	Absent	Absent	Absent	Absent	Absent	Absent	Absent
M00376+04	3-Hydroxypropionate bi-cycle	K15052	Carbon fixation	Absent	Absent	Absent	Absent	Absent	Absent	Absent	Absent
M00376+05	3-Hydroxypropionate bi-cycle	K05606	Carbon fixation	Absent	Absent	Absent	Absent	Absent	Absent	Absent	Absent
M00376+06	3-Hydroxypropionate bi-cycle	(K01847,K01848+K01849)	Carbon fixation	Absent	Absent	Absent	Absent	Absent	Absent	Absent	Absent
M00376+07	3-Hydroxypropionate bi-cycle	K14471+K14472	Carbon fixation	Absent	Absent	Absent	Absent	Absent	Absent	Absent	Absent
M00376+08	3-Hydroxypropionate bi-cycle	K00239+K00240+K00241	Carbon fixation	Absent	Absent	Absent	Absent	Absent	Absent	Absent	Absent
M00376+09	3-Hydroxypropionate bi-cycle	K01679,K08691	Carbon fixation	Absent	Absent	Absent	Absent	Absent	Absent	Absent	Absent
M00376+10	3-Hydroxypropionate bi-cycle	K14449	Carbon fixation	Absent	Absent	Absent	Absent	Absent	Absent	Absent	Absent
M00376+11	3-Hydroxypropionate bi-cycle	K14470	Carbon fixation	Absent	Absent	Absent	Absent	Absent	Absent	Absent	Absent
M00376+12	3-Hydroxypropionate bi-cycle	K09709	Carbon fixation	Absent	Absent	Absent	Absent	Absent	Absent	Absent	Absent
M00377+01	Reductive acetyl-CoA pathway (Wood-Ljungdahl pathway)	K00198	Carbon fixation	Absent	Absent	Absent	Absent	Absent	Absent	Absent	Absent
M00377+02	Reductive acetyl-CoA pathway (Wood-Ljungdahl pathway)	K05299-K15022	Carbon fixation	Absent	Absent	Absent	Absent	Absent	Absent	Absent	Absent
M00377+03	Reductive acetyl-CoA pathway (Wood-Ljungdahl pathway)	K01938	Carbon fixation	Absent	Absent	Absent	Absent	Absent	Absent	Absent	Absent
M00377+04	Reductive acetyl-CoA pathway (Wood-Ljungdahl pathway)	K01491	Carbon fixation	Absent	Absent	Absent	Absent	Absent	Absent	Absent	Absent
M00377+05	Reductive acetyl-CoA pathway (Wood-Ljungdahl pathway)	K00297	Carbon fixation	Absent	Absent	Absent	Absent	Absent	Absent	Absent	Absent
M00377+06	Reductive acetyl-CoA pathway (Wood-Ljungdahl pathway)	K15023	Carbon fixation	Absent	Absent	Absent	Absent	Absent	Absent	Absent	Absent
M00377+07	Reductive acetyl-CoA pathway (Wood-Ljungdahl pathway)	K14138+K00197+K00194	Carbon fixation	Absent	Absent	Absent	Absent	Absent	Absent	Absent	Absent
M00378+01	F420 biosynthesis	(K11779,K11780+K11781)	Methane metabolism	Absent	Absent	Absent	Absent	Absent	Absent	Absent	Absent
M00378+02	F420 biosynthesis	K14941	Methane metabolism	Absent	Absent	Absent	Absent	Absent	Absent	Absent	Absent
M00378+03	F420 biosynthesis	K11212,K12234	Methane metabolism	Absent	Absent	Absent	Absent	Absent	Absent	Absent	Absent
M00379+01	SCF-MET30 complex	K03868+K03347+K03094+K10259	Ubiquitin system	Absent	Absent	Absent	Absent	Absent	Absent	Absent	Absent
M00380+01	SCF-BTRC complex	K03868+K03347+K03094+K03362	Ubiquitin system	Absent	Absent	Absent	Absent	Absent	Absent	Absent	Absent
M00381+01	SCF-SKP2 complex	K03868+K03347+K03094+K03875	Ubiquitin system	Absent	Absent	Absent	Absent	Absent	Absent	Absent	Absent
M00382+01	SCF-FBS complex	K03868+K03347+K03094+(K10099,K10100)	Ubiquitin system	Absent	Absent	Absent	Absent	Absent	Absent	Absent	Absent
M00383+01	ECV complex	K03868+K03870+K03872+K03873+K03871	Ubiquitin system	Absent	Absent	Absent	Absent	Absent	Absent	Absent	Absent
M00384+01	Cul3-SPOP complex	K03868+K03869+K10523	Ubiquitin system	Absent	Absent	Absent	Absent	Absent	Absent	Absent	Absent
M00385+01	Cul4-DDB1-DDB2 complex	K03868+K10609+K10610+K10140	Ubiquitin system	Absent	Absent	Absent	Absent	Absent	Absent	Absent	Absent
M00386+01	Cul4-DDB1-CSA complex	K03868+K10609+K10610+K10570	Ubiquitin system	Absent	Absent	Absent	Absent	Absent	Absent	Absent	Absent
M00387+01	SCF-FBW7 complex	K03868+K03347+K03094+K10260	Ubiquitin system	Absent	Absent	Absent	Absent	Absent	Absent	Absent	Absent
M00388+01	ECS complex	K10611+K10612+K03872+K03873+(K04701,K04694,K04695,K04696,K04697,K04698,K04699)	Ubiquitin system	Absent	Absent	Absent	Absent	Absent	Absent	Absent	Absent
M00389+01	APC/C complex	K03358+K03349+(K03363,K03364)+K03348+K03350+K03351+K03352+K03353+(K03354,K03356)+K03355+K03357+(K03359,K12456)	Ubiquitin system	Absent	Absent	Absent	Absent	Absent	Absent	Absent	Absent
M00390+01	Exosome, archaea	(K07573,K03679)+K11600+K12589	RNA processing	Absent	Absent	Absent	Absent	Absent	Absent	Absent	Absent
M00391+01	Exosome, eukaryotes	K07573+K12587+K03679+K03681+K11600+K12589+K12586+K12585+K03678+K12590	RNA processing	Absent	Absent	Absent	Absent	Absent	Absent	Absent	Absent
M00392+01	Ski complex	K12599+K12600+(K12601,K12602)	RNA processing	Absent	Absent	Absent	Absent	Absent	Absent	Absent	Absent
M00393+01	TRAMP complex	(K03514,K12596)+K12597+K12598	RNA processing	Absent	Absent	Absent	Absent	Absent	Absent	Absent	Absent
M00394+01	RNA degradosome	K08300+K03732+K01689+K00962	RNA processing	Present	Present	Present	Present	Present	Present	Present	Absent
M00395+01	Decapping complex	(K12610,K12611,K12612)+K12613+K12614+K12615+K12617	RNA processing	Absent	Absent	Absent	Absent	Absent	Absent	Absent	Absent
M00396+01	Lsm 2-8 complex	K12621+K12622+K12623+K12624+K12625+K12626+K12627	Spliceosome	Absent	Absent	Absent	Absent	Absent	Absent	Absent	Absent
M00397+01	Lsm 1-7 complex	K12620+K12621+K12622+K12623+K12624+K12625+K12626	Spliceosome	Absent	Absent	Absent	Absent	Absent	Absent	Absent	Absent
M00398+01	Sm core complex	K11086+K11087+K11096+K11088+K11097+K11098+K11099	Spliceosome	Absent	Absent	Absent	Absent	Absent	Absent	Absent	Absent
M00399+01	Cap binding complex	K12882+K12883	Spliceosome	Absent	Absent	Absent	Absent	Absent	Absent	Absent	Absent
M00400+01	p97-Ufd1-Npl4 complex	K13525+K14016+K14015	Protein processing	Absent	Absent	Absent	Absent	Absent	Absent	Absent	Absent
M00401+01	Sec61 complex	K10956+K09481+K07342	Protein processing	Absent	Absent	Absent	Absent	Absent	Absent	Absent	Absent
M00402+01	Translocon-associated protein (TRAP) complex	K13249+K13250+K13251+K04571	Protein processing	Absent	Absent	Absent	Absent	Absent	Absent	Absent	Absent
M00403+01	HRD1/SEL1 ERAD complex	K10601+K14026+(K10088,K14008)+K14027+K11519+K13989+K14025+K13525+K14015+K14016	Protein processing	Absent	Absent	Absent	Absent	Absent	Absent	Absent	Absent
M00404+01	COPII complex	K14004+K14005+K14006+K14007+K07953	Protein processing	Absent	Absent	Absent	Absent	Absent	Absent	Absent	Absent
M00405+01	THC complex	K12878+K12879+K13174+K13175+K13176	RNA processing	Absent	Absent	Absent	Absent	Absent	Absent	Absent	Absent
M00406+01	TREX complex	K12878+K12879+K13174+K13175+K13176+K12880+K12881+K12812	RNA processing	Absent	Absent	Absent	Absent	Absent	Absent	Absent	Absent
M00407+01	SCF-CDC4 complex	K03868+K03347+K03094+K03361	Ubiquitin system	Absent	Absent	Absent	Absent	Absent	Absent	Absent	Absent
M00408+01	ESCRT-0 complex	K12182+K04705	Protein processing	Absent	Absent	Absent	Absent	Absent	Absent	Absent	Absent
M00409+01	ESCRT-I complex	K12183+K12184+K12185+K12186	Protein processing	Absent	Absent	Absent	Absent	Absent	Absent	Absent	Absent
M00410+01	ESCRT-II complex	K12188+K12189+K12190	Protein processing	Absent	Absent	Absent	Absent	Absent	Absent	Absent	Absent
M00411+01	SCF-GRR1 complex	K03868+K03347+K03094+K03360	Ubiquitin system	Absent	Absent	Absent	Absent	Absent	Absent	Absent	Absent
M00412+01	ESCRT-III complex	K12191+K12192+K12193+K12194+K12195+K12196+K12197+K12198+K15053	Protein processing	Absent	Absent	Absent	Absent	Absent	Absent	Absent	Absent
M00413+01	FA core complex	K10888+K10889+K10890+K10892+K10893+K10894+K10606+K10896+K10898+K10993	Repair system	Absent	Absent	Absent	Absent	Absent	Absent	Absent	Absent
M00414+01	Bloom's syndrome complex	K10901+K03165+K10990+K15365	Repair system	Absent	Absent	Absent	Absent	Absent	Absent	Absent	Absent
M00415+01	Fatty acid biosynthesis, elongation, endoplasmic reticulum	(K10247,K10205,K10248,K10249,K10244,K10203,K10250,K15397,K10245,K10246)	Fatty acid biosynthesis and degradation	Absent	Absent	Absent	Absent	Absent	Absent	Absent	Absent
M00415+02	Fatty acid biosynthesis, elongation, endoplasmic reticulum	K10251	Fatty acid biosynthesis and degradation	Absent	Absent	Absent	Absent	Absent	Absent	Absent	Absent
M00415+03	Fatty acid biosynthesis, elongation, endoplasmic reticulum	K10703	Fatty acid biosynthesis and degradation	Absent	Absent	Absent	Absent	Absent	Absent	Absent	Absent
M00415+04	Fatty acid biosynthesis, elongation, endoplasmic reticulum	K10258	Fatty acid biosynthesis and degradation	Absent	Absent	Absent	Absent	Absent	Absent	Absent	Absent
M00416+01	Cytochrome aa3-600 menaquinol oxidase	K02827+K02826+K02828+K02829	ATP synthesis	Absent	Absent	Absent	Absent	Absent	Absent	Absent	Absent
M00417+01	Cytochrome o ubiquinol oxidase	K02297+K02298+K02299+K02300	ATP synthesis	Absent	Absent	Absent	Absent	Present	Absent	Absent	Present
M00418+01	Toluene degradation, anaerobic, toluene => benzoyl-CoA	K07540	Aromatics degradation	Absent	Absent	Absent	Absent	Absent	Absent	Absent	Absent
M00418+02	Toluene degradation, anaerobic, toluene => benzoyl-CoA	K07543+K07544	Aromatics degradation	Absent	Absent	Absent	Absent	Absent	Absent	Absent	Absent
M00418+03	Toluene degradation, anaerobic, toluene => benzoyl-CoA	K07545	Aromatics degradation	Absent	Absent	Absent	Absent	Absent	Absent	Absent	Absent
M00418+04	Toluene degradation, anaerobic, toluene => benzoyl-CoA	K07546	Aromatics degradation	Absent	Absent	Absent	Absent	Absent	Absent	Absent	Absent
M00418+05	Toluene degradation, anaerobic, toluene => benzoyl-CoA	K07547+K07548	Aromatics degradation	Absent	Absent	Absent	Absent	Absent	Absent	Absent	Absent
M00418+06	Toluene degradation, anaerobic, toluene => benzoyl-CoA	K07549+K07550	Aromatics degradation	Absent	Absent	Absent	Absent	Absent	Absent	Absent	Absent
M00419+01	Cymene degradation, p-cymene => p-cumate	K10616+K18293	Aromatics degradation	Absent	Present	Absent	Present	Present	Absent	Absent	Absent
M00419+02	Cymene degradation, p-cymene => p-cumate	K10617	Aromatics degradation	Absent	Present	Absent	Present	Present	Absent	Absent	Absent
M00419+03	Cymene degradation, p-cymene => p-cumate	K10618	Aromatics degradation	Absent	Present	Absent	Present	Present	Absent	Absent	Absent
M00422+01	Acetyl-CoA pathway, CO2 => acetyl-CoA	K00192+K00195	Methane metabolism	Absent	Absent	Absent	Absent	Absent	Absent	Absent	Absent
M00422+02	Acetyl-CoA pathway, CO2 => acetyl-CoA	K00193+K00197+K00194	Methane metabolism	Absent	Absent	Absent	Absent	Absent	Absent	Absent	Absent
M00423+01	Molybdate/tungstate transport system	K15495+K15496+K15497	Mineral and organic ion transport system	Absent	Absent	Absent	Absent	Absent	Absent	Absent	Absent
M00424+01	Shelterin complex	K11109+K11110+K11111+K11112+K11113-K11114	Replication system	Absent	Absent	Absent	Absent	Absent	Absent	Absent	Absent
M00425+01	H/ACA ribonucleoprotein complex	K11128+K11129+K11130+K11131	RNA processing	Absent	Absent	Absent	Absent	Absent	Absent	Absent	Absent
M00426+01	Survival motor neuron (SMN) complex	K13129+K13130-K13131-K13132-K13133-K13134-K13135-K13136-K13137	RNA processing	Absent	Absent	Absent	Absent	Absent	Absent	Absent	Absent
[truncated: 1,063 more rows]

## Sheet: dbCAN2Hit
CAZyme ID	rattlesnake_spring_18_Bacteroidetes_36_5 Hit numbers	rattlesnake_spring_18_Bacteroidetes_36_5 Hits	rattlesnake_spring_18_Betaproteobacteria_57_22 Hit numbers	rattlesnake_spring_18_Betaproteobacteria_57_22 Hits	rattlesnake_spring_18_Epsilonproteobacteria_31_6 Hit numbers	rattlesnake_spring_18_Epsilonproteobacteria_31_6 Hits	rattlesnake_spring_18_Gammaproteobacteria_58_21 Hit numbers	rattlesnake_spring_18_Gammaproteobacteria_58_21 Hits	rattlesnake_spring_18_Gammaproteobacteria_60_12 Hit numbers	rattlesnake_spring_18_Gammaproteobacteria_60_12 Hits	rattlesnake_spring_18_Microgenomates_38_6 Hit numbers	rattlesnake_spring_18_Microgenomates_38_6 Hits	rattlesnake_spring_18_Nomurabacteria_42_14 Hit numbers	rattlesnake_spring_18_Nomurabacteria_42_14 Hits	rattlesnake_spring_18_Saccharibacteria_46_7 Hit numbers	rattlesnake_spring_18_Saccharibacteria_46_7 Hits
[truncated: 37 more rows]

[truncated: 1 more sheets: MEROPSHit]
