# Supplementary material for: Genome-resolved metagenomics reveals site-specific diversity of episymbiotic CPR bacteria and DPANN archaea in groundwater ecosystems
Source: Nat Microbiol. 2021 Jan 25;6(3):354–65. doi: 10.1038/s41564-020-00840-5 (PMC7906910; doi:10.1038/s41564-020-00840-5)
Supplement: Supplementary file 22 — Estimated cell counts for MAGs. [file 41564_2020_840_MOESM22_ESM.xlsx]

## Sheet: all_sites.relcov.dna
site	bulk (B) or size (S) filtration	filter size (um)	sampling date (yy-mm)	genome	relative coverage in filter	kingdom	phylum	molecular weight of genome (g/mol)	relative coverage * molecular weight	moles/ng of DNA	moles
Ag	B	0.1	2020-02-18	B_1_S1_Biohub_coassembly_Acidobacteria_57_70	0.000124188	b	acidobacteria	2255995950	280168	3.04178e-10	5.36787e-11
Ag	B	0.1	2020-02-18	B_1_S1_Biohub_coassembly_Acidobacteria_58_25	8.21724e-05	b	acidobacteria	1529547500	125687	3.04178e-10	3.5518e-11
Ag	B	0.1	2020-02-18	B_1_S1_Biohub_coassembly_Acidobacteria_60_29	0.00052079	b	acidobacteria	1787534450	930931	3.04178e-10	2.25105e-10
Ag	B	0.1	2020-02-18	B_1_S1_Biohub_coassembly_Acidobacteria_62_56	0.000585819	b	acidobacteria	4180371000	2.44894e+06	3.04178e-10	2.53213e-10
Ag	B	0.1	2020-02-18	B_1_S1_Biohub_coassembly_Acidobacteria_65_34	0.000376827	b	acidobacteria	2483005200	935663	3.04178e-10	1.62879e-10
Ag	B	0.1	2020-02-18	B_1_S1_Biohub_coassembly_Acidobacteria_65_68	0.000725269	b	acidobacteria	1271116600	921901	3.04178e-10	3.13488e-10
Ag	B	0.1	2020-02-18	B_1_S1_Biohub_coassembly_Armatimonadetes_56_30	1.35435e-05	b	armatimonadetes	2498640300	33840.4	3.04178e-10	5.85401e-12
Ag	B	0.1	2020-02-18	B_1_S1_Biohub_coassembly_Chloroflexi_52_39	0.000383776	b	chloroflexi	1503992750	577197	3.04178e-10	1.65882e-10
Ag	B	0.1	2020-02-18	B_1_S1_Biohub_coassembly_Chloroflexi_53_259	0.000767304	b	chloroflexi	1360487050	1.04391e+06	3.04178e-10	3.31657e-10
Ag	B	0.1	2020-02-18	B_1_S1_Biohub_coassembly_Chloroflexi_53_31	0.000110358	b	chloroflexi	726752650	80203.2	3.04178e-10	4.7701e-11
Ag	B	0.1	2020-02-18	B_1_S1_Biohub_coassembly_Chloroflexi_53_56	0.000278094	b	chloroflexi	866404500	240942	3.04178e-10	1.20202e-10
Ag	B	0.1	2020-02-18	B_1_S1_Biohub_coassembly_Chloroflexi_54_26	0.0001754	b	chloroflexi	600877550	105394	3.04178e-10	7.58146e-11
Ag	B	0.1	2020-02-18	B_1_S1_Biohub_coassembly_Chloroflexi_54_266	0.000488961	b	chloroflexi	1180901800	577414	3.04178e-10	2.11347e-10
Ag	B	0.1	2020-02-18	B_1_S1_Biohub_coassembly_Chloroflexi_56_133	0.000308311	b	chloroflexi	378489800	116693	3.04178e-10	1.33264e-10
Ag	B	0.1	2020-02-18	B_1_S1_Biohub_coassembly_Chloroflexi_56_24	0.000443703	b	chloroflexi	813748000	361063	3.04178e-10	1.91785e-10
Ag	B	0.1	2020-02-18	B_1_S1_Biohub_coassembly_Chloroflexi_56_35	0.000102731	b	chloroflexi	1358408350	139551	3.04178e-10	4.44042e-11
Ag	B	0.1	2020-02-18	B_1_S1_Biohub_coassembly_Chloroflexi_56_59	0.000377428	b	chloroflexi	610693200	230493	3.04178e-10	1.63138e-10
Ag	B	0.1	2020-02-18	B_1_S1_Biohub_coassembly_Chloroflexi_58_16	0.000338511	b	chloroflexi	1051438700	355924	3.04178e-10	1.46317e-10
Ag	B	0.1	2020-02-18	B_1_S1_Biohub_coassembly_Chloroflexi_58_32	0.00018526	b	chloroflexi	1598221300	296086	3.04178e-10	8.00763e-11
Ag	B	0.1	2020-02-18	B_1_S1_Biohub_coassembly_Chloroflexi_59_166	0.000494238	b	chloroflexi	870600250	430284	3.04178e-10	2.13628e-10
Ag	B	0.1	2020-02-18	B_1_S1_Biohub_coassembly_Chloroflexi_60_123	0.000591903	b	chloroflexi	3248727950	1.92293e+06	3.04178e-10	2.55843e-10
Ag	B	0.1	2020-02-18	B_1_S1_Biohub_coassembly_Chloroflexi_60_22	0.000124214	b	chloroflexi	884106600	109818	3.04178e-10	5.36897e-11
Ag	B	0.1	2020-02-18	B_1_S1_Biohub_coassembly_Chloroflexi_60_58	0.000111086	b	chloroflexi	2067223600	229639	3.04178e-10	4.80154e-11
Ag	B	0.1	2020-02-18	B_1_S1_Biohub_coassembly_Chloroflexi_62_39	0.000200296	b	chloroflexi	433834050	86895.4	3.04178e-10	8.65756e-11
Ag	B	0.1	2020-02-18	B_1_S1_Biohub_coassembly_Chloroflexi_63_30	0.000260288	b	chloroflexi	1200037800	312355	3.04178e-10	1.12506e-10
Ag	B	0.1	2020-02-18	B_1_S1_Biohub_coassembly_Chloroflexi_63_39	0.000194162	b	chloroflexi	888793750	172570	3.04178e-10	8.3924e-11
Ag	B	0.1	2020-02-18	B_1_S1_Biohub_coassembly_Chloroflexi_63_43	0.000193175	b	chloroflexi	1422661500	274823	3.04178e-10	8.34976e-11
Ag	B	0.1	2020-02-18	B_1_S1_Biohub_coassembly_Chloroflexi_63_52	0.000101396	b	chloroflexi	610205050	61872.7	3.04178e-10	4.38273e-11
Ag	B	0.1	2020-02-18	B_1_S1_Biohub_coassembly_Chloroflexi_64_166	0.000573238	b	chloroflexi	1315742350	754234	3.04178e-10	2.47775e-10
Ag	B	0.1	2020-02-18	B_1_S1_Biohub_coassembly_Chloroflexi_64_227	0.000700951	b	chloroflexi	2100121400	1.47208e+06	3.04178e-10	3.02977e-10
Ag	B	0.1	2020-02-18	B_1_S1_Biohub_coassembly_Chloroflexi_66_63	0.000786291	b	chloroflexi	1881287200	1.47924e+06	3.04178e-10	3.39864e-10
Ag	B	0.1	2020-02-18	B_1_S1_Biohub_coassembly_Chloroflexi_68_27	1.79063e-05	b	chloroflexi	1179431500	21119.3	3.04178e-10	7.73978e-12
Ag	B	0.1	2020-02-18	B_1_S1_Biohub_coassembly_Chloroflexi_68_36	0.000214283	b	chloroflexi	2731152450	585240	3.04178e-10	9.26211e-11
Ag	B	0.1	2020-02-18	B_1_S1_Biohub_coassembly_Chloroflexi_68_44	0.000884793	b	chloroflexi	1036002500	916648	3.04178e-10	3.82441e-10
Ag	B	0.1	2020-02-18	B_1_S1_Biohub_coassembly_Deltaproteobacteria_70_50	0.000670647	b	deltaproteobacteria	5085628600	3.41066e+06	3.04178e-10	2.89879e-10
Ag	B	0.1	2020-02-18	B_1_S1_Biohub_coassembly_Elusimicrobia_49_21	0.000215288	b	elusimicrobia	740530050	159427	3.04178e-10	9.30556e-11
Ag	B	0.1	2020-02-18	B_1_S1_Biohub_coassembly_Firmicutes_60_59	0.000158742	b	firmicutes	694551650	110254	3.04178e-10	6.8614e-11
Ag	B	0.1	2020-02-18	B_1_S1_Biohub_coassembly_Firmicutes_63_60	0.000206459	b	firmicutes	1230538400	254056	3.04178e-10	8.92392e-11
Ag	B	0.1	2020-02-18	B_1_S1_Biohub_coassembly_Liptonbacteria_53_280	0.00449045	b	liptonbacteria	543915450	2.44243e+06	3.04178e-10	1.94094e-09
Ag	B	0.1	2020-02-18	B_1_S1_Biohub_coassembly_NC10_59_32	0.00018787	b	nc10	1454111100	273184	3.04178e-10	8.12046e-11
Ag	B	0.1	2020-02-18	B_1_S1_Biohub_coassembly_NC10_62_56	0.000473821	b	nc10	1080887600	512147	3.04178e-10	2.04803e-10
Ag	B	0.1	2020-02-18	B_1_S1_Biohub_coassembly_Nitrospirae-like_64_68	0.000584014	b	nitrospirae	2140823750	1.25027e+06	3.04178e-10	2.52433e-10
Ag	B	0.1	2020-02-18	B_1_S1_Biohub_coassembly_Omnitrophica_57_48	0.000521982	b	omnitrophica	1071533450	559322	3.04178e-10	2.2562e-10
Ag	B	0.1	2020-02-18	B_1_S1_Biohub_coassembly_Omnitrophica_66_59	0.000834342	b	omnitrophica	636696450	531223	3.04178e-10	3.60634e-10
Ag	B	0.1	2020-02-18	B_1_S1_Biohub_coassembly_Planctomycetes_65_30	0.000505941	b	planctomycetes	2918522100	1.4766e+06	3.04178e-10	2.18686e-10
Ag	B	0.1	2020-02-18	B_1_S1_Biohub_coassembly_Planctomycetes_68_34	0.000729032	b	planctomycetes	2420234050	1.76443e+06	3.04178e-10	3.15115e-10
Ag	B	0.1	2020-02-18	B_1_S1_Biohub_coassembly_Planctomycetes_68_49	0.000554944	b	planctomycetes	3479366800	1.93085e+06	3.04178e-10	2.39867e-10
Ag	B	0.1	2020-02-18	B_1_S1_Biohub_coassembly_Rokubacteria_70_49	0.00056365	b	rokubacteria	1052227150	593088	3.04178e-10	2.43631e-10
Ag	B	0.1	2020-02-18	B_1_S1_Biohub_coassembly_Tectomicrobia_62_36	0.000193698	b	tectomicrobia	2025041200	392247	3.04178e-10	8.37236e-11
Ag	B	0.1	2020-02-18	B_1_S1_Biohub_coassembly_Tectomicrobia_67_59	0.000752836	b	tectomicrobia	1687720450	1.27058e+06	3.04178e-10	3.25404e-10
Ag	B	0.1	2020-02-18	B_1_S1_Biohub_coassembly_Thaumarchaeota_49_231	0.000604763	a	thaumarchaeota	1439645350	870644	3.04178e-10	2.61401e-10
Ag	B	0.1	2020-02-18	B_1_S1_Biohub_coassembly_Verrucomicrobia_59_41	0.000498721	b	verrucomicrobia	3612618750	1.80169e+06	3.04178e-10	2.15566e-10
Ag	B	0.1	2020-02-18	B_1_S1_Biohub_coassembly_Verrucomicrobia_64_32	0.000567334	b	verrucomicrobia	5196882600	2.94837e+06	3.04178e-10	2.45223e-10
Ag	B	0.1	2020-02-18	B_1_S1_Biohub_coassembly_Wallbacteria-like_67_38	4.77833e-05	b	wallbacteria	2912927550	139189	3.04178e-10	2.06537e-11
Ag	B	0.1	2020-02-18	B_2_S2_coassembly_Acidobacteria_66_26	0.000115213	b	acidobacteria	1019976750	117514	3.04178e-10	4.97992e-11
Ag	B	0.1	2020-02-18	B_2_S2_coassembly_Bacteria_67_28	0.00032153	b	unknown_bacteria	1361112350	437638	3.04178e-10	1.38977e-10
Ag	B	0.1	2020-02-18	B_2_S2_coassembly_Betaproteobacteria_64_41	0.000422259	b	betaproteobacteria	2306228600	973826	3.04178e-10	1.82516e-10
Ag	B	0.1	2020-02-18	B_2_S2_coassembly_Chloroflexi_58_44	0.000698047	b	chloroflexi	846574950	590949	3.04178e-10	3.01722e-10
Ag	B	0.1	2020-02-18	B_2_S2_coassembly_Chloroflexi_59_33	0.000336408	b	chloroflexi	2294615700	771928	3.04178e-10	1.45408e-10
Ag	B	0.1	2020-02-18	B_2_S2_coassembly_Chloroflexi_61_20	0.000215246	b	chloroflexi	832772200	179251	3.04178e-10	9.30372e-11
Ag	B	0.1	2020-02-18	B_2_S2_coassembly_Chloroflexi_61_24	0.000284707	b	chloroflexi	915883800	260759	3.04178e-10	1.23061e-10
Ag	B	0.1	2020-02-18	B_2_S2_coassembly_Chloroflexi_63_24	0.000189951	b	chloroflexi	1188435300	225745	3.04178e-10	8.21039e-11
Ag	B	0.1	2020-02-18	B_2_S2_coassembly_Chloroflexi_65_35	0.000383396	b	chloroflexi	1007730100	386359	3.04178e-10	1.65718e-10
Ag	B	0.1	2020-02-18	B_2_S2_coassembly_Deltaproteobacteria_70_44	0.000778403	b	deltaproteobacteria	1698438950	1.32207e+06	3.04178e-10	3.36455e-10
Ag	B	0.1	2020-02-18	B_2_S2_coassembly_Gammaproteobacteria_63_34	0.00024476	b	gammaproteobacteria	1100219250	269290	3.04178e-10	1.05795e-10
Ag	B	0.1	2020-02-18	B_2_S2_coassembly_Gemmatimonadetes_70_44	0.000186179	b	gemmatimonadetes	1177296900	219188	3.04178e-10	8.04737e-11
Ag	B	0.1	2020-02-18	B_2_S2_coassembly_RIFCSPLOWO2_02_FULL_Gammaproteobacteria_61_13_curated_63_49	0.000107555	b	gammaproteobacteria	1677826150	180458	3.04178e-10	4.64891e-11
Ag	B	0.1	2020-02-18	B_2_S2_coassembly_Rokubacteria_69_29	0.000487881	b	rokubacteria	1963048750	957734	3.04178e-10	2.1088e-10
Ag	B	0.1	2020-02-18	B_2_S2_coassembly_Rokubacteria_71_87	0.000507565	b	rokubacteria	2569450650	1.30416e+06	3.04178e-10	2.19388e-10
Ag	B	0.1	2020-02-18	B_2_S2_coassembly_Tectomicrobia_70_43	0.000353858	b	tectomicrobia	958357400	339122	3.04178e-10	1.52951e-10
Ag	B	0.1	2020-02-18	GD18-4_B1_Deltaproteobacteria_Maxbin2_440	4.53779e-06	b	deltaproteobacteria	202632950	919.505	3.04178e-10	1.9614e-12
Ag	B	0.1	2020-02-18	GD18-4_B1_GD2018-4_B1_QB3_180703_Alphaproteobacteria_54_66	3.46614e-05	b	alphaproteobacteria	1596812100	55347.8	3.04178e-10	1.4982e-11
Ag	B	0.1	2020-02-18	GD18-4_B1_GD2018-4_B1_QB3_180703_Betaproteobacteria_55_24	3.80272e-06	b	betaproteobacteria	2456320750	9340.71	3.04178e-10	1.64368e-12
Ag	B	0.1	2020-02-18	GD18-4_B1_GD2018-4_B1_QB3_180703_Betaproteobacteria_58_115	7.18424e-07	b	betaproteobacteria	1073704450	771.375	3.04178e-10	3.1053e-13
Ag	B	0.1	2020-02-18	GD18-4_B1_GD2018-4_B1_QB3_180703_Betaproteobacteria_65_20	3.52231e-05	b	betaproteobacteria	2265121950	79784.6	3.04178e-10	1.52247e-11
Ag	B	0.1	2020-02-18	GD18-4_B1_GD2018-4_B1_QB3_180703_Deltaproteobacteria_47_27	4.12648e-05	b	deltaproteobacteria	1951439100	80525.8	3.04178e-10	1.78362e-11
Ag	B	0.1	2020-02-18	GD18-4_B1_GD2018-4_B1_QB3_180703_Deltaproteobacteria_53_25	0.00395031	b	deltaproteobacteria	1249144650	4.9345e+06	3.04178e-10	1.70747e-09
Ag	B	0.1	2020-02-18	GD18-4_B1_GD2018-4_B1_QB3_180703_Deltaproteobacteria_57_74	9.15676e-07	b	deltaproteobacteria	2221960650	2034.6	3.04178e-10	3.9579e-13
Ag	B	0.1	2020-02-18	GD18-4_B1_GD2018-4_B1_QB3_180703_Ignavibacteriae_31_15	9.7664e-06	b	ignavibacteria	2373716150	23182.7	3.04178e-10	4.2214e-12
Ag	B	0.1	2020-02-18	GD18-4_B1_GD2018-4_B1_QB3_180703_Ignavibacteriae_38_923	0.000197543	b	ignavibacteria	2513353050	496497	3.04178e-10	8.53857e-11
Ag	B	0.1	2020-02-18	GD18-4_B1_GD2018-4_B1_QB3_180703_Kaiserbacteria_58_26	4.74681e-05	b	kaiserbacteria	558395500	26506	3.04178e-10	2.05175e-11
Ag	B	0.1	2020-02-18	GD18-4_B1_GD2018-4_B1_QB3_180703_RBG_16_Deltaproteobacteria_71_12_curated_71_39	0.000127956	b	deltaproteobacteria	4492002450	574777	3.04178e-10	5.53072e-11
Ag	B	0.1	2020-02-18	GD18-4_B1_GD2018-4_B1_QB3_180703_Uhrbacteria_63_9	5.86615e-05	b	uhrbacteria	471379350	27651.8	3.04178e-10	2.53557e-11
Ag	B	0.1	2020-02-18	GD18-4_B1_Microgenomates_Maxbin2_199	0.000848033	b	unknown_microgenomates	254922200	216182	3.04178e-10	3.66552e-10
Ag	B	0.1	2020-02-18	GD18-4_Sp2_Peregrinibacteria	0.000974202	b	peregrinibacteria	467676950	455612	3.04178e-10	4.21087e-10
Ag	B	0.1	2020-02-18	GD18-Feb_Sp1_Woesearchaeota_Maxbin2_028_sub	0.0026816	a	woesearchaeota	999418550	2.68004e+06	3.04178e-10	1.15909e-09
Ag	B	0.1	2020-02-18	GD18-Feb_Sp1_Woesearchaeota-II_31_13	0.00118914	a	woesearchaeota	478856300	569428	3.04178e-10	5.13991e-10
Ag	B	0.1	2020-02-18	GD2017-1_B_2_S2_Biohub_170907_Acidobacteria_61_30	0.000351625	b	acidobacteria	1428445200	502277	3.04178e-10	1.51985e-10
Ag	B	0.1	2020-02-18	GD2017-1_B_2_S2_Biohub_170907_Acidobacteria_69_32	0.00102369	b	acidobacteria	1654119350	1.69331e+06	3.04178e-10	4.42478e-10
Ag	B	0.1	2020-02-18	GD2017-1_B_2_S2_Biohub_170907_Betaproteobacteria_68_58	0.000816531	b	betaproteobacteria	1270784450	1.03763e+06	3.04178e-10	3.52935e-10
Ag	B	0.1	2020-02-18	GD2017-1_B_2_S2_Rokubacteria_70_49	0.000664149	b	rokubacteria	1781990600	1.18351e+06	3.04178e-10	2.8707e-10
Ag	B	0.1	2020-02-18	GD2017-1_B_2_S2_Rokubacteria_72_48	0.000390536	b	rokubacteria	1636162450	638981	3.04178e-10	1.68804e-10
Ag	B	0.1	2020-02-18	GD2017-1_S_2p5_S6_Biohub_170907_Acidobacteria_58_128	6.86963e-05	b	acidobacteria	1238846050	85104.1	3.04178e-10	2.96931e-11
Ag	B	0.1	2020-02-18	GD2017-1_S_2p5_S6_Biohub_170907_Alphaproteobacteria_36_30	0.000214025	b	alphaproteobacteria	505596000	108210	3.04178e-10	9.25097e-11
Ag	B	0.1	2020-02-18	GD2017-1_S_2p5_S6_Biohub_170907_Gemmatimonadetes_70_173	9.21805e-05	b	gemmatimonadetes	1278223050	117827	3.04178e-10	3.98438e-11
Ag	B	0.1	2020-02-18	GD2017-1_S_2p5_S6_Biohub_170907_Omnitrophica_63_724	0.0108292	b	omnitrophica	1107115100	1.19892e+07	3.04178e-10	4.6808e-09
Ag	B	0.1	2020-02-18	GD2017-1_S_p1_S3_Biohub_170907_Candidatus_Saccharibacteria_48_53	0.000149883	b	saccharibacteria	245744850	36832.9	3.04178e-10	6.47848e-11
Ag	B	0.1	2020-02-18	GD2017-1_S_p1_S3_Biohub_170907_Liptonbacteria_58_33	3.69372e-05	b	liptonbacteria	241347600	8914.7	3.04178e-10	1.59656e-11
Ag	B	0.1	2020-02-18	GD2017-1_S_p1_S3_Biohub_170907_Niyogibacteria_54_719	0.000536226	b	niyogibacteria	447322850	239866	3.04178e-10	2.31777e-10
Ag	B	0.1	2020-02-18	GD2017-1_S_p1_S3_Biohub_170907_Parcubacteria_57_82	0.000262041	b	unknown_parcubacteria	394001400	103245	3.04178e-10	1.13264e-10
Ag	B	0.1	2020-02-18	GD2017-1_S_p1_S3_Biohub_170907_RIFCSPLOWO2_02_FULL_Betaproteobacteria_67_26_curated_66_148	0.00126502	b	betaproteobacteria	1106847300	1.40018e+06	3.04178e-10	5.46789e-10
Ag	B	0.1	2020-02-18	GD2017-1_S_p1_S3_Biohub_170907_Woesearchaeota_44_44	0.000344992	a	woesearchaeota	681751200	235199	3.04178e-10	1.49118e-10
Ag	B	0.1	2020-02-18	GD2017-1_S_p1_S3_Biohub_170907_Woesearchaeota_45_28	0.000304756	a	woesearchaeota	590679050	180013	3.04178e-10	1.31727e-10
Ag	B	0.1	2020-02-18	GD2017-1_S_p1_S3_Biohub_170907_Woesearchaeota-I_49_29	0.000151399	a	woesearchaeota	417864200	63264.3	3.04178e-10	6.54403e-11
Ag	B	0.1	2020-02-18	GD2017-1_S_p1_S3_Biohub_170907_Woesearchaeota-II_41_78	0.000100623	a	woesearchaeota	447287100	45007.5	3.04178e-10	4.34931e-11
Ag	B	0.1	2020-02-18	GD2017-1_S_p1_S3_Biohub_170907_Zambryskibacteria_44_1351	0.00168019	b	zambryskibacteria	295747400	496911	3.04178e-10	7.2624e-10
Ag	B	0.1	2020-02-18	GD2017-1_S_p1_S3_Wildermuthbacteria_48_40	0.000470204	b	wildermuthbacteria	236444000	111177	3.04178e-10	2.0324e-10
Ag	B	0.1	2020-02-18	GD2017-1_S_p2_S4_Biohub_170907_Aenigmarchaeota_49_52	0.000338978	a	aenigmarchaeota	393120000	133259	3.04178e-10	1.46519e-10
Ag	B	0.1	2020-02-18	GD2017-1_S_p2_S4_Biohub_170907_Micrarchaeota_55_27	0.000257216	a	micrarchaeota	550583800	141619	3.04178e-10	1.11178e-10
Ag	B	0.1	2020-02-18	GD2017-1_S_p2_S4_Biohub_170907_Omnitrophica_46_37	0.000202565	b	omnitrophica	897188500	181739	3.04178e-10	8.75564e-11
Ag	B	0.1	2020-02-18	GD2017-1_S_p2_S4_Biohub_170907_Omnitrophica_50_23	0.000298389	b	omnitrophica	802457500	239445	3.04178e-10	1.28975e-10
Ag	B	0.1	2020-02-18	GD2017-1_S_p2_S4_Biohub_170907_Parcubacteria_50_18	9.6288e-05	b	unknown_parcubacteria	403883350	38889.1	3.04178e-10	4.16193e-11
Ag	B	0.1	2020-02-18	GD2017-1_S_p2_S4_Biohub_170907_RIFCSPLOWO2_02_FULL_Elusimicrobia_39_32_curated_49_30	0.00022053	b	elusimicrobia	520674050	114824	3.04178e-10	9.53213e-11
Ag	B	0.1	2020-02-18	GD2017-1_S_p2_S4_Biohub_170907_Vogelbacteria_50_91	0.000808536	b	vogelbacteria	325975650	263563	3.04178e-10	3.49479e-10
Ag	B	0.1	2020-02-18	GD2017-1_S_p2_S4_Wildermuthbacteria_46_29	0.000308968	b	wildermuthbacteria	334708400	103414	3.04178e-10	1.33547e-10
Ag	B	0.1	2020-02-18	GD2017-1_S_p65_S5_Biohub_170907_Acidobacteria_61_48	0.000347031	b	acidobacteria	1175008250	407764	3.04178e-10	1.5e-10
Ag	B	0.1	2020-02-18	GD2017-2_B1_QB3_180125_Aenigmarchaeota_41_10	0.00293561	a	aenigmarchaeota	371272850	1.08991e+06	3.04178e-10	1.26888e-09
Ag	B	0.1	2020-02-18	GD2017-2_B1_QB3_180125_Alphaproteobacteria_64_16	0.000104751	b	alphaproteobacteria	1338970750	140258	3.04178e-10	4.52771e-11
Ag	B	0.1	2020-02-18	GD2017-2_B1_QB3_180125_Alphaproteobacteria_66_10	0.000344165	b	alphaproteobacteria	982562100	338163	3.04178e-10	1.48761e-10
Ag	B	0.1	2020-02-18	GD2017-2_B1_QB3_180125_Betaproteobacteria_62_8	0.00058085	b	betaproteobacteria	2129513750	1.23693e+06	3.04178e-10	2.51065e-10
Ag	B	0.1	2020-02-18	GD2017-2_B1_QB3_180125_Deltaproteobacteria_57_9	0.000577739	b	deltaproteobacteria	2565409600	1.48214e+06	3.04178e-10	2.4972e-10
Ag	B	0.1	2020-02-18	GD2017-2_B1_QB3_180125_Deltaproteobacteria_59_20	0.00103041	b	deltaproteobacteria	1130166700	1.16453e+06	3.04178e-10	4.45381e-10
Ag	B	0.1	2020-02-18	GD2017-2_B1_QB3_180125_Levybacteria_41_14	0.00204542	b	levybacteria	336138400	687543	3.04178e-10	8.84105e-10
Ag	B	0.1	2020-02-18	GD2017-2_B1_QB3_180125_NC10_67_10	0.000460705	b	nc10	2132776750	982581	3.04178e-10	1.99134e-10
Ag	B	0.1	2020-02-18	GD2017-2_B1_QB3_180125_Nitrospinae_58_14	0.00496061	b	nitrospinae	995608900	4.93883e+06	3.04178e-10	2.14416e-09
Ag	B	0.1	2020-02-18	GD2017-2_B1_QB3_180125_Omnitrophica_64_9	0.000787923	b	omnitrophica	690253850	543867	3.04178e-10	3.4057e-10
Ag	B	0.1	2020-02-18	GD2017-2_B1_QB3_180125_Pacearchaeota_31_18	0.00191762	a	pacearchaeota	346505250	664467	3.04178e-10	8.28869e-10
Ag	B	0.1	2020-02-18	GD2017-2_B1_QB3_180125_Parcubacteria_50_10	0.000631016	b	unknown_parcubacteria	218535850	137900	3.04178e-10	2.72749e-10
Ag	B	0.1	2020-02-18	GD2017-2_B1_QB3_180125_Parcubacteria_55_13	0.00247704	b	unknown_parcubacteria	353669550	876054	3.04178e-10	1.07067e-09
Ag	B	0.1	2020-02-18	GD2017-2_B1_QB3_180125_Thaumarchaeota_36_13	0.000644554	a	thaumarchaeota	729095900	469942	3.04178e-10	2.786e-10
Ag	B	0.1	2020-02-18	GD2017-2_B1_QB3_180125_Wildermuthbacteria_54_8	0.000408995	b	wildermuthbacteria	226684250	92712.8	3.04178e-10	1.76783e-10
Ag	B	0.1	2020-02-18	GD2017-2_B1_Rokubacteria_72_7	0.000417077	b	rokubacteria	1979580200	825637	3.04178e-10	1.80276e-10
Ag	B	0.1	2020-02-18	GD2017-2_S1_Parcubacteria_45_9	0.000157615	b	unknown_parcubacteria	279854250	44109.4	3.04178e-10	6.81273e-11
Ag	B	0.1	2020-02-18	GD2017-2_S1_QB3_180125_Adlerbacteria_53_12	0.000159574	b	adlerbacteria	357489600	57046.1	3.04178e-10	6.89739e-11
Ag	B	0.1	2020-02-18	GD2017-2_S1_QB3_180125_Aenigmarchaeota_38_6	0.000300587	a	aenigmarchaeota	258381500	77666.1	3.04178e-10	1.29925e-10
Ag	B	0.1	2020-02-18	GD2017-2_S1_QB3_180125_Aenigmarchaeota_56_17	0.000240297	a	aenigmarchaeota	568599850	136633	3.04178e-10	1.03865e-10
Ag	B	0.1	2020-02-18	GD2017-2_S1_QB3_180125_Amesbacteria_48_8	0.000366977	b	amesbacteria	406357900	149124	3.04178e-10	1.58621e-10
Ag	B	0.1	2020-02-18	GD2017-2_S1_QB3_180125_Blackburnbacteria_46_17	0.000469577	b	blackburnbacteria	313794000	147350	3.04178e-10	2.02969e-10
Ag	B	0.1	2020-02-18	GD2017-2_S1_QB3_180125_Candidatus_Saccharibacteria_47_11	0.00058328	b	saccharibacteria	473221450	276021	3.04178e-10	2.52115e-10
Ag	B	0.1	2020-02-18	GD2017-2_S1_QB3_180125_Candidatus_Saccharibacteria_50_8	4.4117e-05	b	saccharibacteria	248461200	10961.4	3.04178e-10	1.9069e-11
Ag	B	0.1	2020-02-18	GD2017-2_S1_QB3_180125_Chisholmbacteria_49_11	0.00048411	b	chisholmbacteria	650315900	314825	3.04178e-10	2.09251e-10
Ag	B	0.1	2020-02-18	GD2017-2_S1_QB3_180125_Colwellbacteria_43_21	0.00010757	b	colwellbacteria	426262200	45853.2	3.04178e-10	4.64959e-11
Ag	B	0.1	2020-02-18	GD2017-2_S1_QB3_180125_Colwellbacteria_46_8	0.000151472	b	colwellbacteria	209976650	31805.5	3.04178e-10	6.54717e-11
Ag	B	0.1	2020-02-18	GD2017-2_S1_QB3_180125_Colwellbacteria_47_15	0.000593704	b	colwellbacteria	303137900	179974	3.04178e-10	2.56621e-10
Ag	B	0.1	2020-02-18	GD2017-2_S1_QB3_180125_Curtissbacteria_44_15	0.000271363	b	curtissbacteria	277475900	75296.8	3.04178e-10	1.17293e-10
Ag	B	0.1	2020-02-18	GD2017-2_S1_QB3_180125_Daviesbacteria_35_15	0.000517174	b	daviesbacteria	697068450	360506	3.04178e-10	2.23542e-10
Ag	B	0.1	2020-02-18	GD2017-2_S1_QB3_180125_Daviesbacteria_37_18	0.000829618	b	daviesbacteria	378569100	314068	3.04178e-10	3.58592e-10
Ag	B	0.1	2020-02-18	GD2017-2_S1_QB3_180125_Daviesbacteria_38_16	0.000562828	b	daviesbacteria	612127750	344523	3.04178e-10	2.43275e-10
Ag	B	0.1	2020-02-18	GD2017-2_S1_QB3_180125_Daviesbacteria_38_19_a	0.00068887	b	daviesbacteria	619279700	426603	3.04178e-10	2.97755e-10
Ag	B	0.1	2020-02-18	GD2017-2_S1_QB3_180125_Daviesbacteria_39_10	0.000201028	b	daviesbacteria	439249200	88301.3	3.04178e-10	8.68917e-11
Ag	B	0.1	2020-02-18	GD2017-2_S1_QB3_180125_Daviesbacteria_39_14	0.00085027	b	daviesbacteria	601483350	511423	3.04178e-10	3.67518e-10
Ag	B	0.1	2020-02-18	GD2017-2_S1_QB3_180125_Daviesbacteria_39_7	0.000308901	b	daviesbacteria	389314900	120260	3.04178e-10	1.33519e-10
Ag	B	0.1	2020-02-18	GD2017-2_S1_QB3_180125_Deltaproteobacteria_39_7	0.000188625	b	deltaproteobacteria	1147584100	216463	3.04178e-10	8.15307e-11
Ag	B	0.1	2020-02-18	GD2017-2_S1_QB3_180125_Giovannonibacteria_39_9	0.000477288	b	giovannonibacteria	226984550	108337	3.04178e-10	2.06302e-10
Ag	B	0.1	2020-02-18	GD2017-2_S1_QB3_180125_Giovannonibacteria_42_19	0.000603243	b	giovannonibacteria	414778000	250212	3.04178e-10	2.60744e-10
Ag	B	0.1	2020-02-18	GD2017-2_S1_QB3_180125_Giovannonibacteria_46_13	0.000535686	b	giovannonibacteria	538093400	288249	3.04178e-10	2.31544e-10
Ag	B	0.1	2020-02-18	GD2017-2_S1_QB3_180125_Gottesmanbacteria_35_9	0.000153703	b	gottesmanbacteria	675380550	103808	3.04178e-10	6.64364e-11
Ag	B	0.1	2020-02-18	GD2017-2_S1_QB3_180125_Harrisonbacteria_44_12	0.000276409	b	harrisonbacteria	411107450	113634	3.04178e-10	1.19474e-10
Ag	B	0.1	2020-02-18	GD2017-2_S1_QB3_180125_Kaiserbacteria_53_9	0.000156294	b	kaiserbacteria	328402750	51327.4	3.04178e-10	6.75562e-11
Ag	B	0.1	2020-02-18	GD2017-2_S1_QB3_180125_Kaiserbacteria_55_7	1.8925e-05	b	kaiserbacteria	552152900	10449.5	3.04178e-10	8.18009e-12
Ag	B	0.1	2020-02-18	GD2017-2_S1_QB3_180125_Levybacteria_35_7	0.000265033	b	levybacteria	230326850	61044.2	3.04178e-10	1.14557e-10
Ag	B	0.1	2020-02-18	GD2017-2_S1_QB3_180125_Levybacteria_36_20	0.000245967	b	levybacteria	525943600	129365	3.04178e-10	1.06316e-10
Ag	B	0.1	2020-02-18	GD2017-2_S1_QB3_180125_Levybacteria_37_19	0.000599407	b	levybacteria	631488000	378518	3.04178e-10	2.59086e-10
Ag	B	0.1	2020-02-18	GD2017-2_S1_QB3_180125_Levybacteria_38_10	0.000235414	b	levybacteria	468129350	110204	3.04178e-10	1.01755e-10
Ag	B	0.1	2020-02-18	GD2017-2_S1_QB3_180125_Levybacteria_40_14	0.000379243	b	levybacteria	379685800	143993	3.04178e-10	1.63923e-10
Ag	B	0.1	2020-02-18	GD2017-2_S1_QB3_180125_Levybacteria_40_8	0.00031236	b	levybacteria	557421800	174116	3.04178e-10	1.35014e-10
Ag	B	0.1	2020-02-18	GD2017-2_S1_QB3_180125_Liptonbacteria_43_15	0.000500709	b	liptonbacteria	580518250	290671	3.04178e-10	2.16425e-10
Ag	B	0.1	2020-02-18	GD2017-2_S1_QB3_180125_Liptonbacteria_47_12	0.000110196	b	liptonbacteria	382398250	42138.7	3.04178e-10	4.76307e-11
Ag	B	0.1	2020-02-18	GD2017-2_S1_QB3_180125_Liptonbacteria_60_13	0.000225725	b	liptonbacteria	306736300	69238	3.04178e-10	9.75667e-11
Ag	B	0.1	2020-02-18	GD2017-2_S1_QB3_180125_Magasanikbacteria_42_11	1.33836e-05	b	magasanikbacteria	686650250	9189.84	3.04178e-10	5.78488e-12
Ag	B	0.1	2020-02-18	GD2017-2_S1_QB3_180125_Mamarchaeota_45_10	0.000380737	a	mamarchaeota	494723450	188359	3.04178e-10	1.64569e-10
Ag	B	0.1	2020-02-18	GD2017-2_S1_QB3_180125_Microgenomates_42_15	0.00103203	b	unknown_microgenomates	412507550	425719	3.04178e-10	4.46081e-10
Ag	B	0.1	2020-02-18	GD2017-2_S1_QB3_180125_Microgenomates_Daviesbacteria_39_14	0.000556364	b	daviesbacteria	588394950	327362	3.04178e-10	2.40481e-10
Ag	B	0.1	2020-02-18	GD2017-2_S1_QB3_180125_Nealsonbacteria_40_6	0.000228535	b	nealsonbacteria	180656450	41286.4	3.04178e-10	9.87815e-11
Ag	B	0.1	2020-02-18	GD2017-2_S1_QB3_180125_Nealsonbacteria_42_8	0.000407423	b	nealsonbacteria	424998600	173154	3.04178e-10	1.76103e-10
Ag	B	0.1	2020-02-18	GD2017-2_S1_QB3_180125_Nealsonbacteria_45_15	0.000213626	b	nealsonbacteria	392172300	83778.4	3.04178e-10	9.23373e-11
Ag	B	0.1	2020-02-18	GD2017-2_S1_QB3_180125_Niyogibacteria_54_37	0.000469822	b	niyogibacteria	482318850	226604	3.04178e-10	2.03075e-10
Ag	B	0.1	2020-02-18	GD2017-2_S1_QB3_180125_Pacearchaeota_34_9	0.000404381	a	pacearchaeota	718346200	290486	3.04178e-10	1.74789e-10
Ag	B	0.1	2020-02-18	GD2017-2_S1_QB3_180125_Pacearchaeota_35_7	3.48276e-05	a	pacearchaeota	325522600	11337.2	3.04178e-10	1.50538e-11
Ag	B	0.1	2020-02-18	GD2017-2_S1_QB3_180125_Pacearchaeota_36_11_b	0.000201649	a	pacearchaeota	478428600	96474.5	3.04178e-10	8.71601e-11
Ag	B	0.1	2020-02-18	GD2017-2_S1_QB3_180125_Pacearchaeota_37_8	0.000402553	a	pacearchaeota	499562050	201100	3.04178e-10	1.73998e-10
Ag	B	0.1	2020-02-18	GD2017-2_S1_QB3_180125_Parcubacteria_41_7	0.000271493	b	unknown_parcubacteria	435277050	118175	3.04178e-10	1.1735e-10
Ag	B	0.1	2020-02-18	GD2017-2_S1_QB3_180125_Parcubacteria_44_14	0.000223006	b	unknown_parcubacteria	482145950	107521	3.04178e-10	9.63915e-11
Ag	B	0.1	2020-02-18	GD2017-2_S1_QB3_180125_Parcubacteria_50_62	0.000904117	b	unknown_parcubacteria	287374100	259820	3.04178e-10	3.90793e-10
Ag	B	0.1	2020-02-18	GD2017-2_S1_QB3_180125_Parcubacteria_53_16	0.000340432	b	unknown_parcubacteria	319118150	108638	3.04178e-10	1.47147e-10
Ag	B	0.1	2020-02-18	GD2017-2_S1_QB3_180125_Parcubacteria_55_35	0.00125159	b	unknown_parcubacteria	620244950	776291	3.04178e-10	5.40983e-10
Ag	B	0.1	2020-02-18	GD2017-2_S1_QB3_180125_Roizmanbacteria_38_19	0.000243365	b	roizmanbacteria	323035700	78615.5	3.04178e-10	1.05191e-10
Ag	B	0.1	2020-02-18	GD2017-2_S1_QB3_180125_Roizmanbacteria_43_13	0.000743149	b	roizmanbacteria	535642900	398062	3.04178e-10	3.21217e-10
Ag	B	0.1	2020-02-18	GD2017-2_S1_QB3_180125_Ryanbacteria_48_10	0.000133465	b	ryanbacteria	269129900	35919.4	3.04178e-10	5.76885e-11
Ag	B	0.1	2020-02-18	GD2017-2_S1_QB3_180125_Staskawiczbacteria_37_9	0.000167961	b	staskawiczbacteria	201666400	33872.2	3.04178e-10	7.25992e-11
Ag	B	0.1	2020-02-18	GD2017-2_S1_QB3_180125_Staskawiczbacteria_39_8	0.000333417	b	staskawiczbacteria	459838600	153318	3.04178e-10	1.44115e-10
Ag	B	0.1	2020-02-18	GD2017-2_S1_QB3_180125_Sungbacteria_45_12	9.17549e-05	b	sungbacteria	563633200	51716.1	3.04178e-10	3.96599e-11
Ag	B	0.1	2020-02-18	GD2017-2_S1_QB3_180125_Sungbacteria_45_8	0.000217425	b	sungbacteria	321214400	69840.1	3.04178e-10	9.39793e-11
Ag	B	0.1	2020-02-18	GD2017-2_S1_QB3_180125_Sungbacteria_49_10	0.000490284	b	sungbacteria	502135400	246189	3.04178e-10	2.11919e-10
Ag	B	0.1	2020-02-18	GD2017-2_S1_QB3_180125_Sungbacteria_51_7	0.000406545	b	sungbacteria	489542300	199021	3.04178e-10	1.75724e-10
Ag	B	0.1	2020-02-18	GD2017-2_S1_QB3_180125_Sungbacteria_53_6	4.98027e-05	b	sungbacteria	351622700	17511.7	3.04178e-10	2.15266e-11
Ag	B	0.1	2020-02-18	GD2017-2_S1_QB3_180125_Sungbacteria_54_8	0.000282991	b	sungbacteria	296101000	83794	3.04178e-10	1.22319e-10
Ag	B	0.1	2020-02-18	GD2017-2_S1_QB3_180125_Taylorbacteria_53_10	0.000398175	b	taylorbacteria	319609550	127261	3.04178e-10	1.72106e-10
Ag	B	0.1	2020-02-18	GD2017-2_S1_QB3_180125_Thaumarchaeota_33_8	0.000126896	a	thaumarchaeota	582456550	73911.5	3.04178e-10	5.48493e-11
Ag	B	0.1	2020-02-18	GD2017-2_S1_QB3_180125_Uhrbacteria_48_16	0.00130027	b	uhrbacteria	613554500	797788	3.04178e-10	5.62026e-10
Ag	B	0.1	2020-02-18	GD2017-2_S1_QB3_180125_Vogelbacteria_51_14	0.000508263	b	vogelbacteria	418561650	212740	3.04178e-10	2.1969e-10
Ag	B	0.1	2020-02-18	GD2017-2_S1_QB3_180125_Vogelbacteria_51_15	0.000404114	b	vogelbacteria	341174600	137873	3.04178e-10	1.74673e-10
Ag	B	0.1	2020-02-18	GD2017-2_S1_QB3_180125_Vogelbacteria_51_23	0.000674897	b	vogelbacteria	394049500	265943	3.04178e-10	2.91716e-10
Ag	B	0.1	2020-02-18	GD2017-2_S1_QB3_180125_Wildermuthbacteria_47_23	0.000395755	b	wildermuthbacteria	473882500	187541	3.04178e-10	1.7106e-10
Ag	B	0.1	2020-02-18	GD2017-2_S1_QB3_180125_Wildermuthbacteria_47_7	0.000159788	b	wildermuthbacteria	275068300	43952.7	3.04178e-10	6.90665e-11
Ag	B	0.1	2020-02-18	GD2017-2_S1_QB3_180125_Woesearchaeota_33_6	6.0114e-05	a	woesearchaeota	295393150	17757.3	3.04178e-10	2.59835e-11
Ag	B	0.1	2020-02-18	GD2017-2_S1_QB3_180125_Woesearchaeota_36_6	0.000193135	a	woesearchaeota	592502950	114433	3.04178e-10	8.34803e-11
Ag	B	0.1	2020-02-18	GD2017-2_S1_QB3_180125_Woesearchaeota_41_17	0.000760666	a	woesearchaeota	697452600	530529	3.04178e-10	3.28788e-10
Ag	B	0.1	2020-02-18	GD2017-2_S1_QB3_180125_Woesearchaeota_44_9	0.000199657	a	woesearchaeota	593998600	118596	3.04178e-10	8.62991e-11
Ag	B	0.1	2020-02-18	GD2017-2_S1_QB3_180125_Woesearchaeota-I_42_19	0.000147252	a	woesearchaeota	655551000	96531	3.04178e-10	6.36477e-11
Ag	B	0.1	2020-02-18	GD2017-2_S1_QB3_180125_Woesearchaeota-II_32_61	0.00109477	a	woesearchaeota	612427400	670467	3.04178e-10	4.732e-10
Ag	B	0.1	2020-02-18	GD2017-2_S1_QB3_180125_Woesearchaeota-II_32_9	0.00031869	a	woesearchaeota	590138250	188071	3.04178e-10	1.3775e-10
Ag	B	0.1	2020-02-18	GD2017-2_S1_QB3_180125_Woesearchaeota-II_35_14	0.000182428	a	woesearchaeota	292517550	53363.4	3.04178e-10	7.88522e-11
Ag	B	0.1	2020-02-18	GD2017-2_S1_QB3_180125_Woesebacteria_42_11	0.000130605	b	woesebacteria	334961900	43747.8	3.04178e-10	5.64525e-11
Ag	B	0.1	2020-02-18	GD2017-2_S1_QB3_180125_Woesebacteria_45_9	0.000157072	b	woesebacteria	282379500	44353.8	3.04178e-10	6.78922e-11
Ag	B	0.1	2020-02-18	GD2017-2_S1_QB3_180125_Yanofskybacteria_41_37	0.000421738	b	yanofskybacteria	504661950	212835	3.04178e-10	1.82291e-10
Ag	B	0.1	2020-02-18	GD2017-2_S1_QB3_180125_Yanofskybacteria_42_10	0.000128498	b	yanofskybacteria	618595250	79488.4	3.04178e-10	5.55417e-11
Ag	B	0.1	2020-02-18	GD2017-2_S1_QB3_180125_Yanofskybacteria_42_16	0.000525647	b	yanofskybacteria	450617050	236865	3.04178e-10	2.27204e-10
Ag	B	0.1	2020-02-18	GD2017-2_S1_QB3_180125_Yanofskybacteria_42_9	0.00015228	b	yanofskybacteria	331202300	50435.6	3.04178e-10	6.58213e-11
Ag	B	0.1	2020-02-18	GD2017-2_S1_QB3_180125_Yanofskybacteria_43_10	1.92824e-05	b	yanofskybacteria	446162600	8603.08	3.04178e-10	8.33457e-12
Ag	B	0.1	2020-02-18	GD2017-2_S1_QB3_180125_Yanofskybacteria_45_8	0.000186247	b	yanofskybacteria	190281000	35439.3	3.04178e-10	8.05031e-11
Ag	B	0.1	2020-02-18	GD2017-2_S1_QB3_180125_Yanofskybacteria_46_18	0.000421395	b	yanofskybacteria	297373050	125311	3.04178e-10	1.82142e-10
Ag	B	0.1	2020-02-18	GD2017-2_S1_QB3_180125_Zambryskibacteria_43_32	0.000242785	b	zambryskibacteria	251082650	60959.2	3.04178e-10	1.04941e-10
Ag	B	0.1	2020-02-18	GD2017-2_S1_QB3_180125_Zambryskibacteria_46_12	5.86705e-05	b	zambryskibacteria	317328050	18617.8	3.04178e-10	2.53596e-11
Ag	B	0.1	2020-02-18	GD2017-2_S2_QB3_180125_Aenigmarchaeota_43_16	0.00133566	a	aenigmarchaeota	480928500	642356	3.04178e-10	5.77321e-10
Ag	B	0.1	2020-02-18	GD2017-2_S2_QB3_180125_Aenigmarchaeota_44_11	0.000421293	a	aenigmarchaeota	475480850	200317	3.04178e-10	1.82098e-10
Ag	B	0.1	2020-02-18	GD2017-2_S2_QB3_180125_Aenigmarchaeota_45_12	0.00088082	a	aenigmarchaeota	641949750	565442	3.04178e-10	3.80723e-10
Ag	B	0.1	2020-02-18	GD2017-2_S2_QB3_180125_Aenigmarchaeota_50_12	0.00150969	a	aenigmarchaeota	548402400	827916	3.04178e-10	6.52543e-10
Ag	B	0.1	2020-02-18	GD2017-2_S2_QB3_180125_Daviesbacteria_36_15	0.00124537	b	daviesbacteria	497189550	619183	3.04178e-10	5.38294e-10
Ag	B	0.1	2020-02-18	GD2017-2_S2_QB3_180125_Deltaproteobacteria_45_8	0.000471665	b	deltaproteobacteria	1148015700	541479	3.04178e-10	2.03871e-10
Ag	B	0.1	2020-02-18	GD2017-2_S2_QB3_180125_Deltaproteobacteria_50_22	0.00125128	b	deltaproteobacteria	1382378400	1.72974e+06	3.04178e-10	5.40849e-10
Ag	B	0.1	2020-02-18	GD2017-2_S2_QB3_180125_Deltaproteobacteria_51_19	0.00111286	b	deltaproteobacteria	1438115900	1.60042e+06	3.04178e-10	4.8102e-10
Ag	B	0.1	2020-02-18	GD2017-2_S2_QB3_180125_Deltaproteobacteria_58_12	0.00530477	b	deltaproteobacteria	2897041550	1.53681e+07	3.04178e-10	2.29292e-09
Ag	B	0.1	2020-02-18	GD2017-2_S2_QB3_180125_Elusimicrobia_54_10	0.00075981	b	elusimicrobia	1850820400	1.40627e+06	3.04178e-10	3.28418e-10
Ag	B	0.1	2020-02-18	GD2017-2_S2_QB3_180125_Euryarchaeota_67_7	8.13267e-05	a	euryarchaeota	1501650800	122124	3.04178e-10	3.51525e-11
Ag	B	0.1	2020-02-18	GD2017-2_S2_QB3_180125_Gemmatimonadetes_69_9	0.000665455	b	gemmatimonadetes	1855131200	1.23451e+06	3.04178e-10	2.87635e-10
Ag	B	0.1	2020-02-18	GD2017-2_S2_QB3_180125_Harrisonbacteria_54_8	0.000494397	b	harrisonbacteria	341574350	168873	3.04178e-10	2.13697e-10
Ag	B	0.1	2020-02-18	GD2017-2_S2_QB3_180125_Levybacteria_36_14	0.00366983	b	levybacteria	499595200	1.83343e+06	3.04178e-10	1.58624e-09
Ag	B	0.1	2020-02-18	GD2017-2_S2_QB3_180125_Micrarchaeota_36_6	0.000268753	a	micrarchaeota	538822050	144810	3.04178e-10	1.16165e-10
Ag	B	0.1	2020-02-18	GD2017-2_S2_QB3_180125_NC10_67_12	0.00055876	b	nc10	2514520450	1.40501e+06	3.04178e-10	2.41517e-10
Ag	B	0.1	2020-02-18	GD2017-2_S2_QB3_180125_NC10_71_10	0.00038761	b	nc10	1073315750	416028	3.04178e-10	1.6754e-10
Ag	B	0.1	2020-02-18	GD2017-2_S2_QB3_180125_Nitrospirae-like_61_13	0.000837224	b	nitrospirae	3065728250	2.5667e+06	3.04178e-10	3.61879e-10
Ag	B	0.1	2020-02-18	GD2017-2_S2_QB3_180125_Omnitrophica_53_8	0.000614452	b	omnitrophica	901492800	553924	3.04178e-10	2.65589e-10
Ag	B	0.1	2020-02-18	GD2017-2_S2_QB3_180125_Omnitrophica_58_8	0.000418098	b	omnitrophica	1018149600	425686	3.04178e-10	1.80717e-10
Ag	B	0.1	2020-02-18	GD2017-2_S2_QB3_180125_Omnitrophica_69_17	0.00096133	b	omnitrophica	850396300	817511	3.04178e-10	4.15523e-10
Ag	B	0.1	2020-02-18	GD2017-2_S2_QB3_180125_Pacearchaeota_31_26	0.00185778	a	pacearchaeota	356144100	661636	3.04178e-10	8.03e-10
Ag	B	0.1	2020-02-18	GD2017-2_S2_QB3_180125_Pacearchaeota_40_6	0.000380049	a	pacearchaeota	384707050	146208	3.04178e-10	1.64271e-10
Ag	B	0.1	2020-02-18	GD2017-2_S2_QB3_180125_Parcubacteria_42_13	0.000619558	b	unknown_parcubacteria	614661450	380818	3.04178e-10	2.67796e-10
Ag	B	0.1	2020-02-18	GD2017-2_S2_QB3_180125_Parcubacteria_47_8	8.43953e-06	b	unknown_parcubacteria	652770300	5509.08	3.04178e-10	3.64788e-12
Ag	B	0.1	2020-02-18	GD2017-2_S2_QB3_180125_Peregrinibacteria_56_6	0.000534669	b	peregrinibacteria	379028000	202655	3.04178e-10	2.31104e-10
Ag	B	0.1	2020-02-18	GD2017-2_S2_QB3_180125_RBG_19FT_COMBO_Armatimonadetes_69_19_curated_65_6	0.000488163	b	armatimonadetes	590461300	288242	3.04178e-10	2.11002e-10
Ag	B	0.1	2020-02-18	GD2017-2_S2_QB3_180125_RIFCSPLOWO2_02_FULL_Elusimicrobia_39_32_curated_38_13	0.00242045	b	elusimicrobia	1689923300	4.09038e+06	3.04178e-10	1.04621e-09
Ag	B	0.1	2020-02-18	GD2017-2_S2_QB3_180125_Sungbacteria_45_46	0.00311912	b	sungbacteria	685720750	2.13885e+06	3.04178e-10	1.3482e-09
Ag	B	0.1	2020-02-18	GD2017-2_S2_QB3_180125_Tectomicrobia_70_9	0.000270017	b	tectomicrobia	1143244050	308695	3.04178e-10	1.16711e-10
Ag	B	0.1	2020-02-18	GD2017-2_S2_QB3_180125_Thaumarchaeota_33_9	0.000121195	a	thaumarchaeota	598872950	72580.6	3.04178e-10	5.23851e-11
Ag	B	0.1	2020-02-18	GD2017-2_S2_QB3_180125_Thaumarchaeota_46_8	0.000500726	a	thaumarchaeota	933816000	467586	3.04178e-10	2.16432e-10
Ag	B	0.1	2020-02-18	GD2017-2_S2_QB3_180125_Thaumarchaeota_54_9	0.000358447	a	thaumarchaeota	924207700	331279	3.04178e-10	1.54934e-10
Ag	B	0.1	2020-02-18	GD2017-2_S2_QB3_180125_Wildermuthbacteria_46_11	0.00194402	b	wildermuthbacteria	335946000	653085	3.04178e-10	8.40277e-10
Ag	B	0.1	2020-02-18	GD2017-2_S2_QB3_180125_Wildermuthbacteria_54_10	0.000387371	b	wildermuthbacteria	221340600	85740.8	3.04178e-10	1.67436e-10
Ag	B	0.1	2020-02-18	GD2017-2_S2_QB3_180125_Woesearchaeota_36_8	0.000442971	a	woesearchaeota	888070950	393390	3.04178e-10	1.91469e-10
Ag	B	0.1	2020-02-18	GD2017-2_S2_QB3_180125_Woesearchaeota_38_10	0.00068297	a	woesearchaeota	863550350	589779	3.04178e-10	2.95205e-10
Ag	B	0.1	2020-02-18	GD2017-2_S2_QB3_180125_Woesearchaeota_39_12	0.000452626	a	woesearchaeota	430029600	194643	3.04178e-10	1.95642e-10
Ag	B	0.1	2020-02-18	GD2017-2_S2_QB3_180125_Woesearchaeota_40_15	0.000781541	a	woesearchaeota	676442000	528667	3.04178e-10	3.37811e-10
Ag	B	0.1	2020-02-18	GD2017-2_S2_QB3_180125_Woesearchaeota_44_16	0.000219511	a	woesearchaeota	589464200	129394	3.04178e-10	9.48807e-11
Ag	B	0.1	2020-02-18	GD2017-2_S2_QB3_180125_Woesearchaeota_45_10	0.001088	a	woesearchaeota	799738550	870114	3.04178e-10	4.70273e-10
Ag	B	0.1	2020-02-18	GD2017-2_S2_QB3_180125_Woesearchaeota_45_11	0.00287364	a	woesearchaeota	558483250	1.60488e+06	3.04178e-10	1.2421e-09
Ag	B	0.1	2020-02-18	GD2017-2_S2_QB3_180125_Woesearchaeota_45_7	0.000609345	a	woesearchaeota	796586050	485396	3.04178e-10	2.63382e-10
Ag	B	0.1	2020-02-18	GD2017-2_S2_QB3_180125_Woesearchaeota_46_18	0.000989491	a	woesearchaeota	984402900	974058	3.04178e-10	4.27695e-10
Ag	B	0.1	2020-02-18	GD2017-2_S2_QB3_180125_Woesearchaeota_48_12	0.00111599	a	woesearchaeota	430548300	480486	3.04178e-10	4.82371e-10
Ag	B	0.1	2020-02-18	GD2017-2_S2_QB3_180125_Woesearchaeota_49_15	0.00109405	a	woesearchaeota	649088700	710135	3.04178e-10	4.72889e-10
Ag	B	0.1	2020-02-18	GD2017-2_S2_QB3_180125_Woesearchaeota_49_32	0.00212508	a	woesearchaeota	691993250	1.47054e+06	3.04178e-10	9.1854e-10
Ag	B	0.1	2020-02-18	GD2017-2_S2_QB3_180125_Woesearchaeota_49_8	0.000612888	a	woesearchaeota	577229900	353777	3.04178e-10	2.64913e-10
Ag	B	0.1	2020-02-18	GD2017-2_S2_QB3_180125_Woesearchaeota_50_10	0.00099243	a	woesearchaeota	702386750	697069	3.04178e-10	4.28965e-10
Ag	B	0.1	2020-02-18	GD2017-2_S2_QB3_180125_Woesearchaeota_50_8	0.000844344	a	woesearchaeota	439384400	370991	3.04178e-10	3.64957e-10
Ag	B	0.1	2020-02-18	GD2017-2_S2_QB3_180125_Woesearchaeota-I_35_6	0.000152058	a	woesearchaeota	566105800	86081	3.04178e-10	6.57252e-11
Ag	B	0.1	2020-02-18	GD2017-2_S2_QB3_180125_Woesearchaeota-I_44_14	0.000460128	a	woesearchaeota	620067500	285310	3.04178e-10	1.98884e-10
Ag	B	0.1	2020-02-18	GD2017-2_S2_QB3_180125_Woesearchaeota-II_29_9	0.00055817	a	woesearchaeota	508500850	283830	3.04178e-10	2.41262e-10
Ag	B	0.1	2020-02-18	GD2017-2_S2_Rokubacteria_68_12	0.000929627	b	rokubacteria	1945231600	1.80834e+06	3.04178e-10	4.01819e-10
Ag	B	0.1	2020-02-18	GD2017-2_S2_Rokubacteria_71_17	0.00314496	b	rokubacteria	2323057100	7.30592e+06	3.04178e-10	1.35937e-09
Ag	B	0.1	2020-02-18	GD2017-2_S2_Rokubacteria_73_13	0.000505986	b	rokubacteria	2167326200	1.09664e+06	3.04178e-10	2.18706e-10
Ag	B	0.1	2020-02-18	GD2017-2_S65_QB3_180125_Acidobacteria_59_8	0.000615397	b	acidobacteria	1356901000	835033	3.04178e-10	2.65998e-10
Ag	B	0.1	2020-02-18	GD2017-2_S65_QB3_180125_Actinobacteria_70_9	0.000218911	b	actinobacteria	1629105400	356629	3.04178e-10	9.46214e-11
Ag	B	0.1	2020-02-18	GD2017-2_S65_QB3_180125_Chloroflexi_61_16	0.000960811	b	chloroflexi	1237821650	1.18931e+06	3.04178e-10	4.15298e-10
Ag	B	0.1	2020-02-18	GD2017-2_S65_QB3_180125_Chloroflexi_62_13	0.00133844	b	chloroflexi	1486684550	1.98984e+06	3.04178e-10	5.78525e-10
Ag	B	0.1	2020-02-18	GD2017-2_S65_QB3_180125_Deltaproteobacteria_58_11	0.000590761	b	deltaproteobacteria	2783409200	1.64433e+06	3.04178e-10	2.55349e-10
Ag	B	0.1	2020-02-18	GD2017-2_S65_QB3_180125_NC10_67_13	0.000421716	b	nc10	1405943500	592909	3.04178e-10	1.82281e-10
Ag	B	0.1	2020-02-18	GD2017-2_S65_QB3_180125_Omnitrophica_54_8	0.000648225	b	omnitrophica	903744400	585830	3.04178e-10	2.80187e-10
Ag	B	0.1	2020-02-18	GD2017-2_S65_QB3_180125_Omnitrophica_55_12	0.00347132	b	omnitrophica	977568800	3.39345e+06	3.04178e-10	1.50043e-09
Ag	B	0.1	2020-02-18	GD2017-2_S65_QB3_180125_Parcubacteria_51_11	0.00399956	b	unknown_parcubacteria	391728350	1.56674e+06	3.04178e-10	1.72876e-09
Ag	B	0.1	2020-02-18	GD2017-2_S65_QB3_180125_Planctomycetes_63_14	0.00206745	b	planctomycetes	4702715550	9.72264e+06	3.04178e-10	8.9363e-10
Ag	B	0.1	2020-02-18	GD2017-2_S65_QB3_180125_RIFCSPLOWO2_02_FULL_Acidobacteria_68_18_curated_68_18	0.00326775	b	acidobacteria	3072444700	1.004e+07	3.04178e-10	1.41244e-09
Ag	B	0.1	2020-02-18	GD2017-2_S65_QB3_180125_Tectomicrobia_70_9	0.000358939	b	tectomicrobia	1504853350	540151	3.04178e-10	1.55147e-10
Ag	B	0.1	2020-02-18	GD2017-2_S65_QB3_180125_Thaumarchaeota_49_13	0.00239882	a	thaumarchaeota	1310327850	3.14324e+06	3.04178e-10	1.03686e-09
Ag	B	0.1	2020-02-18	GD2017-2_S65_QB3_180125_Woesearchaeota_48_59	0.0205025	a	woesearchaeota	574873000	1.17864e+07	3.04178e-10	8.86196e-09
Ag	B	0.1	2020-02-18	GD2017-2_S65_Rokubacteria_70_13	0.00132856	b	rokubacteria	3627577850	4.81946e+06	3.04178e-10	5.74253e-10
Ag	B	0.1	2020-02-18	GD2017-2_S65_Rokubacteria_70_18	0.000800736	b	rokubacteria	2089914450	1.67347e+06	3.04178e-10	3.46108e-10
Ag	B	0.1	2020-02-18	GD2017-3_B1_QB3_180125_Armatimonadetes_64_6	0.000608647	b	armatimonadetes	1096948450	667654	3.04178e-10	2.6308e-10
Ag	B	0.1	2020-02-18	GD2017-3_B1_QB3_180125_Betaproteobacteria_62_9	0.000607	b	betaproteobacteria	2550951000	1.54843e+06	3.04178e-10	2.62368e-10
Ag	B	0.1	2020-02-18	GD2017-3_B1_QB3_180125_Daviesbacteria_41_14	0.00479044	b	daviesbacteria	612468350	2.93399e+06	3.04178e-10	2.07061e-09
Ag	B	0.1	2020-02-18	GD2017-3_B1_QB3_180125_Deltaproteobacteria_57_12	0.00066002	b	deltaproteobacteria	3232620300	2.13359e+06	3.04178e-10	2.85285e-10
Ag	B	0.1	2020-02-18	GD2017-3_B1_QB3_180125_Deltaproteobacteria_60_15	0.00116044	b	deltaproteobacteria	1854378500	2.1519e+06	3.04178e-10	5.01586e-10
Ag	B	0.1	2020-02-18	GD2017-3_B1_QB3_180125_Levybacteria_39_8	0.0026199	b	levybacteria	323819600	848376	3.04178e-10	1.13242e-09
Ag	B	0.1	2020-02-18	GD2017-3_B1_QB3_180125_Levybacteria_41_21	0.00194764	b	levybacteria	238391400	464300	3.04178e-10	8.41842e-10
Ag	B	0.1	2020-02-18	GD2017-3_B1_QB3_180125_Woesearchaeota_38_13	0.00369914	a	woesearchaeota	660549500	2.44347e+06	3.04178e-10	1.59891e-09
Ag	B	0.1	2020-02-18	GD2017-3_B1_Rokubacteria_71_19	0.00574405	b	rokubacteria	2655588000	1.52538e+07	3.04178e-10	2.48279e-09
Ag	B	0.1	2020-02-18	GD2018-4_B1_QB3_180703_Acidobacteria_64_21	1.25577e-06	b	acidobacteria	2874504750	3609.72	3.04178e-10	5.42791e-13
Ag	B	0.1	2020-02-18	GD2018-4_B1_QB3_180703_Acidobacteria_68_13	4.48622e-05	b	acidobacteria	2757263600	123697	3.04178e-10	1.93911e-11
Ag	B	0.1	2020-02-18	GD2018-4_B1_QB3_180703_Actinobacteria_71_22	0.000582996	b	actinobacteria	1269468850	740096	3.04178e-10	2.51993e-10
Ag	B	0.1	2020-02-18	GD2018-4_B1_QB3_180703_Actinobacteria_72_11	2.88209e-06	b	actinobacteria	2550904200	7351.93	3.04178e-10	1.24575e-12
Ag	B	0.1	2020-02-18	GD2018-4_B1_QB3_180703_Aenigmarchaeota_45_55	0.00478778	a	aenigmarchaeota	597469600	2.86055e+06	3.04178e-10	2.06946e-09
Ag	B	0.1	2020-02-18	GD2018-4_B1_QB3_180703_Alphaproteobacteria_59_8	0.00168942	b	alphaproteobacteria	1256318050	2.12244e+06	3.04178e-10	7.30229e-10
Ag	B	0.1	2020-02-18	GD2018-4_B1_QB3_180703_Alphaproteobacteria_62_28	1.57562e-06	b	alphaproteobacteria	3020814550	4759.65	3.04178e-10	6.8104e-13
Ag	B	0.1	2020-02-18	GD2018-4_B1_QB3_180703_Alphaproteobacteria_64_13	1.17149e-06	b	alphaproteobacteria	2212579200	2592.01	3.04178e-10	5.0636e-13
Ag	B	0.1	2020-02-18	GD2018-4_B1_QB3_180703_Alphaproteobacteria_68_11	2.27129e-06	b	alphaproteobacteria	1097604950	2492.98	3.04178e-10	9.81736e-13
Ag	B	0.1	2020-02-18	GD2018-4_B1_QB3_180703_Alphaproteobacteria_68_9	2.43258e-05	b	alphaproteobacteria	1883919700	45827.9	3.04178e-10	1.05145e-11
Ag	B	0.1	2020-02-18	GD2018-4_B1_QB3_180703_Alphaproteobacteria_70_17	3.68828e-06	b	alphaproteobacteria	1907493250	7035.37	3.04178e-10	1.59421e-12
Ag	B	0.1	2020-02-18	GD2018-4_B1_QB3_180703_Armatimonadetes_31_7	0.000327728	b	armatimonadetes	1113910200	365060	3.04178e-10	1.41656e-10
Ag	B	0.1	2020-02-18	GD2018-4_B1_QB3_180703_Armatimonadetes_55_8	0.000253165	b	armatimonadetes	2868053500	726091	3.04178e-10	1.09427e-10
Ag	B	0.1	2020-02-18	GD2018-4_B1_QB3_180703_Armatimonadetes_64_12	0.000694754	b	armatimonadetes	1244879350	864885	3.04178e-10	3.00298e-10
Ag	B	0.1	2020-02-18	GD2018-4_B1_QB3_180703_Armatimonadetes_71_9	6.13342e-06	b	armatimonadetes	4487096900	27521.2	3.04178e-10	2.65109e-12
Ag	B	0.1	2020-02-18	GD2018-4_B1_QB3_180703_Bacteroidetes_30_14	3.17545e-06	b	bacteroidetes	2108081950	6694.12	3.04178e-10	1.37255e-12
Ag	B	0.1	2020-02-18	GD2018-4_B1_QB3_180703_Bacteroidetes_33_10	1.60005e-06	b	bacteroidetes	2252747900	3604.5	3.04178e-10	6.916e-13
Ag	B	0.1	2020-02-18	GD2018-4_B1_QB3_180703_Bacteroidetes_40_11	4.92802e-07	b	bacteroidetes	2950212200	1453.87	3.04178e-10	2.13008e-13
Ag	B	0.1	2020-02-18	GD2018-4_B1_QB3_180703_Bacteroidetes_45_25	4.59095e-07	b	bacteroidetes	2730635050	1253.62	3.04178e-10	1.98438e-13
Ag	B	0.1	2020-02-18	GD2018-4_B1_QB3_180703_Bacteroidetes_47_15	2.93808e-07	b	bacteroidetes	2386422350	701.15	3.04178e-10	1.26995e-13
Ag	B	0.1	2020-02-18	GD2018-4_B1_QB3_180703_Berkelbacteria_44_8	0.000244619	b	berkelbacteria	326231100	79802.5	3.04178e-10	1.05734e-10
Ag	B	0.1	2020-02-18	GD2018-4_B1_QB3_180703_Betaproteobacteria_62_18	0.000677887	b	betaproteobacteria	3492367450	2.36743e+06	3.04178e-10	2.93008e-10
Ag	B	0.1	2020-02-18	GD2018-4_B1_QB3_180703_Betaproteobacteria_63_65	0.000279998	b	betaproteobacteria	1896154650	530919	3.04178e-10	1.21025e-10
Ag	B	0.1	2020-02-18	GD2018-4_B1_QB3_180703_Betaproteobacteria_64_8	0.000389849	b	betaproteobacteria	3121858350	1.21705e+06	3.04178e-10	1.68507e-10
Ag	B	0.1	2020-02-18	GD2018-4_B1_QB3_180703_Betaproteobacteria_65_11	0.00106685	b	betaproteobacteria	1955874050	2.08663e+06	3.04178e-10	4.61133e-10
Ag	B	0.1	2020-02-18	GD2018-4_B1_QB3_180703_Betaproteobacteria_65_19	0.000412329	b	betaproteobacteria	2429007750	1.00155e+06	3.04178e-10	1.78224e-10
Ag	B	0.1	2020-02-18	GD2018-4_B1_QB3_180703_Betaproteobacteria_67_97	2.24287e-05	b	betaproteobacteria	2525300050	56639.3	3.04178e-10	9.69453e-12
Ag	B	0.1	2020-02-18	GD2018-4_B1_QB3_180703_Betaproteobacterias_59_15	8.78904e-07	b	betaproteobacteria	1009678150	887.41	3.04178e-10	3.79895e-13
Ag	B	0.1	2020-02-18	GD2018-4_B1_QB3_180703_Blackburnbacteria_41_18	0.00156247	b	blackburnbacteria	575236350	898789	3.04178e-10	6.75357e-10
Ag	B	0.1	2020-02-18	GD2018-4_B1_QB3_180703_Brennerbacteria_54_13	9.72717e-06	b	brennerbacteria	392980250	3822.58	3.04178e-10	4.20444e-12
Ag	B	0.1	2020-02-18	GD2018-4_B1_QB3_180703_Candidatus_Saccharibacteria_49_9	4.38524e-05	b	saccharibacteria	368294550	16150.6	3.04178e-10	1.89546e-11
Ag	B	0.1	2020-02-18	GD2018-4_B1_QB3_180703_Chloroflexi_51_7	0.000590874	b	chloroflexi	776256650	458670	3.04178e-10	2.55398e-10
Ag	B	0.1	2020-02-18	GD2018-4_B1_QB3_180703_Chloroflexi_52_7	1.86136e-06	b	chloroflexi	2178034300	4054.11	3.04178e-10	8.04549e-13
Ag	B	0.1	2020-02-18	GD2018-4_B1_QB3_180703_Chloroflexi_52_9	0.000593093	b	chloroflexi	1050602150	623105	3.04178e-10	2.56357e-10
Ag	B	0.1	2020-02-18	GD2018-4_B1_QB3_180703_Chloroflexi_58_18	0.00239941	b	chloroflexi	1757146300	4.21611e+06	3.04178e-10	1.03711e-09
Ag	B	0.1	2020-02-18	GD2018-4_B1_QB3_180703_Chloroflexi_70_19	0.00100495	b	chloroflexi	1444776450	1.45193e+06	3.04178e-10	4.34377e-10
Ag	B	0.1	2020-02-18	GD2018-4_B1_QB3_180703_Chloroflexi_71_8	0.000194503	b	chloroflexi	1803510800	350788	3.04178e-10	8.40713e-11
Ag	B	0.1	2020-02-18	GD2018-4_B1_QB3_180703_Collierbacteria_44_45	0.0036256	b	collierbacteria	578013150	2.09564e+06	3.04178e-10	1.56712e-09
Ag	B	0.1	2020-02-18	GD2018-4_B1_QB3_180703_Collierbacteria_47_15	2.62178e-05	b	collierbacteria	372240050	9759.32	3.04178e-10	1.13323e-11
Ag	B	0.1	2020-02-18	GD2018-4_B1_QB3_180703_Collierbacteria_47_26	1.15591e-05	b	collierbacteria	532962300	6160.57	3.04178e-10	4.99628e-12
Ag	B	0.1	2020-02-18	GD2018-4_B1_QB3_180703_Curtissbacteria_41_20	0.00230289	b	curtissbacteria	787397000	1.81329e+06	3.04178e-10	9.95395e-10
Ag	B	0.1	2020-02-18	GD2018-4_B1_QB3_180703_Daviesbacteria_36_18	0.00216952	b	daviesbacteria	611241800	1.3261e+06	3.04178e-10	9.37749e-10
Ag	B	0.1	2020-02-18	GD2018-4_B1_QB3_180703_Daviesbacteria_38_13	0.0015585	b	daviesbacteria	439148450	684411	3.04178e-10	6.7364e-10
Ag	B	0.1	2020-02-18	GD2018-4_B1_QB3_180703_Daviesbacteria_39_21	0.00229813	b	daviesbacteria	700670750	1.61023e+06	3.04178e-10	9.93337e-10
Ag	B	0.1	2020-02-18	GD2018-4_B1_QB3_180703_Daviesbacteria_41_18	0.00157542	b	daviesbacteria	517016500	814516	3.04178e-10	6.80954e-10
Ag	B	0.1	2020-02-18	GD2018-4_B1_QB3_180703_Deltaproteobacteria_44_34	0.00242329	b	deltaproteobacteria	1696544200	4.11121e+06	3.04178e-10	1.04743e-09
Ag	B	0.1	2020-02-18	GD2018-4_B1_QB3_180703_Deltaproteobacteria_46_8	0.000284679	b	deltaproteobacteria	963777100	274367	3.04178e-10	1.23049e-10
Ag	B	0.1	2020-02-18	GD2018-4_B1_QB3_180703_Deltaproteobacteria_54_12	0.000831824	b	deltaproteobacteria	1526920850	1.27013e+06	3.04178e-10	3.59545e-10
Ag	B	0.1	2020-02-18	GD2018-4_B1_QB3_180703_Deltaproteobacteria_55_9	0.000631405	b	omnitrophica	1645909850	1.03923e+06	3.04178e-10	2.72917e-10
Ag	B	0.1	2020-02-18	GD2018-4_B1_QB3_180703_Deltaproteobacteria_57_11	0.000625974	b	deltaproteobacteria	3542051500	2.21723e+06	3.04178e-10	2.70569e-10
Ag	B	0.1	2020-02-18	GD2018-4_B1_QB3_180703_Deltaproteobacteria_58_14	0.000844886	b	deltaproteobacteria	1283657050	1.08454e+06	3.04178e-10	3.65191e-10
Ag	B	0.1	2020-02-18	GD2018-4_B1_QB3_180703_Deltaproteobacteria_58_8_a	0.000530179	b	deltaproteobacteria	1152404500	610981	3.04178e-10	2.29163e-10
Ag	B	0.1	2020-02-18	GD2018-4_B1_QB3_180703_Deltaproteobacteria_58_8_b	0.00124947	b	deltaproteobacteria	2760191200	3.44878e+06	3.04178e-10	5.40068e-10
Ag	B	0.1	2020-02-18	GD2018-4_B1_QB3_180703_Deltaproteobacteria_59_18	0.00090934	b	deltaproteobacteria	1682400200	1.52987e+06	3.04178e-10	3.93051e-10
Ag	B	0.1	2020-02-18	GD2018-4_B1_QB3_180703_Deltaproteobacteria_60_13	1.12172e-06	b	deltaproteobacteria	1589573700	1783.05	3.04178e-10	4.84847e-13
Ag	B	0.1	2020-02-18	GD2018-4_B1_QB3_180703_Deltaproteobacteria_66_32	2.9657e-05	b	deltaproteobacteria	5622917300	166759	3.04178e-10	1.28189e-11
Ag	B	0.1	2020-02-18	GD2018-4_B1_QB3_180703_Deltaproteobacteria_69_10	0.000803565	b	deltaproteobacteria	2392076050	1.92219e+06	3.04178e-10	3.47331e-10
Ag	B	0.1	2020-02-18	GD2018-4_B1_QB3_180703_Deltaproteobacteria_71_13	2.54741e-06	b	deltaproteobacteria	6230819400	15872.4	3.04178e-10	1.10108e-12
Ag	B	0.1	2020-02-18	GD2018-4_B1_QB3_180703_Dependentiae_32_12	2.00084e-06	b	dependentiae	588158350	1176.81	3.04178e-10	8.64839e-13
Ag	B	0.1	2020-02-18	GD2018-4_B1_QB3_180703_Dependentiae_33_36	2.0987e-06	b	dependentiae	544656450	1143.07	3.04178e-10	9.07138e-13
Ag	B	0.1	2020-02-18	GD2018-4_B1_QB3_180703_Dojkabacteria_38_12	2.43038e-07	b	dojkabacteria	577891600	140.45	3.04178e-10	1.0505e-13
Ag	B	0.1	2020-02-18	GD2018-4_B1_QB3_180703_Doudnabacteria_48_12	0.00152876	b	doudnabacteria	512780450	783920	3.04178e-10	6.60789e-10
Ag	B	0.1	2020-02-18	GD2018-4_B1_QB3_180703_Elusimicrobia_69_19	2.26211e-06	b	elusimicrobia	2587924950	5854.16	3.04178e-10	9.77767e-13
Ag	B	0.1	2020-02-18	GD2018-4_B1_QB3_180703_Elusimicrobia_71_7	3.06948e-05	b	elusimicrobia	913185650	28030.1	3.04178e-10	1.32675e-11
Ag	B	0.1	2020-02-18	GD2018-4_B1_QB3_180703_Gammaproteobacteria_65_42	2.83446e-05	b	gammaproteobacteria	2484106950	70411	3.04178e-10	1.22516e-11
Ag	B	0.1	2020-02-18	GD2018-4_B1_QB3_180703_Gammaproteobacteria_68_23	2.2987e-06	b	gammaproteobacteria	2470590850	5679.15	3.04178e-10	9.93585e-13
Ag	B	0.1	2020-02-18	GD2018-4_B1_QB3_180703_Gammaproteobacteria_69_14	2.40833e-06	b	gammaproteobacteria	1347127600	3244.33	3.04178e-10	1.04097e-12
Ag	B	0.1	2020-02-18	GD2018-4_B1_QB3_180703_Gemmatimonadetes_67_16	1.90789e-06	b	gemmatimonadetes	2037642100	3887.6	3.04178e-10	8.24661e-13
Ag	B	0.1	2020-02-18	GD2018-4_B1_QB3_180703_Gemmatimonadetes_69_12	0.000642221	b	gemmatimonadetes	2297885850	1.47575e+06	3.04178e-10	2.77592e-10
Ag	B	0.1	2020-02-18	GD2018-4_B1_QB3_180703_Genascibacteria_43_11	0.00101925	b	genascibacteria	300709500	306498	3.04178e-10	4.40558e-10
Ag	B	0.1	2020-02-18	GD2018-4_B1_QB3_180703_Gottesmanbacteria_46_9	0.00084183	b	gottesmanbacteria	517676900	435796	3.04178e-10	3.6387e-10
Ag	B	0.1	2020-02-18	GD2018-4_B1_QB3_180703_GWA2_Deltaproteobacteria_54_12_curated_55_8	3.05011e-07	b	deltaproteobacteria	1057650100	322.595	3.04178e-10	1.31837e-13
Ag	B	0.1	2020-02-18	GD2018-4_B1_QB3_180703_GWB2_Deltaproteobacteria_55_19_curated_56_22	7.22665e-07	b	deltaproteobacteria	1891490250	1366.91	3.04178e-10	3.12363e-13
Ag	B	0.1	2020-02-18	GD2018-4_B1_QB3_180703_Harrisonbacteria_54_17	0.000519184	b	harrisonbacteria	416185250	216077	3.04178e-10	2.24411e-10
Ag	B	0.1	2020-02-18	GD2018-4_B1_QB3_180703_Hydrogenedentes_61_12	4.57247e-05	b	hydrogenedentes	3655388750	167141	3.04178e-10	1.97639e-11
Ag	B	0.1	2020-02-18	GD2018-4_B1_QB3_180703_Hydrogenedentes_61_26	1.44588e-06	b	hydrogenedentes	4392447800	6350.95	3.04178e-10	6.24963e-13
Ag	B	0.1	2020-02-18	GD2018-4_B1_QB3_180703_Ignavibacteriales_41_8	5.48557e-07	b	ignavibacteria	3311945000	1816.79	3.04178e-10	2.37107e-13
Ag	B	0.1	2020-02-18	GD2018-4_B1_QB3_180703_Ignavibacteriales_46_8	1.97821e-05	b	ignavibacteria	2299236550	45483.7	3.04178e-10	8.55055e-12
Ag	B	0.1	2020-02-18	GD2018-4_B1_QB3_180703_Kaiserbacteria_55_18	0.00134039	b	kaiserbacteria	535064400	717194	3.04178e-10	5.79366e-10
Ag	B	0.1	2020-02-18	GD2018-4_B1_QB3_180703_Katanobacteria_36_13	1.42856e-06	b	katanobacteria	522685800	746.686	3.04178e-10	6.17476e-13
Ag	B	0.1	2020-02-18	GD2018-4_B1_QB3_180703_Kerfelbacteria_43_17	3.11717e-05	b	kerfeldbacteria	895942450	27928	3.04178e-10	1.34736e-11
Ag	B	0.1	2020-02-18	GD2018-4_B1_QB3_180703_Kerfelbacteria_43_29	0.00220962	b	kerfeldbacteria	848420300	1.87469e+06	3.04178e-10	9.5508e-10
Ag	B	0.1	2020-02-18	GD2018-4_B1_QB3_180703_Kerfelbacteria_51_13	0.000928708	b	kerfeldbacteria	674037000	625983	3.04178e-10	4.01422e-10
Ag	B	0.1	2020-02-18	GD2018-4_B1_QB3_180703_Lentisphaerae_58_26	0.000780576	b	lentisphaerae	2005601650	1.56552e+06	3.04178e-10	3.37394e-10
Ag	B	0.1	2020-02-18	GD2018-4_B1_QB3_180703_Lentisphaerae_59_22	0.000563028	b	lentisphaerae	1251576950	704673	3.04178e-10	2.43362e-10
Ag	B	0.1	2020-02-18	GD2018-4_B1_QB3_180703_Levybacteria_36_40	0.0030266	b	levybacteria	495602250	1.49999e+06	3.04178e-10	1.30821e-09
Ag	B	0.1	2020-02-18	GD2018-4_B1_QB3_180703_Levybacteria_37_7	0.000272675	b	levybacteria	387635300	105698	3.04178e-10	1.1786e-10
Ag	B	0.1	2020-02-18	GD2018-4_B1_QB3_180703_Levybacteria_40_33_b	0.00284639	b	levybacteria	518090300	1.47469e+06	3.04178e-10	1.23032e-09
Ag	B	0.1	2020-02-18	GD2018-4_B1_QB3_180703_Levybacteria_43_10	0.000900889	b	levybacteria	852278700	767809	3.04178e-10	3.89398e-10
Ag	B	0.1	2020-02-18	GD2018-4_B1_QB3_180703_Magasanikbacteria_39_15	0.00125342	b	magasanikbacteria	722006350	904981	3.04178e-10	5.41777e-10
Ag	B	0.1	2020-02-18	GD2018-4_B1_QB3_180703_Magasanikbacteria_53_17	0.00204585	b	magasanikbacteria	795849600	1.62819e+06	3.04178e-10	8.84291e-10
Ag	B	0.1	2020-02-18	GD2018-4_B1_QB3_180703_Micrarchaeota_58_13	0.00102831	a	micrarchaeota	889874700	915070	3.04178e-10	4.44476e-10
Ag	B	0.1	2020-02-18	GD2018-4_B1_QB3_180703_Microgenomates_42_16	5.80127e-06	b	unknown_microgenomates	500137950	2901.43	3.04178e-10	2.50752e-12
Ag	B	0.1	2020-02-18	GD2018-4_B1_QB3_180703_Moranbacteria_43_25	9.99248e-06	b	moranbacteria	504214100	5038.35	3.04178e-10	4.31912e-12
Ag	B	0.1	2020-02-18	GD2018-4_B1_QB3_180703_NC10_67_16	0.000504139	b	nc10	2792059400	1.40759e+06	3.04178e-10	2.17908e-10
Ag	B	0.1	2020-02-18	GD2018-4_B1_QB3_180703_Nealsonbacteria_41_48	0.00213514	b	nealsonbacteria	494715650	1.05629e+06	3.04178e-10	9.22888e-10
Ag	B	0.1	2020-02-18	GD2018-4_B1_QB3_180703_Omnitrophica_41_8	0.000392383	b	omnitrophica	566859150	222426	3.04178e-10	1.69603e-10
Ag	B	0.1	2020-02-18	GD2018-4_B1_QB3_180703_Pacearchaeota_33_12	0.000959185	a	pacearchaeota	630375850	604647	3.04178e-10	4.14596e-10
Ag	B	0.1	2020-02-18	GD2018-4_B1_QB3_180703_Pacearchaeota_34_21	0.00134989	a	pacearchaeota	655606250	884994	3.04178e-10	5.83471e-10
Ag	B	0.1	2020-02-18	GD2018-4_B1_QB3_180703_Parcubacteria_39_20	0.00131231	b	unknown_parcubacteria	430602900	565085	3.04178e-10	5.6723e-10
Ag	B	0.1	2020-02-18	GD2018-4_B1_QB3_180703_Parcubacteria_40_17	0.000964307	b	unknown_parcubacteria	498440800	480650	3.04178e-10	4.1681e-10
Ag	B	0.1	2020-02-18	GD2018-4_B1_QB3_180703_Parcubacteria_41_14	0.00209277	b	unknown_parcubacteria	654555200	1.36983e+06	3.04178e-10	9.04573e-10
Ag	B	0.1	2020-02-18	GD2018-4_B1_QB3_180703_Parcubacteria_45_11	0.000630968	b	unknown_parcubacteria	326888250	206256	3.04178e-10	2.72728e-10
Ag	B	0.1	2020-02-18	GD2018-4_B1_QB3_180703_Parcubacteria_51_9	0.000318148	b	unknown_parcubacteria	251007900	79857.6	3.04178e-10	1.37515e-10
Ag	B	0.1	2020-02-18	GD2018-4_B1_QB3_180703_Peregrinibacteria_37_11	0.00106245	b	peregrinibacteria	340875600	362163	3.04178e-10	4.5923e-10
Ag	B	0.1	2020-02-18	GD2018-4_B1_QB3_180703_Peregrinibacteria_39_11	0.000901733	b	peregrinibacteria	893355450	805568	3.04178e-10	3.89763e-10
Ag	B	0.1	2020-02-18	GD2018-4_B1_QB3_180703_Peregrinibacteria_50_7	0.000434211	b	peregrinibacteria	250753750	108880	3.04178e-10	1.87682e-10
Ag	B	0.1	2020-02-18	GD2018-4_B1_QB3_180703_Planctomycetes_42_12	0.000745711	b	planctomycetes	2337963550	1.74344e+06	3.04178e-10	3.22324e-10
Ag	B	0.1	2020-02-18	GD2018-4_B1_QB3_180703_Planctomycetia_58_6	1.41844e-05	b	planctomycetes	3438024200	48766.4	3.04178e-10	6.13104e-12
Ag	B	0.1	2020-02-18	GD2018-4_B1_QB3_180703_Rokubacteria_71_11	0.00074252	b	rokubacteria	1693017950	1.2571e+06	3.04178e-10	3.20945e-10
Ag	B	0.1	2020-02-18	GD2018-4_B1_QB3_180703_Rokubacteria_71_15	0.000576068	b	rokubacteria	1967325750	1.13331e+06	3.04178e-10	2.48998e-10
Ag	B	0.1	2020-02-18	GD2018-4_B1_QB3_180703_Schekmanbacteria_66_15	0.000605908	b	schekmanbacteria	5982864550	3.62507e+06	3.04178e-10	2.61896e-10
Ag	B	0.1	2020-02-18	GD2018-4_B1_QB3_180703_Shapirobacteria_40_33_a	0.000125319	b	shapirobacteria	637837200	79933.3	3.04178e-10	5.41677e-11
Ag	B	0.1	2020-02-18	GD2018-4_B1_QB3_180703_Spechtbacteria_44_47	0.00413238	b	spechtbacteria	516732450	2.13533e+06	3.04178e-10	1.78617e-09
Ag	B	0.1	2020-02-18	GD2018-4_B1_QB3_180703_Sungbacteria_45_10	0.000268328	b	unknown_parcubacteria	368379050	98846.5	3.04178e-10	1.15982e-10
Ag	B	0.1	2020-02-18	GD2018-4_B1_QB3_180703_Taylorbacteria_49_17	0.00180402	b	taylorbacteria	580723000	1.04764e+06	3.04178e-10	7.79765e-10
Ag	B	0.1	2020-02-18	GD2018-4_B1_QB3_180703_Taylorbacteria_49_9	6.17634e-05	b	taylorbacteria	453737050	28024.3	3.04178e-10	2.66964e-11
Ag	B	0.1	2020-02-18	GD2018-4_B1_QB3_180703_Uhrbacteria_41_26	0.00175092	b	uhrbacteria	580717150	1.01679e+06	3.04178e-10	7.56811e-10
Ag	B	0.1	2020-02-18	GD2018-4_B1_QB3_180703_Uhrbacteria_45_124	3.84623e-06	b	uhrbacteria	771974450	2969.19	3.04178e-10	1.66248e-12
Ag	B	0.1	2020-02-18	GD2018-4_B1_QB3_180703_Uhrbacteria_48_14	0.00142493	b	uhrbacteria	672811100	958709	3.04178e-10	6.15908e-10
Ag	B	0.1	2020-02-18	GD2018-4_B1_QB3_180703_Uhrbacteria_53_7	0.000248332	b	uhrbacteria	292678100	72681.2	3.04178e-10	1.07338e-10
Ag	B	0.1	2020-02-18	GD2018-4_B1_QB3_180703_Uhrbacteria_55_83	6.5516e-06	b	uhrbacteria	660289500	4325.95	3.04178e-10	2.83185e-12
Ag	B	0.1	2020-02-18	GD2018-4_B1_QB3_180703_Uhrbacteria_60_32	0.00126419	b	uhrbacteria	690873300	873393	3.04178e-10	5.46429e-10
Ag	B	0.1	2020-02-18	GD2018-4_B1_QB3_180703_Verrucomicrobia_66_7	1.36485e-05	b	verrucomicrobia	1499975100	20472.4	3.04178e-10	5.8994e-12
Ag	B	0.1	2020-02-18	GD2018-4_B1_QB3_180703_Vogelbacteria_43_89	8.36989e-07	b	vogelbacteria	372968700	312.171	3.04178e-10	3.61778e-13
Ag	B	0.1	2020-02-18	GD2018-4_B1_QB3_180703_Wildermuthbacteria_45_8	0.000381507	b	wildermuthbacteria	511225000	195036	3.04178e-10	1.64901e-10
Ag	B	0.1	2020-02-18	GD2018-4_B1_QB3_180703_Wildermuthbacteria_47_9	0.000583165	b	wildermuthbacteria	312800800	182415	3.04178e-10	2.52066e-10
Ag	B	0.1	2020-02-18	GD2018-4_B1_QB3_180703_Woesearchaeota_31_17	0.00233406	a	woesearchaeota	600481050	1.40156e+06	3.04178e-10	1.00887e-09
Ag	B	0.1	2020-02-18	GD2018-4_B1_QB3_180703_Woesearchaeota_40_22	0.0025575	a	woesearchaeota	840708700	2.15012e+06	3.04178e-10	1.10545e-09
Ag	B	0.1	2020-02-18	GD2018-4_B1_QB3_180703_Woesearchaeota_44_11	0.00135477	a	woesearchaeota	724529000	981572	3.04178e-10	5.85583e-10
Ag	B	0.1	2020-02-18	GD2018-4_B1_QB3_180703_Woesearchaeota_47_10	0.000877582	a	woesearchaeota	686210850	602206	3.04178e-10	3.79324e-10
Ag	B	0.1	2020-02-18	GD2018-4_B1_QB3_180703_Woesearchaeota_47_15	0.00134463	a	woesearchaeota	698967750	939856	3.04178e-10	5.81201e-10
Ag	B	0.1	2020-02-18	GD2018-4_B1_QB3_180703_Woesearchaeota_47_15_b	0.0013749	a	woesearchaeota	1065607400	1.4651e+06	3.04178e-10	5.94282e-10
Ag	B	0.1	2020-02-18	GD2018-4_B1_QB3_180703_Woesearchaeota_48_22	0.00256112	a	woesearchaeota	765131900	1.9596e+06	3.04178e-10	1.10701e-09
Ag	B	0.1	2020-02-18	GD2018-4_B1_QB3_180703_Woesearchaeota-I_39_47	2.36749e-05	a	woesearchaeota	961504700	22763.5	3.04178e-10	1.02332e-11
Ag	B	0.1	2020-02-18	GD2018-4_B1_QB3_180703_Woesearchaeota-I_39_9	0.000538269	a	woesearchaeota	595842650	320723	3.04178e-10	2.3266e-10
Ag	B	0.1	2020-02-18	GD2018-4_B1_QB3_180703_Woesearchaeota-II_30_18	0.000976208	a	woesearchaeota	664288950	648484	3.04178e-10	4.21953e-10
Ag	B	0.1	2020-02-18	GD2018-4_B1_QB3_180703_Woesearchaeota-II_35_15	0.000801705	a	woesearchaeota	572781950	459202	3.04178e-10	3.46527e-10
Ag	B	0.1	2020-02-18	GD2018-4_B1_QB3_180703_Woesebacteria_40_41	6.83368e-06	b	woesebacteria	701275250	4792.29	3.04178e-10	2.95377e-12
Ag	B	0.1	2020-02-18	GD2018-4_B1_QB3_180703_Wolfebacteria_44_15	0.00102166	b	wolfebacteria	439543000	449064	3.04178e-10	4.416e-10
Ag	B	0.1	2020-02-18	GD2018-4_B1_Rokubacteria_68_10	0.000627655	b	rokubacteria	1680258450	1.05462e+06	3.04178e-10	2.71296e-10
Ag	B	0.1	2020-02-18	GD2018-4_B1_Rokubacteria_71_19	0.00138445	b	rokubacteria	3490038500	4.83178e+06	3.04178e-10	5.9841e-10
Ag	B	0.1	2020-02-18	GD2018-4_B1_Rokubacteria_72_16	0.000524144	b	rokubacteria	2716955150	1.42408e+06	3.04178e-10	2.26555e-10
Ag	B	0.1	2020-02-18	GD2018-4_B1_Verrucomicrobia_66_19	2.48093e-06	b	verrucomicrobia	2596839050	6442.57	3.04178e-10	1.07235e-12
Ag	B	0.1	2020-02-18	GD2018-4_B1_Verrucomicrobia_66_33	2.89657e-06	b	verrucomicrobia	3556403500	10301.4	3.04178e-10	1.252e-12
Ag	B	0.1	2020-02-18	Genasci_Feb2018_Oligoflexia_43_11	0.000778104	b	oligoflexia	2860428350	2.22571e+06	3.04178e-10	3.36325e-10
Ag	B	0.1	2020-02-18	Genasci_Feb2018_S34_3B_Azambacteria_55_6	0.00118564	b	azambacteria	204780550	242796	3.04178e-10	5.12478e-10
Ag	B	0.1	2020-02-18	Genasci_Feb2018_S34_3B_Betaproteobacteria_66_6	0.00133396	b	betaproteobacteria	1086562750	1.44943e+06	3.04178e-10	5.76588e-10
Ag	B	0.1	2020-02-18	Genasci_Feb2018_S34_3B_Colwellbacteria_46_12	0.00251351	b	colwellbacteria	247330850	621668	3.04178e-10	1.08643e-09
Ag	B	0.1	2020-02-18	Genasci_Feb2018_S34_3B_Deltaproteobacteria_42_10	0.00351822	b	deltaproteobacteria	1855786400	6.52906e+06	3.04178e-10	1.5207e-09
Ag	B	0.1	2020-02-18	Genasci_Feb2018_S34_3B_Deltaproteobacteria_51_6	0.000847196	b	deltaproteobacteria	1068889900	905560	3.04178e-10	3.6619e-10
Ag	B	0.1	2020-02-18	Genasci_Feb2018_S34_3B_Deltaproteobacteria_57_9	0.000848587	b	deltaproteobacteria	3225920750	2.73747e+06	3.04178e-10	3.66791e-10
Ag	B	0.1	2020-02-18	Genasci_Feb2018_S34_3B_Deltaproteobacteria_60_13	0.00119559	b	deltaproteobacteria	1772843800	2.11959e+06	3.04178e-10	5.16778e-10
Ag	B	0.1	2020-02-18	Genasci_Feb2018_S34_3B_Diapherotrites_46_10	0.00382661	a	diapherotrites	626562950	2.39761e+06	3.04178e-10	1.654e-09
Ag	B	0.1	2020-02-18	Genasci_Feb2018_S34_3B_Gemmatimonadetes_69_7	0.000846163	b	gemmatimonadetes	1741276550	1.4734e+06	3.04178e-10	3.65743e-10
Ag	B	0.1	2020-02-18	Genasci_Feb2018_S34_3B_Latescibacteria-like_64_11	0.00368347	b	latescibacteria	3613216100	1.33092e+07	3.04178e-10	1.59214e-09
Ag	B	0.1	2020-02-18	Genasci_Feb2018_S34_3B_NC10_68_8	0.000752107	b	nc10	2221658400	1.67092e+06	3.04178e-10	3.25089e-10
Ag	B	0.1	2020-02-18	Genasci_Feb2018_S34_3B_Niyogibacteria_46_10	0.00336917	b	niyogibacteria	172956550	582720	3.04178e-10	1.45628e-09
Ag	B	0.1	2020-02-18	Genasci_Feb2018_S34_3B_Omnitrophica_63_8	0.000905573	b	omnitrophica	861155100	779839	3.04178e-10	3.91423e-10
Ag	B	0.1	2020-02-18	Genasci_Feb2018_S34_3B_Peregrinibacteria_56_7	0.00127197	b	peregrinibacteria	443769300	564463	3.04178e-10	5.49794e-10
Ag	B	0.1	2020-02-18	Genasci_Feb2018_S34_3B_Planctomycetes_38_350	0.132153	b	planctomycetes	1704526850	2.25258e+08	3.04178e-10	5.71213e-08
Ag	B	0.1	2020-02-18	Genasci_Feb2018_S34_3B_Planctomycetes_42_7	0.00109859	b	planctomycetes	1133505100	1.24526e+06	3.04178e-10	4.74853e-10
Ag	B	0.1	2020-02-18	Genasci_Feb2018_S34_3B_Planctomycetes_43_26	0.00643399	b	planctomycetes	827204950	5.32223e+06	3.04178e-10	2.78101e-09
Ag	B	0.1	2020-02-18	Genasci_Feb2018_S34_3B_RIFCSPLOWO2_01_FULL_OD1_Giovannonibacteria_46_32_curated_47_26	0.00980696	b	giovannonibacteria	423441850	4.15268e+06	3.04178e-10	4.23893e-09
Ag	B	0.1	2020-02-18	Genasci_Feb2018_S34_3B_Rokubacteria_68_6	0.000777179	b	rokubacteria	715959400	556429	3.04178e-10	3.35926e-10
Ag	B	0.1	2020-02-18	Genasci_Feb2018_S34_3B_Uhrbacteria_52_25	0.00959701	b	uhrbacteria	789836450	7.58007e+06	3.04178e-10	4.14819e-09
Ag	B	0.1	2020-02-18	Genasci_Feb2018_S34_3B_Uhrbacteria_55_15	0.00568786	b	uhrbacteria	571184900	3.24882e+06	3.04178e-10	2.45851e-09
Ag	B	0.1	2020-02-18	Genasci_Feb2018_S34_3B_Woesearchaeota_36_15	0.00594175	a	woesearchaeota	505748100	3.00503e+06	3.04178e-10	2.56825e-09
Ag	B	0.1	2020-02-18	Genasci_Feb2018_S34_3B_Woesearchaeota_38_40	0.0152426	a	woesearchaeota	1055660450	1.6091e+07	3.04178e-10	6.5884e-09
Ag	B	0.1	2020-02-18	Genasci_Feb2018_S34_3B_Woesearchaeota_40_14	0.00547794	a	woesearchaeota	1262555450	6.9162e+06	3.04178e-10	2.36777e-09
Ag	B	0.1	2020-02-18	Genasci_Feb2018_S35_SO-1_Aenigmarchaeota_38_10	0.000599567	a	aenigmarchaeota	286000000	171476	3.04178e-10	2.59155e-10
Ag	B	0.1	2020-02-18	Genasci_Feb2018_S35_SO-1_Aenigmarchaeota_40_10	0.000680327	a	aenigmarchaeota	477751950	325028	3.04178e-10	2.94063e-10
Ag	B	0.1	2020-02-18	Genasci_Feb2018_S35_SO-1_Aenigmarchaeota_40_17	0.000865023	a	aenigmarchaeota	569363600	492513	3.04178e-10	3.73895e-10
Ag	B	0.1	2020-02-18	Genasci_Feb2018_S35_SO-1_Aenigmarchaeota_46_11	0.000686166	a	aenigmarchaeota	638134250	437866	3.04178e-10	2.96587e-10
Ag	B	0.1	2020-02-18	Genasci_Feb2018_S35_SO-1_Aenigmarchaeota_47_21	0.00172506	a	aenigmarchaeota	659458150	1.1376e+06	3.04178e-10	7.45633e-10
Ag	B	0.1	2020-02-18	Genasci_Feb2018_S35_SO-1_Aenigmarchaeota_50_8	0.000532814	a	aenigmarchaeota	480469600	256001	3.04178e-10	2.30302e-10
Ag	B	0.1	2020-02-18	Genasci_Feb2018_S35_SO-1_Alphaproteobacteria_66_12	0.00051625	b	alphaproteobacteria	1820554450	939861	3.04178e-10	2.23142e-10
Ag	B	0.1	2020-02-18	Genasci_Feb2018_S35_SO-1_Amesbacteria_48_9	0.000272235	b	amesbacteria	255932950	69673.9	3.04178e-10	1.1767e-10
Ag	B	0.1	2020-02-18	Genasci_Feb2018_S35_SO-1_Azambacteria_56_20	0.000956556	b	azambacteria	232789700	222676	3.04178e-10	4.13459e-10
Ag	B	0.1	2020-02-18	Genasci_Feb2018_S35_SO-1_Berkelbacteria_44_9	0.000244694	b	berkelbacteria	301756650	73838	3.04178e-10	1.05766e-10
Ag	B	0.1	2020-02-18	Genasci_Feb2018_S35_SO-1_Berkelbacteria_48_23	0.000957889	b	berkelbacteria	542941100	520077	3.04178e-10	4.14035e-10
Ag	B	0.1	2020-02-18	Genasci_Feb2018_S35_SO-1_Blackburnbacteria_43_8	0.000606757	b	blackburnbacteria	487210100	295618	3.04178e-10	2.62263e-10
Ag	B	0.1	2020-02-18	Genasci_Feb2018_S35_SO-1_Brennerbacteria_40_11	0.000696088	b	brennerbacteria	463255650	322467	3.04178e-10	3.00875e-10
Ag	B	0.1	2020-02-18	Genasci_Feb2018_S35_SO-1_Candidatus_Saccharibacteria_46_12	0.000784117	b	saccharibacteria	538495750	422244	3.04178e-10	3.38925e-10
Ag	B	0.1	2020-02-18	Genasci_Feb2018_S35_SO-1_Candidatus_Saccharibacteria_47_11	0.000658857	b	saccharibacteria	431380300	284218	3.04178e-10	2.84783e-10
Ag	B	0.1	2020-02-18	Genasci_Feb2018_S35_SO-1_Colwellbacteria_47_11	0.000303514	b	nomurabacteria	296718500	90058.2	3.04178e-10	1.3119e-10
Ag	B	0.1	2020-02-18	Genasci_Feb2018_S35_SO-1_Colwellbacteria_47_7	0.000467777	b	colwellbacteria	255572850	119551	3.04178e-10	2.02191e-10
Ag	B	0.1	2020-02-18	Genasci_Feb2018_S35_SO-1_Curtissbacteria_42_6	0.000261097	b	curtissbacteria	299980850	78324.2	3.04178e-10	1.12856e-10
Ag	B	0.1	2020-02-18	Genasci_Feb2018_S35_SO-1_Curtissbacteria_45_10	0.000447792	b	curtissbacteria	416364650	186445	3.04178e-10	1.93552e-10
Ag	B	0.1	2020-02-18	Genasci_Feb2018_S35_SO-1_Daviesbacteria_36_17	0.00131624	b	daviesbacteria	674343800	887601	3.04178e-10	5.6893e-10
Ag	B	0.1	2020-02-18	Genasci_Feb2018_S35_SO-1_Daviesbacteria_37_28	0.00176053	b	daviesbacteria	668357300	1.17666e+06	3.04178e-10	7.60965e-10
Ag	B	0.1	2020-02-18	Genasci_Feb2018_S35_SO-1_Daviesbacteria_37_8	0.000765579	b	daviesbacteria	611452400	468115	3.04178e-10	3.30912e-10
Ag	B	0.1	2020-02-18	Genasci_Feb2018_S35_SO-1_Daviesbacteria_39_16	0.00106328	b	daviesbacteria	609023350	647561	3.04178e-10	4.59588e-10
Ag	B	0.1	2020-02-18	Genasci_Feb2018_S35_SO-1_Daviesbacteria_39_22	0.00239097	b	daviesbacteria	533317850	1.27515e+06	3.04178e-10	1.03347e-09
Ag	B	0.1	2020-02-18	Genasci_Feb2018_S35_SO-1_Daviesbacteria_40_17	0.000983744	b	daviesbacteria	890971250	876488	3.04178e-10	4.25211e-10
Ag	B	0.1	2020-02-18	Genasci_Feb2018_S35_SO-1_Deltaproteobacteria_36_10	0.000606397	b	deltaproteobacteria	1094274350	663564	3.04178e-10	2.62107e-10
Ag	B	0.1	2020-02-18	Genasci_Feb2018_S35_SO-1_Deltaproteobacteria_48_30	0.00111456	b	deltaproteobacteria	1729856050	1.92804e+06	3.04178e-10	4.81756e-10
Ag	B	0.1	2020-02-18	Genasci_Feb2018_S35_SO-1_Deltaproteobacteria_58_17	0.00117788	b	deltaproteobacteria	1859263250	2.18998e+06	3.04178e-10	5.09122e-10
Ag	B	0.1	2020-02-18	Genasci_Feb2018_S35_SO-1_Diapherotrites_40_6	0.000288023	a	diapherotrites	530962900	152929	3.04178e-10	1.24494e-10
Ag	B	0.1	2020-02-18	Genasci_Feb2018_S35_SO-1_Doudnabacteria_46_13	0.000926136	b	doudnabacteria	473192200	438240	3.04178e-10	4.0031e-10
Ag	B	0.1	2020-02-18	Genasci_Feb2018_S35_SO-1_Gemmatimonadetes_69_7	0.000520685	b	gemmatimonadetes	1551009850	807588	3.04178e-10	2.2506e-10
Ag	B	0.1	2020-02-18	Genasci_Feb2018_S35_SO-1_Giovannonibacteria_43_101	0.0062216	b	giovannonibacteria	491290150	3.05661e+06	3.04178e-10	2.68921e-09
Ag	B	0.1	2020-02-18	Genasci_Feb2018_S35_SO-1_Gottesmanbacteria_39_27	0.00214531	b	gottesmanbacteria	633806550	1.35971e+06	3.04178e-10	9.27282e-10
Ag	B	0.1	2020-02-18	Genasci_Feb2018_S35_SO-1_Gottesmanbacteria_40_14	0.00108831	b	gottesmanbacteria	854878700	930374	3.04178e-10	4.70409e-10
Ag	B	0.1	2020-02-18	Genasci_Feb2018_S35_SO-1_Harrisonbacteria_54_15	0.000487521	b	harrisonbacteria	298989600	145764	3.04178e-10	2.10725e-10
Ag	B	0.1	2020-02-18	Genasci_Feb2018_S35_SO-1_Ignavibacteriales_53_10	0.000588642	b	ignavibacteria	1553680050	914561	3.04178e-10	2.54433e-10
Ag	B	0.1	2020-02-18	Genasci_Feb2018_S35_SO-1_Kaiserbacteria_48_15	0.000957312	b	kaiserbacteria	376090650	360036	3.04178e-10	4.13786e-10
Ag	B	0.1	2020-02-18	Genasci_Feb2018_S35_SO-1_Kaiserbacteria_54_12	0.000729372	b	kaiserbacteria	586321450	427646	3.04178e-10	3.15262e-10
Ag	B	0.1	2020-02-18	Genasci_Feb2018_S35_SO-1_Kaiserbacteria_55_27	0.00155608	b	kaiserbacteria	490712950	763591	3.04178e-10	6.72598e-10
Ag	B	0.1	2020-02-18	Genasci_Feb2018_S35_SO-1_Katanobacteria_47_10	0.000720631	b	katanobacteria	268639800	193590	3.04178e-10	3.11484e-10
Ag	B	0.1	2020-02-18	Genasci_Feb2018_S35_SO-1_Levybacteria_37_12	0.000858726	b	levybacteria	572299000	491448	3.04178e-10	3.71174e-10
Ag	B	0.1	2020-02-18	Genasci_Feb2018_S35_SO-1_Levybacteria_38_10	0.00073062	b	levybacteria	599258400	437830	3.04178e-10	3.15801e-10
Ag	B	0.1	2020-02-18	Genasci_Feb2018_S35_SO-1_Levybacteria_41_102	0.00172117	b	levybacteria	250070600	430413	3.04178e-10	7.43952e-10
Ag	B	0.1	2020-02-18	Genasci_Feb2018_S35_SO-1_Liptonbacteria_55_12	0.000788705	b	liptonbacteria	598707200	472203	3.04178e-10	3.40908e-10
Ag	B	0.1	2020-02-18	Genasci_Feb2018_S35_SO-1_Microgenomates_41_18	0.000828575	b	unknown_microgenomates	239279300	198261	3.04178e-10	3.58141e-10
Ag	B	0.1	2020-02-18	Genasci_Feb2018_S35_SO-1_Montesolbacteria_56_14	0.00103936	b	montesolbacteria	559889200	581927	3.04178e-10	4.4925e-10
Ag	B	0.1	2020-02-18	Genasci_Feb2018_S35_SO-1_Montesolbacteria_58_7	0.000253663	b	montesolbacteria	309881650	78605.6	3.04178e-10	1.09643e-10
Ag	B	0.1	2020-02-18	Genasci_Feb2018_S35_SO-1_Nealsonbacteria_41_10	0.000611118	b	nealsonbacteria	370045650	226142	3.04178e-10	2.64148e-10
Ag	B	0.1	2020-02-18	Genasci_Feb2018_S35_SO-1_Nealsonbacteria_41_12	0.000703408	b	nealsonbacteria	446524000	314089	3.04178e-10	3.04039e-10
Ag	B	0.1	2020-02-18	Genasci_Feb2018_S35_SO-1_Niyogibacteria_41_12	0.000669008	b	niyogibacteria	424897850	284260	3.04178e-10	2.8917e-10
Ag	B	0.1	2020-02-18	Genasci_Feb2018_S35_SO-1_Nomurabacteria_39_12	0.000783511	b	nomurabacteria	307022300	240555	3.04178e-10	3.38663e-10
Ag	B	0.1	2020-02-18	Genasci_Feb2018_S35_SO-1_Nomurabacteria_41_10	0.000461798	b	nomurabacteria	458862950	211902	3.04178e-10	1.99606e-10
Ag	B	0.1	2020-02-18	Genasci_Feb2018_S35_SO-1_Pacearchaeota_30_12	0.000528048	a	pacearchaeota	564610800	298142	3.04178e-10	2.28242e-10
Ag	B	0.1	2020-02-18	Genasci_Feb2018_S35_SO-1_Pacearchaeota_31_8	0.000568112	a	pacearchaeota	729853150	414639	3.04178e-10	2.45559e-10
Ag	B	0.1	2020-02-18	Genasci_Feb2018_S35_SO-1_Pacearchaeota_33_10_a	0.00057682	a	pacearchaeota	628308850	362421	3.04178e-10	2.49323e-10
Ag	B	0.1	2020-02-18	Genasci_Feb2018_S35_SO-1_Parcubacteria_38_18	0.00105715	b	unknown_parcubacteria	447760950	473349	3.04178e-10	4.56938e-10
Ag	B	0.1	2020-02-18	Genasci_Feb2018_S35_SO-1_Parcubacteria_39_8	0.000739251	b	unknown_parcubacteria	609920350	450884	3.04178e-10	3.19532e-10
Ag	B	0.1	2020-02-18	Genasci_Feb2018_S35_SO-1_Parcubacteria_41_15	0.00101544	b	unknown_parcubacteria	488320300	495860	3.04178e-10	4.38911e-10
Ag	B	0.1	2020-02-18	Genasci_Feb2018_S35_SO-1_Parcubacteria_46_10	0.000342726	b	unknown_parcubacteria	213170100	73059	3.04178e-10	1.48139e-10
Ag	B	0.1	2020-02-18	Genasci_Feb2018_S35_SO-1_Parcubacteria_58_6	0.000348821	b	unknown_parcubacteria	385158150	134351	3.04178e-10	1.50773e-10
Ag	B	0.1	2020-02-18	Genasci_Feb2018_S35_SO-1_Peregrinibacteria_43_8	0.00083851	b	peregrinibacteria	600199600	503273	3.04178e-10	3.62435e-10
Ag	B	0.1	2020-02-18	Genasci_Feb2018_S35_SO-1_Peregrinibacteria_45_10	0.00173974	b	peregrinibacteria	904599150	1.57377e+06	3.04178e-10	7.5198e-10
Ag	B	0.1	2020-02-18	Genasci_Feb2018_S35_SO-1_Peregrinibacteria_55_10	0.00118003	b	peregrinibacteria	587788500	693609	3.04178e-10	5.10053e-10
Ag	B	0.1	2020-02-18	Genasci_Feb2018_S35_SO-1_RIFCSPHIGHO2_02_FULL_Deltaproteobacteria_38_15_curated_40_6	0.000340826	b	deltaproteobacteria	832499850	283738	3.04178e-10	1.47318e-10
Ag	B	0.1	2020-02-18	Genasci_Feb2018_S35_SO-1_Roizmanbacteria_35_236	0.0173547	b	roizmanbacteria	717397850	1.24502e+07	3.04178e-10	7.50134e-09
Ag	B	0.1	2020-02-18	Genasci_Feb2018_S35_SO-1_Roizmanbacteria_39_6	0.000590412	b	roizmanbacteria	533021450	314702	3.04178e-10	2.55198e-10
Ag	B	0.1	2020-02-18	Genasci_Feb2018_S35_SO-1_Sungbacteria_46_5	0.000244987	b	sungbacteria	349131900	85532.9	3.04178e-10	1.05893e-10
Ag	B	0.1	2020-02-18	Genasci_Feb2018_S35_SO-1_Sungbacteria_46_50	0.00277705	b	sungbacteria	600189850	1.66676e+06	3.04178e-10	1.20034e-09
Ag	B	0.1	2020-02-18	Genasci_Feb2018_S35_SO-1_Sungbacteria_47_13	0.000707644	b	sungbacteria	637257400	450952	3.04178e-10	3.0587e-10
Ag	B	0.1	2020-02-18	Genasci_Feb2018_S35_SO-1_Sungbacteria_48_11	0.000682486	b	sungbacteria	442183300	301784	3.04178e-10	2.94996e-10
Ag	B	0.1	2020-02-18	Genasci_Feb2018_S35_SO-1_Thaumarchaeota_33_8	0.000123504	a	thaumarchaeota	605451600	74775.6	3.04178e-10	5.3383e-11
Ag	B	0.1	2020-02-18	Genasci_Feb2018_S35_SO-1_Thaumarchaeota_54_7	0.000331879	a	bathyarchaeota	913940950	303318	3.04178e-10	1.4345e-10
Ag	B	0.1	2020-02-18	Genasci_Feb2018_S35_SO-1_Uhrbacteria_45_9	0.00156071	b	uhrbacteria	602974450	941069	3.04178e-10	6.74598e-10
Ag	B	0.1	2020-02-18	Genasci_Feb2018_S35_SO-1_Wildermuthbacteria_45_20	0.0015239	b	wildermuthbacteria	433613050	660785	3.04178e-10	6.58688e-10
Ag	B	0.1	2020-02-18	Genasci_Feb2018_S35_SO-1_Wildermuthbacteria_48_14	0.000707768	b	wildermuthbacteria	157290900	111325	3.04178e-10	3.05924e-10
Ag	B	0.1	2020-02-18	Genasci_Feb2018_S35_SO-1_Wildermuthbacteria_49_14	0.000713578	b	wildermuthbacteria	289162250	206340	3.04178e-10	3.08435e-10
Ag	B	0.1	2020-02-18	Genasci_Feb2018_S35_SO-1_Wildermuthbacteria_54_12	0.000362719	b	wildermuthbacteria	167250200	60664.8	3.04178e-10	1.56781e-10
Ag	B	0.1	2020-02-18	Genasci_Feb2018_S35_SO-1_Woesearchaeota_32_6	0.000719986	a	woesearchaeota	460363800	331456	3.04178e-10	3.11205e-10
Ag	B	0.1	2020-02-18	Genasci_Feb2018_S35_SO-1_Woesearchaeota_34_16	0.00125192	a	woesearchaeota	738838750	924970	3.04178e-10	5.41128e-10
Ag	B	0.1	2020-02-18	Genasci_Feb2018_S35_SO-1_Woesearchaeota_36_10	0.000795441	a	woesearchaeota	639804750	508927	3.04178e-10	3.43819e-10
Ag	B	0.1	2020-02-18	Genasci_Feb2018_S35_SO-1_Woesearchaeota_37_18	0.00104825	a	woesearchaeota	979015700	1.02625e+06	3.04178e-10	4.53093e-10
Ag	B	0.1	2020-02-18	Genasci_Feb2018_S35_SO-1_Woesearchaeota_38_11	0.000465211	a	woesearchaeota	500277050	232735	3.04178e-10	2.01082e-10
Ag	B	0.1	2020-02-18	Genasci_Feb2018_S35_SO-1_Woesearchaeota_39_10	0.000409874	a	woesearchaeota	632431150	259217	3.04178e-10	1.77163e-10
Ag	B	0.1	2020-02-18	Genasci_Feb2018_S35_SO-1_Woesearchaeota_39_8	0.000342099	a	woesearchaeota	562885050	192563	3.04178e-10	1.47868e-10
Ag	B	0.1	2020-02-18	Genasci_Feb2018_S35_SO-1_Woesearchaeota_40_20	0.00117163	a	woesearchaeota	721295900	845090	3.04178e-10	5.06421e-10
Ag	B	0.1	2020-02-18	Genasci_Feb2018_S35_SO-1_Woesearchaeota_40_64	0.00406862	a	woesearchaeota	610366900	2.48335e+06	3.04178e-10	1.75861e-09
Ag	B	0.1	2020-02-18	Genasci_Feb2018_S35_SO-1_Woesearchaeota_42_26	0.00157246	a	woesearchaeota	815391200	1.28217e+06	3.04178e-10	6.79678e-10
Ag	B	0.1	2020-02-18	Genasci_Feb2018_S35_SO-1_Woesearchaeota_44_9	0.000213216	a	woesearchaeota	687478350	146582	3.04178e-10	9.216e-11
Ag	B	0.1	2020-02-18	Genasci_Feb2018_S35_SO-1_Woesearchaeota_46_13	0.000882724	a	woesearchaeota	798464550	704824	3.04178e-10	3.81546e-10
Ag	B	0.1	2020-02-18	Genasci_Feb2018_S35_SO-1_Woesearchaeota-I_35_31	0.00133652	a	woesearchaeota	667178200	891696	3.04178e-10	5.77693e-10
Ag	B	0.1	2020-02-18	Genasci_Feb2018_S35_SO-1_Woesearchaeota-I_36_6	0.000271062	a	woesearchaeota	555644700	150614	3.04178e-10	1.17163e-10
Ag	B	0.1	2020-02-18	Genasci_Feb2018_S35_SO-1_Woesearchaeota-I_37_7	0.000347108	a	woesearchaeota	649991550	225618	3.04178e-10	1.50033e-10
Ag	B	0.1	2020-02-18	Genasci_Feb2018_S35_SO-1_Woesearchaeota-I_44_11	0.0010265	a	woesearchaeota	756384200	776432	3.04178e-10	4.43693e-10
Ag	B	0.1	2020-02-18	Genasci_Feb2018_S35_SO-1_Woesearchaeota-II_30_27	0.00233152	a	woesearchaeota	434420350	1.01286e+06	3.04178e-10	1.00777e-09
Ag	B	0.1	2020-02-18	Genasci_Feb2018_S35_SO-1_Woesearchaeota-II_31_11	0.000438169	a	woesearchaeota	666006250	291824	3.04178e-10	1.89393e-10
Ag	B	0.1	2020-02-18	Genasci_Feb2018_S35_SO-1_Woesearchaeota-II_31_12	0.00053077	a	woesearchaeota	557204050	295747	3.04178e-10	2.29419e-10
Ag	B	0.1	2020-02-18	Genasci_Feb2018_S35_SO-1_Woesearchaeota-II_32_8	0.00052639	a	woesearchaeota	521155050	274331	3.04178e-10	2.27525e-10
Ag	B	0.1	2020-02-18	Genasci_Feb2018_S35_SO-1_Woesearchaeota-II_33_7	0.000421301	a	woesearchaeota	520945750	219475	3.04178e-10	1.82102e-10
Ag	B	0.1	2020-02-18	Genasci_Feb2018_S35_SO-1_Yanofskybacteria_42_14	0.000748192	b	yanofskybacteria	554574150	414928	3.04178e-10	3.23397e-10
Ag	B	0.1	2020-02-18	Genasci_Feb2018_S35_SO-1_Yanofskybacteria_42_50	0.00273575	b	yanofskybacteria	527961850	1.44437e+06	3.04178e-10	1.18249e-09
Ag	B	0.1	2020-02-18	Genasci_Feb2018_S35_SO-1_Yanofskybacteria_43_12	0.000589368	b	yanofskybacteria	442774800	260957	3.04178e-10	2.54747e-10
Ag	B	0.1	2020-02-18	Genasci_Feb2018_S35_SO-1_Zambryskibacteria_43_12	0.000919606	b	zambryskibacteria	270561200	248810	3.04178e-10	3.97488e-10
Ag	B	0.1	2020-02-18	Genasci_Feb2018_S36_SO-2_Aenigmarchaeota_47_17	0.00244424	a	aenigmarchaeota	875195750	2.13919e+06	3.04178e-10	1.05649e-09
Ag	B	0.1	2020-02-18	Genasci_Feb2018_S36_SO-2_Aenigmarchaeota_53_36	0.00800281	a	aenigmarchaeota	760756750	6.08819e+06	3.04178e-10	3.45911e-09
Ag	B	0.1	2020-02-18	Genasci_Feb2018_S36_SO-2_Alphaproteobacteria_66_9	0.000293663	b	alphaproteobacteria	1158280500	340144	3.04178e-10	1.26932e-10
Ag	B	0.1	2020-02-18	Genasci_Feb2018_S36_SO-2_Armatimonadetes_64_11	0.000729754	b	armatimonadetes	1129973650	824603	3.04178e-10	3.15427e-10
Ag	B	0.1	2020-02-18	Genasci_Feb2018_S36_SO-2_Bacteroidetes_43_10	0.00192906	b	bacteroidetes	2600160550	5.01585e+06	3.04178e-10	8.3381e-10
Ag	B	0.1	2020-02-18	Genasci_Feb2018_S36_SO-2_Chloroflexi_51_8	0.000751781	b	chloroflexi	918820500	690752	3.04178e-10	3.24948e-10
Ag	B	0.1	2020-02-18	Genasci_Feb2018_S36_SO-2_Chloroflexi_71_8	0.00065743	b	chloroflexi	813719400	534964	3.04178e-10	2.84166e-10
Ag	B	0.1	2020-02-18	Genasci_Feb2018_S36_SO-2_Deltaproteobacteria_45_7	0.000321263	b	deltaproteobacteria	850179850	273132	3.04178e-10	1.38862e-10
Ag	B	0.1	2020-02-18	Genasci_Feb2018_S36_SO-2_Deltaproteobacteria_53_7	0.00031697	b	deltaproteobacteria	1126599500	357098	3.04178e-10	1.37006e-10
Ag	B	0.1	2020-02-18	Genasci_Feb2018_S36_SO-2_Deltaproteobacteria_55_12	0.001184	b	deltaproteobacteria	2928317600	3.46711e+06	3.04178e-10	5.11767e-10
Ag	B	0.1	2020-02-18	Genasci_Feb2018_S36_SO-2_Deltaproteobacteria_57_8	0.000880199	b	deltaproteobacteria	3301785500	2.90623e+06	3.04178e-10	3.80455e-10
Ag	B	0.1	2020-02-18	Genasci_Feb2018_S36_SO-2_Deltaproteobacteria_60_39	0.000916892	b	deltaproteobacteria	1215659250	1.11463e+06	3.04178e-10	3.96315e-10
Ag	B	0.1	2020-02-18	Genasci_Feb2018_S36_SO-2_Gammaproteobacteria_63_18	0.00236097	b	gammaproteobacteria	1763731450	4.16412e+06	3.04178e-10	1.0205e-09
Ag	B	0.1	2020-02-18	Genasci_Feb2018_S36_SO-2_Ignavibacteriales_50_10	0.000655083	b	ignavibacteria	2052815050	1.34476e+06	3.04178e-10	2.83151e-10
Ag	B	0.1	2020-02-18	Genasci_Feb2018_S36_SO-2_Kerfelbacteria_58_11	0.00145403	b	kerfeldbacteria	745445350	1.0839e+06	3.04178e-10	6.28485e-10
Ag	B	0.1	2020-02-18	Genasci_Feb2018_S36_SO-2_Magasanikbacteria_44_17	0.00470454	b	magasanikbacteria	718913650	3.38216e+06	3.04178e-10	2.03348e-09
Ag	B	0.1	2020-02-18	Genasci_Feb2018_S36_SO-2_Melainabacteria_32_25	0.00329988	b	melainabacteria	1178842600	3.89004e+06	3.04178e-10	1.42633e-09
Ag	B	0.1	2020-02-18	Genasci_Feb2018_S36_SO-2_NC10_71_24	0.00153603	b	nc10	763727900	1.17311e+06	3.04178e-10	6.63929e-10
Ag	B	0.1	2020-02-18	Genasci_Feb2018_S36_SO-2_NC10_72_10	0.000329892	b	nc10	1045972850	345059	3.04178e-10	1.42592e-10
Ag	B	0.1	2020-02-18	Genasci_Feb2018_S36_SO-2_Niyogibacteria_45_26	0.0236887	b	niyogibacteria	543972650	1.2886e+07	3.04178e-10	1.02391e-08
Ag	B	0.1	2020-02-18	Genasci_Feb2018_S36_SO-2_Omnitrophica_42_8	0.000407291	b	omnitrophica	827686600	337110	3.04178e-10	1.76047e-10
Ag	B	0.1	2020-02-18	Genasci_Feb2018_S36_SO-2_Omnitrophica_53_14	0.000656903	b	omnitrophica	925111200	607708	3.04178e-10	2.83938e-10
Ag	B	0.1	2020-02-18	Genasci_Feb2018_S36_SO-2_Omnitrophica_63_12	0.00112339	b	omnitrophica	675281750	758602	3.04178e-10	4.8557e-10
Ag	B	0.1	2020-02-18	Genasci_Feb2018_S36_SO-2_Omnitrophica_63_19	0.00112545	b	omnitrophica	1137232200	1.2799e+06	3.04178e-10	4.86462e-10
Ag	B	0.1	2020-02-18	Genasci_Feb2018_S36_SO-2_Parcubacteria_49_7	0.00453561	b	unknown_parcubacteria	429603200	1.94851e+06	3.04178e-10	1.96046e-09
Ag	B	0.1	2020-02-18	Genasci_Feb2018_S36_SO-2_RIFCSPHIGHO2_02_FULL_Deltaproteobacteria_38_15_curated_40_6	0.000542455	b	deltaproteobacteria	840973900	456191	3.04178e-10	2.34469e-10
Ag	B	0.1	2020-02-18	Genasci_Feb2018_S36_SO-2_RIFCSPHIGHO2_02_FULL_Deltaproteobacteria_38_15_curated_40_7	0.000466127	b	deltaproteobacteria	1193887500	556503	3.04178e-10	2.01477e-10
Ag	B	0.1	2020-02-18	Genasci_Feb2018_S36_SO-2_RIFCSPLOWO2_02_FULL_Elusimicrobia_39_32_curated_49_8	0.000274196	b	elusimicrobia	972081500	266541	3.04178e-10	1.18518e-10
Ag	B	0.1	2020-02-18	Genasci_Feb2018_S36_SO-2_Rokubacteria_69_13	0.000936005	b	rokubacteria	2507841050	2.34735e+06	3.04178e-10	4.04576e-10
Ag	B	0.1	2020-02-18	Genasci_Feb2018_S36_SO-2_Tectomicrobia_59_8	0.00066485	b	tectomicrobia	1887900300	1.25517e+06	3.04178e-10	2.87373e-10
Ag	B	0.1	2020-02-18	Genasci_Feb2018_S36_SO-2_Tectomicrobia_70_9	0.000316093	b	tectomicrobia	1486303000	469809	3.04178e-10	1.36627e-10
Ag	B	0.1	2020-02-18	Genasci_Feb2018_S36_SO-2_Thaumarchaeota_45_15	0.000987721	a	thaumarchaeota	1085561750	1.07223e+06	3.04178e-10	4.2693e-10
Ag	B	0.1	2020-02-18	Genasci_Feb2018_S36_SO-2_Thaumarchaeota_54_9	0.000361904	a	thaumarchaeota	1104972050	399894	3.04178e-10	1.56429e-10
Ag	B	0.1	2020-02-18	Genasci_Feb2018_S36_SO-2_Woesearchaeota_34_19	0.00652747	a	woesearchaeota	1051238500	6.86192e+06	3.04178e-10	2.82141e-09
Ag	B	0.1	2020-02-18	Genasci_Feb2018_S36_SO-2_Woesearchaeota_37_15	0.00157364	a	woesearchaeota	822227250	1.29389e+06	3.04178e-10	6.80187e-10
Ag	B	0.1	2020-02-18	Genasci_Feb2018_S36_SO-2_Woesearchaeota_38_8	0.00105732	a	woesearchaeota	780636350	825384	3.04178e-10	4.57014e-10
Ag	B	0.1	2020-02-18	Genasci_Feb2018_S36_SO-2_Woesearchaeota_46_11	0.00134664	a	woesearchaeota	698198800	940224	3.04178e-10	5.82069e-10
Ag	B	0.1	2020-02-18	Genasci_Feb2018_S36_SO-2_Woesearchaeota_48_19	0.00618984	a	woesearchaeota	778596000	4.81939e+06	3.04178e-10	2.67548e-09
Ag	B	0.1	2020-02-18	Genasci_Feb2018_S36_SO-2_Woesearchaeota_49_29	0.00386963	a	woesearchaeota	928996250	3.59487e+06	3.04178e-10	1.6726e-09
Ag	B	0.1	2020-02-18	Genasci_Feb2018_S37_SO-6_ACD39_43_6	0.00132031	b	acd39	1760350800	2.32421e+06	3.04178e-10	5.70688e-10
Ag	B	0.1	2020-02-18	Genasci_Feb2018_S37_SO-6_Acidobacteria_67_11	0.00270375	b	acidobacteria	2928725150	7.91854e+06	3.04178e-10	1.16866e-09
Ag	B	0.1	2020-02-18	Genasci_Feb2018_S37_SO-6_Betaproteobacteria_62_13	0.000755428	b	betaproteobacteria	3344125200	2.52625e+06	3.04178e-10	3.26524e-10
Ag	B	0.1	2020-02-18	Genasci_Feb2018_S37_SO-6_Betaproteobacteria_65_27	0.00382484	b	betaproteobacteria	3319793100	1.26977e+07	3.04178e-10	1.65324e-09
Ag	B	0.1	2020-02-18	Genasci_Feb2018_S37_SO-6_Betaproteobacteria_65_6	0.000891625	b	betaproteobacteria	1408871100	1.25618e+06	3.04178e-10	3.85394e-10
Ag	B	0.1	2020-02-18	Genasci_Feb2018_S37_SO-6_Chloroflexi_52_6	0.000478646	b	chloroflexi	643053450	307795	3.04178e-10	2.06889e-10
Ag	B	0.1	2020-02-18	Genasci_Feb2018_S37_SO-6_Deltaproteobacteria_55_7	0.000605529	b	deltaproteobacteria	1595588800	966175	3.04178e-10	2.61732e-10
Ag	B	0.1	2020-02-18	Genasci_Feb2018_S37_SO-6_Deltaproteobacteria_57_12	0.00060888	b	deltaproteobacteria	2705898000	1.64757e+06	3.04178e-10	2.63181e-10
Ag	B	0.1	2020-02-18	Genasci_Feb2018_S37_SO-6_Deltaproteobacteria_60_13	0.000916376	b	deltaproteobacteria	1718533700	1.57482e+06	3.04178e-10	3.96092e-10
Ag	B	0.1	2020-02-18	Genasci_Feb2018_S37_SO-6_Deltaproteobacteria_62_10	0.00351523	b	deltaproteobacteria	3386641050	1.19048e+07	3.04178e-10	1.51941e-09
Ag	B	0.1	2020-02-18	Genasci_Feb2018_S37_SO-6_Deltaproteobacteria_69_8	0.000918802	b	deltaproteobacteria	2820513800	2.59149e+06	3.04178e-10	3.97141e-10
Ag	B	0.1	2020-02-18	Genasci_Feb2018_S37_SO-6_Harrisonbacteria_42_30	0.0285699	b	harrisonbacteria	471153800	1.34608e+07	3.04178e-10	1.2349e-08
Ag	B	0.1	2020-02-18	Genasci_Feb2018_S37_SO-6_Levybacteria_41_9	0.00248688	b	levybacteria	460285150	1.14467e+06	3.04178e-10	1.07492e-09
Ag	B	0.1	2020-02-18	Genasci_Feb2018_S37_SO-6_NC10_67_9	0.000389236	b	nc10	2005826550	780740	3.04178e-10	1.68242e-10
Ag	B	0.1	2020-02-18	Genasci_Feb2018_S37_SO-6_NC10_71_9	0.00121664	b	nc10	860307500	1.04669e+06	3.04178e-10	5.25878e-10
Ag	B	0.1	2020-02-18	Genasci_Feb2018_S37_SO-6_Omnitrophica_63_9	0.000833717	b	omnitrophica	844227800	703847	3.04178e-10	3.60363e-10
Ag	B	0.1	2020-02-18	Genasci_Feb2018_S37_SO-6_Omnitrophica_67_24	0.0109614	b	omnitrophica	877258850	9.61602e+06	3.04178e-10	4.73794e-09
Ag	B	0.1	2020-02-18	Genasci_Feb2018_S37_SO-6_Parcubacteria_49_9	0.00496884	b	unknown_parcubacteria	483241200	2.40115e+06	3.04178e-10	2.14772e-09
Ag	B	0.1	2020-02-18	Genasci_Feb2018_S37_SO-6_Planctomycetes_67_9	0.00203121	b	planctomycetes	2715154000	5.51505e+06	3.04178e-10	8.77966e-10
Ag	B	0.1	2020-02-18	Genasci_Feb2018_S37_SO-6_RIFCSPLOWO2_12_FULL_Gemmatimonadetes_68_9_curated_69_6	0.000429254	b	gemmatimonadetes	810306250	347827	3.04178e-10	1.8554e-10
Ag	B	0.1	2020-02-18	Genasci_Feb2018_S37_SO-6_Rokubacteria_70_10	0.000735507	b	rokubacteria	3380477750	2.48637e+06	3.04178e-10	3.17914e-10
Ag	B	0.1	2020-02-18	Genasci_Feb2018_S37_SO-6_Tectomicrobia_67_15	0.00251454	b	tectomicrobia	2897943750	7.28699e+06	3.04178e-10	1.08688e-09
Ag	B	0.1	2020-02-18	JBCH_GD18_4_SO1_S176_Betaproteobacteria_64_25	2.30364e-06	b	betaproteobacteria	2288340600	5271.52	3.04178e-10	9.9572e-13
Ag	B	0.1	2020-02-18	JBCH_GD18_4_SO1_S176_Betaproteobacteria_66_20	1.55467e-05	b	betaproteobacteria	2384063500	37064.4	3.04178e-10	6.71988e-12
Ag	B	0.1	2020-02-18	JBCH_GD18_4_SO1_S176_Colwellbacteria_47_8	0.0018942	b	colwellbacteria	220169300	417046	3.04178e-10	8.18746e-10
Ag	B	0.1	2020-02-18	JBCH_GD18_4_SO1_S176_Hydrogenedentes_61_7	3.94439e-05	b	hydrogenedentes	2132484250	84113.6	3.04178e-10	1.70491e-11
Ag	B	0.1	2020-02-18	JBCH_GD18_4_SO1_S176_Ignavibacteriales_55_13	0.000100038	b	ignavibacteria	2277781350	227865	3.04178e-10	4.32402e-11
Ag	B	0.1	2020-02-18	JBCH_GD18_4_SO1_S176_Levybacteria_41_10	0.00231485	b	levybacteria	364355550	843429	3.04178e-10	1.00056e-09
Ag	B	0.1	2020-02-18	JBCH_GD18_4_SO1_S176_NC10_68_8	0.00035233	b	nc10	1287442650	453605	3.04178e-10	1.5229e-10
Ag	B	0.1	2020-02-18	JBCH_GD18_4_SO2_S177_Alphaproteobacteria_66_9	0.000268631	b	alphaproteobacteria	793443300	213144	3.04178e-10	1.16112e-10
Ag	B	0.1	2020-02-18	JBCH_GD18_4_SO2_S177_Daviesbacteria_38_23	0.00616344	b	daviesbacteria	405774850	2.50097e+06	3.04178e-10	2.66407e-09
Ag	B	0.1	2020-02-18	JBCH_GD18_4_SO2_S177_Daviesbacteria_41_14	0.00136882	b	daviesbacteria	297249550	406882	3.04178e-10	5.91656e-10
Ag	B	0.1	2020-02-18	JBCH_GD18_4_SO2_S177_Harrisonbacteria_55_7	0.000443997	b	harrisonbacteria	317708300	141061	3.04178e-10	1.91912e-10
Ag	B	0.1	2020-02-18	JBCH_GD18_4_SO2_S177_Kerfelbacteria_47_10	0.00087131	b	kerfeldbacteria	440101350	383465	3.04178e-10	3.76613e-10
Ag	B	0.1	2020-02-18	JBCH_GD18_4_SO2_S177_Kerfelbacteria_61_20	0.000619153	b	kerfeldbacteria	571676950	353956	3.04178e-10	2.67621e-10
Ag	B	0.1	2020-02-18	JBCH_GD18_4_SO2_S177_RIFOXYC2_FULL_Ignavibacteria_38_25_curated_38_17	6.40861e-07	b	ignavibacteria	2404310350	1540.83	3.04178e-10	2.77004e-13
Ag	B	0.1	2020-02-18	JBCH_GD18_4_SO2_S177_Tectomicrobia_68_21	0.00275147	b	tectomicrobia	2550241200	7.0169e+06	3.04178e-10	1.18929e-09
Ag	B	0.1	2020-02-18	JBCH_GD18_4_SO2_S177_Thaumarchaeota_54_7	0.000297369	a	thaumarchaeota	725842000	215843	3.04178e-10	1.28534e-10
Ag	B	0.1	2020-02-18	JBCH_GD18_4_SO25_S179_Acidobacteria_67_25	1.66326e-05	b	acidobacteria	2470014950	41082.8	3.04178e-10	7.18924e-12
Ag	B	0.1	2020-02-18	JBCH_GD18_4_SO25_S179_Bacteroidetes_42_21	7.14731e-06	b	bacteroidetes	3025551100	21624.6	3.04178e-10	3.08933e-12
Ag	B	0.1	2020-02-18	JBCH_GD18_4_SO25_S179_Bacteroidetes_48_9	5.25132e-07	b	bacteroidetes	2503216300	1314.52	3.04178e-10	2.26982e-13
Ag	B	0.1	2020-02-18	JBCH_GD18_4_SO25_S179_Bacteroidetes_49_18	3.68561e-07	b	bacteroidetes	1934402600	712.946	3.04178e-10	1.59306e-13
Ag	B	0.1	2020-02-18	JBCH_GD18_4_SO25_S179_Betaproteobacteria_64_14	8.63966e-06	b	betaproteobacteria	2647375250	22872.4	3.04178e-10	3.73438e-12
Ag	B	0.1	2020-02-18	JBCH_GD18_4_SO25_S179_Betaproteobacteria_64_6	0.00069585	b	betaproteobacteria	2109474900	1.46788e+06	3.04178e-10	3.00772e-10
Ag	B	0.1	2020-02-18	JBCH_GD18_4_SO25_S179_Betaproteobacteria_68_9	2.70477e-06	b	betaproteobacteria	620381450	1677.99	3.04178e-10	1.1691e-12
Ag	B	0.1	2020-02-18	JBCH_GD18_4_SO25_S179_Betaproteobacteria_72_13	1.45092e-05	b	betaproteobacteria	2958792200	42929.8	3.04178e-10	6.27143e-12
Ag	B	0.1	2020-02-18	JBCH_GD18_4_SO25_S179_Chloroflexi_51_10	1.69261e-05	b	chloroflexi	2216269900	37512.9	3.04178e-10	7.31611e-12
Ag	B	0.1	2020-02-18	JBCH_GD18_4_SO25_S179_Chloroflexi_52_15	2.16086e-06	b	chloroflexi	2821917150	6097.76	3.04178e-10	9.34003e-13
Ag	B	0.1	2020-02-18	JBCH_GD18_4_SO25_S179_Chloroflexi_55_5	2.90124e-06	b	chloroflexi	1371935500	3980.32	3.04178e-10	1.25402e-12
Ag	B	0.1	2020-02-18	JBCH_GD18_4_SO25_S179_Chloroflexi_55_6	2.50033e-06	b	chloroflexi	2533574550	6334.77	3.04178e-10	1.08073e-12
Ag	B	0.1	2020-02-18	JBCH_GD18_4_SO25_S179_Chloroflexi_58_39	2.01067e-06	b	chloroflexi	3008685550	6049.48	3.04178e-10	8.69087e-13
Ag	B	0.1	2020-02-18	JBCH_GD18_4_SO25_S179_Chloroflexi_63_23	1.9216e-05	b	chloroflexi	2085087550	40067	3.04178e-10	8.30587e-12
Ag	B	0.1	2020-02-18	JBCH_GD18_4_SO25_S179_Deltaproteobacteria_66_4	0.000167157	b	deltaproteobacteria	1435662150	239980	3.04178e-10	7.22513e-11
Ag	B	0.1	2020-02-18	JBCH_GD18_4_SO25_S179_Deltaproteobacteria_69_11	0.000773562	b	deltaproteobacteria	4401553000	3.40487e+06	3.04178e-10	3.34362e-10
Ag	B	0.1	2020-02-18	JBCH_GD18_4_SO25_S179_Deltaproteobacteria_70_11	5.25269e-06	b	deltaproteobacteria	5399572750	28362.3	3.04178e-10	2.27041e-12
Ag	B	0.1	2020-02-18	JBCH_GD18_4_SO25_S179_Gammaproteobacteria_22_22	9.15532e-06	b	gammaproteobacteria	229122400	2097.69	3.04178e-10	3.95727e-12
Ag	B	0.1	2020-02-18	JBCH_GD18_4_SO25_S179_Gammaproteobacteria_49_5	6.60137e-07	b	gammaproteobacteria	1820077350	1201.5	3.04178e-10	2.85336e-13
Ag	B	0.1	2020-02-18	JBCH_GD18_4_SO25_S179_Gammaproteobacteria_65_4	1.0598e-05	b	gammaproteobacteria	555233250	5884.34	3.04178e-10	4.58083e-12
Ag	B	0.1	2020-02-18	JBCH_GD18_4_SO25_S179_Ignavibacteriae_43_4	7.23915e-06	b	ignavibacteria	710802950	5145.61	3.04178e-10	3.12903e-12
Ag	B	0.1	2020-02-18	JBCH_GD18_4_SO25_S179_Ignavibacteriae_43_5	4.22443e-05	b	ignavibacteria	2156781900	91111.7	3.04178e-10	1.82595e-11
Ag	B	0.1	2020-02-18	JBCH_GD18_4_SO25_S179_RBG_16_Chloroflexi_63_12_curated_63_5	0.000165936	b	chloroflexi	951012400	157807	3.04178e-10	7.17235e-11
Ag	B	0.1	2020-02-18	JBCH_GD18_4_SO25_S179_Verrucomicrobia_62_4	0.000101755	b	verrucomicrobia	981754150	99898.5	3.04178e-10	4.39824e-11
Ag	B	0.1	2020-02-18	S_2p5_S6_coassembly_Acidobacteria_55_111	5.45959e-05	b	acidobacteria	1628741400	88922.6	3.04178e-10	2.35984e-11
Ag	B	0.1	2020-02-18	S_2p5_S6_coassembly_Acidobacteria_56_57	8.1432e-05	b	acidobacteria	2601301300	211829	3.04178e-10	3.51979e-11
Ag	B	0.1	2020-02-18	S_2p5_S6_coassembly_Acidobacteria_58_90	0.000299893	b	acidobacteria	1652385150	495538	3.04178e-10	1.29625e-10
Ag	B	0.1	2020-02-18	S_2p5_S6_coassembly_Acidobacteria_60_74	5.04034e-05	b	acidobacteria	1560097500	78634.1	3.04178e-10	2.17862e-11
Ag	B	0.1	2020-02-18	S_2p5_S6_coassembly_Acidobacteria_71_226	7.2759e-05	b	acidobacteria	891974200	64899.2	3.04178e-10	3.14492e-11
Ag	B	0.1	2020-02-18	S_2p5_S6_coassembly_Armatimonadetes_59_96	0.000329381	b	armatimonadetes	3270003750	1.07708e+06	3.04178e-10	1.42371e-10
Ag	B	0.1	2020-02-18	S_2p5_S6_coassembly_Armatimonadetes_66_124	0.000164221	b	armatimonadetes	4680947700	768708	3.04178e-10	7.09823e-11
Ag	B	0.1	2020-02-18	S_2p5_S6_coassembly_Armatimonadetes_66_82	4.26731e-05	b	armatimonadetes	2428862800	103647	3.04178e-10	1.84449e-11
Ag	B	0.1	2020-02-18	S_2p5_S6_coassembly_Armatimonadetes_69_131	0.000123889	b	armatimonadetes	3496082850	433126	3.04178e-10	5.35494e-11
Ag	B	0.1	2020-02-18	S_2p5_S6_coassembly_Betaproteobacteria_64_289	0.000173481	b	betaproteobacteria	2868782150	497679	3.04178e-10	7.49849e-11
Ag	B	0.1	2020-02-18	S_2p5_S6_coassembly_Betaproteobacteria_65_1559	0.00123449	b	betaproteobacteria	2570671350	3.17346e+06	3.04178e-10	5.33591e-10
Ag	B	0.1	2020-02-18	S_2p5_S6_coassembly_Chlamydiia_43_15	7.04546e-05	b	chlamydiae	424968050	29941	3.04178e-10	3.04531e-11
Ag	B	0.1	2020-02-18	S_2p5_S6_coassembly_Chloroflexi_52_104	0.000765799	b	chloroflexi	899266550	688658	3.04178e-10	3.31007e-10
Ag	B	0.1	2020-02-18	S_2p5_S6_coassembly_Chloroflexi_56_59	1.9966e-05	b	chloroflexi	2018377400	40298.8	3.04178e-10	8.63003e-12
Ag	B	0.1	2020-02-18	S_2p5_S6_coassembly_Chloroflexi_56_76	0.000612197	b	chloroflexi	1828677500	1.11951e+06	3.04178e-10	2.64614e-10
Ag	B	0.1	2020-02-18	S_2p5_S6_coassembly_Chloroflexi_60_58	5.57306e-05	b	chloroflexi	2747265300	153107	3.04178e-10	2.40888e-11
Ag	B	0.1	2020-02-18	S_2p5_S6_coassembly_Chloroflexi_66_49	1.33806e-05	b	chloroflexi	3662731800	49009.5	3.04178e-10	5.78358e-12
Ag	B	0.1	2020-02-18	S_2p5_S6_coassembly_Chloroflexi_67_125	0.000905367	b	chloroflexi	933407150	845076	3.04178e-10	3.91334e-10
Ag	B	0.1	2020-02-18	S_2p5_S6_coassembly_Chloroflexi_67_137	4.17988e-05	b	chloroflexi	2869457500	119940	3.04178e-10	1.8067e-11
Ag	B	0.1	2020-02-18	S_2p5_S6_coassembly_Chloroflexi_67_496	0.000462989	b	chloroflexi	3634488650	1.68273e+06	3.04178e-10	2.00121e-10
Ag	B	0.1	2020-02-18	S_2p5_S6_coassembly_Collierbacteria_45_30	2.53797e-05	b	collierbacteria	235905150	5987.21	3.04178e-10	1.09701e-11
Ag	B	0.1	2020-02-18	S_2p5_S6_coassembly_CSP1_3_Armatimonadetes_69_74	0.000115632	b	armatimonadetes	1024656750	118483	3.04178e-10	4.99806e-11
Ag	B	0.1	2020-02-18	S_2p5_S6_coassembly_Deinococcus-Thermus_63_37	0.00010495	b	deinococcus-thermus	1321022950	138641	3.04178e-10	4.53632e-11
Ag	B	0.1	2020-02-18	S_2p5_S6_coassembly_Doudnabacteria_45_84	0.000399637	b	doudnabacteria	338594750	135315	3.04178e-10	1.72738e-10
Ag	B	0.1	2020-02-18	S_2p5_S6_coassembly_Gemmatimonadetes_68_137	0.000459338	b	gemmatimonadetes	1679882750	771635	3.04178e-10	1.98543e-10
Ag	B	0.1	2020-02-18	S_2p5_S6_coassembly_Gottesmanbacteria_39_24	0.00022951	b	gottesmanbacteria	466591450	107087	3.04178e-10	9.92026e-11
Ag	B	0.1	2020-02-18	S_2p5_S6_coassembly_Gottesmanbacteria_51_258	0.00142913	b	gottesmanbacteria	406530800	580986	3.04178e-10	6.17724e-10
Ag	B	0.1	2020-02-18	S_2p5_S6_coassembly_Kerfelbacteria_58_113	0.000296177	b	kerfeldbacteria	516128600	152865	3.04178e-10	1.28019e-10
Ag	B	0.1	2020-02-18	S_2p5_S6_coassembly_Kerfelbacteria_62_59	0.00022791	b	kerfeldbacteria	390271700	88946.8	3.04178e-10	9.85111e-11
Ag	B	0.1	2020-02-18	S_2p5_S6_coassembly_Lambdaproteobacteria_68_117	6.22503e-05	b	lambdaproteobacteria	1940036800	120768	3.04178e-10	2.69069e-11
Ag	B	0.1	2020-02-18	S_2p5_S6_coassembly_Lentisphaerae_61_52	8.16181e-05	b	lentisphaerae	1893691150	154559	3.04178e-10	3.52784e-11
Ag	B	0.1	2020-02-18	S_2p5_S6_coassembly_Levybacteria_37_166	0.000353687	b	levybacteria	610380550	215884	3.04178e-10	1.52877e-10
Ag	B	0.1	2020-02-18	S_2p5_S6_coassembly_Microgenomates_39_41	1.62082e-05	b	unknown_microgenomates	580288150	9405.45	3.04178e-10	7.00581e-12
Ag	B	0.1	2020-02-18	S_2p5_S6_coassembly_Microgenomates_51_37	3.73896e-05	b	unknown_microgenomates	365006850	13647.5	3.04178e-10	1.61612e-11
Ag	B	0.1	2020-02-18	S_2p5_S6_coassembly_NC10_61_69	0.000239088	b	nc10	1508248300	360604	3.04178e-10	1.03343e-10
Ag	B	0.1	2020-02-18	S_2p5_S6_coassembly_Nitrospirae_58_36	2.35171e-05	b	nitrospirae	2020313100	47512	3.04178e-10	1.0165e-11
Ag	B	0.1	2020-02-18	S_2p5_S6_coassembly_Nitrospirae_58_88	5.62902e-06	b	nitrospirae	1037658700	5841	3.04178e-10	2.43307e-12
Ag	B	0.1	2020-02-18	S_2p5_S6_coassembly_Omnitrophica_43_22	4.86851e-05	b	omnitrophica	681543200	33181	3.04178e-10	2.10435e-11
Ag	B	0.1	2020-02-18	S_2p5_S6_coassembly_Omnitrophica_45_22	4.0709e-05	b	omnitrophica	735434700	29938.8	3.04178e-10	1.75959e-11
Ag	B	0.1	2020-02-18	S_2p5_S6_coassembly_Omnitrophica_61_386	0.000585808	b	omnitrophica	918004750	537775	3.04178e-10	2.53208e-10
Ag	B	0.1	2020-02-18	S_2p5_S6_coassembly_Omnitrophica_64_204	0.000207943	b	omnitrophica	653031600	135793	3.04178e-10	8.98806e-11
Ag	B	0.1	2020-02-18	S_2p5_S6_coassembly_Planctomycetes_42_111	0.00606323	b	planctomycetes	1046966700	6.348e+06	3.04178e-10	2.62075e-09
Ag	B	0.1	2020-02-18	S_2p5_S6_coassembly_RBG_16_Armatimonadetes_67_12_curated_69_169	0.000162394	b	armatimonadetes	971006400	157686	3.04178e-10	7.01927e-11
Ag	B	0.1	2020-02-18	S_2p5_S6_coassembly_RifCSPlowO2_12_Gammaproteobacteria_47_11_curated_46_34	7.36455e-05	b	gammaproteobacteria	1129105250	83153.5	3.04178e-10	3.18323e-11
Ag	B	0.1	2020-02-18	S_2p5_S6_coassembly_Roizmanbacteria_36_36	0.000504303	b	roizmanbacteria	540803250	272729	3.04178e-10	2.17979e-10
Ag	B	0.1	2020-02-18	S_2p5_S6_coassembly_Roizmanbacteria_41_64	0.000504687	b	roizmanbacteria	313853800	158398	3.04178e-10	2.18145e-10
Ag	B	0.1	2020-02-18	S_2p5_S6_coassembly_Rokubacteria_72_177	0.000561467	b	rokubacteria	2324038600	1.30487e+06	3.04178e-10	2.42687e-10
Ag	B	0.1	2020-02-18	S_2p5_S6_coassembly_Verrucomicrobia_58_80	0.000169879	b	verrucomicrobia	4178513300	709843	3.04178e-10	7.34281e-11
Ag	B	0.1	2020-02-18	S_p1_S3_coassembly_Aenigmarchaeota_37_102	0.000163134	a	aenigmarchaeota	704146950	114870	3.04178e-10	7.05125e-11
Ag	B	0.1	2020-02-18	S_p1_S3_coassembly_Aenigmarchaeota_40_325	0.000941487	a	aenigmarchaeota	579047300	545166	3.04178e-10	4.06946e-10
Ag	B	0.1	2020-02-18	S_p1_S3_coassembly_Aenigmarchaeota_41_83	0.000248015	a	aenigmarchaeota	695304350	172446	3.04178e-10	1.07201e-10
Ag	B	0.1	2020-02-18	S_p1_S3_coassembly_Aenigmarchaeota_45_568	0.00011549	a	aenigmarchaeota	607677850	70180.8	3.04178e-10	4.99192e-11
Ag	B	0.1	2020-02-18	S_p1_S3_coassembly_Aenigmarchaeota_51_28	7.17795e-05	a	aenigmarchaeota	426002200	30578.2	3.04178e-10	3.10258e-11
Ag	B	0.1	2020-02-18	S_p1_S3_coassembly_Aenigmarchaeota_53_25	0.00014634	a	aenigmarchaeota	351305500	51410	3.04178e-10	6.32535e-11
Ag	B	0.1	2020-02-18	S_p1_S3_coassembly_Aenigmarchaeota_53_31	2.3811e-05	a	aenigmarchaeota	533595400	12705.5	3.04178e-10	1.0292e-11
Ag	B	0.1	2020-02-18	S_p1_S3_coassembly_Aenigmarchaeota_53_80	0.000287611	a	aenigmarchaeota	330500300	95055.5	3.04178e-10	1.24316e-10
Ag	B	0.1	2020-02-18	S_p1_S3_coassembly_Aenigmarchaeota_63_48	6.30601e-06	a	aenigmarchaeota	612010100	3859.34	3.04178e-10	2.72569e-12
Ag	B	0.1	2020-02-18	S_p1_S3_coassembly_Alphaproteobacteria_56_24	6.36662e-06	b	alphaproteobacteria	1282513050	8165.27	3.04178e-10	2.75189e-12
Ag	B	0.1	2020-02-18	S_p1_S3_coassembly_Alphaproteobacteria_64_12	5.22649e-06	b	alphaproteobacteria	2075700900	10848.6	3.04178e-10	2.25908e-12
Ag	B	0.1	2020-02-18	S_p1_S3_coassembly_Andersenbacteria_57_25	0.000259072	b	andersenbacteria	522013700	135239	3.04178e-10	1.11981e-10
Ag	B	0.1	2020-02-18	S_p1_S3_coassembly_Berkelbacteria_44_146	0.000232363	b	berkelbacteria	279413550	64925.5	3.04178e-10	1.00436e-10
Ag	B	0.1	2020-02-18	S_p1_S3_coassembly_Berkelbacteria_60_33	5.23273e-05	b	berkelbacteria	523218150	27378.6	3.04178e-10	2.26178e-11
Ag	B	0.1	2020-02-18	S_p1_S3_coassembly_Berkelbacteria_62_29	4.40368e-05	b	berkelbacteria	479924900	21134.4	3.04178e-10	1.90343e-11
Ag	B	0.1	2020-02-18	S_p1_S3_coassembly_Blackburnbacteria_44_122	0.000125956	b	blackburnbacteria	467722450	58912.5	3.04178e-10	5.44429e-11
Ag	B	0.1	2020-02-18	S_p1_S3_coassembly_Blackburnbacteria_45_87	0.000220223	b	blackburnbacteria	280060300	61675.7	3.04178e-10	9.51886e-11
Ag	B	0.1	2020-02-18	S_p1_S3_coassembly_Brennerbacteria_51_69	4.92183e-05	b	brennerbacteria	213758350	10520.8	3.04178e-10	2.1274e-11
Ag	B	0.1	2020-02-18	S_p1_S3_coassembly_Candidatus_Saccharibacteria_51_30	3.82399e-05	b	saccharibacteria	317019950	12122.8	3.04178e-10	1.65287e-11
Ag	B	0.1	2020-02-18	S_p1_S3_coassembly_Candidatus_Saccharibacteria_52_31	0.000136514	b	saccharibacteria	318533800	43484.5	3.04178e-10	5.90066e-11
Ag	B	0.1	2020-02-18	S_p1_S3_coassembly_Chisholmbacteria_47_36	0.000170786	b	chisholmbacteria	308955400	52765.4	3.04178e-10	7.38203e-11
Ag	B	0.1	2020-02-18	S_p1_S3_coassembly_Curtissbacteria_42_77	0.000222268	b	curtissbacteria	357178250	79389.3	3.04178e-10	9.60726e-11
Ag	B	0.1	2020-02-18	S_p1_S3_coassembly_Daviesbacteria_37_444	0.00247163	b	daviesbacteria	538551650	1.3311e+06	3.04178e-10	1.06833e-09
Ag	B	0.1	2020-02-18	S_p1_S3_coassembly_Daviesbacteria_38_183	0.00259308	b	daviesbacteria	512255250	1.32832e+06	3.04178e-10	1.12083e-09
Ag	B	0.1	2020-02-18	S_p1_S3_coassembly_Daviesbacteria_38_70	6.15145e-05	b	daviesbacteria	357828250	22011.6	3.04178e-10	2.65888e-11
Ag	B	0.1	2020-02-18	S_p1_S3_coassembly_Daviesbacteria_39_956	0.00119786	b	daviesbacteria	324236900	388391	3.04178e-10	5.17761e-10
Ag	B	0.1	2020-02-18	S_p1_S3_coassembly_Daviesbacteria_41_989	0.00124524	b	daviesbacteria	175869850	219000	3.04178e-10	5.38239e-10
Ag	B	0.1	2020-02-18	S_p1_S3_coassembly_Daviesbacteria_42_104	0.000579517	b	daviesbacteria	346970650	201075	3.04178e-10	2.50489e-10
Ag	B	0.1	2020-02-18	S_p1_S3_coassembly_Daviesbacteria_42_38	3.42804e-05	b	daviesbacteria	283722400	9726.13	3.04178e-10	1.48173e-11
Ag	B	0.1	2020-02-18	S_p1_S3_coassembly_Deltaproteobacteria_42_85	0.00026935	b	deltaproteobacteria	1151145450	310061	3.04178e-10	1.16423e-10
Ag	B	0.1	2020-02-18	S_p1_S3_coassembly_Deltaproteobacteria_50_26	9.05601e-05	b	deltaproteobacteria	886832050	80311.6	3.04178e-10	3.91434e-11
Ag	B	0.1	2020-02-18	S_p1_S3_coassembly_Diapherotrites_46_58	2.14053e-05	b	diapherotrites	624964600	13377.5	3.04178e-10	9.25216e-12
Ag	B	0.1	2020-02-18	S_p1_S3_coassembly_Diapherotrites_48_87	0.000288262	b	diapherotrites	549791450	158484	3.04178e-10	1.24598e-10
Ag	B	0.1	2020-02-18	S_p1_S3_coassembly_Diapherotrites_51_226	0.00012459	b	diapherotrites	812674850	101251	3.04178e-10	5.38523e-11
Ag	B	0.1	2020-02-18	S_p1_S3_coassembly_Doudnabacteria_47_53	4.19899e-05	b	doudnabacteria	395539950	16608.7	3.04178e-10	1.81496e-11
Ag	B	0.1	2020-02-18	S_p1_S3_coassembly_Doudnabacteria_47_79	0.000402403	b	doudnabacteria	306811050	123462	3.04178e-10	1.73934e-10
Ag	B	0.1	2020-02-18	S_p1_S3_coassembly_Doudnabacteria_50_29	0.000194571	b	doudnabacteria	513250400	99863.4	3.04178e-10	8.41006e-11
Ag	B	0.1	2020-02-18	S_p1_S3_coassembly_Doudnabacteria_52_69	0.000375063	b	doudnabacteria	316087850	118553	3.04178e-10	1.62116e-10
Ag	B	0.1	2020-02-18	S_p1_S3_coassembly_Elusimicrobia_50_28	0.000105882	b	elusimicrobia	1312563200	138977	3.04178e-10	4.57662e-11
Ag	B	0.1	2020-02-18	S_p1_S3_coassembly_Elusimicrobia_51_25	7.74937e-05	b	elusimicrobia	1011644400	78396	3.04178e-10	3.34957e-11
Ag	B	0.1	2020-02-18	S_p1_S3_coassembly_Elusimicrobia_52_252	0.000175875	b	elusimicrobia	1496077700	263122	3.04178e-10	7.60195e-11
Ag	B	0.1	2020-02-18	S_p1_S3_coassembly_Elusimicrobia_58_61	0.000116454	b	elusimicrobia	973044150	113315	3.04178e-10	5.03357e-11
Ag	B	0.1	2020-02-18	S_p1_S3_coassembly_Elusimicrobia_67_28	2.55619e-05	b	elusimicrobia	1616483050	41320.4	3.04178e-10	1.10488e-11
Ag	B	0.1	2020-02-18	S_p1_S3_coassembly_Genascibacteria_40_307	0.000435669	b	genascibacteria	503172800	219217	3.04178e-10	1.88312e-10
Ag	B	0.1	2020-02-18	S_p1_S3_coassembly_Genascibacteria_43_41	8.66848e-05	b	genascibacteria	262081950	22718.5	3.04178e-10	3.74684e-11
Ag	B	0.1	2020-02-18	S_p1_S3_coassembly_Giovannonibacteria_51_61	0.000141783	b	giovannonibacteria	198913650	28202.6	3.04178e-10	6.1284e-11
Ag	B	0.1	2020-02-18	S_p1_S3_coassembly_Gottesmanbacteria_39_55	0.000426814	b	gottesmanbacteria	597039950	254825	3.04178e-10	1.84485e-10
Ag	B	0.1	2020-02-18	S_p1_S3_coassembly_Gottesmanbacteria_42_109	0.000459057	b	gottesmanbacteria	311084800	142806	3.04178e-10	1.98421e-10
Ag	B	0.1	2020-02-18	S_p1_S3_coassembly_Gottesmanbacteria_43_141	0.000511544	b	gottesmanbacteria	520440050	266228	3.04178e-10	2.21108e-10
Ag	B	0.1	2020-02-18	S_p1_S3_coassembly_Gottesmanbacteria_48_82	4.93656e-05	b	gottesmanbacteria	230285250	11368.2	3.04178e-10	2.13377e-11
Ag	B	0.1	2020-02-18	S_p1_S3_coassembly_Gottesmanbacteria_51_23	5.95666e-05	b	gottesmanbacteria	367714750	21903.5	3.04178e-10	2.57469e-11
Ag	B	0.1	2020-02-18	S_p1_S3_coassembly_Kaiserbacteria_49_49	5.38924e-05	b	kaiserbacteria	303377750	16349.7	3.04178e-10	2.32943e-11
Ag	B	0.1	2020-02-18	S_p1_S3_coassembly_Kaiserbacteria_52_75	0.000103143	b	kaiserbacteria	486521100	50181.1	3.04178e-10	4.45821e-11
Ag	B	0.1	2020-02-18	S_p1_S3_coassembly_Kaiserbacteria_54_116	0.000176923	b	kaiserbacteria	312253500	55244.9	3.04178e-10	7.64729e-11
Ag	B	0.1	2020-02-18	S_p1_S3_coassembly_Kaiserbacteria_54_183	0.000283246	b	kaiserbacteria	364241800	103170	3.04178e-10	1.22429e-10
Ag	B	0.1	2020-02-18	S_p1_S3_coassembly_Kaiserbacteria_54_98	6.7985e-05	b	kaiserbacteria	542953450	36912.7	3.04178e-10	2.93857e-11
Ag	B	0.1	2020-02-18	S_p1_S3_coassembly_Kaiserbacteria_55_37	3.51621e-05	b	kaiserbacteria	507266500	17836.5	3.04178e-10	1.51984e-11
Ag	B	0.1	2020-02-18	S_p1_S3_coassembly_Kaiserbacteria_56_78	8.142e-05	b	kaiserbacteria	448065150	36481.5	3.04178e-10	3.51928e-11
Ag	B	0.1	2020-02-18	S_p1_S3_coassembly_Katanobacteria_46_18	8.44982e-05	b	katanobacteria	253540950	21423.8	3.04178e-10	3.65233e-11
Ag	B	0.1	2020-02-18	S_p1_S3_coassembly_Kerfelbacteria_55_34	0.000172773	b	kerfeldbacteria	677229800	117007	3.04178e-10	7.46789e-11
Ag	B	0.1	2020-02-18	S_p1_S3_coassembly_Kerfelbacteria_59_32	0.000160802	b	kerfeldbacteria	399577100	64252.6	3.04178e-10	6.95044e-11
Ag	B	0.1	2020-02-18	S_p1_S3_coassembly_Komeilibacteria_52_33	4.54686e-05	b	komeilibacteria	470127450	21376	3.04178e-10	1.96532e-11
Ag	B	0.1	2020-02-18	S_p1_S3_coassembly_Lambdaproteobacteria_69_214	0.000343341	b	lambdaproteobacteria	2497878500	857625	3.04178e-10	1.48405e-10
Ag	B	0.1	2020-02-18	S_p1_S3_coassembly_Levybacteria_36_263	0.000664038	b	levybacteria	393470350	261279	3.04178e-10	2.87022e-10
Ag	B	0.1	2020-02-18	S_p1_S3_coassembly_Levybacteria_38_134	0.000549832	b	levybacteria	412776650	226958	3.04178e-10	2.37658e-10
Ag	B	0.1	2020-02-18	S_p1_S3_coassembly_Levybacteria_39_179	0.000470477	b	levybacteria	574175550	270136	3.04178e-10	2.03358e-10
Ag	B	0.1	2020-02-18	S_p1_S3_coassembly_Levybacteria_40_84	0.000205716	b	levybacteria	416900900	85763.3	3.04178e-10	8.89183e-11
Ag	B	0.1	2020-02-18	S_p1_S3_coassembly_Levybacteria_42_162	0.000295629	b	levybacteria	372905650	110242	3.04178e-10	1.27782e-10
Ag	B	0.1	2020-02-18	S_p1_S3_coassembly_Levybacteria_42_368	0.00232545	b	levybacteria	572773500	1.33196e+06	3.04178e-10	1.00515e-09
Ag	B	0.1	2020-02-18	S_p1_S3_coassembly_Levybacteria_43_56	0.000103014	b	levybacteria	505791650	52103.7	3.04178e-10	4.45266e-11
Ag	B	0.1	2020-02-18	S_p1_S3_coassembly_Levybacteria_43_83	0.000158938	b	levybacteria	394232150	62658.6	3.04178e-10	6.8699e-11
Ag	B	0.1	2020-02-18	S_p1_S3_coassembly_Liptonbacteria_47_66	5.97675e-05	b	liptonbacteria	450819200	26944.4	3.04178e-10	2.58338e-11
Ag	B	0.1	2020-02-18	S_p1_S3_coassembly_Liptonbacteria_48_121	0.00054438	b	liptonbacteria	455592150	248015	3.04178e-10	2.35301e-10
Ag	B	0.1	2020-02-18	S_p1_S3_coassembly_Liptonbacteria_51_1199	0.0028547	b	liptonbacteria	339250600	968459	3.04178e-10	1.23391e-09
Ag	B	0.1	2020-02-18	S_p1_S3_coassembly_Liptonbacteria_53_80	3.47681e-05	b	liptonbacteria	393341000	13675.7	3.04178e-10	1.50281e-11
Ag	B	0.1	2020-02-18	S_p1_S3_coassembly_Liptonbacteria_58_90	2.36178e-05	b	liptonbacteria	214663800	5069.9	3.04178e-10	1.02085e-11
Ag	B	0.1	2020-02-18	S_p1_S3_coassembly_Magasanikbacteria_52_34	0.000113404	b	magasanikbacteria	344535100	39071.6	3.04178e-10	4.90173e-11
Ag	B	0.1	2020-02-18	S_p1_S3_coassembly_Mamarchaeota_44_133	0.000209427	a	mamarchaeota	458040700	95926.2	3.04178e-10	9.05222e-11
Ag	B	0.1	2020-02-18	S_p1_S3_coassembly_Microgenomates_40_427	0.00174345	b	unknown_microgenomates	462673900	806651	3.04178e-10	7.53586e-10
Ag	B	0.1	2020-02-18	S_p1_S3_coassembly_Microgenomates_49_22	4.15836e-05	b	unknown_microgenomates	404847300	16835	3.04178e-10	1.7974e-11
Ag	B	0.1	2020-02-18	S_p1_S3_coassembly_Microgenomates_49_36	5.06883e-05	b	unknown_microgenomates	281273200	14257.3	3.04178e-10	2.19094e-11
Ag	B	0.1	2020-02-18	S_p1_S3_coassembly_Montesolbacteria_58_149	0.000291119	b	montesolbacteria	295718800	86089.5	3.04178e-10	1.25833e-10
Ag	B	0.1	2020-02-18	S_p1_S3_coassembly_Nealsonbacteria_48_27	5.20898e-05	b	nealsonbacteria	238432350	12419.9	3.04178e-10	2.25152e-11
Ag	B	0.1	2020-02-18	S_p1_S3_coassembly_Nitrospirae_61_32	0.000103103	b	nitrospirae	1244471800	128309	3.04178e-10	4.4565e-11
Ag	B	0.1	2020-02-18	S_p1_S3_coassembly_Niyogibacteria_44_56	6.1159e-05	b	niyogibacteria	447604300	27375	3.04178e-10	2.64352e-11
Ag	B	0.1	2020-02-18	S_p1_S3_coassembly_Niyogibacteria_51_33	5.74771e-05	b	niyogibacteria	167666200	9636.97	3.04178e-10	2.48438e-11
Ag	B	0.1	2020-02-18	S_p1_S3_coassembly_Omnitrophica_47_39	0.000458068	b	omnitrophica	721927050	330692	3.04178e-10	1.97994e-10
Ag	B	0.1	2020-02-18	S_p1_S3_coassembly_Pacearchaeota_34_115	9.16856e-05	a	pacearchaeota	269724000	24729.8	3.04178e-10	3.96299e-11
Ag	B	0.1	2020-02-18	S_p1_S3_coassembly_Pacearchaeota_38_135	6.62069e-05	a	pacearchaeota	491806250	32561	3.04178e-10	2.86171e-11
Ag	B	0.1	2020-02-18	S_p1_S3_coassembly_Pacearchaeota_38_79	8.59152e-05	a	pacearchaeota	431285400	37054	3.04178e-10	3.71358e-11
Ag	B	0.1	2020-02-18	S_p1_S3_coassembly_Parcubacteria_44_75	0.000186822	b	unknown_parcubacteria	246057500	45968.9	3.04178e-10	8.07514e-11
Ag	B	0.1	2020-02-18	S_p1_S3_coassembly_Parcubacteria_45_229	0.000272842	b	unknown_parcubacteria	348626200	95119.9	3.04178e-10	1.17933e-10
Ag	B	0.1	2020-02-18	S_p1_S3_coassembly_Parcubacteria_46_66	0.00045732	b	unknown_parcubacteria	305987500	139934	3.04178e-10	1.97671e-10
Ag	B	0.1	2020-02-18	S_p1_S3_coassembly_Parcubacteria_47_59	0.000224378	b	unknown_parcubacteria	490876100	110142	3.04178e-10	9.69845e-11
Ag	B	0.1	2020-02-18	S_p1_S3_coassembly_Parcubacteria_49_116	1.65603e-05	b	unknown_parcubacteria	437786050	7249.88	3.04178e-10	7.15799e-12
Ag	B	0.1	2020-02-18	S_p1_S3_coassembly_Parcubacteria_49_60	0.000157065	b	unknown_parcubacteria	369490550	58034.2	3.04178e-10	6.78895e-11
Ag	B	0.1	2020-02-18	S_p1_S3_coassembly_Parcubacteria_50_38	2.96258e-05	b	unknown_parcubacteria	411263450	12184	3.04178e-10	1.28054e-11
Ag	B	0.1	2020-02-18	S_p1_S3_coassembly_Parcubacteria_50_592	0.000565056	b	unknown_parcubacteria	310872250	175660	3.04178e-10	2.44238e-10
Ag	B	0.1	2020-02-18	S_p1_S3_coassembly_Parcubacteria_51_31	0.000190064	b	unknown_parcubacteria	650103350	123562	3.04178e-10	8.21529e-11
Ag	B	0.1	2020-02-18	S_p1_S3_coassembly_Parcubacteria_53_17	4.07657e-05	b	unknown_parcubacteria	382884450	15608.5	3.04178e-10	1.76204e-11
Ag	B	0.1	2020-02-18	S_p1_S3_coassembly_Parcubacteria_54_30	4.51476e-05	b	unknown_parcubacteria	440732500	19898	3.04178e-10	1.95145e-11
Ag	B	0.1	2020-02-18	S_p1_S3_coassembly_Parcubacteria_56_79	0.000212272	b	unknown_parcubacteria	241266350	51214.1	3.04178e-10	9.17519e-11
Ag	B	0.1	2020-02-18	S_p1_S3_coassembly_Peregrinibacteria_47_66	4.44164e-05	b	peregrinibacteria	225886700	10033.1	3.04178e-10	1.91984e-11
Ag	B	0.1	2020-02-18	S_p1_S3_coassembly_Peregrinibacteria_56_164	0.000911	b	peregrinibacteria	374153000	340853	3.04178e-10	3.93768e-10
Ag	B	0.1	2020-02-18	S_p1_S3_coassembly_RIFCSPHIGHO2_02_FULL_Deltaproteobacteria_44_16_curated_54_19	2.88047e-05	b	deltaproteobacteria	720294250	20747.8	3.04178e-10	1.24505e-11
Ag	B	0.1	2020-02-18	S_p1_S3_coassembly_RIFCSPHIGHO2_02_FULL_Deltaproteobacteria_44_53_curated_53_77	0.000260598	b	deltaproteobacteria	952874000	248317	3.04178e-10	1.1264e-10
Ag	B	0.1	2020-02-18	S_p1_S3_coassembly_RIFCSPLOWO2_12_FULL_Betaproteobacteria_68_19_curated_69_53	6.5326e-05	b	betaproteobacteria	563495400	36810.9	3.04178e-10	2.82364e-11
Ag	B	0.1	2020-02-18	S_p1_S3_coassembly_Roizmanbacteria_43_42	0.000169189	b	roizmanbacteria	710991450	120292	3.04178e-10	7.313e-11
Ag	B	0.1	2020-02-18	S_p1_S3_coassembly_Roizmanbacteria_44_27	6.69576e-05	b	roizmanbacteria	749195200	50164.3	3.04178e-10	2.89416e-11
Ag	B	0.1	2020-02-18	S_p1_S3_coassembly_Ryanbacteria_49_58	6.07659e-05	b	ryanbacteria	196444300	11937.1	3.04178e-10	2.62653e-11
Ag	B	0.1	2020-02-18	S_p1_S3_coassembly_Sungbacteria_52_71	0.000203135	b	sungbacteria	405399150	82350.6	3.04178e-10	8.78023e-11
Ag	B	0.1	2020-02-18	S_p1_S3_coassembly_Sungbacteria_53_63	0.000368214	b	sungbacteria	231758150	85336.5	3.04178e-10	1.59156e-10
Ag	B	0.1	2020-02-18	S_p1_S3_coassembly_Sungbacteria_56_177	0.000116386	b	sungbacteria	313904500	36534.1	3.04178e-10	5.03064e-11
Ag	B	0.1	2020-02-18	S_p1_S3_coassembly_Sungbacteria_59_124	0.000476705	b	sungbacteria	293512050	139919	3.04178e-10	2.0605e-10
Ag	B	0.1	2020-02-18	S_p1_S3_coassembly_Terrybacteria_59_22	4.32936e-05	b	terrybacteria	411401250	17811	3.04178e-10	1.87131e-11
Ag	B	0.1	2020-02-18	S_p1_S3_coassembly_Thaumarchaeota_33_100	0.000127906	a	thaumarchaeota	570932050	73025.5	3.04178e-10	5.52856e-11
Ag	B	0.1	2020-02-18	S_p1_S3_coassembly_Uhrbacteria_49_63	0.000327	b	uhrbacteria	525114850	171713	3.04178e-10	1.41342e-10
Ag	B	0.1	2020-02-18	S_p1_S3_coassembly_Uhrbacteria_56_20	5.86708e-05	b	uhrbacteria	473577000	27785.1	3.04178e-10	2.53597e-11
Ag	B	0.1	2020-02-18	S_p1_S3_coassembly_Uhrbacteria_60_33	1.54801e-05	b	uhrbacteria	527450300	8165	3.04178e-10	6.69109e-12
Ag	B	0.1	2020-02-18	S_p1_S3_coassembly_Uhrbacteria_63_22	9.08568e-05	b	uhrbacteria	631415200	57368.4	3.04178e-10	3.92717e-11
Ag	B	0.1	2020-02-18	S_p1_S3_coassembly_Vogelbacteria_51_133	6.87293e-05	b	vogelbacteria	304635500	20937.4	3.04178e-10	2.97074e-11
Ag	B	0.1	2020-02-18	S_p1_S3_coassembly_Wildermuthbacteria_49_67	4.55587e-05	b	wildermuthbacteria	337454650	15374	3.04178e-10	1.96922e-11
Ag	B	0.1	2020-02-18	S_p1_S3_coassembly_Woesearchaeota_37_158	0.000310067	a	woesearchaeota	530171200	164388	3.04178e-10	1.34022e-10
Ag	B	0.1	2020-02-18	S_p1_S3_coassembly_Woesearchaeota_37_38	0.000228905	a	woesearchaeota	491580700	112525	3.04178e-10	9.89413e-11
Ag	B	0.1	2020-02-18	S_p1_S3_coassembly_Woesearchaeota_39_34	9.41675e-05	a	woesearchaeota	562459300	52965.4	3.04178e-10	4.07027e-11
Ag	B	0.1	2020-02-18	S_p1_S3_coassembly_Woesearchaeota_39_91	0.000352961	a	woesearchaeota	574620800	202819	3.04178e-10	1.52563e-10
Ag	B	0.1	2020-02-18	S_p1_S3_coassembly_Woesearchaeota_42_60	0.000181012	a	woesearchaeota	194060100	35127.2	3.04178e-10	7.82401e-11
Ag	B	0.1	2020-02-18	S_p1_S3_coassembly_Woesearchaeota_45_29	2.75973e-05	a	woesearchaeota	431284100	11902.3	3.04178e-10	1.19286e-11
Ag	B	0.1	2020-02-18	S_p1_S3_coassembly_Woesearchaeota_45_47	6.97345e-05	a	woesearchaeota	736284900	51344.4	3.04178e-10	3.01418e-11
Ag	B	0.1	2020-02-18	S_p1_S3_coassembly_Woesearchaeota_49_30	9.77181e-05	a	woesearchaeota	658254350	64323.4	3.04178e-10	4.22374e-11
Ag	B	0.1	2020-02-18	S_p1_S3_coassembly_Woesearchaeota_52_42	5.44984e-05	a	woesearchaeota	535388750	29177.8	3.04178e-10	2.35562e-11
Ag	B	0.1	2020-02-18	S_p1_S3_coassembly_Woesearchaeota_55_21	1.17554e-05	a	woesearchaeota	419917550	4936.3	3.04178e-10	5.08113e-12
Ag	B	0.1	2020-02-18	S_p1_S3_coassembly_Woesearchaeota_57_86	7.40663e-05	a	woesearchaeota	650037700	48145.9	3.04178e-10	3.20142e-11
Ag	B	0.1	2020-02-18	S_p1_S3_coassembly_Woesearchaeota-I_38_69	0.000265379	a	woesearchaeota	358465250	95129.3	3.04178e-10	1.14707e-10
Ag	B	0.1	2020-02-18	S_p1_S3_coassembly_Woesearchaeota-I_44_80	3.1453e-05	a	woesearchaeota	482870700	15187.7	3.04178e-10	1.35952e-11
Ag	B	0.1	2020-02-18	S_p1_S3_coassembly_Woesearchaeota-I_45_28	3.0733e-06	a	woesearchaeota	422366750	1298.06	3.04178e-10	1.3284e-12
Ag	B	0.1	2020-02-18	S_p1_S3_coassembly_Woesearchaeota-I_45_30	0.000107881	a	woesearchaeota	265185700	28608.6	3.04178e-10	4.66304e-11
Ag	B	0.1	2020-02-18	S_p1_S3_coassembly_Woesearchaeota-II_29_154	0.000594484	a	woesearchaeota	602336800	358080	3.04178e-10	2.56958e-10
Ag	B	0.1	2020-02-18	S_p1_S3_coassembly_Woesearchaeota-II_31_108	0.00054022	a	woesearchaeota	592957950	320328	3.04178e-10	2.33503e-10
Ag	B	0.1	2020-02-18	S_p1_S3_coassembly_Woesearchaeota-II_33_315	0.000539999	a	woesearchaeota	496028000	267855	3.04178e-10	2.33408e-10
Ag	B	0.1	2020-02-18	S_p1_S3_coassembly_Woesearchaeota-II_46_22	0.000171564	a	woesearchaeota	460386550	78985.5	3.04178e-10	7.41562e-11
Ag	B	0.1	2020-02-18	S_p1_S3_coassembly_Woesebacteria_44_55	7.49803e-05	b	woesebacteria	434380700	32570	3.04178e-10	3.24093e-11
Ag	B	0.1	2020-02-18	S_p1_S3_coassembly_Woesebacteria_45_39	5.7932e-05	b	woesebacteria	179342800	10389.7	3.04178e-10	2.50404e-11
Ag	B	0.1	2020-02-18	S_p1_S3_coassembly_Wolfebacteria_50_65	0.000154356	b	wolfebacteria	473646550	73110.3	3.04178e-10	6.67185e-11
Ag	B	0.1	2020-02-18	S_p1_S3_coassembly_Yanofskybacteria_42_316	0.000221678	b	yanofskybacteria	391048450	86686.9	3.04178e-10	9.58176e-11
Ag	B	0.1	2020-02-18	S_p1_S3_coassembly_Yanofskybacteria_45_39	7.74998e-05	b	yanofskybacteria	338215800	26211.7	3.04178e-10	3.34983e-11
Ag	B	0.1	2020-02-18	S_p1_S3_coassembly_Zambryskibacteria_40_87	0.000158839	b	zambryskibacteria	274113450	43539.9	3.04178e-10	6.86561e-11
Ag	B	0.1	2020-02-18	S_p2_S4_coassembly_Acidobacteria_59_51	0.000122359	b	acidobacteria	2254027100	275801	3.04178e-10	5.28881e-11
Ag	B	0.1	2020-02-18	S_p2_S4_coassembly_Acidobacteria_70_31	0.000273554	b	acidobacteria	772463900	211311	3.04178e-10	1.1824e-10
Ag	B	0.1	2020-02-18	S_p2_S4_coassembly_Acidobacteria_70_65	0.000387879	b	acidobacteria	1206686000	468048	3.04178e-10	1.67656e-10
Ag	B	0.1	2020-02-18	S_p2_S4_coassembly_Actinobacteria_72_53	0.000272556	b	actinobacteria	1082373500	295007	3.04178e-10	1.17809e-10
Ag	B	0.1	2020-02-18	S_p2_S4_coassembly_Aenigmarchaeota_39_39	0.000109661	a	aenigmarchaeota	488374250	53555.7	3.04178e-10	4.73996e-11
Ag	B	0.1	2020-02-18	S_p2_S4_coassembly_Aenigmarchaeota_40_40	0.000208177	a	aenigmarchaeota	617208800	128488	3.04178e-10	8.99817e-11
Ag	B	0.1	2020-02-18	S_p2_S4_coassembly_Aenigmarchaeota_44_80	0.000612569	a	aenigmarchaeota	530039250	324686	3.04178e-10	2.64775e-10
Ag	B	0.1	2020-02-18	S_p2_S4_coassembly_Aenigmarchaeota_45_36	0.000145324	a	aenigmarchaeota	564411900	82022.8	3.04178e-10	6.28146e-11
Ag	B	0.1	2020-02-18	S_p2_S4_coassembly_Aenigmarchaeota_49_229	0.000686507	a	aenigmarchaeota	615368000	422455	3.04178e-10	2.96734e-10
Ag	B	0.1	2020-02-18	S_p2_S4_coassembly_Aenigmarchaeota_49_73	0.000349112	a	aenigmarchaeota	479418550	167371	3.04178e-10	1.50899e-10
Ag	B	0.1	2020-02-18	S_p2_S4_coassembly_Aenigmarchaeota_52_24	8.85154e-05	a	aenigmarchaeota	663260000	58708.7	3.04178e-10	3.82596e-11
Ag	B	0.1	2020-02-18	S_p2_S4_coassembly_Aenigmarchaeota_58_22	4.48038e-05	a	aenigmarchaeota	546184600	24471.1	3.04178e-10	1.93659e-11
Ag	B	0.1	2020-02-18	S_p2_S4_coassembly_Aenigmarchaeota_63_33	0.000126292	a	aenigmarchaeota	640224650	80855.5	3.04178e-10	5.45883e-11
Ag	B	0.1	2020-02-18	S_p2_S4_coassembly_Alphaproteobacteria_71_98	0.00065397	b	alphaproteobacteria	2185994850	1.42958e+06	3.04178e-10	2.8267e-10
Ag	B	0.1	2020-02-18	S_p2_S4_coassembly_Bacteria_61_68	0.000238472	b	unknown_bacteria	1895175100	451946	3.04178e-10	1.03076e-10
Ag	B	0.1	2020-02-18	S_p2_S4_coassembly_Berkelbacteria_54_22	0.000556203	b	berkelbacteria	359928400	200193	3.04178e-10	2.40412e-10
Ag	B	0.1	2020-02-18	S_p2_S4_coassembly_Berkelbacteria_54_56	0.000258445	b	berkelbacteria	296183550	76547.2	3.04178e-10	1.1171e-10
Ag	B	0.1	2020-02-18	S_p2_S4_coassembly_Betaproteobacteria_61_95	0.000393655	b	betaproteobacteria	2750689500	1.08282e+06	3.04178e-10	1.70152e-10
Ag	B	0.1	2020-02-18	S_p2_S4_coassembly_Betaproteobacteria_63_71	0.000299828	b	betaproteobacteria	1823261050	546664	3.04178e-10	1.29597e-10
Ag	B	0.1	2020-02-18	S_p2_S4_coassembly_Betaproteobacteria_63_76	0.000322049	b	betaproteobacteria	3047936450	981583	3.04178e-10	1.39201e-10
Ag	B	0.1	2020-02-18	S_p2_S4_coassembly_Chloroflexi_49_27	6.56396e-05	b	chloroflexi	620790300	40748.4	3.04178e-10	2.83719e-11
Ag	B	0.1	2020-02-18	S_p2_S4_coassembly_Chloroflexi_51_30	0.000209333	b	chloroflexi	808857400	169320	3.04178e-10	9.04814e-11
Ag	B	0.1	2020-02-18	S_p2_S4_coassembly_Chloroflexi_56_118	0.000557058	b	chloroflexi	1132910350	631097	3.04178e-10	2.40781e-10
Ag	B	0.1	2020-02-18	S_p2_S4_coassembly_Chloroflexi_61_34	8.68418e-05	b	chloroflexi	524432350	45542.7	3.04178e-10	3.75363e-11
Ag	B	0.1	2020-02-18	S_p2_S4_coassembly_Chloroflexi_61_37	0.000120138	b	chloroflexi	1216840300	146189	3.04178e-10	5.19281e-11
Ag	B	0.1	2020-02-18	S_p2_S4_coassembly_Chloroflexi_63_28	0.000382403	b	chloroflexi	841562800	321816	3.04178e-10	1.65289e-10
Ag	B	0.1	2020-02-18	S_p2_S4_coassembly_Chloroflexi_65_57	0.000311049	b	chloroflexi	1142175450	355273	3.04178e-10	1.34447e-10
Ag	B	0.1	2020-02-18	S_p2_S4_coassembly_Chloroflexi_66_61	0.000289449	b	chloroflexi	1272044800	368193	3.04178e-10	1.25111e-10
Ag	B	0.1	2020-02-18	S_p2_S4_coassembly_Colwellbacteria_60_19	0.00012178	b	colwellbacteria	258481600	31478	3.04178e-10	5.2638e-11
Ag	B	0.1	2020-02-18	S_p2_S4_coassembly_Deltaproteobacteria_48_23	0.000155849	b	deltaproteobacteria	2537351700	395443	3.04178e-10	6.73637e-11
Ag	B	0.1	2020-02-18	S_p2_S4_coassembly_Deltaproteobacteria_49_37	0.000525347	b	deltaproteobacteria	1233268400	647894	3.04178e-10	2.27075e-10
Ag	B	0.1	2020-02-18	S_p2_S4_coassembly_Deltaproteobacteria_51_61	0.00067794	b	deltaproteobacteria	803657400	544831	3.04178e-10	2.93031e-10
Ag	B	0.1	2020-02-18	S_p2_S4_coassembly_Deltaproteobacteria_52_21	0.000674518	b	deltaproteobacteria	1070619550	722152	3.04178e-10	2.91552e-10
Ag	B	0.1	2020-02-18	S_p2_S4_coassembly_Deltaproteobacteria_53_32	0.000496659	b	deltaproteobacteria	1230892000	611333	3.04178e-10	2.14675e-10
Ag	B	0.1	2020-02-18	S_p2_S4_coassembly_Deltaproteobacteria_54_33	0.000332951	b	deltaproteobacteria	901796350	300254	3.04178e-10	1.43914e-10
Ag	B	0.1	2020-02-18	S_p2_S4_coassembly_Deltaproteobacteria_63_23	0.000123878	b	deltaproteobacteria	1557778950	192975	3.04178e-10	5.35447e-11
Ag	B	0.1	2020-02-18	S_p2_S4_coassembly_Diapherotrites_52_80	0.000350727	a	diapherotrites	679194100	238212	3.04178e-10	1.51597e-10
Ag	B	0.1	2020-02-18	S_p2_S4_coassembly_Doudnabacteria_47_31	0.000232521	b	doudnabacteria	334789650	77845.8	3.04178e-10	1.00504e-10
Ag	B	0.1	2020-02-18	S_p2_S4_coassembly_DPANN_51_18	5.09173e-05	a	unknown_dpann	397228650	20225.8	3.04178e-10	2.20084e-11
Ag	B	0.1	2020-02-18	S_p2_S4_coassembly_Elusimicrobia_52_32	0.000305823	b	elusimicrobia	1543585550	472065	3.04178e-10	1.32188e-10
Ag	B	0.1	2020-02-18	S_p2_S4_coassembly_Elusimicrobia_60_19	8.72366e-05	b	elusimicrobia	1474882500	128664	3.04178e-10	3.77069e-11
Ag	B	0.1	2020-02-18	S_p2_S4_coassembly_Elusimicrobia_62_34	0.000142556	b	elusimicrobia	1806140700	257477	3.04178e-10	6.16181e-11
Ag	B	0.1	2020-02-18	S_p2_S4_coassembly_Elusimicrobia_62_53	0.000273326	b	elusimicrobia	1820528450	497598	3.04178e-10	1.18142e-10
Ag	B	0.1	2020-02-18	S_p2_S4_coassembly_Elusimicrobia_63_32	7.27011e-05	b	elusimicrobia	1139312850	82829.2	3.04178e-10	3.14241e-11
Ag	B	0.1	2020-02-18	S_p2_S4_coassembly_Elusimicrobia_69_76	0.000219311	b	elusimicrobia	933443550	204715	3.04178e-10	9.47945e-11
Ag	B	0.1	2020-02-18	S_p2_S4_coassembly_Elusimicrobia_70_34	5.99939e-05	b	elusimicrobia	3216362500	192962	3.04178e-10	2.59316e-11
Ag	B	0.1	2020-02-18	S_p2_S4_coassembly_Elusimicrobia_71_33	0.000132836	b	elusimicrobia	2794251850	371176	3.04178e-10	5.74165e-11
Ag	B	0.1	2020-02-18	S_p2_S4_coassembly_Euryarchaeota_61_78	0.000251299	a	euryarchaeota	673627500	169282	3.04178e-10	1.08621e-10
Ag	B	0.1	2020-02-18	S_p2_S4_coassembly_Euryarchaeota_62_92	0.000170705	a	euryarchaeota	1733154800	295858	3.04178e-10	7.3785e-11
Ag	B	0.1	2020-02-18	S_p2_S4_coassembly_Euryarchaeota_67_55	0.000696796	a	euryarchaeota	1007231550	701835	3.04178e-10	3.01181e-10
Ag	B	0.1	2020-02-18	S_p2_S4_coassembly_Euryarchaeota_68_50	0.000322575	a	euryarchaeota	975881400	314795	3.04178e-10	1.39429e-10
Ag	B	0.1	2020-02-18	S_p2_S4_coassembly_Gammaproteobacteria_44_58	0.000232745	b	gammaproteobacteria	945527700	220067	3.04178e-10	1.00601e-10
Ag	B	0.1	2020-02-18	S_p2_S4_coassembly_Gemmatimonadetes_68_26	4.98178e-05	b	gemmatimonadetes	1775255950	88439.3	3.04178e-10	2.15331e-11
Ag	B	0.1	2020-02-18	S_p2_S4_coassembly_Gemmatimonadetes_70_78	0.000524535	b	gemmatimonadetes	1838805800	964518	3.04178e-10	2.26724e-10
Ag	B	0.1	2020-02-18	S_p2_S4_coassembly_Ignavibacteriales_51_42	0.000200085	b	ignavibacteria	1811940000	362541	3.04178e-10	8.64841e-11
Ag	B	0.1	2020-02-18	S_p2_S4_coassembly_Ignavibacteriales_54_21	1.35352e-05	b	ignavibacteria	1348614800	18253.8	3.04178e-10	5.85042e-12
Ag	B	0.1	2020-02-18	S_p2_S4_coassembly_Jacksonbacteria_46_39	0.000482405	b	jacksonbacteria	405387450	195561	3.04178e-10	2.08514e-10
Ag	B	0.1	2020-02-18	S_p2_S4_coassembly_Kerfelbacteria_47_26	4.4327e-05	b	kerfeldbacteria	789256650	34985.4	3.04178e-10	1.91598e-11
Ag	B	0.1	2020-02-18	S_p2_S4_coassembly_Kerfelbacteria_56_46	0.000300241	b	kerfeldbacteria	457814500	137455	3.04178e-10	1.29775e-10
Ag	B	0.1	2020-02-18	S_p2_S4_coassembly_Kerfelbacteria_58_88	0.000429536	b	kerfeldbacteria	619083400	265919	3.04178e-10	1.85662e-10
Ag	B	0.1	2020-02-18	S_p2_S4_coassembly_Latescibacteria-like_68_47	0.000335826	b	latescibacteria	941376800	316139	3.04178e-10	1.45157e-10
Ag	B	0.1	2020-02-18	S_p2_S4_coassembly_Magasanikbacteria_45_150	0.000655199	b	magasanikbacteria	446647500	292643	3.04178e-10	2.83202e-10
Ag	B	0.1	2020-02-18	S_p2_S4_coassembly_Micrarchaeota_40_33	0.000428983	a	micrarchaeota	485755400	208381	3.04178e-10	1.85423e-10
Ag	B	0.1	2020-02-18	S_p2_S4_coassembly_Micrarchaeota_46_17	0.000130726	a	micrarchaeota	301519400	39416.4	3.04178e-10	5.65046e-11
Ag	B	0.1	2020-02-18	S_p2_S4_coassembly_Micrarchaeota_56_85	0.00025038	a	micrarchaeota	824849350	206525	3.04178e-10	1.08223e-10
Ag	B	0.1	2020-02-18	S_p2_S4_coassembly_Montesolbacteria_58_38	0.000261574	b	montesolbacteria	325222950	85069.9	3.04178e-10	1.13062e-10
Ag	B	0.1	2020-02-18	S_p2_S4_coassembly_NC10_61_204	0.000911713	b	nc10	1887306850	1.72068e+06	3.04178e-10	3.94076e-10
Ag	B	0.1	2020-02-18	S_p2_S4_coassembly_NC10_71_167	0.000391296	b	nc10	1051794250	411563	3.04178e-10	1.69133e-10
Ag	B	0.1	2020-02-18	S_p2_S4_coassembly_NC10_71_405	0.00154475	b	nc10	1079938600	1.66823e+06	3.04178e-10	6.67698e-10
Ag	B	0.1	2020-02-18	S_p2_S4_coassembly_Nealsonbacteria_51_38	0.000724698	b	nealsonbacteria	309439650	224250	3.04178e-10	3.13242e-10
Ag	B	0.1	2020-02-18	S_p2_S4_coassembly_Nitrospinae_39_55	0.000180879	b	nitrospinae	1380030600	249618	3.04178e-10	7.81825e-11
Ag	B	0.1	2020-02-18	S_p2_S4_coassembly_Nitrospinae_58_131	0.000415522	b	nitrospinae	1923097800	799089	3.04178e-10	1.79604e-10
Ag	B	0.1	2020-02-18	S_p2_S4_coassembly_Nitrospinae_58_95	0.000220699	b	nitrospinae	1074552050	237152	3.04178e-10	9.53942e-11
Ag	B	0.1	2020-02-18	S_p2_S4_coassembly_Nitrospirae_61_61	7.889e-05	b	nitrospirae	1605679400	126672	3.04178e-10	3.40992e-11
Ag	B	0.1	2020-02-18	S_p2_S4_coassembly_Omnitrophica_43_29	9.89349e-05	b	omnitrophica	759937750	75184.4	3.04178e-10	4.27633e-11
Ag	B	0.1	2020-02-18	S_p2_S4_coassembly_Omnitrophica_46_49	0.000467263	b	omnitrophica	545618450	254947	3.04178e-10	2.01968e-10
Ag	B	0.1	2020-02-18	S_p2_S4_coassembly_Omnitrophica_47_36	0.000299749	b	omnitrophica	870168650	260832	3.04178e-10	1.29563e-10
Ag	B	0.1	2020-02-18	S_p2_S4_coassembly_Omnitrophica_48_47	0.000307723	b	omnitrophica	692941600	213234	3.04178e-10	1.33009e-10
Ag	B	0.1	2020-02-18	S_p2_S4_coassembly_Omnitrophica_49_33	0.000189002	b	omnitrophica	1249690650	236195	3.04178e-10	8.16939e-11
Ag	B	0.1	2020-02-18	S_p2_S4_coassembly_Omnitrophica_49_42	0.000285783	b	omnitrophica	1306542900	373388	3.04178e-10	1.23526e-10
Ag	B	0.1	2020-02-18	S_p2_S4_coassembly_Omnitrophica_49_72	0.000269564	b	omnitrophica	513820450	138508	3.04178e-10	1.16516e-10
Ag	B	0.1	2020-02-18	S_p2_S4_coassembly_Omnitrophica_50_22	0.000114937	b	omnitrophica	738047050	84829	3.04178e-10	4.96801e-11
Ag	B	0.1	2020-02-18	S_p2_S4_coassembly_Omnitrophica_51_121	0.000841503	b	omnitrophica	1042555800	877314	3.04178e-10	3.63729e-10
Ag	B	0.1	2020-02-18	S_p2_S4_coassembly_Omnitrophica_51_20	0.000126684	b	omnitrophica	883615200	111940	3.04178e-10	5.47574e-11
Ag	B	0.1	2020-02-18	S_p2_S4_coassembly_Omnitrophica_52_44	1.18481e-05	b	omnitrophica	904527650	10717	3.04178e-10	5.1212e-12
Ag	B	0.1	2020-02-18	S_p2_S4_coassembly_Omnitrophica_53_61	0.000469774	b	omnitrophica	840367450	394783	3.04178e-10	2.03054e-10
Ag	B	0.1	2020-02-18	S_p2_S4_coassembly_Omnitrophica_57_22	4.36742e-05	b	omnitrophica	679416400	29673	3.04178e-10	1.88776e-11
Ag	B	0.1	2020-02-18	S_p2_S4_coassembly_Omnitrophica_61_33	0.000445346	b	omnitrophica	746148000	332294	3.04178e-10	1.92495e-10
Ag	B	0.1	2020-02-18	S_p2_S4_coassembly_Omnitrophica_64_53	0.00019811	b	omnitrophica	631090200	125025	3.04178e-10	8.56303e-11
Ag	B	0.1	2020-02-18	S_p2_S4_coassembly_Omnitrophica_65_43	0.000232476	b	omnitrophica	973388650	226290	3.04178e-10	1.00485e-10
Ag	B	0.1	2020-02-18	S_p2_S4_coassembly_Omnitrophica_65_73	0.000317224	b	omnitrophica	716636050	227334	3.04178e-10	1.37116e-10
Ag	B	0.1	2020-02-18	S_p2_S4_coassembly_Omnitrophica_67_50	0.00016413	b	omnitrophica	900444350	147790	3.04178e-10	7.09432e-11
Ag	B	0.1	2020-02-18	S_p2_S4_coassembly_Omnitrophica_68_36	0.000281333	b	omnitrophica	900500900	253340	3.04178e-10	1.21603e-10
Ag	B	0.1	2020-02-18	S_p2_S4_coassembly_Omnitrophica_68_85	0.000678069	b	omnitrophica	446633200	302848	3.04178e-10	2.93087e-10
Ag	B	0.1	2020-02-18	S_p2_S4_coassembly_Parcubacteria_44_41	0.000549666	b	unknown_parcubacteria	444314650	244225	3.04178e-10	2.37586e-10
Ag	B	0.1	2020-02-18	S_p2_S4_coassembly_Parcubacteria_51_46	0.000243449	b	unknown_parcubacteria	148356000	36117.2	3.04178e-10	1.05228e-10
Ag	B	0.1	2020-02-18	S_p2_S4_coassembly_Peregrinibacteria_42_45	0.000926706	b	peregrinibacteria	745048200	690441	3.04178e-10	4.00557e-10
Ag	B	0.1	2020-02-18	S_p2_S4_coassembly_Peregrinibacteria_43_19	0.000142644	b	peregrinibacteria	834596100	119050	3.04178e-10	6.16559e-11
Ag	B	0.1	2020-02-18	S_p2_S4_coassembly_Planctomycetes_39_40	0.000306882	b	planctomycetes	2240692350	687628	3.04178e-10	1.32646e-10
Ag	B	0.1	2020-02-18	S_p2_S4_coassembly_Planctomycetes_41_115	0.00149134	b	planctomycetes	1554116850	2.31772e+06	3.04178e-10	6.44615e-10
Ag	B	0.1	2020-02-18	S_p2_S4_coassembly_Planctomycetes_70_32	0.000296529	b	planctomycetes	1526994300	452798	3.04178e-10	1.28171e-10
Ag	B	0.1	2020-02-18	S_p2_S4_coassembly_RIFCSPHIGHO2_02_FULL_Deltaproteobacteria_44_53_curated_54_27	0.000191935	b	deltaproteobacteria	785619900	150788	3.04178e-10	8.29616e-11
Ag	B	0.1	2020-02-18	S_p2_S4_coassembly_RIFCSPLOWO2_02_FULL_Elusimicrobia_39_32_curated_49_52	0.000222096	b	elusimicrobia	667337450	148213	3.04178e-10	9.59983e-11
Ag	B	0.1	2020-02-18	S_p2_S4_coassembly_RIFCSPLOWO2_12_FULL_Elusimicrobia_59_9_curated_60_33	4.49116e-05	b	elusimicrobia	1489404150	66891.5	3.04178e-10	1.94125e-11
Ag	B	0.1	2020-02-18	S_p2_S4_coassembly_Roizmanbacteria_37_64	0.00140996	b	roizmanbacteria	681248100	960531	3.04178e-10	6.09437e-10
Ag	B	0.1	2020-02-18	S_p2_S4_coassembly_Rokubacteria_67_47	0.000221996	b	rokubacteria	1382670900	306948	3.04178e-10	9.5955e-11
Ag	B	0.1	2020-02-18	S_p2_S4_coassembly_Rokubacteria_70_111	0.000383838	b	rokubacteria	1307584200	501900	3.04178e-10	1.65909e-10
Ag	B	0.1	2020-02-18	S_p2_S4_coassembly_Rokubacteria_72_125	0.00066249	b	rokubacteria	2234534900	1.48036e+06	3.04178e-10	2.86353e-10
Ag	B	0.1	2020-02-18	S_p2_S4_coassembly_Rokubacteria_72_193	0.000428012	b	rokubacteria	1656296850	708915	3.04178e-10	1.85003e-10
Ag	B	0.1	2020-02-18	S_p2_S4_coassembly_Sungbacteria_49_53	5.00715e-05	b	sungbacteria	490389250	24554.5	3.04178e-10	2.16428e-11
Ag	B	0.1	2020-02-18	S_p2_S4_coassembly_Tectomicrobia_69_93	0.000307408	b	tectomicrobia	1014786500	311953	3.04178e-10	1.32873e-10
Ag	B	0.1	2020-02-18	S_p2_S4_coassembly_Thaumarchaeota_48_37	0.000177698	a	thaumarchaeota	903702800	160586	3.04178e-10	7.68076e-11
Ag	B	0.1	2020-02-18	S_p2_S4_coassembly_Uhrbacteria_44_36	0.000335277	b	uhrbacteria	489861450	164239	3.04178e-10	1.44919e-10
Ag	B	0.1	2020-02-18	S_p2_S4_coassembly_Uhrbacteria_44_41	0.000369376	b	uhrbacteria	599484600	221435	3.04178e-10	1.59658e-10
Ag	B	0.1	2020-02-18	S_p2_S4_coassembly_Uhrbacteria_48_44	0.000318288	b	uhrbacteria	607207250	193267	3.04178e-10	1.37576e-10
Ag	B	0.1	2020-02-18	S_p2_S4_coassembly_Uhrbacteria_48_664	0.00259858	b	uhrbacteria	593895900	1.54329e+06	3.04178e-10	1.1232e-09
Ag	B	0.1	2020-02-18	S_p2_S4_coassembly_Uhrbacteria_49_27	8.28092e-05	b	uhrbacteria	543441600	45002	3.04178e-10	3.57932e-11
Ag	B	0.1	2020-02-18	S_p2_S4_coassembly_Uhrbacteria_50_25	1.45482e-05	b	uhrbacteria	421157750	6127.11	3.04178e-10	6.2883e-12
Ag	B	0.1	2020-02-18	S_p2_S4_coassembly_Uhrbacteria_51_101	0.000680861	b	uhrbacteria	570092250	388153	3.04178e-10	2.94293e-10
Ag	B	0.1	2020-02-18	S_p2_S4_coassembly_Uhrbacteria_52_107	0.000480363	b	uhrbacteria	303045600	145572	3.04178e-10	2.07631e-10
Ag	B	0.1	2020-02-18	S_p2_S4_coassembly_Uhrbacteria_53_22	0.000252005	b	uhrbacteria	416890500	105059	3.04178e-10	1.08926e-10
Ag	B	0.1	2020-02-18	S_p2_S4_coassembly_Uhrbacteria_53_34	6.58461e-05	b	uhrbacteria	364263250	23985.3	3.04178e-10	2.84611e-11
Ag	B	0.1	2020-02-18	S_p2_S4_coassembly_Uhrbacteria_56_31	0.000181306	b	uhrbacteria	476568300	86404.7	3.04178e-10	7.83672e-11
Ag	B	0.1	2020-02-18	S_p2_S4_coassembly_Uhrbacteria_59_539	0.00245598	b	uhrbacteria	610062700	1.4983e+06	3.04178e-10	1.06157e-09
Ag	B	0.1	2020-02-18	S_p2_S4_coassembly_Uhrbacteria_60_31	0.000453996	b	uhrbacteria	698633650	317177	3.04178e-10	1.96234e-10
Ag	B	0.1	2020-02-18	S_p2_S4_coassembly_Uhrbacteria_61_26	9.48692e-05	b	uhrbacteria	711138350	67465.1	3.04178e-10	4.1006e-11
Ag	B	0.1	2020-02-18	S_p2_S4_coassembly_Uhrbacteria_62_22	8.48551e-05	b	uhrbacteria	550056000	46675	3.04178e-10	3.66775e-11
Ag	B	0.1	2020-02-18	S_p2_S4_coassembly_Uhrbacteria_63_108	0.00032579	b	uhrbacteria	543680150	177125	3.04178e-10	1.40818e-10
Ag	B	0.1	2020-02-18	S_p2_S4_coassembly_Woesearchaeota_34_95	0.000645598	a	woesearchaeota	899823600	580924	3.04178e-10	2.79051e-10
Ag	B	0.1	2020-02-18	S_p2_S4_coassembly_Woesearchaeota_39_97	0.000686915	a	woesearchaeota	680068350	467149	3.04178e-10	2.9691e-10
Ag	B	0.1	2020-02-18	S_p2_S4_coassembly_Woesearchaeota_45_88	0.000309243	a	woesearchaeota	690743950	213607	3.04178e-10	1.33666e-10
Ag	B	0.1	2020-02-18	S_p2_S4_coassembly_Woesearchaeota_48_40	0.000130999	a	woesearchaeota	722044050	94587	3.04178e-10	5.66226e-11
Ag	B	0.1	2020-02-18	S_p2_S4_coassembly_Woesearchaeota_48_44	0.000228331	a	woesearchaeota	649312950	148258	3.04178e-10	9.86931e-11
Ag	B	0.1	2020-02-18	S_p2_S4_coassembly_Woesearchaeota_49_28	0.000129166	a	woesearchaeota	634646350	81975	3.04178e-10	5.58306e-11
Ag	B	0.1	2020-02-18	S_p2_S4_coassembly_Woesearchaeota_52_30	0.000169598	a	woesearchaeota	819215800	138937	3.04178e-10	7.33065e-11
Ag	B	0.1	2020-02-18	S_p2_S4_coassembly_Woesearchaeota-II_39_41	0.000269432	a	woesearchaeota	602579900	162354	3.04178e-10	1.16459e-10
Ag	B	0.1	2020-02-18	S_p65_S5_coassembly_Acidobacteria_54_125	0.00119783	b	acidobacteria	2273662950	2.72346e+06	3.04178e-10	5.17746e-10
Ag	B	0.1	2020-02-18	S_p65_S5_coassembly_Acidobacteria_54_40	0.000535443	b	acidobacteria	2298601500	1.23077e+06	3.04178e-10	2.31438e-10
Ag	B	0.1	2020-02-18	S_p65_S5_coassembly_Acidobacteria_57_14	0.000149187	b	acidobacteria	3037727550	453190	3.04178e-10	6.44842e-11
Ag	B	0.1	2020-02-18	S_p65_S5_coassembly_Acidobacteria_58_16	9.49751e-05	b	acidobacteria	1837842500	174549	3.04178e-10	4.10518e-11
Ag	B	0.1	2020-02-18	S_p65_S5_coassembly_Acidobacteria_58_19	0.000111616	b	acidobacteria	1866315100	208312	3.04178e-10	4.82448e-11
Ag	B	0.1	2020-02-18	S_p65_S5_coassembly_Acidobacteria_59_101	0.00028707	b	acidobacteria	1801139600	517054	3.04178e-10	1.24083e-10
Ag	B	0.1	2020-02-18	S_p65_S5_coassembly_Acidobacteria_60_18	0.000224651	b	acidobacteria	2502407050	562167	3.04178e-10	9.71023e-11
Ag	B	0.1	2020-02-18	S_p65_S5_coassembly_Acidobacteria_60_37	0.000493618	b	acidobacteria	2118386400	1.04567e+06	3.04178e-10	2.1336e-10
Ag	B	0.1	2020-02-18	S_p65_S5_coassembly_Acidobacteria_61_43	0.000360163	b	acidobacteria	2159237600	777679	3.04178e-10	1.55676e-10
Ag	B	0.1	2020-02-18	S_p65_S5_coassembly_Acidobacteria_63_32	0.000663902	b	acidobacteria	1121142750	744328	3.04178e-10	2.86963e-10
Ag	B	0.1	2020-02-18	S_p65_S5_coassembly_Acidobacteria_65_44	0.00052477	b	acidobacteria	1988276550	1.04339e+06	3.04178e-10	2.26825e-10
Ag	B	0.1	2020-02-18	S_p65_S5_coassembly_Acidobacteria_66_36	0.000491507	b	acidobacteria	1891878950	929871	3.04178e-10	2.12447e-10
Ag	B	0.1	2020-02-18	S_p65_S5_coassembly_Acidobacteria_66_43	0.00107717	b	acidobacteria	1221194650	1.31543e+06	3.04178e-10	4.65592e-10
Ag	B	0.1	2020-02-18	S_p65_S5_coassembly_Acidobacteria_68_39	0.000237652	b	acidobacteria	2718641900	646090	3.04178e-10	1.02722e-10
Ag	B	0.1	2020-02-18	S_p65_S5_coassembly_Actinobacteria_73_24	0.000248265	b	actinobacteria	1848581150	458938	3.04178e-10	1.07309e-10
Ag	B	0.1	2020-02-18	S_p65_S5_coassembly_Alphaproteobacteria_61_20	0.000330082	b	alphaproteobacteria	1948724700	643239	3.04178e-10	1.42674e-10
Ag	B	0.1	2020-02-18	S_p65_S5_coassembly_Armatimonadetes_69_20	0.000199908	b	armatimonadetes	2424765200	484731	3.04178e-10	8.64078e-11
Ag	B	0.1	2020-02-18	S_p65_S5_coassembly_Betaproteobacteria_62_47	4.29378e-05	b	betaproteobacteria	3383380650	145275	3.04178e-10	1.85593e-11
Ag	B	0.1	2020-02-18	S_p65_S5_coassembly_Chloroflexi_51_19	8.10938e-05	b	chloroflexi	641862650	52051.1	3.04178e-10	3.50518e-11
Ag	B	0.1	2020-02-18	S_p65_S5_coassembly_Chloroflexi_52_19	0.000179589	b	chloroflexi	971427600	174458	3.04178e-10	7.76252e-11
Ag	B	0.1	2020-02-18	S_p65_S5_coassembly_Chloroflexi_53_17	0.000228521	b	chloroflexi	1064194300	243191	3.04178e-10	9.87755e-11
Ag	B	0.1	2020-02-18	S_p65_S5_coassembly_Chloroflexi_53_26	0.000186229	b	chloroflexi	1279046600	238196	3.04178e-10	8.04952e-11
Ag	B	0.1	2020-02-18	S_p65_S5_coassembly_Chloroflexi_53_41	0.000220014	b	chloroflexi	897588900	197482	3.04178e-10	9.50981e-11
Ag	B	0.1	2020-02-18	S_p65_S5_coassembly_Chloroflexi_54_18	0.000104878	b	chloroflexi	941924100	98787.5	3.04178e-10	4.53324e-11
Ag	B	0.1	2020-02-18	S_p65_S5_coassembly_Chloroflexi_56_73	0.000535885	b	chloroflexi	267007650	143085	3.04178e-10	2.31629e-10
Ag	B	0.1	2020-02-18	S_p65_S5_coassembly_Chloroflexi_57_104	0.000334865	b	chloroflexi	626742350	209874	3.04178e-10	1.44741e-10
Ag	B	0.1	2020-02-18	S_p65_S5_coassembly_Chloroflexi_57_27	0.000580993	b	chloroflexi	1814890350	1.05444e+06	3.04178e-10	2.51127e-10
Ag	B	0.1	2020-02-18	S_p65_S5_coassembly_Chloroflexi_59_50	0.000210465	b	chloroflexi	2173905500	457530	3.04178e-10	9.09707e-11
Ag	B	0.1	2020-02-18	S_p65_S5_coassembly_Chloroflexi_59_59	0.000182564	b	chloroflexi	663494000	121130	3.04178e-10	7.89111e-11
Ag	B	0.1	2020-02-18	S_p65_S5_coassembly_Chloroflexi_59_63	0.000578516	b	chloroflexi	4245771400	2.45625e+06	3.04178e-10	2.50056e-10
Ag	B	0.1	2020-02-18	S_p65_S5_coassembly_Chloroflexi_60_21	0.000180454	b	chloroflexi	3482513450	628435	3.04178e-10	7.79991e-11
Ag	B	0.1	2020-02-18	S_p65_S5_coassembly_Chloroflexi_60_34	0.000314068	b	chloroflexi	4256025150	1.33668e+06	3.04178e-10	1.35752e-10
Ag	B	0.1	2020-02-18	S_p65_S5_coassembly_Chloroflexi_60_41	0.00027276	b	chloroflexi	803361000	219125	3.04178e-10	1.17897e-10
Ag	B	0.1	2020-02-18	S_p65_S5_coassembly_Chloroflexi_62_20	7.63085e-05	b	chloroflexi	911333800	69542.5	3.04178e-10	3.29834e-11
Ag	B	0.1	2020-02-18	S_p65_S5_coassembly_Chloroflexi_63_16	3.89884e-05	b	chloroflexi	1483384500	57834.7	3.04178e-10	1.68522e-11
Ag	B	0.1	2020-02-18	S_p65_S5_coassembly_Chloroflexi_63_27	0.00022189	b	chloroflexi	1613619800	358046	3.04178e-10	9.59092e-11
Ag	B	0.1	2020-02-18	S_p65_S5_coassembly_Chloroflexi_63_32	0.000154129	b	chloroflexi	1564216550	241092	3.04178e-10	6.66204e-11
Ag	B	0.1	2020-02-18	S_p65_S5_coassembly_Chloroflexi_63_37	0.000100201	b	chloroflexi	2002259350	200629	3.04178e-10	4.33108e-11
Ag	B	0.1	2020-02-18	S_p65_S5_coassembly_Chloroflexi_64_18	8.17505e-05	b	chloroflexi	1567860450	128173	3.04178e-10	3.53356e-11
Ag	B	0.1	2020-02-18	S_p65_S5_coassembly_Chloroflexi_64_30	8.50679e-05	b	chloroflexi	1487098600	126504	3.04178e-10	3.67695e-11
Ag	B	0.1	2020-02-18	S_p65_S5_coassembly_Chloroflexi_64_89	0.000467681	b	chloroflexi	1036758450	484873	3.04178e-10	2.02149e-10
Ag	B	0.1	2020-02-18	S_p65_S5_coassembly_Chloroflexi_65_24	0.000145752	b	chloroflexi	910908050	132767	3.04178e-10	6.29996e-11
Ag	B	0.1	2020-02-18	S_p65_S5_coassembly_Chloroflexi_65_25	0.000108489	b	chloroflexi	1197817400	129950	3.04178e-10	4.6893e-11
Ag	B	0.1	2020-02-18	S_p65_S5_coassembly_Chloroflexi_65_67	0.000318978	b	chloroflexi	926177850	295431	3.04178e-10	1.37874e-10
Ag	B	0.1	2020-02-18	S_p65_S5_coassembly_Chloroflexi_67_50	0.000241577	b	chloroflexi	589016350	142293	3.04178e-10	1.04419e-10
Ag	B	0.1	2020-02-18	S_p65_S5_coassembly_Chloroflexi_68_29	0.000250923	b	chloroflexi	2254936450	565815	3.04178e-10	1.08458e-10
Ag	B	0.1	2020-02-18	S_p65_S5_coassembly_Chloroflexi_69_44	0.000454506	b	chloroflexi	2869292400	1.30411e+06	3.04178e-10	1.96454e-10
Ag	B	0.1	2020-02-18	S_p65_S5_coassembly_Chloroflexi_71_33	0.000247351	b	chloroflexi	2654843100	656678	3.04178e-10	1.06914e-10
Ag	B	0.1	2020-02-18	S_p65_S5_coassembly_Cyanobacteria_54_12	6.14859e-05	b	cyanobacteria	1344376800	82660.3	3.04178e-10	2.65765e-11
Ag	B	0.1	2020-02-18	S_p65_S5_coassembly_Deltaproteobacteria_43_16	0.000251984	b	deltaproteobacteria	769496650	193901	3.04178e-10	1.08917e-10
Ag	B	0.1	2020-02-18	S_p65_S5_coassembly_Deltaproteobacteria_54_58	0.000304194	b	deltaproteobacteria	2372012500	721551	3.04178e-10	1.31484e-10
Ag	B	0.1	2020-02-18	S_p65_S5_coassembly_Deltaproteobacteria_55_23	0.000494999	b	deltaproteobacteria	5425059900	2.6854e+06	3.04178e-10	2.13957e-10
Ag	B	0.1	2020-02-18	S_p65_S5_coassembly_Deltaproteobacteria_61_53	0.00109669	b	deltaproteobacteria	1904121700	2.08824e+06	3.04178e-10	4.74032e-10
Ag	B	0.1	2020-02-18	S_p65_S5_coassembly_Deltaproteobacteria_62_25	0.000253186	b	deltaproteobacteria	672567350	170285	3.04178e-10	1.09436e-10
Ag	B	0.1	2020-02-18	S_p65_S5_coassembly_Deltaproteobacteria_64_25	0.000261577	b	deltaproteobacteria	3532289800	923966	3.04178e-10	1.13063e-10
Ag	B	0.1	2020-02-18	S_p65_S5_coassembly_Deltaproteobacteria_66_63	0.000252738	b	deltaproteobacteria	3835600600	969401	3.04178e-10	1.09243e-10
Ag	B	0.1	2020-02-18	S_p65_S5_coassembly_Gemmatimonadetes_65_21	0.000106017	b	gemmatimonadetes	3017373450	319893	3.04178e-10	4.58245e-11
Ag	B	0.1	2020-02-18	S_p65_S5_coassembly_Gemmatimonadetes_67_19	0.000137615	b	gemmatimonadetes	1953040050	268767	3.04178e-10	5.94822e-11
Ag	B	0.1	2020-02-18	S_p65_S5_coassembly_Gemmatimonadetes_69_40	0.000743608	b	gemmatimonadetes	1126431800	837624	3.04178e-10	3.21415e-10
Ag	B	0.1	2020-02-18	S_p65_S5_coassembly_Gemmatimonadetes_69_45	0.00052039	b	gemmatimonadetes	1832743900	953742	3.04178e-10	2.24932e-10
Ag	B	0.1	2020-02-18	S_p65_S5_coassembly_Gemmatimonadetes_69_46	0.000600143	b	gemmatimonadetes	2697195150	1.6187e+06	3.04178e-10	2.59404e-10
Ag	B	0.1	2020-02-18	S_p65_S5_coassembly_Gemmatimonadetes_71_46	0.000357035	b	gemmatimonadetes	1413657700	504725	3.04178e-10	1.54324e-10
Ag	B	0.1	2020-02-18	S_p65_S5_coassembly_Hydrogenedentes_59_18	8.50776e-05	b	hydrogenedentes	3473579200	295524	3.04178e-10	3.67737e-11
Ag	B	0.1	2020-02-18	S_p65_S5_coassembly_Ignavibacteriae_45_22	0.00109143	b	ignavibacteria	2202450250	2.40381e+06	3.04178e-10	4.71755e-10
Ag	B	0.1	2020-02-18	S_p65_S5_coassembly_Ignavibacteriae_52_13	7.12641e-05	b	ignavibacteria	1139106150	81177.3	3.04178e-10	3.0803e-11
Ag	B	0.1	2020-02-18	S_p65_S5_coassembly_Latescibacteria-like_55_20	0.000224381	b	latescibacteria	1515254650	339994	3.04178e-10	9.69859e-11
Ag	B	0.1	2020-02-18	S_p65_S5_coassembly_Latescibacteria-like_62_34	0.000442954	b	latescibacteria	2439551400	1.08061e+06	3.04178e-10	1.91461e-10
Ag	B	0.1	2020-02-18	S_p65_S5_coassembly_Melainabacteria_47_13	0.000201673	b	melainabacteria	1523616900	307273	3.04178e-10	8.71708e-11
Ag	B	0.1	2020-02-18	S_p65_S5_coassembly_NC10_65_130	0.000384517	b	nc10	1100706100	423240	3.04178e-10	1.66203e-10
Ag	B	0.1	2020-02-18	S_p65_S5_coassembly_NC10_65_48	0.000241941	b	nc10	1883516700	455700	3.04178e-10	1.04576e-10
Ag	B	0.1	2020-02-18	S_p65_S5_coassembly_Omnitrophica_60_22	0.000263082	b	omnitrophica	888676750	233795	3.04178e-10	1.13714e-10
Ag	B	0.1	2020-02-18	S_p65_S5_coassembly_Planctomycetes_52_288	0.00179012	b	planctomycetes	1313923650	2.35208e+06	3.04178e-10	7.73757e-10
Ag	B	0.1	2020-02-18	S_p65_S5_coassembly_Planctomycetes_64_35	0.000299888	b	planctomycetes	2608521500	782263	3.04178e-10	1.29623e-10
Ag	B	0.1	2020-02-18	S_p65_S5_coassembly_Planctomycetes_64_41	0.000556734	b	planctomycetes	4041644100	2.25012e+06	3.04178e-10	2.40641e-10
Ag	B	0.1	2020-02-18	S_p65_S5_coassembly_Planctomycetes_67_16	0.000107069	b	planctomycetes	3165149000	338888	3.04178e-10	4.6279e-11
Ag	B	0.1	2020-02-18	S_p65_S5_coassembly_Planctomycetes_69_23	0.000413021	b	planctomycetes	2825100850	1.16683e+06	3.04178e-10	1.78523e-10
Ag	B	0.1	2020-02-18	S_p65_S5_coassembly_Planctomycetes_69_29	0.000710827	b	planctomycetes	5192724550	3.69113e+06	3.04178e-10	3.07246e-10
Ag	B	0.1	2020-02-18	S_p65_S5_coassembly_Planctomycetes_71_22	0.00018766	b	planctomycetes	5915304850	1.11007e+06	3.04178e-10	8.11138e-11
Ag	B	0.1	2020-02-18	S_p65_S5_coassembly_Planctomycetes_73_34	0.000493446	b	planctomycetes	2652768950	1.309e+06	3.04178e-10	2.13286e-10
Ag	B	0.1	2020-02-18	S_p65_S5_coassembly_RBG_16_Chloroflexi_68_14_curated_71_28	0.000299079	b	chloroflexi	747176950	223465	3.04178e-10	1.29273e-10
Ag	B	0.1	2020-02-18	S_p65_S5_coassembly_Rokubacteria_67_27	0.000284612	b	rokubacteria	1448524350	412267	3.04178e-10	1.2302e-10
Ag	B	0.1	2020-02-18	S_p65_S5_coassembly_Rokubacteria_67_43	0.000348218	b	rokubacteria	2891023200	1.00671e+06	3.04178e-10	1.50513e-10
Ag	B	0.1	2020-02-18	S_p65_S5_coassembly_Rokubacteria_68_51	0.000624315	b	rokubacteria	2969668650	1.85401e+06	3.04178e-10	2.69852e-10
Ag	B	0.1	2020-02-18	S_p65_S5_coassembly_Rokubacteria_71_44	0.000170884	b	rokubacteria	2703903800	462055	3.04178e-10	7.38626e-11
Ag	B	0.1	2020-02-18	S_p65_S5_coassembly_Rokubacteria_71_62	0.000345665	b	rokubacteria	1228100900	424512	3.04178e-10	1.4941e-10
Ag	B	0.1	2020-02-18	S_p65_S5_coassembly_Rokubacteria_72_66	0.000428853	b	rokubacteria	1714224850	735150	3.04178e-10	1.85366e-10
Ag	B	0.1	2020-02-18	S_p65_S5_coassembly_Tectomicrobia_47_24	0.000151093	b	tectomicrobia	1340430650	202530	3.04178e-10	6.53081e-11
Ag	B	0.1	2020-02-18	S_p65_S5_coassembly_Tectomicrobia_50_15	0.000201284	b	tectomicrobia	1947260900	391953	3.04178e-10	8.70026e-11
Ag	B	0.1	2020-02-18	S_p65_S5_coassembly_Uhrbacteria_49_37	0.000535644	b	uhrbacteria	690786850	370016	3.04178e-10	2.31525e-10
Ag	B	0.1	2020-02-18	S_p65_S5_coassembly_Uhrbacteria_51_35	0.00152279	b	uhrbacteria	483431650	736164	3.04178e-10	6.58206e-10
Ag	B	0.1	2020-02-18	S_p65_S5_coassembly_Uhrbacteria_58_36	0.000923757	b	uhrbacteria	498208100	460223	3.04178e-10	3.99282e-10
Ag	B	0.1	2020-02-18	S_p65_S5_coassembly_Verrucomicrobia_59_29	0.000220526	b	verrucomicrobia	6559662850	1.44658e+06	3.04178e-10	9.53196e-11
Ag	B	0.1	2020-02-18	S_p65_S5_coassembly_Verrucomicrobia_64_31	0.000102908	b	verrucomicrobia	4404394150	453246	3.04178e-10	4.44805e-11
Ag	B	0.1	2020-02-18	S_p65_S5_coassembly_WOR_2_61_36	0.000518397	b	omnitrophica	1170289900	606675	3.04178e-10	2.24071e-10
Ag	S	0.1	2020-02-18	B_1_S1_Biohub_coassembly_Acidobacteria_57_70	3.62864e-07	b	acidobacteria	2255995950	818.62	5.55149e-10	6.60736e-15
Ag	S	0.1	2020-02-18	B_1_S1_Biohub_coassembly_Acidobacteria_58_25	1.03403e-06	b	acidobacteria	1529547500	1581.6	5.55149e-10	1.88286e-14
Ag	S	0.1	2020-02-18	B_1_S1_Biohub_coassembly_Acidobacteria_60_29	1.00325e-05	b	acidobacteria	1787534450	17933.5	5.55149e-10	1.82681e-13
Ag	S	0.1	2020-02-18	B_1_S1_Biohub_coassembly_Acidobacteria_62_56	6.65844e-06	b	acidobacteria	4180371000	27834.8	5.55149e-10	1.21243e-13
Ag	S	0.1	2020-02-18	B_1_S1_Biohub_coassembly_Acidobacteria_65_34	1.18763e-05	b	acidobacteria	2483005200	29488.9	5.55149e-10	2.16255e-13
Ag	S	0.1	2020-02-18	B_1_S1_Biohub_coassembly_Acidobacteria_65_68	9.17273e-06	b	acidobacteria	1271116600	11659.6	5.55149e-10	1.67025e-13
Ag	S	0.1	2020-02-18	B_1_S1_Biohub_coassembly_Armatimonadetes_56_30	2.84428e-07	b	armatimonadetes	2498640300	710.684	5.55149e-10	5.17912e-15
Ag	S	0.1	2020-02-18	B_1_S1_Biohub_coassembly_Chloroflexi_52_39	8.83144e-06	b	chloroflexi	1503992750	13282.4	5.55149e-10	1.60811e-13
Ag	S	0.1	2020-02-18	B_1_S1_Biohub_coassembly_Chloroflexi_53_259	3.08414e-05	b	chloroflexi	1360487050	41959.3	5.55149e-10	5.61588e-13
Ag	S	0.1	2020-02-18	B_1_S1_Biohub_coassembly_Chloroflexi_53_31	6.49681e-06	b	chloroflexi	726752650	4721.58	5.55149e-10	1.183e-13
Ag	S	0.1	2020-02-18	B_1_S1_Biohub_coassembly_Chloroflexi_53_56	1.32724e-05	b	chloroflexi	866404500	11499.3	5.55149e-10	2.41676e-13
Ag	S	0.1	2020-02-18	B_1_S1_Biohub_coassembly_Chloroflexi_54_26	5.4166e-06	b	chloroflexi	600877550	3254.71	5.55149e-10	9.86303e-14
Ag	S	0.1	2020-02-18	B_1_S1_Biohub_coassembly_Chloroflexi_54_266	2.46017e-05	b	chloroflexi	1180901800	29052.2	5.55149e-10	4.4797e-13
Ag	S	0.1	2020-02-18	B_1_S1_Biohub_coassembly_Chloroflexi_56_133	1.88448e-05	b	chloroflexi	378489800	7132.57	5.55149e-10	3.43143e-13
Ag	S	0.1	2020-02-18	B_1_S1_Biohub_coassembly_Chloroflexi_56_24	7.12527e-06	b	chloroflexi	813748000	5798.17	5.55149e-10	1.29743e-13
Ag	S	0.1	2020-02-18	B_1_S1_Biohub_coassembly_Chloroflexi_56_35	3.31066e-06	b	chloroflexi	1358408350	4497.23	5.55149e-10	6.02835e-14
Ag	S	0.1	2020-02-18	B_1_S1_Biohub_coassembly_Chloroflexi_56_59	9.25078e-06	b	chloroflexi	610693200	5649.39	5.55149e-10	1.68447e-13
Ag	S	0.1	2020-02-18	B_1_S1_Biohub_coassembly_Chloroflexi_58_16	4.02913e-06	b	chloroflexi	1051438700	4236.39	5.55149e-10	7.33661e-14
Ag	S	0.1	2020-02-18	B_1_S1_Biohub_coassembly_Chloroflexi_58_32	5.28659e-06	b	chloroflexi	1598221300	8449.14	5.55149e-10	9.62629e-14
Ag	S	0.1	2020-02-18	B_1_S1_Biohub_coassembly_Chloroflexi_59_166	1.62236e-05	b	chloroflexi	870600250	14124.3	5.55149e-10	2.95414e-13
Ag	S	0.1	2020-02-18	B_1_S1_Biohub_coassembly_Chloroflexi_60_123	2.18716e-05	b	chloroflexi	3248727950	71054.9	5.55149e-10	3.98258e-13
Ag	S	0.1	2020-02-18	B_1_S1_Biohub_coassembly_Chloroflexi_60_22	2.06255e-06	b	chloroflexi	884106600	1823.51	5.55149e-10	3.75568e-14
Ag	S	0.1	2020-02-18	B_1_S1_Biohub_coassembly_Chloroflexi_60_58	5.84063e-06	b	chloroflexi	2067223600	12073.9	5.55149e-10	1.06351e-13
Ag	S	0.1	2020-02-18	B_1_S1_Biohub_coassembly_Chloroflexi_62_39	8.0902e-06	b	chloroflexi	433834050	3509.81	5.55149e-10	1.47314e-13
Ag	S	0.1	2020-02-18	B_1_S1_Biohub_coassembly_Chloroflexi_63_30	6.16796e-06	b	chloroflexi	1200037800	7401.78	5.55149e-10	1.12312e-13
Ag	S	0.1	2020-02-18	B_1_S1_Biohub_coassembly_Chloroflexi_63_39	4.97744e-06	b	chloroflexi	888793750	4423.92	5.55149e-10	9.06337e-14
Ag	S	0.1	2020-02-18	B_1_S1_Biohub_coassembly_Chloroflexi_63_43	1.15331e-05	b	chloroflexi	1422661500	16407.6	5.55149e-10	2.10004e-13
Ag	S	0.1	2020-02-18	B_1_S1_Biohub_coassembly_Chloroflexi_63_52	5.85212e-06	b	chloroflexi	610205050	3570.99	5.55149e-10	1.06561e-13
Ag	S	0.1	2020-02-18	B_1_S1_Biohub_coassembly_Chloroflexi_64_166	1.51497e-05	b	chloroflexi	1315742350	19933.1	5.55149e-10	2.7586e-13
Ag	S	0.1	2020-02-18	B_1_S1_Biohub_coassembly_Chloroflexi_64_227	4.53369e-05	b	chloroflexi	2100121400	95212.9	5.55149e-10	8.25534e-13
Ag	S	0.1	2020-02-18	B_1_S1_Biohub_coassembly_Chloroflexi_66_63	2.55959e-05	b	chloroflexi	1881287200	48153.3	5.55149e-10	4.66074e-13
Ag	S	0.1	2020-02-18	B_1_S1_Biohub_coassembly_Chloroflexi_68_27	2.06353e-07	b	chloroflexi	1179431500	243.379	5.55149e-10	3.75746e-15
Ag	S	0.1	2020-02-18	B_1_S1_Biohub_coassembly_Chloroflexi_68_36	6.11378e-06	b	chloroflexi	2731152450	16697.7	5.55149e-10	1.11325e-13
Ag	S	0.1	2020-02-18	B_1_S1_Biohub_coassembly_Chloroflexi_68_44	6.41032e-06	b	chloroflexi	1036002500	6641.1	5.55149e-10	1.16725e-13
Ag	S	0.1	2020-02-18	B_1_S1_Biohub_coassembly_Deltaproteobacteria_70_50	6.72371e-06	b	deltaproteobacteria	5085628600	34194.3	5.55149e-10	1.22431e-13
Ag	S	0.1	2020-02-18	B_1_S1_Biohub_coassembly_Elusimicrobia_49_21	4.54977e-06	b	elusimicrobia	740530050	3369.24	5.55149e-10	8.28462e-14
Ag	S	0.1	2020-02-18	B_1_S1_Biohub_coassembly_Firmicutes_60_59	2.95885e-06	b	firmicutes	694551650	2055.07	5.55149e-10	5.38774e-14
Ag	S	0.1	2020-02-18	B_1_S1_Biohub_coassembly_Firmicutes_63_60	9.14934e-06	b	firmicutes	1230538400	11258.6	5.55149e-10	1.66599e-13
Ag	S	0.1	2020-02-18	B_1_S1_Biohub_coassembly_Liptonbacteria_53_280	0.00285248	b	liptonbacteria	543915450	1.55151e+06	5.55149e-10	5.19406e-11
Ag	S	0.1	2020-02-18	B_1_S1_Biohub_coassembly_NC10_59_32	6.7442e-06	b	nc10	1454111100	9806.81	5.55149e-10	1.22804e-13
Ag	S	0.1	2020-02-18	B_1_S1_Biohub_coassembly_NC10_62_56	1.2187e-05	b	nc10	1080887600	13172.8	5.55149e-10	2.21912e-13
Ag	S	0.1	2020-02-18	B_1_S1_Biohub_coassembly_Nitrospirae-like_64_68	8.111e-06	b	nitrospirae	2140823750	17364.2	5.55149e-10	1.47692e-13
Ag	S	0.1	2020-02-18	B_1_S1_Biohub_coassembly_Omnitrophica_57_48	9.77076e-06	b	omnitrophica	1071533450	10469.7	5.55149e-10	1.77915e-13
Ag	S	0.1	2020-02-18	B_1_S1_Biohub_coassembly_Omnitrophica_66_59	0.000337805	b	omnitrophica	636696450	215079	5.55149e-10	6.15106e-12
Ag	S	0.1	2020-02-18	B_1_S1_Biohub_coassembly_Planctomycetes_65_30	5.96027e-06	b	planctomycetes	2918522100	17395.2	5.55149e-10	1.0853e-13
Ag	S	0.1	2020-02-18	B_1_S1_Biohub_coassembly_Planctomycetes_68_34	6.96e-06	b	planctomycetes	2420234050	16844.8	5.55149e-10	1.26734e-13
Ag	S	0.1	2020-02-18	B_1_S1_Biohub_coassembly_Planctomycetes_68_49	7.33584e-06	b	planctomycetes	3479366800	25524.1	5.55149e-10	1.33577e-13
Ag	S	0.1	2020-02-18	B_1_S1_Biohub_coassembly_Rokubacteria_70_49	4.26785e-06	b	rokubacteria	1052227150	4490.75	5.55149e-10	7.77129e-14
Ag	S	0.1	2020-02-18	B_1_S1_Biohub_coassembly_Tectomicrobia_62_36	3.24711e-06	b	tectomicrobia	2025041200	6575.53	5.55149e-10	5.91262e-14
Ag	S	0.1	2020-02-18	B_1_S1_Biohub_coassembly_Tectomicrobia_67_59	2.18617e-05	b	tectomicrobia	1687720450	36896.5	5.55149e-10	3.98078e-13
Ag	S	0.1	2020-02-18	B_1_S1_Biohub_coassembly_Thaumarchaeota_49_231	2.4023e-05	a	thaumarchaeota	1439645350	34584.6	5.55149e-10	4.37433e-13
Ag	S	0.1	2020-02-18	B_1_S1_Biohub_coassembly_Verrucomicrobia_59_41	1.30105e-05	b	verrucomicrobia	3612618750	47002	5.55149e-10	2.36907e-13
Ag	S	0.1	2020-02-18	B_1_S1_Biohub_coassembly_Verrucomicrobia_64_32	8.16189e-06	b	verrucomicrobia	5196882600	42416.4	5.55149e-10	1.48619e-13
Ag	S	0.1	2020-02-18	B_1_S1_Biohub_coassembly_Wallbacteria-like_67_38	4.12253e-06	b	wallbacteria	2912927550	12008.6	5.55149e-10	7.50667e-14
Ag	S	0.1	2020-02-18	B_2_S2_coassembly_Acidobacteria_66_26	4.57537e-07	b	acidobacteria	1019976750	466.677	5.55149e-10	8.33125e-15
Ag	S	0.1	2020-02-18	B_2_S2_coassembly_Bacteria_67_28	3.29617e-06	b	unknown_bacteria	1361112350	4486.46	5.55149e-10	6.00197e-14
Ag	S	0.1	2020-02-18	B_2_S2_coassembly_Betaproteobacteria_64_41	9.79613e-06	b	betaproteobacteria	2306228600	22592.1	5.55149e-10	1.78377e-13
Ag	S	0.1	2020-02-18	B_2_S2_coassembly_Chloroflexi_58_44	8.20218e-05	b	chloroflexi	846574950	69437.6	5.55149e-10	1.49353e-12
Ag	S	0.1	2020-02-18	B_2_S2_coassembly_Chloroflexi_59_33	1.16582e-05	b	chloroflexi	2294615700	26751	5.55149e-10	2.12282e-13
Ag	S	0.1	2020-02-18	B_2_S2_coassembly_Chloroflexi_61_20	4.10773e-06	b	chloroflexi	832772200	3420.8	5.55149e-10	7.47972e-14
Ag	S	0.1	2020-02-18	B_2_S2_coassembly_Chloroflexi_61_24	1.88436e-05	b	chloroflexi	915883800	17258.6	5.55149e-10	3.43122e-13
Ag	S	0.1	2020-02-18	B_2_S2_coassembly_Chloroflexi_63_24	1.06704e-05	b	chloroflexi	1188435300	12681	5.55149e-10	1.94295e-13
Ag	S	0.1	2020-02-18	B_2_S2_coassembly_Chloroflexi_65_35	1.03515e-05	b	chloroflexi	1007730100	10431.5	5.55149e-10	1.88489e-13
Ag	S	0.1	2020-02-18	B_2_S2_coassembly_Deltaproteobacteria_70_44	9.5877e-06	b	deltaproteobacteria	1698438950	16284.1	5.55149e-10	1.74582e-13
Ag	S	0.1	2020-02-18	B_2_S2_coassembly_Gammaproteobacteria_63_34	1.26452e-06	b	gammaproteobacteria	1100219250	1391.25	5.55149e-10	2.30255e-14
Ag	S	0.1	2020-02-18	B_2_S2_coassembly_Gemmatimonadetes_70_44	5.242e-06	b	gemmatimonadetes	1177296900	6171.39	5.55149e-10	9.54511e-14
Ag	S	0.1	2020-02-18	B_2_S2_coassembly_RIFCSPLOWO2_02_FULL_Gammaproteobacteria_61_13_curated_63_49	1.48566e-06	b	gammaproteobacteria	1677826150	2492.68	5.55149e-10	2.70522e-14
Ag	S	0.1	2020-02-18	B_2_S2_coassembly_Rokubacteria_69_29	8.80275e-06	b	rokubacteria	1963048750	17280.2	5.55149e-10	1.60288e-13
Ag	S	0.1	2020-02-18	B_2_S2_coassembly_Rokubacteria_71_87	1.69274e-05	b	rokubacteria	2569450650	43494.2	5.55149e-10	3.0823e-13
Ag	S	0.1	2020-02-18	B_2_S2_coassembly_Tectomicrobia_70_43	5.52752e-06	b	tectomicrobia	958357400	5297.34	5.55149e-10	1.0065e-13
Ag	S	0.1	2020-02-18	GD18-4_B1_Deltaproteobacteria_Maxbin2_440	2.73199e-06	b	deltaproteobacteria	202632950	553.591	5.55149e-10	4.97465e-14
Ag	S	0.1	2020-02-18	GD18-4_B1_GD2018-4_B1_QB3_180703_Alphaproteobacteria_54_66	2.01232e-06	b	alphaproteobacteria	1596812100	3213.3	5.55149e-10	3.66421e-14
Ag	S	0.1	2020-02-18	GD18-4_B1_GD2018-4_B1_QB3_180703_Betaproteobacteria_55_24	2.12558e-07	b	betaproteobacteria	2456320750	522.109	5.55149e-10	3.87044e-15
Ag	S	0.1	2020-02-18	GD18-4_B1_GD2018-4_B1_QB3_180703_Betaproteobacteria_58_115	1.11729e-07	b	betaproteobacteria	1073704450	119.964	5.55149e-10	2.03446e-15
Ag	S	0.1	2020-02-18	GD18-4_B1_GD2018-4_B1_QB3_180703_Betaproteobacteria_65_20	1.26479e-06	b	betaproteobacteria	2265121950	2864.91	5.55149e-10	2.30305e-14
Ag	S	0.1	2020-02-18	GD18-4_B1_GD2018-4_B1_QB3_180703_Deltaproteobacteria_47_27	7.58988e-06	b	deltaproteobacteria	1951439100	14811.2	5.55149e-10	1.38203e-13
Ag	S	0.1	2020-02-18	GD18-4_B1_GD2018-4_B1_QB3_180703_Deltaproteobacteria_53_25	0.0052402	b	deltaproteobacteria	1249144650	6.54576e+06	5.55149e-10	9.54182e-11
Ag	S	0.1	2020-02-18	GD18-4_B1_GD2018-4_B1_QB3_180703_Deltaproteobacteria_57_74	1.21254e-07	b	deltaproteobacteria	2221960650	269.422	5.55149e-10	2.2079e-15
Ag	S	0.1	2020-02-18	GD18-4_B1_GD2018-4_B1_QB3_180703_Ignavibacteriae_31_15	7.58517e-07	b	ignavibacteria	2373716150	1800.5	5.55149e-10	1.38118e-14
Ag	S	0.1	2020-02-18	GD18-4_B1_GD2018-4_B1_QB3_180703_Ignavibacteriae_38_923	3.29986e-06	b	ignavibacteria	2513353050	8293.72	5.55149e-10	6.00869e-14
Ag	S	0.1	2020-02-18	GD18-4_B1_GD2018-4_B1_QB3_180703_Kaiserbacteria_58_26	0.000136291	b	kaiserbacteria	558395500	76104.3	5.55149e-10	2.48171e-12
Ag	S	0.1	2020-02-18	GD18-4_B1_GD2018-4_B1_QB3_180703_RBG_16_Deltaproteobacteria_71_12_curated_71_39	2.02417e-06	b	deltaproteobacteria	4492002450	9092.57	5.55149e-10	3.68579e-14
Ag	S	0.1	2020-02-18	GD18-4_B1_GD2018-4_B1_QB3_180703_Uhrbacteria_63_9	2.08333e-05	b	uhrbacteria	471379350	9820.41	5.55149e-10	3.79352e-13
Ag	S	0.1	2020-02-18	GD18-4_B1_Microgenomates_Maxbin2_199	0.00159241	b	unknown_microgenomates	254922200	405941	5.55149e-10	2.89961e-11
Ag	S	0.1	2020-02-18	GD18-4_Sp2_Peregrinibacteria	0.00198951	b	peregrinibacteria	467676950	930450	5.55149e-10	3.62269e-11
Ag	S	0.1	2020-02-18	GD18-Feb_Sp1_Woesearchaeota_Maxbin2_028_sub	0.00489485	a	woesearchaeota	999418550	4.892e+06	5.55149e-10	8.91298e-11
Ag	S	0.1	2020-02-18	GD18-Feb_Sp1_Woesearchaeota-II_31_13	0.00202554	a	woesearchaeota	478856300	969943	5.55149e-10	3.68829e-11
Ag	S	0.1	2020-02-18	GD2017-1_B_2_S2_Biohub_170907_Acidobacteria_61_30	3.12315e-06	b	acidobacteria	1428445200	4461.25	5.55149e-10	5.68692e-14
Ag	S	0.1	2020-02-18	GD2017-1_B_2_S2_Biohub_170907_Acidobacteria_69_32	1.46051e-05	b	acidobacteria	1654119350	24158.5	5.55149e-10	2.65942e-13
Ag	S	0.1	2020-02-18	GD2017-1_B_2_S2_Biohub_170907_Betaproteobacteria_68_58	4.13852e-06	b	betaproteobacteria	1270784450	5259.17	5.55149e-10	7.53579e-14
Ag	S	0.1	2020-02-18	GD2017-1_B_2_S2_Rokubacteria_70_49	1.3125e-05	b	rokubacteria	1781990600	23388.6	5.55149e-10	2.38991e-13
Ag	S	0.1	2020-02-18	GD2017-1_B_2_S2_Rokubacteria_72_48	5.06786e-06	b	rokubacteria	1636162450	8291.84	5.55149e-10	9.22801e-14
Ag	S	0.1	2020-02-18	GD2017-1_S_2p5_S6_Biohub_170907_Acidobacteria_58_128	8.63918e-07	b	acidobacteria	1238846050	1070.26	5.55149e-10	1.5731e-14
Ag	S	0.1	2020-02-18	GD2017-1_S_2p5_S6_Biohub_170907_Alphaproteobacteria_36_30	6.67502e-06	b	alphaproteobacteria	505596000	3374.86	5.55149e-10	1.21545e-13
Ag	S	0.1	2020-02-18	GD2017-1_S_2p5_S6_Biohub_170907_Gemmatimonadetes_70_173	3.54993e-06	b	gemmatimonadetes	1278223050	4537.6	5.55149e-10	6.46403e-14
Ag	S	0.1	2020-02-18	GD2017-1_S_2p5_S6_Biohub_170907_Omnitrophica_63_724	0.00736149	b	omnitrophica	1107115100	8.15002e+06	5.55149e-10	1.34045e-10
Ag	S	0.1	2020-02-18	GD2017-1_S_p1_S3_Biohub_170907_Candidatus_Saccharibacteria_48_53	0.00031063	b	saccharibacteria	245744850	76335.7	5.55149e-10	5.65623e-12
Ag	S	0.1	2020-02-18	GD2017-1_S_p1_S3_Biohub_170907_Liptonbacteria_58_33	3.15764e-05	b	liptonbacteria	241347600	7620.9	5.55149e-10	5.74972e-13
Ag	S	0.1	2020-02-18	GD2017-1_S_p1_S3_Biohub_170907_Niyogibacteria_54_719	0.000408374	b	niyogibacteria	447322850	182675	5.55149e-10	7.43605e-12
Ag	S	0.1	2020-02-18	GD2017-1_S_p1_S3_Biohub_170907_Parcubacteria_57_82	0.000458588	b	unknown_parcubacteria	394001400	180684	5.55149e-10	8.35038e-12
Ag	S	0.1	2020-02-18	GD2017-1_S_p1_S3_Biohub_170907_RIFCSPLOWO2_02_FULL_Betaproteobacteria_67_26_curated_66_148	0.000423597	b	betaproteobacteria	1106847300	468857	5.55149e-10	7.71323e-12
Ag	S	0.1	2020-02-18	GD2017-1_S_p1_S3_Biohub_170907_Woesearchaeota_44_44	0.000906176	a	woesearchaeota	681751200	617787	5.55149e-10	1.65005e-11
Ag	S	0.1	2020-02-18	GD2017-1_S_p1_S3_Biohub_170907_Woesearchaeota_45_28	0.000824245	a	woesearchaeota	590679050	486864	5.55149e-10	1.50086e-11
Ag	S	0.1	2020-02-18	GD2017-1_S_p1_S3_Biohub_170907_Woesearchaeota-I_49_29	0.00036357	a	woesearchaeota	417864200	151923	5.55149e-10	6.6202e-12
Ag	S	0.1	2020-02-18	GD2017-1_S_p1_S3_Biohub_170907_Woesearchaeota-II_41_78	0.000138636	a	woesearchaeota	447287100	62009.9	5.55149e-10	2.5244e-12
Ag	S	0.1	2020-02-18	GD2017-1_S_p1_S3_Biohub_170907_Zambryskibacteria_44_1351	0.00280419	b	zambryskibacteria	295747400	829331	5.55149e-10	5.10611e-11
Ag	S	0.1	2020-02-18	GD2017-1_S_p1_S3_Wildermuthbacteria_48_40	0.000696814	b	wildermuthbacteria	236444000	164757	5.55149e-10	1.26882e-11
Ag	S	0.1	2020-02-18	GD2017-1_S_p2_S4_Biohub_170907_Aenigmarchaeota_49_52	0.000453052	a	aenigmarchaeota	393120000	178104	5.55149e-10	8.24958e-12
Ag	S	0.1	2020-02-18	GD2017-1_S_p2_S4_Biohub_170907_Micrarchaeota_55_27	0.000197424	a	micrarchaeota	550583800	108698	5.55149e-10	3.59487e-12
Ag	S	0.1	2020-02-18	GD2017-1_S_p2_S4_Biohub_170907_Omnitrophica_46_37	0.000239797	b	omnitrophica	897188500	215143	5.55149e-10	4.36643e-12
Ag	S	0.1	2020-02-18	GD2017-1_S_p2_S4_Biohub_170907_Omnitrophica_50_23	0.000116789	b	omnitrophica	802457500	93717.9	5.55149e-10	2.12659e-12
Ag	S	0.1	2020-02-18	GD2017-1_S_p2_S4_Biohub_170907_Parcubacteria_50_18	4.49423e-05	b	unknown_parcubacteria	403883350	18151.5	5.55149e-10	8.18351e-13
Ag	S	0.1	2020-02-18	GD2017-1_S_p2_S4_Biohub_170907_RIFCSPLOWO2_02_FULL_Elusimicrobia_39_32_curated_49_30	4.68596e-06	b	elusimicrobia	520674050	2439.86	5.55149e-10	8.53262e-14
Ag	S	0.1	2020-02-18	GD2017-1_S_p2_S4_Biohub_170907_Vogelbacteria_50_91	0.00123611	b	vogelbacteria	325975650	402941	5.55149e-10	2.25081e-11
Ag	S	0.1	2020-02-18	GD2017-1_S_p2_S4_Wildermuthbacteria_46_29	0.00077777	b	wildermuthbacteria	334708400	260326	5.55149e-10	1.41623e-11
Ag	S	0.1	2020-02-18	GD2017-1_S_p65_S5_Biohub_170907_Acidobacteria_61_48	2.17873e-06	b	acidobacteria	1175008250	2560.03	5.55149e-10	3.96724e-14
Ag	S	0.1	2020-02-18	GD2017-2_B1_QB3_180125_Aenigmarchaeota_41_10	0.00661864	a	aenigmarchaeota	371272850	2.45732e+06	5.55149e-10	1.20518e-10
Ag	S	0.1	2020-02-18	GD2017-2_B1_QB3_180125_Alphaproteobacteria_64_16	5.54851e-06	b	alphaproteobacteria	1338970750	7429.29	5.55149e-10	1.01032e-13
Ag	S	0.1	2020-02-18	GD2017-2_B1_QB3_180125_Alphaproteobacteria_66_10	0.000436744	b	alphaproteobacteria	982562100	429128	5.55149e-10	7.95263e-12
Ag	S	0.1	2020-02-18	GD2017-2_B1_QB3_180125_Betaproteobacteria_62_8	1.08594e-05	b	betaproteobacteria	2129513750	23125.2	5.55149e-10	1.97737e-13
Ag	S	0.1	2020-02-18	GD2017-2_B1_QB3_180125_Deltaproteobacteria_57_9	9.60294e-06	b	deltaproteobacteria	2565409600	24635.5	5.55149e-10	1.74859e-13
Ag	S	0.1	2020-02-18	GD2017-2_B1_QB3_180125_Deltaproteobacteria_59_20	2.30322e-05	b	deltaproteobacteria	1130166700	26030.2	5.55149e-10	4.1939e-13
Ag	S	0.1	2020-02-18	GD2017-2_B1_QB3_180125_Levybacteria_41_14	0.00495546	b	levybacteria	336138400	1.66572e+06	5.55149e-10	9.02335e-11
Ag	S	0.1	2020-02-18	GD2017-2_B1_QB3_180125_NC10_67_10	8.54358e-06	b	nc10	2132776750	18221.5	5.55149e-10	1.55569e-13
Ag	S	0.1	2020-02-18	GD2017-2_B1_QB3_180125_Nitrospinae_58_14	0.000167185	b	nitrospinae	995608900	166451	5.55149e-10	3.04426e-12
Ag	S	0.1	2020-02-18	GD2017-2_B1_QB3_180125_Omnitrophica_64_9	9.88752e-05	b	omnitrophica	690253850	68249	5.55149e-10	1.80041e-12
Ag	S	0.1	2020-02-18	GD2017-2_B1_QB3_180125_Pacearchaeota_31_18	0.00544432	a	pacearchaeota	346505250	1.88649e+06	5.55149e-10	9.91351e-11
Ag	S	0.1	2020-02-18	GD2017-2_B1_QB3_180125_Parcubacteria_50_10	0.000881813	b	unknown_parcubacteria	218535850	192708	5.55149e-10	1.60568e-11
Ag	S	0.1	2020-02-18	GD2017-2_B1_QB3_180125_Parcubacteria_55_13	0.00601792	b	unknown_parcubacteria	353669550	2.12835e+06	5.55149e-10	1.0958e-10
Ag	S	0.1	2020-02-18	GD2017-2_B1_QB3_180125_Thaumarchaeota_36_13	0.00169776	a	thaumarchaeota	729095900	1.23783e+06	5.55149e-10	3.09143e-11
Ag	S	0.1	2020-02-18	GD2017-2_B1_QB3_180125_Wildermuthbacteria_54_8	0.000642668	b	wildermuthbacteria	226684250	145683	5.55149e-10	1.17023e-11
Ag	S	0.1	2020-02-18	GD2017-2_B1_Rokubacteria_72_7	6.70496e-06	b	rokubacteria	1979580200	13273	5.55149e-10	1.2209e-13
Ag	S	0.1	2020-02-18	GD2017-2_S1_Parcubacteria_45_9	0.000178224	b	unknown_parcubacteria	279854250	49876.6	5.55149e-10	3.24525e-12
Ag	S	0.1	2020-02-18	GD2017-2_S1_QB3_180125_Adlerbacteria_53_12	0.000168977	b	adlerbacteria	357489600	60407.6	5.55149e-10	3.07689e-12
Ag	S	0.1	2020-02-18	GD2017-2_S1_QB3_180125_Aenigmarchaeota_38_6	0.000818259	a	aenigmarchaeota	258381500	211423	5.55149e-10	1.48996e-11
Ag	S	0.1	2020-02-18	GD2017-2_S1_QB3_180125_Aenigmarchaeota_56_17	0.000560212	a	aenigmarchaeota	568599850	318536	5.55149e-10	1.02008e-11
Ag	S	0.1	2020-02-18	GD2017-2_S1_QB3_180125_Amesbacteria_48_8	0.00080565	b	amesbacteria	406357900	327382	5.55149e-10	1.467e-11
Ag	S	0.1	2020-02-18	GD2017-2_S1_QB3_180125_Blackburnbacteria_46_17	0.000887618	b	blackburnbacteria	313794000	278529	5.55149e-10	1.61625e-11
Ag	S	0.1	2020-02-18	GD2017-2_S1_QB3_180125_Candidatus_Saccharibacteria_47_11	0.00129983	b	saccharibacteria	473221450	615110	5.55149e-10	2.36686e-11
Ag	S	0.1	2020-02-18	GD2017-2_S1_QB3_180125_Candidatus_Saccharibacteria_50_8	4.96096e-05	b	saccharibacteria	248461200	12326.1	5.55149e-10	9.03336e-13
Ag	S	0.1	2020-02-18	GD2017-2_S1_QB3_180125_Chisholmbacteria_49_11	0.000886658	b	chisholmbacteria	650315900	576608	5.55149e-10	1.61451e-11
Ag	S	0.1	2020-02-18	GD2017-2_S1_QB3_180125_Colwellbacteria_43_21	0.000144666	b	colwellbacteria	426262200	61665.7	5.55149e-10	2.63421e-12
Ag	S	0.1	2020-02-18	GD2017-2_S1_QB3_180125_Colwellbacteria_46_8	0.000168552	b	colwellbacteria	209976650	35392.1	5.55149e-10	3.06915e-12
Ag	S	0.1	2020-02-18	GD2017-2_S1_QB3_180125_Colwellbacteria_47_15	0.00149661	b	colwellbacteria	303137900	453681	5.55149e-10	2.72517e-11
Ag	S	0.1	2020-02-18	GD2017-2_S1_QB3_180125_Curtissbacteria_44_15	0.000459943	b	curtissbacteria	277475900	127623	5.55149e-10	8.37506e-12
Ag	S	0.1	2020-02-18	GD2017-2_S1_QB3_180125_Daviesbacteria_35_15	0.00132126	b	daviesbacteria	697068450	921012	5.55149e-10	2.40588e-11
Ag	S	0.1	2020-02-18	GD2017-2_S1_QB3_180125_Daviesbacteria_37_18	0.00202161	b	daviesbacteria	378569100	765320	5.55149e-10	3.68113e-11
Ag	S	0.1	2020-02-18	GD2017-2_S1_QB3_180125_Daviesbacteria_38_16	0.00134844	b	daviesbacteria	612127750	825418	5.55149e-10	2.45536e-11
Ag	S	0.1	2020-02-18	GD2017-2_S1_QB3_180125_Daviesbacteria_38_19_a	0.000938734	b	daviesbacteria	619279700	581339	5.55149e-10	1.70933e-11
Ag	S	0.1	2020-02-18	GD2017-2_S1_QB3_180125_Daviesbacteria_39_10	0.000450623	b	daviesbacteria	439249200	197936	5.55149e-10	8.20536e-12
Ag	S	0.1	2020-02-18	GD2017-2_S1_QB3_180125_Daviesbacteria_39_14	0.00172664	b	daviesbacteria	601483350	1.03855e+06	5.55149e-10	3.14403e-11
Ag	S	0.1	2020-02-18	GD2017-2_S1_QB3_180125_Daviesbacteria_39_7	0.000671831	b	daviesbacteria	389314900	261554	5.55149e-10	1.22333e-11
Ag	S	0.1	2020-02-18	GD2017-2_S1_QB3_180125_Deltaproteobacteria_39_7	0.000643504	b	deltaproteobacteria	1147584100	738476	5.55149e-10	1.17175e-11
Ag	S	0.1	2020-02-18	GD2017-2_S1_QB3_180125_Giovannonibacteria_39_9	0.00107719	b	giovannonibacteria	226984550	244506	5.55149e-10	1.96145e-11
Ag	S	0.1	2020-02-18	GD2017-2_S1_QB3_180125_Giovannonibacteria_42_19	0.00153328	b	giovannonibacteria	414778000	635970	5.55149e-10	2.79193e-11
Ag	S	0.1	2020-02-18	GD2017-2_S1_QB3_180125_Giovannonibacteria_46_13	0.0013166	b	giovannonibacteria	538093400	708455	5.55149e-10	2.39739e-11
Ag	S	0.1	2020-02-18	GD2017-2_S1_QB3_180125_Gottesmanbacteria_35_9	0.000283098	b	gottesmanbacteria	675380550	191199	5.55149e-10	5.15491e-12
Ag	S	0.1	2020-02-18	GD2017-2_S1_QB3_180125_Harrisonbacteria_44_12	0.000221715	b	harrisonbacteria	411107450	91148.5	5.55149e-10	4.03718e-12
Ag	S	0.1	2020-02-18	GD2017-2_S1_QB3_180125_Kaiserbacteria_53_9	0.000391174	b	kaiserbacteria	328402750	128462	5.55149e-10	7.12284e-12
Ag	S	0.1	2020-02-18	GD2017-2_S1_QB3_180125_Kaiserbacteria_55_7	2.71919e-05	b	kaiserbacteria	552152900	15014.1	5.55149e-10	4.95135e-13
Ag	S	0.1	2020-02-18	GD2017-2_S1_QB3_180125_Levybacteria_35_7	0.000662514	b	levybacteria	230326850	152595	5.55149e-10	1.20637e-11
Ag	S	0.1	2020-02-18	GD2017-2_S1_QB3_180125_Levybacteria_36_20	0.000370914	b	levybacteria	525943600	195080	5.55149e-10	6.75393e-12
Ag	S	0.1	2020-02-18	GD2017-2_S1_QB3_180125_Levybacteria_37_19	0.000736408	b	levybacteria	631488000	465033	5.55149e-10	1.34092e-11
Ag	S	0.1	2020-02-18	GD2017-2_S1_QB3_180125_Levybacteria_38_10	0.000331595	b	levybacteria	468129350	155229	5.55149e-10	6.03798e-12
Ag	S	0.1	2020-02-18	GD2017-2_S1_QB3_180125_Levybacteria_40_14	0.000749045	b	levybacteria	379685800	284402	5.55149e-10	1.36393e-11
Ag	S	0.1	2020-02-18	GD2017-2_S1_QB3_180125_Levybacteria_40_8	0.000758827	b	levybacteria	557421800	422987	5.55149e-10	1.38174e-11
Ag	S	0.1	2020-02-18	GD2017-2_S1_QB3_180125_Liptonbacteria_43_15	0.00139516	b	liptonbacteria	580518250	809914	5.55149e-10	2.54043e-11
Ag	S	0.1	2020-02-18	GD2017-2_S1_QB3_180125_Liptonbacteria_47_12	0.000127896	b	liptonbacteria	382398250	48907.2	5.55149e-10	2.32884e-12
Ag	S	0.1	2020-02-18	GD2017-2_S1_QB3_180125_Liptonbacteria_60_13	0.000485036	b	liptonbacteria	306736300	148778	5.55149e-10	8.83197e-12
Ag	S	0.1	2020-02-18	GD2017-2_S1_QB3_180125_Magasanikbacteria_42_11	3.66665e-05	b	magasanikbacteria	686650250	25177	5.55149e-10	6.67656e-13
Ag	S	0.1	2020-02-18	GD2017-2_S1_QB3_180125_Mamarchaeota_45_10	0.0011196	a	mamarchaeota	494723450	553891	5.55149e-10	2.03866e-11
Ag	S	0.1	2020-02-18	GD2017-2_S1_QB3_180125_Microgenomates_42_15	0.00221639	b	unknown_microgenomates	412507550	914279	5.55149e-10	4.03581e-11
Ag	S	0.1	2020-02-18	GD2017-2_S1_QB3_180125_Microgenomates_Daviesbacteria_39_14	0.00139575	b	daviesbacteria	588394950	821255	5.55149e-10	2.54152e-11
Ag	S	0.1	2020-02-18	GD2017-2_S1_QB3_180125_Nealsonbacteria_40_6	0.000484122	b	nealsonbacteria	180656450	87459.8	5.55149e-10	8.81534e-12
Ag	S	0.1	2020-02-18	GD2017-2_S1_QB3_180125_Nealsonbacteria_42_8	0.00100647	b	nealsonbacteria	424998600	427750	5.55149e-10	1.83268e-11
Ag	S	0.1	2020-02-18	GD2017-2_S1_QB3_180125_Nealsonbacteria_45_15	0.000438665	b	nealsonbacteria	392172300	172032	5.55149e-10	7.98761e-12
Ag	S	0.1	2020-02-18	GD2017-2_S1_QB3_180125_Niyogibacteria_54_37	0.000392465	b	niyogibacteria	482318850	189293	5.55149e-10	7.14636e-12
Ag	S	0.1	2020-02-18	GD2017-2_S1_QB3_180125_Pacearchaeota_34_9	0.00122411	a	pacearchaeota	718346200	879333	5.55149e-10	2.22896e-11
Ag	S	0.1	2020-02-18	GD2017-2_S1_QB3_180125_Pacearchaeota_35_7	5.45857e-05	a	pacearchaeota	325522600	17768.9	5.55149e-10	9.93945e-13
Ag	S	0.1	2020-02-18	GD2017-2_S1_QB3_180125_Pacearchaeota_36_11_b	0.000155254	a	pacearchaeota	478428600	74277.8	5.55149e-10	2.827e-12
Ag	S	0.1	2020-02-18	GD2017-2_S1_QB3_180125_Pacearchaeota_37_8	0.000843273	a	pacearchaeota	499562050	421267	5.55149e-10	1.53551e-11
Ag	S	0.1	2020-02-18	GD2017-2_S1_QB3_180125_Parcubacteria_41_7	0.000639137	b	unknown_parcubacteria	435277050	278202	5.55149e-10	1.1638e-11
Ag	S	0.1	2020-02-18	GD2017-2_S1_QB3_180125_Parcubacteria_44_14	0.000673038	b	unknown_parcubacteria	482145950	324502	5.55149e-10	1.22553e-11
Ag	S	0.1	2020-02-18	GD2017-2_S1_QB3_180125_Parcubacteria_50_62	0.00189104	b	unknown_parcubacteria	287374100	543435	5.55149e-10	3.44337e-11
Ag	S	0.1	2020-02-18	GD2017-2_S1_QB3_180125_Parcubacteria_53_16	0.000589826	b	unknown_parcubacteria	319118150	188224	5.55149e-10	1.07401e-11
Ag	S	0.1	2020-02-18	GD2017-2_S1_QB3_180125_Parcubacteria_55_35	0.00264823	b	unknown_parcubacteria	620244950	1.64255e+06	5.55149e-10	4.82213e-11
Ag	S	0.1	2020-02-18	GD2017-2_S1_QB3_180125_Roizmanbacteria_38_19	0.000379192	b	roizmanbacteria	323035700	122493	5.55149e-10	6.90467e-12
Ag	S	0.1	2020-02-18	GD2017-2_S1_QB3_180125_Roizmanbacteria_43_13	0.00150717	b	roizmanbacteria	535642900	807302	5.55149e-10	2.74438e-11
Ag	S	0.1	2020-02-18	GD2017-2_S1_QB3_180125_Ryanbacteria_48_10	0.000232577	b	ryanbacteria	269129900	62593.3	5.55149e-10	4.23496e-12
Ag	S	0.1	2020-02-18	GD2017-2_S1_QB3_180125_Staskawiczbacteria_37_9	0.000365681	b	staskawiczbacteria	201666400	73745.6	5.55149e-10	6.65865e-12
Ag	S	0.1	2020-02-18	GD2017-2_S1_QB3_180125_Staskawiczbacteria_39_8	0.000799933	b	staskawiczbacteria	459838600	367840	5.55149e-10	1.45659e-11
Ag	S	0.1	2020-02-18	GD2017-2_S1_QB3_180125_Sungbacteria_45_12	0.000238034	b	sungbacteria	563633200	134164	5.55149e-10	4.33434e-12
Ag	S	0.1	2020-02-18	GD2017-2_S1_QB3_180125_Sungbacteria_45_8	0.000417057	b	sungbacteria	321214400	133965	5.55149e-10	7.59415e-12
Ag	S	0.1	2020-02-18	GD2017-2_S1_QB3_180125_Sungbacteria_49_10	0.00104391	b	sungbacteria	502135400	524185	5.55149e-10	1.90085e-11
Ag	S	0.1	2020-02-18	GD2017-2_S1_QB3_180125_Sungbacteria_51_7	0.000702559	b	sungbacteria	489542300	343933	5.55149e-10	1.27928e-11
Ag	S	0.1	2020-02-18	GD2017-2_S1_QB3_180125_Sungbacteria_53_6	0.000103848	b	sungbacteria	351622700	36515.3	5.55149e-10	1.89096e-12
Ag	S	0.1	2020-02-18	GD2017-2_S1_QB3_180125_Sungbacteria_54_8	0.000646462	b	sungbacteria	296101000	191418	5.55149e-10	1.17714e-11
Ag	S	0.1	2020-02-18	GD2017-2_S1_QB3_180125_Taylorbacteria_53_10	0.00106296	b	taylorbacteria	319609550	339733	5.55149e-10	1.93554e-11
Ag	S	0.1	2020-02-18	GD2017-2_S1_QB3_180125_Thaumarchaeota_33_8	0.000253858	a	thaumarchaeota	582456550	147861	5.55149e-10	4.62247e-12
Ag	S	0.1	2020-02-18	GD2017-2_S1_QB3_180125_Uhrbacteria_48_16	0.00317854	b	uhrbacteria	613554500	1.95021e+06	5.55149e-10	5.78777e-11
Ag	S	0.1	2020-02-18	GD2017-2_S1_QB3_180125_Vogelbacteria_51_14	0.00125732	b	vogelbacteria	418561650	526265	5.55149e-10	2.28944e-11
Ag	S	0.1	2020-02-18	GD2017-2_S1_QB3_180125_Vogelbacteria_51_15	0.000912791	b	vogelbacteria	341174600	311421	5.55149e-10	1.66209e-11
Ag	S	0.1	2020-02-18	GD2017-2_S1_QB3_180125_Vogelbacteria_51_23	0.00112638	b	vogelbacteria	394049500	443851	5.55149e-10	2.05102e-11
Ag	S	0.1	2020-02-18	GD2017-2_S1_QB3_180125_Wildermuthbacteria_47_23	0.000595133	b	wildermuthbacteria	473882500	282023	5.55149e-10	1.08367e-11
Ag	S	0.1	2020-02-18	GD2017-2_S1_QB3_180125_Wildermuthbacteria_47_7	0.000415171	b	wildermuthbacteria	275068300	114200	5.55149e-10	7.55981e-12
Ag	S	0.1	2020-02-18	GD2017-2_S1_QB3_180125_Woesearchaeota_33_6	0.000174778	a	woesearchaeota	295393150	51628.2	5.55149e-10	3.18251e-12
Ag	S	0.1	2020-02-18	GD2017-2_S1_QB3_180125_Woesearchaeota_36_6	0.00062666	a	woesearchaeota	592502950	371298	5.55149e-10	1.14108e-11
Ag	S	0.1	2020-02-18	GD2017-2_S1_QB3_180125_Woesearchaeota_41_17	0.00218375	a	woesearchaeota	697452600	1.52306e+06	5.55149e-10	3.97636e-11
Ag	S	0.1	2020-02-18	GD2017-2_S1_QB3_180125_Woesearchaeota_44_9	0.000447757	a	woesearchaeota	593998600	265967	5.55149e-10	8.15316e-12
Ag	S	0.1	2020-02-18	GD2017-2_S1_QB3_180125_Woesearchaeota-I_42_19	0.000310957	a	woesearchaeota	655551000	203848	5.55149e-10	5.66218e-12
Ag	S	0.1	2020-02-18	GD2017-2_S1_QB3_180125_Woesearchaeota-II_32_61	0.00337893	a	woesearchaeota	612427400	2.06935e+06	5.55149e-10	6.15265e-11
Ag	S	0.1	2020-02-18	GD2017-2_S1_QB3_180125_Woesearchaeota-II_32_9	0.000851084	a	woesearchaeota	590138250	502257	5.55149e-10	1.54973e-11
Ag	S	0.1	2020-02-18	GD2017-2_S1_QB3_180125_Woesearchaeota-II_35_14	0.000511678	a	woesearchaeota	292517550	149675	5.55149e-10	9.3171e-12
Ag	S	0.1	2020-02-18	GD2017-2_S1_QB3_180125_Woesebacteria_42_11	0.000128054	b	woesebacteria	334961900	42893.2	5.55149e-10	2.33172e-12
Ag	S	0.1	2020-02-18	GD2017-2_S1_QB3_180125_Woesebacteria_45_9	8.45597e-05	b	woesebacteria	282379500	23877.9	5.55149e-10	1.53974e-12
Ag	S	0.1	2020-02-18	GD2017-2_S1_QB3_180125_Yanofskybacteria_41_37	0.000792391	b	yanofskybacteria	504661950	399890	5.55149e-10	1.44286e-11
Ag	S	0.1	2020-02-18	GD2017-2_S1_QB3_180125_Yanofskybacteria_42_10	0.000317129	b	yanofskybacteria	618595250	196174	5.55149e-10	5.77457e-12
Ag	S	0.1	2020-02-18	GD2017-2_S1_QB3_180125_Yanofskybacteria_42_16	0.00134533	b	yanofskybacteria	450617050	606230	5.55149e-10	2.4497e-11
Ag	S	0.1	2020-02-18	GD2017-2_S1_QB3_180125_Yanofskybacteria_42_9	0.000401304	b	yanofskybacteria	331202300	132913	5.55149e-10	7.30729e-12
Ag	S	0.1	2020-02-18	GD2017-2_S1_QB3_180125_Yanofskybacteria_43_10	3.00976e-05	b	yanofskybacteria	446162600	13428.4	5.55149e-10	5.48044e-13
Ag	S	0.1	2020-02-18	GD2017-2_S1_QB3_180125_Yanofskybacteria_45_8	0.000462857	b	yanofskybacteria	190281000	88072.8	5.55149e-10	8.42811e-12
Ag	S	0.1	2020-02-18	GD2017-2_S1_QB3_180125_Yanofskybacteria_46_18	0.000911408	b	yanofskybacteria	297373050	271028	5.55149e-10	1.65957e-11
Ag	S	0.1	2020-02-18	GD2017-2_S1_QB3_180125_Zambryskibacteria_43_32	0.000262019	b	zambryskibacteria	251082650	65788.4	5.55149e-10	4.77108e-12
Ag	S	0.1	2020-02-18	GD2017-2_S1_QB3_180125_Zambryskibacteria_46_12	0.000108094	b	zambryskibacteria	317328050	34301.2	5.55149e-10	1.96827e-12
Ag	S	0.1	2020-02-18	GD2017-2_S2_QB3_180125_Aenigmarchaeota_43_16	0.0029449	a	aenigmarchaeota	480928500	1.41629e+06	5.55149e-10	5.36234e-11
Ag	S	0.1	2020-02-18	GD2017-2_S2_QB3_180125_Aenigmarchaeota_44_11	0.00100261	a	aenigmarchaeota	475480850	476723	5.55149e-10	1.82565e-11
Ag	S	0.1	2020-02-18	GD2017-2_S2_QB3_180125_Aenigmarchaeota_45_12	0.00091396	a	aenigmarchaeota	641949750	586716	5.55149e-10	1.66422e-11
Ag	S	0.1	2020-02-18	GD2017-2_S2_QB3_180125_Aenigmarchaeota_50_12	0.00318607	a	aenigmarchaeota	548402400	1.74725e+06	5.55149e-10	5.80148e-11
Ag	S	0.1	2020-02-18	GD2017-2_S2_QB3_180125_Daviesbacteria_36_15	0.00182346	b	daviesbacteria	497189550	906604	5.55149e-10	3.32032e-11
Ag	S	0.1	2020-02-18	GD2017-2_S2_QB3_180125_Deltaproteobacteria_45_8	0.000113563	b	deltaproteobacteria	1148015700	130372	5.55149e-10	2.06785e-12
Ag	S	0.1	2020-02-18	GD2017-2_S2_QB3_180125_Deltaproteobacteria_50_22	0.00122932	b	deltaproteobacteria	1382378400	1.69939e+06	5.55149e-10	2.23846e-11
Ag	S	0.1	2020-02-18	GD2017-2_S2_QB3_180125_Deltaproteobacteria_51_19	0.0006451	b	deltaproteobacteria	1438115900	927729	5.55149e-10	1.17466e-11
Ag	S	0.1	2020-02-18	GD2017-2_S2_QB3_180125_Deltaproteobacteria_58_12	0.000134653	b	deltaproteobacteria	2897041550	390096	5.55149e-10	2.45189e-12
Ag	S	0.1	2020-02-18	GD2017-2_S2_QB3_180125_Elusimicrobia_54_10	0.000485586	b	elusimicrobia	1850820400	898732	5.55149e-10	8.84199e-12
Ag	S	0.1	2020-02-18	GD2017-2_S2_QB3_180125_Euryarchaeota_67_7	4.81897e-05	a	euryarchaeota	1501650800	72364	5.55149e-10	8.77481e-13
Ag	S	0.1	2020-02-18	GD2017-2_S2_QB3_180125_Gemmatimonadetes_69_9	0.000272899	b	gemmatimonadetes	1855131200	506264	5.55149e-10	4.9692e-12
Ag	S	0.1	2020-02-18	GD2017-2_S2_QB3_180125_Harrisonbacteria_54_8	0.00079364	b	harrisonbacteria	341574350	271087	5.55149e-10	1.44513e-11
Ag	S	0.1	2020-02-18	GD2017-2_S2_QB3_180125_Levybacteria_36_14	0.0069554	b	levybacteria	499595200	3.47488e+06	5.55149e-10	1.2665e-10
Ag	S	0.1	2020-02-18	GD2017-2_S2_QB3_180125_Micrarchaeota_36_6	0.00018442	a	micrarchaeota	538822050	99369.4	5.55149e-10	3.35808e-12
Ag	S	0.1	2020-02-18	GD2017-2_S2_QB3_180125_NC10_67_12	1.08311e-05	b	nc10	2514520450	27235	5.55149e-10	1.97223e-13
Ag	S	0.1	2020-02-18	GD2017-2_S2_QB3_180125_NC10_71_10	3.96159e-05	b	nc10	1073315750	42520.3	5.55149e-10	7.21361e-13
Ag	S	0.1	2020-02-18	GD2017-2_S2_QB3_180125_Nitrospirae-like_61_13	1.54954e-05	b	nitrospirae	3065728250	47504.5	5.55149e-10	2.82153e-13
Ag	S	0.1	2020-02-18	GD2017-2_S2_QB3_180125_Omnitrophica_53_8	3.71502e-05	b	omnitrophica	901492800	33490.6	5.55149e-10	6.76464e-13
Ag	S	0.1	2020-02-18	GD2017-2_S2_QB3_180125_Omnitrophica_58_8	0.000193511	b	omnitrophica	1018149600	197023	5.55149e-10	3.52362e-12
Ag	S	0.1	2020-02-18	GD2017-2_S2_QB3_180125_Omnitrophica_69_17	0.000618024	b	omnitrophica	850396300	525565	5.55149e-10	1.12535e-11
Ag	S	0.1	2020-02-18	GD2017-2_S2_QB3_180125_Pacearchaeota_31_26	0.00521708	a	pacearchaeota	356144100	1.85803e+06	5.55149e-10	9.49972e-11
Ag	S	0.1	2020-02-18	GD2017-2_S2_QB3_180125_Pacearchaeota_40_6	0.000594063	a	pacearchaeota	384707050	228540	5.55149e-10	1.08172e-11
Ag	S	0.1	2020-02-18	GD2017-2_S2_QB3_180125_Parcubacteria_42_13	0.00147503	b	unknown_parcubacteria	614661450	906642	5.55149e-10	2.68586e-11
Ag	S	0.1	2020-02-18	GD2017-2_S2_QB3_180125_Parcubacteria_47_8	9.02572e-06	b	unknown_parcubacteria	652770300	5891.72	5.55149e-10	1.64348e-13
Ag	S	0.1	2020-02-18	GD2017-2_S2_QB3_180125_Peregrinibacteria_56_6	0.000938696	b	peregrinibacteria	379028000	355792	5.55149e-10	1.70926e-11
Ag	S	0.1	2020-02-18	GD2017-2_S2_QB3_180125_RBG_19FT_COMBO_Armatimonadetes_69_19_curated_65_6	6.1102e-05	b	armatimonadetes	590461300	36078.4	5.55149e-10	1.1126e-12
Ag	S	0.1	2020-02-18	GD2017-2_S2_QB3_180125_RIFCSPLOWO2_02_FULL_Elusimicrobia_39_32_curated_38_13	0.000133393	b	elusimicrobia	1689923300	225424	5.55149e-10	2.42894e-12
Ag	S	0.1	2020-02-18	GD2017-2_S2_QB3_180125_Sungbacteria_45_46	0.00316485	b	sungbacteria	685720750	2.1702e+06	5.55149e-10	5.76284e-11
Ag	S	0.1	2020-02-18	GD2017-2_S2_QB3_180125_Tectomicrobia_70_9	6.07449e-06	b	tectomicrobia	1143244050	6944.62	5.55149e-10	1.1061e-13
Ag	S	0.1	2020-02-18	GD2017-2_S2_QB3_180125_Thaumarchaeota_33_9	0.000255857	a	thaumarchaeota	598872950	153226	5.55149e-10	4.65888e-12
Ag	S	0.1	2020-02-18	GD2017-2_S2_QB3_180125_Thaumarchaeota_46_8	0.000251388	a	thaumarchaeota	933816000	234750	5.55149e-10	4.57749e-12
Ag	S	0.1	2020-02-18	GD2017-2_S2_QB3_180125_Thaumarchaeota_54_9	0.000265474	a	thaumarchaeota	924207700	245353	5.55149e-10	4.83398e-12
Ag	S	0.1	2020-02-18	GD2017-2_S2_QB3_180125_Wildermuthbacteria_46_11	0.00279555	b	wildermuthbacteria	335946000	939155	5.55149e-10	5.0904e-11
Ag	S	0.1	2020-02-18	GD2017-2_S2_QB3_180125_Wildermuthbacteria_54_10	0.000631653	b	wildermuthbacteria	221340600	139811	5.55149e-10	1.15017e-11
Ag	S	0.1	2020-02-18	GD2017-2_S2_QB3_180125_Woesearchaeota_36_8	0.000575828	a	woesearchaeota	888070950	511376	5.55149e-10	1.04852e-11
Ag	S	0.1	2020-02-18	GD2017-2_S2_QB3_180125_Woesearchaeota_38_10	0.000948858	a	woesearchaeota	863550350	819386	5.55149e-10	1.72777e-11
Ag	S	0.1	2020-02-18	GD2017-2_S2_QB3_180125_Woesearchaeota_39_12	0.0013458	a	woesearchaeota	430029600	578734	5.55149e-10	2.45055e-11
Ag	S	0.1	2020-02-18	GD2017-2_S2_QB3_180125_Woesearchaeota_40_15	0.00271219	a	woesearchaeota	676442000	1.83464e+06	5.55149e-10	4.93859e-11
Ag	S	0.1	2020-02-18	GD2017-2_S2_QB3_180125_Woesearchaeota_44_16	0.000488732	a	woesearchaeota	589464200	288090	5.55149e-10	8.89927e-12
Ag	S	0.1	2020-02-18	GD2017-2_S2_QB3_180125_Woesearchaeota_45_10	0.000308293	a	woesearchaeota	799738550	246554	5.55149e-10	5.61368e-12
Ag	S	0.1	2020-02-18	GD2017-2_S2_QB3_180125_Woesearchaeota_45_11	0.00257168	a	woesearchaeota	558483250	1.43624e+06	5.55149e-10	4.68275e-11
Ag	S	0.1	2020-02-18	GD2017-2_S2_QB3_180125_Woesearchaeota_45_7	0.000203269	a	woesearchaeota	796586050	161921	5.55149e-10	3.7013e-12
Ag	S	0.1	2020-02-18	GD2017-2_S2_QB3_180125_Woesearchaeota_46_18	0.000692701	a	woesearchaeota	984402900	681897	5.55149e-10	1.26133e-11
Ag	S	0.1	2020-02-18	GD2017-2_S2_QB3_180125_Woesearchaeota_48_12	0.000640779	a	woesearchaeota	430548300	275886	5.55149e-10	1.16679e-11
Ag	S	0.1	2020-02-18	GD2017-2_S2_QB3_180125_Woesearchaeota_49_15	0.00129491	a	woesearchaeota	649088700	840512	5.55149e-10	2.35789e-11
Ag	S	0.1	2020-02-18	GD2017-2_S2_QB3_180125_Woesearchaeota_49_32	0.000709988	a	woesearchaeota	691993250	491307	5.55149e-10	1.29281e-11
Ag	S	0.1	2020-02-18	GD2017-2_S2_QB3_180125_Woesearchaeota_49_8	0.000678068	a	woesearchaeota	577229900	391401	5.55149e-10	1.23469e-11
Ag	S	0.1	2020-02-18	GD2017-2_S2_QB3_180125_Woesearchaeota_50_10	0.00208753	a	woesearchaeota	702386750	1.46625e+06	5.55149e-10	3.80117e-11
Ag	S	0.1	2020-02-18	GD2017-2_S2_QB3_180125_Woesearchaeota_50_8	0.00095673	a	woesearchaeota	439384400	420372	5.55149e-10	1.7421e-11
Ag	S	0.1	2020-02-18	GD2017-2_S2_QB3_180125_Woesearchaeota-I_35_6	0.000352453	a	woesearchaeota	566105800	199526	5.55149e-10	6.41778e-12
Ag	S	0.1	2020-02-18	GD2017-2_S2_QB3_180125_Woesearchaeota-I_44_14	0.00114995	a	woesearchaeota	620067500	713047	5.55149e-10	2.09393e-11
Ag	S	0.1	2020-02-18	GD2017-2_S2_QB3_180125_Woesearchaeota-II_29_9	0.000624953	a	woesearchaeota	508500850	317789	5.55149e-10	1.13797e-11
Ag	S	0.1	2020-02-18	GD2017-2_S2_Rokubacteria_68_12	0.000118565	b	rokubacteria	1945231600	230637	5.55149e-10	2.15894e-12
Ag	S	0.1	2020-02-18	GD2017-2_S2_Rokubacteria_71_17	5.04879e-05	b	rokubacteria	2323057100	117286	5.55149e-10	9.19329e-13
Ag	S	0.1	2020-02-18	GD2017-2_S2_Rokubacteria_73_13	7.0749e-06	b	rokubacteria	2167326200	15333.6	5.55149e-10	1.28826e-13
Ag	S	0.1	2020-02-18	GD2017-2_S65_QB3_180125_Acidobacteria_59_8	2.08305e-05	b	acidobacteria	1356901000	28264.9	5.55149e-10	3.79301e-13
Ag	S	0.1	2020-02-18	GD2017-2_S65_QB3_180125_Actinobacteria_70_9	5.80641e-06	b	actinobacteria	1629105400	9459.26	5.55149e-10	1.05728e-13
Ag	S	0.1	2020-02-18	GD2017-2_S65_QB3_180125_Chloroflexi_61_16	3.97048e-05	b	chloroflexi	1237821650	49147.4	5.55149e-10	7.2298e-13
Ag	S	0.1	2020-02-18	GD2017-2_S65_QB3_180125_Chloroflexi_62_13	0.00010339	b	chloroflexi	1486684550	153709	5.55149e-10	1.88262e-12
Ag	S	0.1	2020-02-18	GD2017-2_S65_QB3_180125_Deltaproteobacteria_58_11	9.83224e-06	b	deltaproteobacteria	2783409200	27367.1	5.55149e-10	1.79034e-13
Ag	S	0.1	2020-02-18	GD2017-2_S65_QB3_180125_NC10_67_13	8.70432e-06	b	nc10	1405943500	12237.8	5.55149e-10	1.58496e-13
Ag	S	0.1	2020-02-18	GD2017-2_S65_QB3_180125_Omnitrophica_54_8	3.52186e-05	b	omnitrophica	903744400	31828.6	5.55149e-10	6.41292e-13
Ag	S	0.1	2020-02-18	GD2017-2_S65_QB3_180125_Omnitrophica_55_12	0.000549601	b	omnitrophica	977568800	537273	5.55149e-10	1.00076e-11
Ag	S	0.1	2020-02-18	GD2017-2_S65_QB3_180125_Parcubacteria_51_11	0.00668962	b	unknown_parcubacteria	391728350	2.62051e+06	5.55149e-10	1.21811e-10
Ag	S	0.1	2020-02-18	GD2017-2_S65_QB3_180125_Planctomycetes_63_14	2.74687e-05	b	planctomycetes	4702715550	129177	5.55149e-10	5.00175e-13
Ag	S	0.1	2020-02-18	GD2017-2_S65_QB3_180125_RIFCSPLOWO2_02_FULL_Acidobacteria_68_18_curated_68_18	7.09853e-05	b	acidobacteria	3072444700	218098	5.55149e-10	1.29256e-12
Ag	S	0.1	2020-02-18	GD2017-2_S65_QB3_180125_Tectomicrobia_70_9	5.8755e-06	b	tectomicrobia	1504853350	8841.77	5.55149e-10	1.06986e-13
Ag	S	0.1	2020-02-18	GD2017-2_S65_QB3_180125_Thaumarchaeota_49_13	7.72376e-05	a	thaumarchaeota	1310327850	101207	5.55149e-10	1.40641e-12
Ag	S	0.1	2020-02-18	GD2017-2_S65_QB3_180125_Woesearchaeota_48_59	0.0242799	a	woesearchaeota	574873000	1.39579e+07	5.55149e-10	4.42111e-10
Ag	S	0.1	2020-02-18	GD2017-2_S65_Rokubacteria_70_13	6.15389e-05	b	rokubacteria	3627577850	223237	5.55149e-10	1.12056e-12
Ag	S	0.1	2020-02-18	GD2017-2_S65_Rokubacteria_70_18	1.52072e-05	b	rokubacteria	2089914450	31781.8	5.55149e-10	2.76907e-13
Ag	S	0.1	2020-02-18	GD2017-3_B1_QB3_180125_Armatimonadetes_64_6	5.0933e-05	b	armatimonadetes	1096948450	55870.8	5.55149e-10	9.27433e-13
Ag	S	0.1	2020-02-18	GD2017-3_B1_QB3_180125_Betaproteobacteria_62_9	1.05854e-05	b	betaproteobacteria	2550951000	27002.7	5.55149e-10	1.92748e-13
Ag	S	0.1	2020-02-18	GD2017-3_B1_QB3_180125_Daviesbacteria_41_14	0.00770329	b	daviesbacteria	612468350	4.71802e+06	5.55149e-10	1.40268e-10
Ag	S	0.1	2020-02-18	GD2017-3_B1_QB3_180125_Deltaproteobacteria_57_12	1.07514e-05	b	deltaproteobacteria	3232620300	34755.3	5.55149e-10	1.95772e-13
Ag	S	0.1	2020-02-18	GD2017-3_B1_QB3_180125_Deltaproteobacteria_60_15	2.61461e-05	b	deltaproteobacteria	1854378500	48484.8	5.55149e-10	4.76092e-13
Ag	S	0.1	2020-02-18	GD2017-3_B1_QB3_180125_Levybacteria_39_8	0.00419523	b	levybacteria	323819600	1.3585e+06	5.55149e-10	7.63905e-11
Ag	S	0.1	2020-02-18	GD2017-3_B1_QB3_180125_Levybacteria_41_21	0.00460569	b	levybacteria	238391400	1.09796e+06	5.55149e-10	8.38645e-11
Ag	S	0.1	2020-02-18	GD2017-3_B1_QB3_180125_Woesearchaeota_38_13	0.010325	a	woesearchaeota	660549500	6.82017e+06	5.55149e-10	1.88007e-10
Ag	S	0.1	2020-02-18	GD2017-3_B1_Rokubacteria_71_19	0.000173788	b	rokubacteria	2655588000	461509	5.55149e-10	3.16449e-12
Ag	S	0.1	2020-02-18	GD2018-4_B1_QB3_180703_Acidobacteria_64_21	8.60145e-08	b	acidobacteria	2874504750	247.249	5.55149e-10	1.56623e-15
Ag	S	0.1	2020-02-18	GD2018-4_B1_QB3_180703_Acidobacteria_68_13	5.01427e-07	b	acidobacteria	2757263600	1382.57	5.55149e-10	9.13043e-15
Ag	S	0.1	2020-02-18	GD2018-4_B1_QB3_180703_Actinobacteria_71_22	6.77964e-06	b	actinobacteria	1269468850	8606.54	5.55149e-10	1.2345e-13
Ag	S	0.1	2020-02-18	GD2018-4_B1_QB3_180703_Actinobacteria_72_11	1.18205e-07	b	actinobacteria	2550904200	301.531	5.55149e-10	2.15239e-15
Ag	S	0.1	2020-02-18	GD2018-4_B1_QB3_180703_Aenigmarchaeota_45_55	0.00594185	a	aenigmarchaeota	597469600	3.55008e+06	5.55149e-10	1.08195e-10
Ag	S	0.1	2020-02-18	GD2018-4_B1_QB3_180703_Alphaproteobacteria_59_8	0.000561077	b	alphaproteobacteria	1256318050	704892	5.55149e-10	1.02166e-11
Ag	S	0.1	2020-02-18	GD2018-4_B1_QB3_180703_Alphaproteobacteria_62_28	8.93963e-08	b	alphaproteobacteria	3020814550	270.05	5.55149e-10	1.62781e-15
Ag	S	0.1	2020-02-18	GD2018-4_B1_QB3_180703_Alphaproteobacteria_64_13	1.17656e-07	b	alphaproteobacteria	2212579200	260.322	5.55149e-10	2.14238e-15
Ag	S	0.1	2020-02-18	GD2018-4_B1_QB3_180703_Alphaproteobacteria_68_11	1.37597e-07	b	alphaproteobacteria	1097604950	151.027	5.55149e-10	2.50549e-15
Ag	S	0.1	2020-02-18	GD2018-4_B1_QB3_180703_Alphaproteobacteria_68_9	6.66035e-07	b	alphaproteobacteria	1883919700	1254.76	5.55149e-10	1.21278e-14
Ag	S	0.1	2020-02-18	GD2018-4_B1_QB3_180703_Alphaproteobacteria_70_17	1.50565e-07	b	alphaproteobacteria	1907493250	287.202	5.55149e-10	2.74163e-15
Ag	S	0.1	2020-02-18	GD2018-4_B1_QB3_180703_Armatimonadetes_31_7	4.00523e-06	b	armatimonadetes	1113910200	4461.46	5.55149e-10	7.29308e-14
Ag	S	0.1	2020-02-18	GD2018-4_B1_QB3_180703_Armatimonadetes_55_8	4.55618e-06	b	armatimonadetes	2868053500	13067.4	5.55149e-10	8.29631e-14
Ag	S	0.1	2020-02-18	GD2018-4_B1_QB3_180703_Armatimonadetes_64_12	8.4231e-05	b	armatimonadetes	1244879350	104857	5.55149e-10	1.53375e-12
Ag	S	0.1	2020-02-18	GD2018-4_B1_QB3_180703_Armatimonadetes_71_9	1.96494e-07	b	armatimonadetes	4487096900	881.687	5.55149e-10	3.57794e-15
Ag	S	0.1	2020-02-18	GD2018-4_B1_QB3_180703_Bacteroidetes_30_14	2.25612e-06	b	bacteroidetes	2108081950	4756.09	5.55149e-10	4.10815e-14
Ag	S	0.1	2020-02-18	GD2018-4_B1_QB3_180703_Bacteroidetes_33_10	8.96978e-07	b	bacteroidetes	2252747900	2020.66	5.55149e-10	1.6333e-14
Ag	S	0.1	2020-02-18	GD2018-4_B1_QB3_180703_Bacteroidetes_40_11	2.50961e-07	b	bacteroidetes	2950212200	740.387	5.55149e-10	4.56972e-15
Ag	S	0.1	2020-02-18	GD2018-4_B1_QB3_180703_Bacteroidetes_45_25	2.4161e-07	b	bacteroidetes	2730635050	659.749	5.55149e-10	4.39945e-15
Ag	S	0.1	2020-02-18	GD2018-4_B1_QB3_180703_Bacteroidetes_47_15	1.57996e-07	b	bacteroidetes	2386422350	377.044	5.55149e-10	2.87693e-15
Ag	S	0.1	2020-02-18	GD2018-4_B1_QB3_180703_Berkelbacteria_44_8	0.000436184	b	berkelbacteria	326231100	142297	5.55149e-10	7.94243e-12
Ag	S	0.1	2020-02-18	GD2018-4_B1_QB3_180703_Betaproteobacteria_62_18	1.22478e-05	b	betaproteobacteria	3492367450	42773.8	5.55149e-10	2.23019e-13
Ag	S	0.1	2020-02-18	GD2018-4_B1_QB3_180703_Betaproteobacteria_63_65	7.67256e-06	b	betaproteobacteria	1896154650	14548.4	5.55149e-10	1.39709e-13
Ag	S	0.1	2020-02-18	GD2018-4_B1_QB3_180703_Betaproteobacteria_64_8	7.93236e-06	b	betaproteobacteria	3121858350	24763.7	5.55149e-10	1.4444e-13
Ag	S	0.1	2020-02-18	GD2018-4_B1_QB3_180703_Betaproteobacteria_65_11	0.000117028	b	betaproteobacteria	1955874050	228892	5.55149e-10	2.13095e-12
Ag	S	0.1	2020-02-18	GD2018-4_B1_QB3_180703_Betaproteobacteria_65_19	1.57883e-05	b	betaproteobacteria	2429007750	38349.8	5.55149e-10	2.87487e-13
Ag	S	0.1	2020-02-18	GD2018-4_B1_QB3_180703_Betaproteobacteria_67_97	1.7834e-07	b	betaproteobacteria	2525300050	450.361	5.55149e-10	3.24737e-15
Ag	S	0.1	2020-02-18	GD2018-4_B1_QB3_180703_Betaproteobacterias_59_15	1.31969e-07	b	betaproteobacteria	1009678150	133.247	5.55149e-10	2.40302e-15
Ag	S	0.1	2020-02-18	GD2018-4_B1_QB3_180703_Blackburnbacteria_41_18	0.00304308	b	blackburnbacteria	575236350	1.75049e+06	5.55149e-10	5.54112e-11
Ag	S	0.1	2020-02-18	GD2018-4_B1_QB3_180703_Brennerbacteria_54_13	6.15777e-06	b	brennerbacteria	392980250	2419.88	5.55149e-10	1.12126e-13
Ag	S	0.1	2020-02-18	GD2018-4_B1_QB3_180703_Candidatus_Saccharibacteria_49_9	5.15778e-05	b	saccharibacteria	368294550	18995.8	5.55149e-10	9.39174e-13
Ag	S	0.1	2020-02-18	GD2018-4_B1_QB3_180703_Chloroflexi_51_7	2.6841e-05	b	chloroflexi	776256650	20835.5	5.55149e-10	4.88746e-13
Ag	S	0.1	2020-02-18	GD2018-4_B1_QB3_180703_Chloroflexi_52_7	3.50306e-07	b	chloroflexi	2178034300	762.979	5.55149e-10	6.37869e-15
Ag	S	0.1	2020-02-18	GD2018-4_B1_QB3_180703_Chloroflexi_52_9	1.04191e-05	b	chloroflexi	1050602150	10946.3	5.55149e-10	1.8972e-13
Ag	S	0.1	2020-02-18	GD2018-4_B1_QB3_180703_Chloroflexi_58_18	7.42517e-05	b	chloroflexi	1757146300	130471	5.55149e-10	1.35204e-12
Ag	S	0.1	2020-02-18	GD2018-4_B1_QB3_180703_Chloroflexi_70_19	1.7692e-05	b	chloroflexi	1444776450	25561	5.55149e-10	3.22152e-13
Ag	S	0.1	2020-02-18	GD2018-4_B1_QB3_180703_Chloroflexi_71_8	4.38971e-06	b	chloroflexi	1803510800	7916.88	5.55149e-10	7.99317e-14
Ag	S	0.1	2020-02-18	GD2018-4_B1_QB3_180703_Collierbacteria_44_45	0.00239944	b	collierbacteria	578013150	1.38691e+06	5.55149e-10	4.36911e-11
Ag	S	0.1	2020-02-18	GD2018-4_B1_QB3_180703_Collierbacteria_47_15	5.60015e-05	b	collierbacteria	372240050	20846	5.55149e-10	1.01973e-12
Ag	S	0.1	2020-02-18	GD2018-4_B1_QB3_180703_Collierbacteria_47_26	3.59432e-05	b	collierbacteria	532962300	19156.4	5.55149e-10	6.54486e-13
Ag	S	0.1	2020-02-18	GD2018-4_B1_QB3_180703_Curtissbacteria_41_20	0.0062558	b	curtissbacteria	787397000	4.92579e+06	5.55149e-10	1.13911e-10
Ag	S	0.1	2020-02-18	GD2018-4_B1_QB3_180703_Daviesbacteria_36_18	0.00496397	b	daviesbacteria	611241800	3.03419e+06	5.55149e-10	9.03885e-11
Ag	S	0.1	2020-02-18	GD2018-4_B1_QB3_180703_Daviesbacteria_38_13	0.00031362	b	daviesbacteria	439148450	137726	5.55149e-10	5.71067e-12
Ag	S	0.1	2020-02-18	GD2018-4_B1_QB3_180703_Daviesbacteria_39_21	0.00444743	b	daviesbacteria	700670750	3.11618e+06	5.55149e-10	8.09828e-11
Ag	S	0.1	2020-02-18	GD2018-4_B1_QB3_180703_Daviesbacteria_41_18	0.00195573	b	daviesbacteria	517016500	1.01114e+06	5.55149e-10	3.56117e-11
Ag	S	0.1	2020-02-18	GD2018-4_B1_QB3_180703_Deltaproteobacteria_44_34	1.70654e-05	b	deltaproteobacteria	1696544200	28952.2	5.55149e-10	3.10742e-13
Ag	S	0.1	2020-02-18	GD2018-4_B1_QB3_180703_Deltaproteobacteria_46_8	6.66645e-05	b	deltaproteobacteria	963777100	64249.7	5.55149e-10	1.21389e-12
Ag	S	0.1	2020-02-18	GD2018-4_B1_QB3_180703_Deltaproteobacteria_54_12	0.000439718	b	deltaproteobacteria	1526920850	671414	5.55149e-10	8.00677e-12
Ag	S	0.1	2020-02-18	GD2018-4_B1_QB3_180703_Deltaproteobacteria_55_9	1.48116e-05	b	omnitrophica	1645909850	24378.5	5.55149e-10	2.69702e-13
Ag	S	0.1	2020-02-18	GD2018-4_B1_QB3_180703_Deltaproteobacteria_57_11	9.56801e-06	b	deltaproteobacteria	3542051500	33890.4	5.55149e-10	1.74223e-13
Ag	S	0.1	2020-02-18	GD2018-4_B1_QB3_180703_Deltaproteobacteria_58_14	7.54002e-06	b	deltaproteobacteria	1283657050	9678.79	5.55149e-10	1.37295e-13
Ag	S	0.1	2020-02-18	GD2018-4_B1_QB3_180703_Deltaproteobacteria_58_8_a	7.81657e-06	b	deltaproteobacteria	1152404500	9007.85	5.55149e-10	1.42331e-13
Ag	S	0.1	2020-02-18	GD2018-4_B1_QB3_180703_Deltaproteobacteria_58_8_b	2.72862e-05	b	deltaproteobacteria	2760191200	75315	5.55149e-10	4.96851e-13
Ag	S	0.1	2020-02-18	GD2018-4_B1_QB3_180703_Deltaproteobacteria_59_18	1.92427e-05	b	deltaproteobacteria	1682400200	32373.9	5.55149e-10	3.50388e-13
Ag	S	0.1	2020-02-18	GD2018-4_B1_QB3_180703_Deltaproteobacteria_60_13	1.26659e-07	b	deltaproteobacteria	1589573700	201.334	5.55149e-10	2.30633e-15
Ag	S	0.1	2020-02-18	GD2018-4_B1_QB3_180703_Deltaproteobacteria_66_32	4.22995e-07	b	deltaproteobacteria	5622917300	2378.46	5.55149e-10	7.70227e-15
Ag	S	0.1	2020-02-18	GD2018-4_B1_QB3_180703_Deltaproteobacteria_69_10	1.9669e-05	b	deltaproteobacteria	2392076050	47049.7	5.55149e-10	3.5815e-13
Ag	S	0.1	2020-02-18	GD2018-4_B1_QB3_180703_Deltaproteobacteria_71_13	2.0294e-07	b	deltaproteobacteria	6230819400	1264.48	5.55149e-10	3.69532e-15
Ag	S	0.1	2020-02-18	GD2018-4_B1_QB3_180703_Dependentiae_32_12	9.38205e-07	b	dependentiae	588158350	551.813	5.55149e-10	1.70837e-14
Ag	S	0.1	2020-02-18	GD2018-4_B1_QB3_180703_Dependentiae_33_36	8.0863e-07	b	dependentiae	544656450	440.425	5.55149e-10	1.47243e-14
Ag	S	0.1	2020-02-18	GD2018-4_B1_QB3_180703_Dojkabacteria_38_12	2.45053e-07	b	dojkabacteria	577891600	141.614	5.55149e-10	4.46214e-15
Ag	S	0.1	2020-02-18	GD2018-4_B1_QB3_180703_Doudnabacteria_48_12	0.00292175	b	doudnabacteria	512780450	1.49822e+06	5.55149e-10	5.32019e-11
Ag	S	0.1	2020-02-18	GD2018-4_B1_QB3_180703_Elusimicrobia_69_19	2.23491e-07	b	elusimicrobia	2587924950	578.379	5.55149e-10	4.06953e-15
Ag	S	0.1	2020-02-18	GD2018-4_B1_QB3_180703_Elusimicrobia_71_7	1.08382e-06	b	elusimicrobia	913185650	989.728	5.55149e-10	1.97352e-14
Ag	S	0.1	2020-02-18	GD2018-4_B1_QB3_180703_Gammaproteobacteria_65_42	5.12103e-07	b	gammaproteobacteria	2484106950	1272.12	5.55149e-10	9.32484e-15
Ag	S	0.1	2020-02-18	GD2018-4_B1_QB3_180703_Gammaproteobacteria_68_23	1.1828e-07	b	gammaproteobacteria	2470590850	292.222	5.55149e-10	2.15375e-15
Ag	S	0.1	2020-02-18	GD2018-4_B1_QB3_180703_Gammaproteobacteria_69_14	1.39361e-07	b	gammaproteobacteria	1347127600	187.738	5.55149e-10	2.53762e-15
Ag	S	0.1	2020-02-18	GD2018-4_B1_QB3_180703_Gemmatimonadetes_67_16	6.4212e-08	b	gemmatimonadetes	2037642100	130.841	5.55149e-10	1.16923e-15
Ag	S	0.1	2020-02-18	GD2018-4_B1_QB3_180703_Gemmatimonadetes_69_12	0.000272714	b	gemmatimonadetes	2297885850	626665	5.55149e-10	4.96582e-12
Ag	S	0.1	2020-02-18	GD2018-4_B1_QB3_180703_Genascibacteria_43_11	0.000779297	b	genascibacteria	300709500	234342	5.55149e-10	1.41901e-11
Ag	S	0.1	2020-02-18	GD2018-4_B1_QB3_180703_Gottesmanbacteria_46_9	0.000930796	b	gottesmanbacteria	517676900	481851	5.55149e-10	1.69488e-11
Ag	S	0.1	2020-02-18	GD2018-4_B1_QB3_180703_GWA2_Deltaproteobacteria_54_12_curated_55_8	2.17258e-07	b	deltaproteobacteria	1057650100	229.783	5.55149e-10	3.95602e-15
Ag	S	0.1	2020-02-18	GD2018-4_B1_QB3_180703_GWB2_Deltaproteobacteria_55_19_curated_56_22	1.52613e-07	b	deltaproteobacteria	1891490250	288.666	5.55149e-10	2.77892e-15
Ag	S	0.1	2020-02-18	GD2018-4_B1_QB3_180703_Harrisonbacteria_54_17	0.000833611	b	harrisonbacteria	416185250	346937	5.55149e-10	1.51791e-11
Ag	S	0.1	2020-02-18	GD2018-4_B1_QB3_180703_Hydrogenedentes_61_12	2.9465e-07	b	hydrogenedentes	3655388750	1077.06	5.55149e-10	5.36525e-15
Ag	S	0.1	2020-02-18	GD2018-4_B1_QB3_180703_Hydrogenedentes_61_26	8.23151e-08	b	hydrogenedentes	4392447800	361.565	5.55149e-10	1.49887e-15
Ag	S	0.1	2020-02-18	GD2018-4_B1_QB3_180703_Ignavibacteriales_41_8	4.02922e-07	b	ignavibacteria	3311945000	1334.45	5.55149e-10	7.33676e-15
Ag	S	0.1	2020-02-18	GD2018-4_B1_QB3_180703_Ignavibacteriales_46_8	1.03369e-05	b	ignavibacteria	2299236550	23767	5.55149e-10	1.88223e-13
Ag	S	0.1	2020-02-18	GD2018-4_B1_QB3_180703_Kaiserbacteria_55_18	0.00284342	b	kaiserbacteria	535064400	1.52141e+06	5.55149e-10	5.17755e-11
Ag	S	0.1	2020-02-18	GD2018-4_B1_QB3_180703_Katanobacteria_36_13	1.99519e-06	b	katanobacteria	522685800	1042.86	5.55149e-10	3.63303e-14
Ag	S	0.1	2020-02-18	GD2018-4_B1_QB3_180703_Kerfelbacteria_43_17	1.08845e-06	b	kerfeldbacteria	895942450	975.19	5.55149e-10	1.98195e-14
Ag	S	0.1	2020-02-18	GD2018-4_B1_QB3_180703_Kerfelbacteria_43_29	4.90824e-05	b	kerfeldbacteria	848420300	41642.5	5.55149e-10	8.93737e-13
Ag	S	0.1	2020-02-18	GD2018-4_B1_QB3_180703_Kerfelbacteria_51_13	0.000271746	b	kerfeldbacteria	674037000	183167	5.55149e-10	4.94819e-12
Ag	S	0.1	2020-02-18	GD2018-4_B1_QB3_180703_Lentisphaerae_58_26	6.07244e-06	b	lentisphaerae	2005601650	12178.9	5.55149e-10	1.10572e-13
Ag	S	0.1	2020-02-18	GD2018-4_B1_QB3_180703_Lentisphaerae_59_22	6.68377e-06	b	lentisphaerae	1251576950	8365.26	5.55149e-10	1.21704e-13
Ag	S	0.1	2020-02-18	GD2018-4_B1_QB3_180703_Levybacteria_36_40	0.00068492	b	levybacteria	495602250	339448	5.55149e-10	1.24716e-11
Ag	S	0.1	2020-02-18	GD2018-4_B1_QB3_180703_Levybacteria_37_7	0.000332289	b	levybacteria	387635300	128807	5.55149e-10	6.05061e-12
Ag	S	0.1	2020-02-18	GD2018-4_B1_QB3_180703_Levybacteria_40_33_b	0.00319011	b	levybacteria	518090300	1.65277e+06	5.55149e-10	5.80884e-11
Ag	S	0.1	2020-02-18	GD2018-4_B1_QB3_180703_Levybacteria_43_10	0.00213176	b	levybacteria	852278700	1.81685e+06	5.55149e-10	3.88169e-11
Ag	S	0.1	2020-02-18	GD2018-4_B1_QB3_180703_Magasanikbacteria_39_15	4.39769e-05	b	magasanikbacteria	722006350	31751.6	5.55149e-10	8.00771e-13
Ag	S	0.1	2020-02-18	GD2018-4_B1_QB3_180703_Magasanikbacteria_53_17	4.89587e-05	b	magasanikbacteria	795849600	38963.8	5.55149e-10	8.91484e-13
Ag	S	0.1	2020-02-18	GD2018-4_B1_QB3_180703_Micrarchaeota_58_13	7.07498e-05	a	micrarchaeota	889874700	62958.4	5.55149e-10	1.28828e-12
Ag	S	0.1	2020-02-18	GD2018-4_B1_QB3_180703_Microgenomates_42_16	1.24987e-05	b	unknown_microgenomates	500137950	6251.09	5.55149e-10	2.27588e-13
Ag	S	0.1	2020-02-18	GD2018-4_B1_QB3_180703_Moranbacteria_43_25	2.28941e-06	b	moranbacteria	504214100	1154.35	5.55149e-10	4.16876e-14
Ag	S	0.1	2020-02-18	GD2018-4_B1_QB3_180703_NC10_67_16	9.61126e-06	b	nc10	2792059400	26835.2	5.55149e-10	1.7501e-13
Ag	S	0.1	2020-02-18	GD2018-4_B1_QB3_180703_Nealsonbacteria_41_48	0.00519315	b	nealsonbacteria	494715650	2.56913e+06	5.55149e-10	9.45615e-11
Ag	S	0.1	2020-02-18	GD2018-4_B1_QB3_180703_Omnitrophica_41_8	1.08536e-05	b	omnitrophica	566859150	6152.46	5.55149e-10	1.97632e-13
Ag	S	0.1	2020-02-18	GD2018-4_B1_QB3_180703_Pacearchaeota_33_12	0.000758199	a	pacearchaeota	630375850	477951	5.55149e-10	1.3806e-11
Ag	S	0.1	2020-02-18	GD2018-4_B1_QB3_180703_Pacearchaeota_34_21	0.00285782	a	pacearchaeota	655606250	1.87361e+06	5.55149e-10	5.20378e-11
Ag	S	0.1	2020-02-18	GD2018-4_B1_QB3_180703_Parcubacteria_39_20	0.00331489	b	unknown_parcubacteria	430602900	1.4274e+06	5.55149e-10	6.03606e-11
Ag	S	0.1	2020-02-18	GD2018-4_B1_QB3_180703_Parcubacteria_40_17	0.00219197	b	unknown_parcubacteria	498440800	1.09257e+06	5.55149e-10	3.99134e-11
Ag	S	0.1	2020-02-18	GD2018-4_B1_QB3_180703_Parcubacteria_41_14	0.000354507	b	unknown_parcubacteria	654555200	232044	5.55149e-10	6.45518e-12
Ag	S	0.1	2020-02-18	GD2018-4_B1_QB3_180703_Parcubacteria_45_11	0.00167171	b	unknown_parcubacteria	326888250	546461	5.55149e-10	3.04399e-11
Ag	S	0.1	2020-02-18	GD2018-4_B1_QB3_180703_Parcubacteria_51_9	0.000645068	b	unknown_parcubacteria	251007900	161917	5.55149e-10	1.1746e-11
Ag	S	0.1	2020-02-18	GD2018-4_B1_QB3_180703_Peregrinibacteria_37_11	8.53177e-05	b	peregrinibacteria	340875600	29082.7	5.55149e-10	1.55354e-12
Ag	S	0.1	2020-02-18	GD2018-4_B1_QB3_180703_Peregrinibacteria_39_11	0.000113844	b	peregrinibacteria	893355450	101703	5.55149e-10	2.07298e-12
Ag	S	0.1	2020-02-18	GD2018-4_B1_QB3_180703_Peregrinibacteria_50_7	1.01222e-05	b	peregrinibacteria	250753750	2538.17	5.55149e-10	1.84314e-13
Ag	S	0.1	2020-02-18	GD2018-4_B1_QB3_180703_Planctomycetes_42_12	2.20641e-05	b	planctomycetes	2337963550	51585	5.55149e-10	4.01762e-13
Ag	S	0.1	2020-02-18	GD2018-4_B1_QB3_180703_Planctomycetia_58_6	4.66268e-07	b	planctomycetes	3438024200	1603.04	5.55149e-10	8.49022e-15
Ag	S	0.1	2020-02-18	GD2018-4_B1_QB3_180703_Rokubacteria_71_11	5.21322e-06	b	rokubacteria	1693017950	8826.08	5.55149e-10	9.4927e-14
Ag	S	0.1	2020-02-18	GD2018-4_B1_QB3_180703_Rokubacteria_71_15	3.80882e-06	b	rokubacteria	1967325750	7493.19	5.55149e-10	6.93544e-14
Ag	S	0.1	2020-02-18	GD2018-4_B1_QB3_180703_Schekmanbacteria_66_15	9.52228e-06	b	schekmanbacteria	5982864550	56970.5	5.55149e-10	1.7339e-13
Ag	S	0.1	2020-02-18	GD2018-4_B1_QB3_180703_Shapirobacteria_40_33_a	0.000150248	b	shapirobacteria	637837200	95833.5	5.55149e-10	2.73584e-12
Ag	S	0.1	2020-02-18	GD2018-4_B1_QB3_180703_Spechtbacteria_44_47	0.00559645	b	spechtbacteria	516732450	2.89187e+06	5.55149e-10	1.01905e-10
Ag	S	0.1	2020-02-18	GD2018-4_B1_QB3_180703_Sungbacteria_45_10	0.000509038	b	unknown_parcubacteria	368379050	187519	5.55149e-10	9.26903e-12
Ag	S	0.1	2020-02-18	GD2018-4_B1_QB3_180703_Taylorbacteria_49_17	0.00300421	b	taylorbacteria	580723000	1.74461e+06	5.55149e-10	5.47034e-11
Ag	S	0.1	2020-02-18	GD2018-4_B1_QB3_180703_Taylorbacteria_49_9	9.7255e-05	b	taylorbacteria	453737050	44128.2	5.55149e-10	1.77091e-12
Ag	S	0.1	2020-02-18	GD2018-4_B1_QB3_180703_Uhrbacteria_41_26	4.32593e-05	b	uhrbacteria	580717150	25121.4	5.55149e-10	7.87704e-13
Ag	S	0.1	2020-02-18	GD2018-4_B1_QB3_180703_Uhrbacteria_45_124	2.83565e-07	b	uhrbacteria	771974450	218.905	5.55149e-10	5.16341e-15
Ag	S	0.1	2020-02-18	GD2018-4_B1_QB3_180703_Uhrbacteria_48_14	2.53539e-05	b	uhrbacteria	672811100	17058.4	5.55149e-10	4.61667e-13
Ag	S	0.1	2020-02-18	GD2018-4_B1_QB3_180703_Uhrbacteria_53_7	0.00019996	b	uhrbacteria	292678100	58523.9	5.55149e-10	3.64105e-12
Ag	S	0.1	2020-02-18	GD2018-4_B1_QB3_180703_Uhrbacteria_55_83	3.04538e-06	b	uhrbacteria	660289500	2010.83	5.55149e-10	5.5453e-14
Ag	S	0.1	2020-02-18	GD2018-4_B1_QB3_180703_Uhrbacteria_60_32	0.000168529	b	uhrbacteria	690873300	116432	5.55149e-10	3.06873e-12
Ag	S	0.1	2020-02-18	GD2018-4_B1_QB3_180703_Verrucomicrobia_66_7	3.62164e-07	b	verrucomicrobia	1499975100	543.237	5.55149e-10	6.5946e-15
Ag	S	0.1	2020-02-18	GD2018-4_B1_QB3_180703_Vogelbacteria_43_89	1.42259e-06	b	vogelbacteria	372968700	530.581	5.55149e-10	2.59038e-14
Ag	S	0.1	2020-02-18	GD2018-4_B1_QB3_180703_Wildermuthbacteria_45_8	0.000521013	b	wildermuthbacteria	511225000	266355	5.55149e-10	9.48708e-12
Ag	S	0.1	2020-02-18	GD2018-4_B1_QB3_180703_Wildermuthbacteria_47_9	0.00108132	b	wildermuthbacteria	312800800	338238	5.55149e-10	1.96897e-11
Ag	S	0.1	2020-02-18	GD2018-4_B1_QB3_180703_Woesearchaeota_31_17	0.00646913	a	woesearchaeota	600481050	3.88459e+06	5.55149e-10	1.17796e-10
Ag	S	0.1	2020-02-18	GD2018-4_B1_QB3_180703_Woesearchaeota_40_22	0.00536712	a	woesearchaeota	840708700	4.51218e+06	5.55149e-10	9.77293e-11
Ag	S	0.1	2020-02-18	GD2018-4_B1_QB3_180703_Woesearchaeota_44_11	0.00340329	a	woesearchaeota	724529000	2.46578e+06	5.55149e-10	6.19701e-11
Ag	S	0.1	2020-02-18	GD2018-4_B1_QB3_180703_Woesearchaeota_47_10	0.00033594	a	woesearchaeota	686210850	230526	5.55149e-10	6.11709e-12
Ag	S	0.1	2020-02-18	GD2018-4_B1_QB3_180703_Woesearchaeota_47_15	0.0019174	a	woesearchaeota	698967750	1.3402e+06	5.55149e-10	3.49138e-11
Ag	S	0.1	2020-02-18	GD2018-4_B1_QB3_180703_Woesearchaeota_47_15_b	0.000986748	a	woesearchaeota	1065607400	1.05149e+06	5.55149e-10	1.79676e-11
Ag	S	0.1	2020-02-18	GD2018-4_B1_QB3_180703_Woesearchaeota_48_22	0.00219229	a	woesearchaeota	765131900	1.67739e+06	5.55149e-10	3.99192e-11
Ag	S	0.1	2020-02-18	GD2018-4_B1_QB3_180703_Woesearchaeota-I_39_47	6.45756e-05	a	woesearchaeota	961504700	62089.7	5.55149e-10	1.17585e-12
Ag	S	0.1	2020-02-18	GD2018-4_B1_QB3_180703_Woesearchaeota-I_39_9	0.00160517	a	woesearchaeota	595842650	956431	5.55149e-10	2.92284e-11
Ag	S	0.1	2020-02-18	GD2018-4_B1_QB3_180703_Woesearchaeota-II_30_18	0.00217676	a	woesearchaeota	664288950	1.446e+06	5.55149e-10	3.96364e-11
Ag	S	0.1	2020-02-18	GD2018-4_B1_QB3_180703_Woesearchaeota-II_35_15	0.00180093	a	woesearchaeota	572781950	1.03154e+06	5.55149e-10	3.27929e-11
Ag	S	0.1	2020-02-18	GD2018-4_B1_QB3_180703_Woesebacteria_40_41	7.83261e-06	b	woesebacteria	701275250	5492.82	5.55149e-10	1.42623e-13
Ag	S	0.1	2020-02-18	GD2018-4_B1_QB3_180703_Wolfebacteria_44_15	0.00251448	b	wolfebacteria	439543000	1.10522e+06	5.55149e-10	4.5786e-11
Ag	S	0.1	2020-02-18	GD2018-4_B1_Rokubacteria_68_10	7.71302e-05	b	rokubacteria	1680258450	129599	5.55149e-10	1.40446e-12
Ag	S	0.1	2020-02-18	GD2018-4_B1_Rokubacteria_71_19	3.56548e-05	b	rokubacteria	3490038500	124437	5.55149e-10	6.49234e-13
Ag	S	0.1	2020-02-18	GD2018-4_B1_Rokubacteria_72_16	7.04001e-06	b	rokubacteria	2716955150	19127.4	5.55149e-10	1.28191e-13
Ag	S	0.1	2020-02-18	GD2018-4_B1_Verrucomicrobia_66_19	1.081e-07	b	verrucomicrobia	2596839050	280.718	5.55149e-10	1.96838e-15
Ag	S	0.1	2020-02-18	GD2018-4_B1_Verrucomicrobia_66_33	1.77305e-07	b	verrucomicrobia	3556403500	630.569	5.55149e-10	3.22853e-15
Ag	S	0.1	2020-02-18	Genasci_Feb2018_Oligoflexia_43_11	0.00169106	b	oligoflexia	2860428350	4.83716e+06	5.55149e-10	3.07924e-11
Ag	S	0.1	2020-02-18	Genasci_Feb2018_S34_3B_Azambacteria_55_6	0.00128806	b	azambacteria	204780550	263770	5.55149e-10	2.34542e-11
Ag	S	0.1	2020-02-18	Genasci_Feb2018_S34_3B_Betaproteobacteria_66_6	0.000336183	b	betaproteobacteria	1086562750	365284	5.55149e-10	6.12152e-12
Ag	S	0.1	2020-02-18	Genasci_Feb2018_S34_3B_Colwellbacteria_46_12	0.00307673	b	colwellbacteria	247330850	760971	5.55149e-10	5.60239e-11
Ag	S	0.1	2020-02-18	Genasci_Feb2018_S34_3B_Deltaproteobacteria_42_10	4.64757e-05	b	deltaproteobacteria	1855786400	86248.9	5.55149e-10	8.46271e-13
Ag	S	0.1	2020-02-18	Genasci_Feb2018_S34_3B_Deltaproteobacteria_51_6	0.000287211	b	deltaproteobacteria	1068889900	306997	5.55149e-10	5.22979e-12
Ag	S	0.1	2020-02-18	Genasci_Feb2018_S34_3B_Deltaproteobacteria_57_9	9.90578e-06	b	deltaproteobacteria	3225920750	31955.3	5.55149e-10	1.80373e-13
Ag	S	0.1	2020-02-18	Genasci_Feb2018_S34_3B_Deltaproteobacteria_60_13	2.0909e-05	b	deltaproteobacteria	1772843800	37068.3	5.55149e-10	3.80729e-13
Ag	S	0.1	2020-02-18	Genasci_Feb2018_S34_3B_Diapherotrites_46_10	0.00841243	a	diapherotrites	626562950	5.27092e+06	5.55149e-10	1.53181e-10
Ag	S	0.1	2020-02-18	Genasci_Feb2018_S34_3B_Gemmatimonadetes_69_7	0.000227291	b	gemmatimonadetes	1741276550	395777	5.55149e-10	4.13872e-12
Ag	S	0.1	2020-02-18	Genasci_Feb2018_S34_3B_Latescibacteria-like_64_11	2.34478e-05	b	latescibacteria	3613216100	84721.8	5.55149e-10	4.26958e-13
Ag	S	0.1	2020-02-18	Genasci_Feb2018_S34_3B_NC10_68_8	9.36364e-06	b	nc10	2221658400	20802.8	5.55149e-10	1.70502e-13
Ag	S	0.1	2020-02-18	Genasci_Feb2018_S34_3B_Niyogibacteria_46_10	0.00804221	b	niyogibacteria	172956550	1.39095e+06	5.55149e-10	1.4644e-10
Ag	S	0.1	2020-02-18	Genasci_Feb2018_S34_3B_Omnitrophica_63_8	3.8763e-05	b	omnitrophica	861155100	33380.9	5.55149e-10	7.05831e-13
Ag	S	0.1	2020-02-18	Genasci_Feb2018_S34_3B_Peregrinibacteria_56_7	0.00199043	b	peregrinibacteria	443769300	883292	5.55149e-10	3.62436e-11
Ag	S	0.1	2020-02-18	Genasci_Feb2018_S34_3B_Planctomycetes_38_350	0.00319296	b	planctomycetes	1704526850	5.44249e+06	5.55149e-10	5.81403e-11
Ag	S	0.1	2020-02-18	Genasci_Feb2018_S34_3B_Planctomycetes_42_7	1.89475e-05	b	planctomycetes	1133505100	21477.1	5.55149e-10	3.45013e-13
Ag	S	0.1	2020-02-18	Genasci_Feb2018_S34_3B_Planctomycetes_43_26	0.000139645	b	planctomycetes	827204950	115515	5.55149e-10	2.54278e-12
Ag	S	0.1	2020-02-18	Genasci_Feb2018_S34_3B_RIFCSPLOWO2_01_FULL_OD1_Giovannonibacteria_46_32_curated_47_26	0.0184796	b	giovannonibacteria	423441850	7.82503e+06	5.55149e-10	3.36493e-10
Ag	S	0.1	2020-02-18	Genasci_Feb2018_S34_3B_Rokubacteria_68_6	5.41087e-05	b	rokubacteria	715959400	38739.6	5.55149e-10	9.8526e-13
Ag	S	0.1	2020-02-18	Genasci_Feb2018_S34_3B_Uhrbacteria_52_25	0.00395553	b	uhrbacteria	789836450	3.12422e+06	5.55149e-10	7.20259e-11
Ag	S	0.1	2020-02-18	Genasci_Feb2018_S34_3B_Uhrbacteria_55_15	0.00104688	b	uhrbacteria	571184900	597964	5.55149e-10	1.90626e-11
Ag	S	0.1	2020-02-18	Genasci_Feb2018_S34_3B_Woesearchaeota_36_15	0.00752387	a	woesearchaeota	505748100	3.80518e+06	5.55149e-10	1.37001e-10
Ag	S	0.1	2020-02-18	Genasci_Feb2018_S34_3B_Woesearchaeota_38_40	0.0328076	a	woesearchaeota	1055660450	3.46336e+07	5.55149e-10	5.97389e-10
Ag	S	0.1	2020-02-18	Genasci_Feb2018_S34_3B_Woesearchaeota_40_14	0.000262456	a	woesearchaeota	1262555450	331365	5.55149e-10	4.77904e-12
Ag	S	0.1	2020-02-18	Genasci_Feb2018_S35_SO-1_Aenigmarchaeota_38_10	0.00145023	a	aenigmarchaeota	286000000	414767	5.55149e-10	2.64072e-11
Ag	S	0.1	2020-02-18	Genasci_Feb2018_S35_SO-1_Aenigmarchaeota_40_10	0.00150566	a	aenigmarchaeota	477751950	719331	5.55149e-10	2.74164e-11
Ag	S	0.1	2020-02-18	Genasci_Feb2018_S35_SO-1_Aenigmarchaeota_40_17	0.00255723	a	aenigmarchaeota	569363600	1.45599e+06	5.55149e-10	4.65643e-11
Ag	S	0.1	2020-02-18	Genasci_Feb2018_S35_SO-1_Aenigmarchaeota_46_11	0.00158817	a	aenigmarchaeota	638134250	1.01347e+06	5.55149e-10	2.89189e-11
Ag	S	0.1	2020-02-18	Genasci_Feb2018_S35_SO-1_Aenigmarchaeota_47_21	0.00300674	a	aenigmarchaeota	659458150	1.98282e+06	5.55149e-10	5.47495e-11
Ag	S	0.1	2020-02-18	Genasci_Feb2018_S35_SO-1_Aenigmarchaeota_50_8	0.00115283	a	aenigmarchaeota	480469600	553900	5.55149e-10	2.09918e-11
Ag	S	0.1	2020-02-18	Genasci_Feb2018_S35_SO-1_Alphaproteobacteria_66_12	0.000921499	b	alphaproteobacteria	1820554450	1.67764e+06	5.55149e-10	1.67795e-11
Ag	S	0.1	2020-02-18	Genasci_Feb2018_S35_SO-1_Amesbacteria_48_9	0.000718879	b	amesbacteria	255932950	183985	5.55149e-10	1.309e-11
Ag	S	0.1	2020-02-18	Genasci_Feb2018_S35_SO-1_Azambacteria_56_20	0.0017332	b	azambacteria	232789700	403471	5.55149e-10	3.15596e-11
Ag	S	0.1	2020-02-18	Genasci_Feb2018_S35_SO-1_Berkelbacteria_44_9	0.00057381	b	berkelbacteria	301756650	173151	5.55149e-10	1.04484e-11
Ag	S	0.1	2020-02-18	Genasci_Feb2018_S35_SO-1_Berkelbacteria_48_23	0.00336084	b	berkelbacteria	542941100	1.82474e+06	5.55149e-10	6.11972e-11
Ag	S	0.1	2020-02-18	Genasci_Feb2018_S35_SO-1_Blackburnbacteria_43_8	0.00119227	b	blackburnbacteria	487210100	580886	5.55149e-10	2.17099e-11
Ag	S	0.1	2020-02-18	Genasci_Feb2018_S35_SO-1_Brennerbacteria_40_11	0.00137997	b	brennerbacteria	463255650	639277	5.55149e-10	2.51277e-11
Ag	S	0.1	2020-02-18	Genasci_Feb2018_S35_SO-1_Candidatus_Saccharibacteria_46_12	0.0018428	b	saccharibacteria	538495750	992342	5.55149e-10	3.35554e-11
Ag	S	0.1	2020-02-18	Genasci_Feb2018_S35_SO-1_Candidatus_Saccharibacteria_47_11	0.00155452	b	saccharibacteria	431380300	670590	5.55149e-10	2.83061e-11
Ag	S	0.1	2020-02-18	Genasci_Feb2018_S35_SO-1_Colwellbacteria_47_11	0.000908583	b	nomurabacteria	296718500	269593	5.55149e-10	1.65443e-11
Ag	S	0.1	2020-02-18	Genasci_Feb2018_S35_SO-1_Colwellbacteria_47_7	0.000788614	b	colwellbacteria	255572850	201548	5.55149e-10	1.43598e-11
Ag	S	0.1	2020-02-18	Genasci_Feb2018_S35_SO-1_Curtissbacteria_42_6	0.00058048	b	curtissbacteria	299980850	174133	5.55149e-10	1.05699e-11
Ag	S	0.1	2020-02-18	Genasci_Feb2018_S35_SO-1_Curtissbacteria_45_10	0.00125687	b	curtissbacteria	416364650	523314	5.55149e-10	2.28861e-11
Ag	S	0.1	2020-02-18	Genasci_Feb2018_S35_SO-1_Daviesbacteria_36_17	0.0024776	b	daviesbacteria	674343800	1.67076e+06	5.55149e-10	4.51144e-11
Ag	S	0.1	2020-02-18	Genasci_Feb2018_S35_SO-1_Daviesbacteria_37_28	0.00416121	b	daviesbacteria	668357300	2.78117e+06	5.55149e-10	7.5771e-11
Ag	S	0.1	2020-02-18	Genasci_Feb2018_S35_SO-1_Daviesbacteria_37_8	0.00111396	b	daviesbacteria	611452400	681134	5.55149e-10	2.0284e-11
Ag	S	0.1	2020-02-18	Genasci_Feb2018_S35_SO-1_Daviesbacteria_39_16	0.00221574	b	daviesbacteria	609023350	1.34944e+06	5.55149e-10	4.03461e-11
Ag	S	0.1	2020-02-18	Genasci_Feb2018_S35_SO-1_Daviesbacteria_39_22	0.00322478	b	daviesbacteria	533317850	1.71983e+06	5.55149e-10	5.87197e-11
Ag	S	0.1	2020-02-18	Genasci_Feb2018_S35_SO-1_Daviesbacteria_40_17	0.00236462	b	daviesbacteria	890971250	2.10681e+06	5.55149e-10	4.30571e-11
Ag	S	0.1	2020-02-18	Genasci_Feb2018_S35_SO-1_Deltaproteobacteria_36_10	0.00146263	b	deltaproteobacteria	1094274350	1.60051e+06	5.55149e-10	2.66328e-11
Ag	S	0.1	2020-02-18	Genasci_Feb2018_S35_SO-1_Deltaproteobacteria_48_30	0.00447846	b	deltaproteobacteria	1729856050	7.74709e+06	5.55149e-10	8.15478e-11
Ag	S	0.1	2020-02-18	Genasci_Feb2018_S35_SO-1_Deltaproteobacteria_58_17	0.0024391	b	deltaproteobacteria	1859263250	4.53493e+06	5.55149e-10	4.44134e-11
Ag	S	0.1	2020-02-18	Genasci_Feb2018_S35_SO-1_Diapherotrites_40_6	0.000865326	a	diapherotrites	530962900	459456	5.55149e-10	1.57566e-11
Ag	S	0.1	2020-02-18	Genasci_Feb2018_S35_SO-1_Doudnabacteria_46_13	0.00189779	b	doudnabacteria	473192200	898020	5.55149e-10	3.45567e-11
Ag	S	0.1	2020-02-18	Genasci_Feb2018_S35_SO-1_Gemmatimonadetes_69_7	0.000343436	b	gemmatimonadetes	1551009850	532673	5.55149e-10	6.2536e-12
Ag	S	0.1	2020-02-18	Genasci_Feb2018_S35_SO-1_Giovannonibacteria_43_101	0.0148836	b	giovannonibacteria	491290150	7.31219e+06	5.55149e-10	2.71015e-10
Ag	S	0.1	2020-02-18	Genasci_Feb2018_S35_SO-1_Gottesmanbacteria_39_27	0.0038949	b	gottesmanbacteria	633806550	2.46861e+06	5.55149e-10	7.09218e-11
Ag	S	0.1	2020-02-18	Genasci_Feb2018_S35_SO-1_Gottesmanbacteria_40_14	0.00210009	b	gottesmanbacteria	854878700	1.79532e+06	5.55149e-10	3.82404e-11
Ag	S	0.1	2020-02-18	Genasci_Feb2018_S35_SO-1_Harrisonbacteria_54_15	0.00085389	b	harrisonbacteria	298989600	255304	5.55149e-10	1.55484e-11
Ag	S	0.1	2020-02-18	Genasci_Feb2018_S35_SO-1_Ignavibacteriales_53_10	0.00139139	b	ignavibacteria	1553680050	2.16177e+06	5.55149e-10	2.53357e-11
Ag	S	0.1	2020-02-18	Genasci_Feb2018_S35_SO-1_Kaiserbacteria_48_15	0.00210166	b	kaiserbacteria	376090650	790416	5.55149e-10	3.8269e-11
Ag	S	0.1	2020-02-18	Genasci_Feb2018_S35_SO-1_Kaiserbacteria_54_12	0.00173424	b	kaiserbacteria	586321450	1.01682e+06	5.55149e-10	3.15785e-11
Ag	S	0.1	2020-02-18	Genasci_Feb2018_S35_SO-1_Kaiserbacteria_55_27	0.0039786	b	kaiserbacteria	490712950	1.95235e+06	5.55149e-10	7.24459e-11
Ag	S	0.1	2020-02-18	Genasci_Feb2018_S35_SO-1_Katanobacteria_47_10	0.0014642	b	katanobacteria	268639800	393342	5.55149e-10	2.66614e-11
Ag	S	0.1	2020-02-18	Genasci_Feb2018_S35_SO-1_Levybacteria_37_12	0.0017807	b	levybacteria	572299000	1.01909e+06	5.55149e-10	3.24246e-11
Ag	S	0.1	2020-02-18	Genasci_Feb2018_S35_SO-1_Levybacteria_38_10	0.00149334	b	levybacteria	599258400	894896	5.55149e-10	2.7192e-11
Ag	S	0.1	2020-02-18	Genasci_Feb2018_S35_SO-1_Levybacteria_41_102	0.00403428	b	levybacteria	250070600	1.00886e+06	5.55149e-10	7.34599e-11
Ag	S	0.1	2020-02-18	Genasci_Feb2018_S35_SO-1_Liptonbacteria_55_12	0.00171397	b	liptonbacteria	598707200	1.02616e+06	5.55149e-10	3.12095e-11
Ag	S	0.1	2020-02-18	Genasci_Feb2018_S35_SO-1_Microgenomates_41_18	0.00159457	b	unknown_microgenomates	239279300	381548	5.55149e-10	2.90354e-11
Ag	S	0.1	2020-02-18	Genasci_Feb2018_S35_SO-1_Montesolbacteria_56_14	0.00189812	b	montesolbacteria	559889200	1.06274e+06	5.55149e-10	3.45627e-11
Ag	S	0.1	2020-02-18	Genasci_Feb2018_S35_SO-1_Montesolbacteria_58_7	0.000514369	b	montesolbacteria	309881650	159393	5.55149e-10	9.36609e-12
Ag	S	0.1	2020-02-18	Genasci_Feb2018_S35_SO-1_Nealsonbacteria_41_10	0.00130305	b	nealsonbacteria	370045650	482188	5.55149e-10	2.37271e-11
Ag	S	0.1	2020-02-18	Genasci_Feb2018_S35_SO-1_Nealsonbacteria_41_12	0.00179193	b	nealsonbacteria	446524000	800140	5.55149e-10	3.26291e-11
Ag	S	0.1	2020-02-18	Genasci_Feb2018_S35_SO-1_Niyogibacteria_41_12	0.0016916	b	niyogibacteria	424897850	718758	5.55149e-10	3.08022e-11
Ag	S	0.1	2020-02-18	Genasci_Feb2018_S35_SO-1_Nomurabacteria_39_12	0.0018222	b	nomurabacteria	307022300	559457	5.55149e-10	3.31803e-11
Ag	S	0.1	2020-02-18	Genasci_Feb2018_S35_SO-1_Nomurabacteria_41_10	0.00143858	b	nomurabacteria	458862950	660110	5.55149e-10	2.61949e-11
Ag	S	0.1	2020-02-18	Genasci_Feb2018_S35_SO-1_Pacearchaeota_30_12	0.00166878	a	pacearchaeota	564610800	942213	5.55149e-10	3.03867e-11
Ag	S	0.1	2020-02-18	Genasci_Feb2018_S35_SO-1_Pacearchaeota_31_8	0.00115254	a	pacearchaeota	729853150	841187	5.55149e-10	2.09865e-11
Ag	S	0.1	2020-02-18	Genasci_Feb2018_S35_SO-1_Pacearchaeota_33_10_a	0.00154509	a	pacearchaeota	628308850	970797	5.55149e-10	2.81345e-11
Ag	S	0.1	2020-02-18	Genasci_Feb2018_S35_SO-1_Parcubacteria_38_18	0.00269546	b	unknown_parcubacteria	447760950	1.20692e+06	5.55149e-10	4.90814e-11
Ag	S	0.1	2020-02-18	Genasci_Feb2018_S35_SO-1_Parcubacteria_39_8	0.0010674	b	unknown_parcubacteria	609920350	651032	5.55149e-10	1.94363e-11
Ag	S	0.1	2020-02-18	Genasci_Feb2018_S35_SO-1_Parcubacteria_41_15	0.00208623	b	unknown_parcubacteria	488320300	1.01875e+06	5.55149e-10	3.79879e-11
Ag	S	0.1	2020-02-18	Genasci_Feb2018_S35_SO-1_Parcubacteria_46_10	0.00122539	b	unknown_parcubacteria	213170100	261218	5.55149e-10	2.23131e-11
Ag	S	0.1	2020-02-18	Genasci_Feb2018_S35_SO-1_Parcubacteria_58_6	0.000728371	b	unknown_parcubacteria	385158150	280538	5.55149e-10	1.32628e-11
Ag	S	0.1	2020-02-18	Genasci_Feb2018_S35_SO-1_Peregrinibacteria_43_8	0.00115797	b	peregrinibacteria	600199600	695013	5.55149e-10	2.10854e-11
Ag	S	0.1	2020-02-18	Genasci_Feb2018_S35_SO-1_Peregrinibacteria_45_10	0.00142943	b	peregrinibacteria	904599150	1.29306e+06	5.55149e-10	2.60283e-11
Ag	S	0.1	2020-02-18	Genasci_Feb2018_S35_SO-1_Peregrinibacteria_55_10	0.00147405	b	peregrinibacteria	587788500	866429	5.55149e-10	2.68408e-11
Ag	S	0.1	2020-02-18	Genasci_Feb2018_S35_SO-1_RIFCSPHIGHO2_02_FULL_Deltaproteobacteria_38_15_curated_40_6	0.000487911	b	deltaproteobacteria	832499850	406186	5.55149e-10	8.88432e-12
Ag	S	0.1	2020-02-18	Genasci_Feb2018_S35_SO-1_Roizmanbacteria_35_236	0.0352901	b	roizmanbacteria	717397850	2.53171e+07	5.55149e-10	6.42594e-10
Ag	S	0.1	2020-02-18	Genasci_Feb2018_S35_SO-1_Roizmanbacteria_39_6	0.000850698	b	roizmanbacteria	533021450	453441	5.55149e-10	1.54903e-11
Ag	S	0.1	2020-02-18	Genasci_Feb2018_S35_SO-1_Sungbacteria_46_5	0.000685744	b	sungbacteria	349131900	239415	5.55149e-10	1.24867e-11
Ag	S	0.1	2020-02-18	Genasci_Feb2018_S35_SO-1_Sungbacteria_46_50	0.00733841	b	sungbacteria	600189850	4.40444e+06	5.55149e-10	1.33624e-10
Ag	S	0.1	2020-02-18	Genasci_Feb2018_S35_SO-1_Sungbacteria_47_13	0.00170267	b	sungbacteria	637257400	1.08504e+06	5.55149e-10	3.10038e-11
Ag	S	0.1	2020-02-18	Genasci_Feb2018_S35_SO-1_Sungbacteria_48_11	0.00154504	b	sungbacteria	442183300	683191	5.55149e-10	2.81335e-11
Ag	S	0.1	2020-02-18	Genasci_Feb2018_S35_SO-1_Thaumarchaeota_33_8	0.000442762	a	thaumarchaeota	605451600	268071	5.55149e-10	8.06221e-12
Ag	S	0.1	2020-02-18	Genasci_Feb2018_S35_SO-1_Thaumarchaeota_54_7	0.000383268	a	bathyarchaeota	913940950	350284	5.55149e-10	6.97888e-12
Ag	S	0.1	2020-02-18	Genasci_Feb2018_S35_SO-1_Uhrbacteria_45_9	0.00136244	b	uhrbacteria	602974450	821514	5.55149e-10	2.48085e-11
Ag	S	0.1	2020-02-18	Genasci_Feb2018_S35_SO-1_Wildermuthbacteria_45_20	0.0030297	b	wildermuthbacteria	433613050	1.31372e+06	5.55149e-10	5.51675e-11
Ag	S	0.1	2020-02-18	Genasci_Feb2018_S35_SO-1_Wildermuthbacteria_48_14	0.00176076	b	wildermuthbacteria	157290900	276951	5.55149e-10	3.20614e-11
Ag	S	0.1	2020-02-18	Genasci_Feb2018_S35_SO-1_Wildermuthbacteria_49_14	0.0017376	b	wildermuthbacteria	289162250	502449	5.55149e-10	3.16398e-11
Ag	S	0.1	2020-02-18	Genasci_Feb2018_S35_SO-1_Wildermuthbacteria_54_12	0.000676116	b	wildermuthbacteria	167250200	113081	5.55149e-10	1.23113e-11
Ag	S	0.1	2020-02-18	Genasci_Feb2018_S35_SO-1_Woesearchaeota_32_6	0.000845419	a	woesearchaeota	460363800	389200	5.55149e-10	1.53941e-11
Ag	S	0.1	2020-02-18	Genasci_Feb2018_S35_SO-1_Woesearchaeota_34_16	0.00207169	a	woesearchaeota	738838750	1.53064e+06	5.55149e-10	3.77231e-11
Ag	S	0.1	2020-02-18	Genasci_Feb2018_S35_SO-1_Woesearchaeota_36_10	0.00136341	a	woesearchaeota	639804750	872318	5.55149e-10	2.48262e-11
Ag	S	0.1	2020-02-18	Genasci_Feb2018_S35_SO-1_Woesearchaeota_37_18	0.00257497	a	woesearchaeota	979015700	2.52094e+06	5.55149e-10	4.68874e-11
Ag	S	0.1	2020-02-18	Genasci_Feb2018_S35_SO-1_Woesearchaeota_38_11	0.00123169	a	woesearchaeota	500277050	616185	5.55149e-10	2.24277e-11
Ag	S	0.1	2020-02-18	Genasci_Feb2018_S35_SO-1_Woesearchaeota_39_10	0.00136464	a	woesearchaeota	632431150	863042	5.55149e-10	2.48486e-11
Ag	S	0.1	2020-02-18	Genasci_Feb2018_S35_SO-1_Woesearchaeota_39_8	0.00110576	a	woesearchaeota	562885050	622414	5.55149e-10	2.01346e-11
Ag	S	0.1	2020-02-18	Genasci_Feb2018_S35_SO-1_Woesearchaeota_40_20	0.00274068	a	woesearchaeota	721295900	1.97684e+06	5.55149e-10	4.99048e-11
Ag	S	0.1	2020-02-18	Genasci_Feb2018_S35_SO-1_Woesearchaeota_40_64	0.00915219	a	woesearchaeota	610366900	5.5862e+06	5.55149e-10	1.66651e-10
Ag	S	0.1	2020-02-18	Genasci_Feb2018_S35_SO-1_Woesearchaeota_42_26	0.00369971	a	woesearchaeota	815391200	3.01671e+06	5.55149e-10	6.73677e-11
Ag	S	0.1	2020-02-18	Genasci_Feb2018_S35_SO-1_Woesearchaeota_44_9	0.000582652	a	woesearchaeota	687478350	400561	5.55149e-10	1.06095e-11
Ag	S	0.1	2020-02-18	Genasci_Feb2018_S35_SO-1_Woesearchaeota_46_13	0.00188044	a	woesearchaeota	798464550	1.50147e+06	5.55149e-10	3.42408e-11
Ag	S	0.1	2020-02-18	Genasci_Feb2018_S35_SO-1_Woesearchaeota-I_35_31	0.00454419	a	woesearchaeota	667178200	3.03178e+06	5.55149e-10	8.27446e-11
Ag	S	0.1	2020-02-18	Genasci_Feb2018_S35_SO-1_Woesearchaeota-I_36_6	0.000888101	a	woesearchaeota	555644700	493469	5.55149e-10	1.61713e-11
Ag	S	0.1	2020-02-18	Genasci_Feb2018_S35_SO-1_Woesearchaeota-I_37_7	0.00102042	a	woesearchaeota	649991550	663266	5.55149e-10	1.85808e-11
Ag	S	0.1	2020-02-18	Genasci_Feb2018_S35_SO-1_Woesearchaeota-I_44_11	0.00157321	a	woesearchaeota	756384200	1.18995e+06	5.55149e-10	2.86465e-11
Ag	S	0.1	2020-02-18	Genasci_Feb2018_S35_SO-1_Woesearchaeota-II_30_27	0.00402138	a	woesearchaeota	434420350	1.74697e+06	5.55149e-10	7.32249e-11
Ag	S	0.1	2020-02-18	Genasci_Feb2018_S35_SO-1_Woesearchaeota-II_31_11	0.00149405	a	woesearchaeota	666006250	995049	5.55149e-10	2.72051e-11
Ag	S	0.1	2020-02-18	Genasci_Feb2018_S35_SO-1_Woesearchaeota-II_31_12	0.00171739	a	woesearchaeota	557204050	956937	5.55149e-10	3.12718e-11
Ag	S	0.1	2020-02-18	Genasci_Feb2018_S35_SO-1_Woesearchaeota-II_32_8	0.00117404	a	woesearchaeota	521155050	611859	5.55149e-10	2.1378e-11
Ag	S	0.1	2020-02-18	Genasci_Feb2018_S35_SO-1_Woesearchaeota-II_33_7	0.000819398	a	woesearchaeota	520945750	426862	5.55149e-10	1.49203e-11
Ag	S	0.1	2020-02-18	Genasci_Feb2018_S35_SO-1_Yanofskybacteria_42_14	0.00209788	b	yanofskybacteria	554574150	1.16343e+06	5.55149e-10	3.82e-11
Ag	S	0.1	2020-02-18	Genasci_Feb2018_S35_SO-1_Yanofskybacteria_42_50	0.00736212	b	yanofskybacteria	527961850	3.88692e+06	5.55149e-10	1.34056e-10
Ag	S	0.1	2020-02-18	Genasci_Feb2018_S35_SO-1_Yanofskybacteria_43_12	0.00159337	b	yanofskybacteria	442774800	705504	5.55149e-10	2.90135e-11
Ag	S	0.1	2020-02-18	Genasci_Feb2018_S35_SO-1_Zambryskibacteria_43_12	0.00164926	b	zambryskibacteria	270561200	446226	5.55149e-10	3.00312e-11
Ag	S	0.1	2020-02-18	Genasci_Feb2018_S36_SO-2_Aenigmarchaeota_47_17	0.0010431	a	aenigmarchaeota	875195750	912913	5.55149e-10	1.89936e-11
Ag	S	0.1	2020-02-18	Genasci_Feb2018_S36_SO-2_Aenigmarchaeota_53_36	0.000568752	a	aenigmarchaeota	760756750	432682	5.55149e-10	1.03564e-11
Ag	S	0.1	2020-02-18	Genasci_Feb2018_S36_SO-2_Alphaproteobacteria_66_9	0.000380263	b	alphaproteobacteria	1158280500	440451	5.55149e-10	6.92416e-12
Ag	S	0.1	2020-02-18	Genasci_Feb2018_S36_SO-2_Armatimonadetes_64_11	8.56868e-05	b	armatimonadetes	1129973650	96823.8	5.55149e-10	1.56026e-12
Ag	S	0.1	2020-02-18	Genasci_Feb2018_S36_SO-2_Bacteroidetes_43_10	3.73161e-05	b	bacteroidetes	2600160550	97028	5.55149e-10	6.79486e-13
Ag	S	0.1	2020-02-18	Genasci_Feb2018_S36_SO-2_Chloroflexi_51_8	3.27247e-05	b	chloroflexi	918820500	30068.2	5.55149e-10	5.95881e-13
Ag	S	0.1	2020-02-18	Genasci_Feb2018_S36_SO-2_Chloroflexi_71_8	1.12044e-05	b	chloroflexi	813719400	9117.25	5.55149e-10	2.0402e-13
Ag	S	0.1	2020-02-18	Genasci_Feb2018_S36_SO-2_Deltaproteobacteria_45_7	7.65076e-05	b	deltaproteobacteria	850179850	65045.2	5.55149e-10	1.39312e-12
Ag	S	0.1	2020-02-18	Genasci_Feb2018_S36_SO-2_Deltaproteobacteria_53_7	9.35293e-05	b	deltaproteobacteria	1126599500	105370	5.55149e-10	1.70306e-12
Ag	S	0.1	2020-02-18	Genasci_Feb2018_S36_SO-2_Deltaproteobacteria_55_12	3.57986e-06	b	deltaproteobacteria	2928317600	10483	5.55149e-10	6.51854e-14
Ag	S	0.1	2020-02-18	Genasci_Feb2018_S36_SO-2_Deltaproteobacteria_57_8	1.75906e-05	b	deltaproteobacteria	3301785500	58080.4	5.55149e-10	3.20305e-13
Ag	S	0.1	2020-02-18	Genasci_Feb2018_S36_SO-2_Deltaproteobacteria_60_39	2.16752e-05	b	deltaproteobacteria	1215659250	26349.7	5.55149e-10	3.94682e-13
Ag	S	0.1	2020-02-18	Genasci_Feb2018_S36_SO-2_Gammaproteobacteria_63_18	1.63616e-05	b	gammaproteobacteria	1763731450	28857.5	5.55149e-10	2.97927e-13
Ag	S	0.1	2020-02-18	Genasci_Feb2018_S36_SO-2_Ignavibacteriales_50_10	0.000962586	b	ignavibacteria	2052815050	1.97601e+06	5.55149e-10	1.75276e-11
Ag	S	0.1	2020-02-18	Genasci_Feb2018_S36_SO-2_Kerfelbacteria_58_11	8.13172e-05	b	kerfeldbacteria	745445350	60617.5	5.55149e-10	1.4807e-12
Ag	S	0.1	2020-02-18	Genasci_Feb2018_S36_SO-2_Magasanikbacteria_44_17	0.00197861	b	magasanikbacteria	718913650	1.42245e+06	5.55149e-10	3.60284e-11
Ag	S	0.1	2020-02-18	Genasci_Feb2018_S36_SO-2_Melainabacteria_32_25	0.000102971	b	melainabacteria	1178842600	121387	5.55149e-10	1.87499e-12
Ag	S	0.1	2020-02-18	Genasci_Feb2018_S36_SO-2_NC10_71_24	3.15891e-05	b	nc10	763727900	24125.5	5.55149e-10	5.75203e-13
Ag	S	0.1	2020-02-18	Genasci_Feb2018_S36_SO-2_NC10_72_10	3.19465e-05	b	nc10	1045972850	33415.2	5.55149e-10	5.81711e-13
Ag	S	0.1	2020-02-18	Genasci_Feb2018_S36_SO-2_Niyogibacteria_45_26	0.0524075	b	niyogibacteria	543972650	2.85083e+07	5.55149e-10	9.54284e-10
Ag	S	0.1	2020-02-18	Genasci_Feb2018_S36_SO-2_Omnitrophica_42_8	1.13085e-05	b	omnitrophica	827686600	9359.9	5.55149e-10	2.05915e-13
Ag	S	0.1	2020-02-18	Genasci_Feb2018_S36_SO-2_Omnitrophica_53_14	3.79739e-05	b	omnitrophica	925111200	35130.1	5.55149e-10	6.91463e-13
Ag	S	0.1	2020-02-18	Genasci_Feb2018_S36_SO-2_Omnitrophica_63_12	4.82826e-05	b	omnitrophica	675281750	32604.3	5.55149e-10	8.79172e-13
Ag	S	0.1	2020-02-18	Genasci_Feb2018_S36_SO-2_Omnitrophica_63_19	6.13777e-05	b	omnitrophica	1137232200	69800.7	5.55149e-10	1.11762e-12
Ag	S	0.1	2020-02-18	Genasci_Feb2018_S36_SO-2_Parcubacteria_49_7	0.011237	b	unknown_parcubacteria	429603200	4.82743e+06	5.55149e-10	2.04613e-10
Ag	S	0.1	2020-02-18	Genasci_Feb2018_S36_SO-2_RIFCSPHIGHO2_02_FULL_Deltaproteobacteria_38_15_curated_40_6	0.000308385	b	deltaproteobacteria	840973900	259344	5.55149e-10	5.61535e-12
Ag	S	0.1	2020-02-18	Genasci_Feb2018_S36_SO-2_RIFCSPHIGHO2_02_FULL_Deltaproteobacteria_38_15_curated_40_7	0.000489273	b	deltaproteobacteria	1193887500	584137	5.55149e-10	8.90913e-12
Ag	S	0.1	2020-02-18	Genasci_Feb2018_S36_SO-2_RIFCSPLOWO2_02_FULL_Elusimicrobia_39_32_curated_49_8	6.25008e-06	b	elusimicrobia	972081500	6075.59	5.55149e-10	1.13807e-13
Ag	S	0.1	2020-02-18	Genasci_Feb2018_S36_SO-2_Rokubacteria_69_13	2.40735e-05	b	rokubacteria	2507841050	60372.5	5.55149e-10	4.38352e-13
Ag	S	0.1	2020-02-18	Genasci_Feb2018_S36_SO-2_Tectomicrobia_59_8	1.70865e-05	b	tectomicrobia	1887900300	32257.6	5.55149e-10	3.11126e-13
Ag	S	0.1	2020-02-18	Genasci_Feb2018_S36_SO-2_Tectomicrobia_70_9	5.2424e-06	b	tectomicrobia	1486303000	7791.79	5.55149e-10	9.54583e-14
Ag	S	0.1	2020-02-18	Genasci_Feb2018_S36_SO-2_Thaumarchaeota_45_15	0.000506553	a	thaumarchaeota	1085561750	549895	5.55149e-10	9.22377e-12
Ag	S	0.1	2020-02-18	Genasci_Feb2018_S36_SO-2_Thaumarchaeota_54_9	0.000279759	a	thaumarchaeota	1104972050	309126	5.55149e-10	5.0941e-12
Ag	S	0.1	2020-02-18	Genasci_Feb2018_S36_SO-2_Woesearchaeota_34_19	0.0172732	a	woesearchaeota	1051238500	1.81583e+07	5.55149e-10	3.14526e-10
Ag	S	0.1	2020-02-18	Genasci_Feb2018_S36_SO-2_Woesearchaeota_37_15	0.000876055	a	woesearchaeota	822227250	720317	5.55149e-10	1.5952e-11
Ag	S	0.1	2020-02-18	Genasci_Feb2018_S36_SO-2_Woesearchaeota_38_8	0.00116893	a	woesearchaeota	780636350	912509	5.55149e-10	2.12849e-11
Ag	S	0.1	2020-02-18	Genasci_Feb2018_S36_SO-2_Woesearchaeota_46_11	0.00138882	a	woesearchaeota	698198800	969673	5.55149e-10	2.52889e-11
Ag	S	0.1	2020-02-18	Genasci_Feb2018_S36_SO-2_Woesearchaeota_48_19	0.0069223	a	woesearchaeota	778596000	5.38967e+06	5.55149e-10	1.26047e-10
Ag	S	0.1	2020-02-18	Genasci_Feb2018_S36_SO-2_Woesearchaeota_49_29	0.00107008	a	woesearchaeota	928996250	994105	5.55149e-10	1.94851e-11
Ag	S	0.1	2020-02-18	Genasci_Feb2018_S37_SO-6_ACD39_43_6	2.104e-05	b	acd39	1760350800	37037.7	5.55149e-10	3.83114e-13
Ag	S	0.1	2020-02-18	Genasci_Feb2018_S37_SO-6_Acidobacteria_67_11	2.42049e-05	b	acidobacteria	2928725150	70889.4	5.55149e-10	4.40744e-13
Ag	S	0.1	2020-02-18	Genasci_Feb2018_S37_SO-6_Betaproteobacteria_62_13	1.36736e-05	b	betaproteobacteria	3344125200	45726.3	5.55149e-10	2.48982e-13
Ag	S	0.1	2020-02-18	Genasci_Feb2018_S37_SO-6_Betaproteobacteria_65_27	2.00057e-05	b	betaproteobacteria	3319793100	66414.7	5.55149e-10	3.64281e-13
Ag	S	0.1	2020-02-18	Genasci_Feb2018_S37_SO-6_Betaproteobacteria_65_6	6.27274e-06	b	betaproteobacteria	1408871100	8837.48	5.55149e-10	1.1422e-13
Ag	S	0.1	2020-02-18	Genasci_Feb2018_S37_SO-6_Chloroflexi_52_6	9.91043e-06	b	chloroflexi	643053450	6372.94	5.55149e-10	1.80458e-13
Ag	S	0.1	2020-02-18	Genasci_Feb2018_S37_SO-6_Deltaproteobacteria_55_7	1.41387e-05	b	deltaproteobacteria	1595588800	22559.5	5.55149e-10	2.57449e-13
Ag	S	0.1	2020-02-18	Genasci_Feb2018_S37_SO-6_Deltaproteobacteria_57_12	9.77204e-06	b	deltaproteobacteria	2705898000	26442.1	5.55149e-10	1.77938e-13
Ag	S	0.1	2020-02-18	Genasci_Feb2018_S37_SO-6_Deltaproteobacteria_60_13	1.96416e-05	b	deltaproteobacteria	1718533700	33754.8	5.55149e-10	3.57653e-13
Ag	S	0.1	2020-02-18	Genasci_Feb2018_S37_SO-6_Deltaproteobacteria_62_10	4.65688e-05	b	deltaproteobacteria	3386641050	157712	5.55149e-10	8.47966e-13
Ag	S	0.1	2020-02-18	Genasci_Feb2018_S37_SO-6_Deltaproteobacteria_69_8	2.25981e-05	b	deltaproteobacteria	2820513800	63738.2	5.55149e-10	4.11486e-13
Ag	S	0.1	2020-02-18	Genasci_Feb2018_S37_SO-6_Harrisonbacteria_42_30	0.0650741	b	harrisonbacteria	471153800	3.06599e+07	5.55149e-10	1.18493e-09
Ag	S	0.1	2020-02-18	Genasci_Feb2018_S37_SO-6_Levybacteria_41_9	0.00594044	b	levybacteria	460285150	2.73429e+06	5.55149e-10	1.08169e-10
Ag	S	0.1	2020-02-18	Genasci_Feb2018_S37_SO-6_NC10_67_9	7.85514e-06	b	nc10	2005826550	15756.1	5.55149e-10	1.43034e-13
Ag	S	0.1	2020-02-18	Genasci_Feb2018_S37_SO-6_NC10_71_9	2.87003e-05	b	nc10	860307500	24691.1	5.55149e-10	5.22602e-13
Ag	S	0.1	2020-02-18	Genasci_Feb2018_S37_SO-6_Omnitrophica_63_9	4.74057e-05	b	omnitrophica	844227800	40021.2	5.55149e-10	8.63205e-13
Ag	S	0.1	2020-02-18	Genasci_Feb2018_S37_SO-6_Omnitrophica_67_24	0.00795083	b	omnitrophica	877258850	6.97493e+06	5.55149e-10	1.44776e-10
Ag	S	0.1	2020-02-18	Genasci_Feb2018_S37_SO-6_Parcubacteria_49_9	0.0122647	b	unknown_parcubacteria	483241200	5.92679e+06	5.55149e-10	2.23326e-10
Ag	S	0.1	2020-02-18	Genasci_Feb2018_S37_SO-6_Planctomycetes_67_9	2.61037e-05	b	planctomycetes	2715154000	70875.6	5.55149e-10	4.7532e-13
Ag	S	0.1	2020-02-18	Genasci_Feb2018_S37_SO-6_RIFCSPLOWO2_12_FULL_Gemmatimonadetes_68_9_curated_69_6	0.000168796	b	gemmatimonadetes	810306250	136776	5.55149e-10	3.07359e-12
Ag	S	0.1	2020-02-18	Genasci_Feb2018_S37_SO-6_Rokubacteria_70_10	1.64795e-05	b	rokubacteria	3380477750	55708.4	5.55149e-10	3.00073e-13
Ag	S	0.1	2020-02-18	Genasci_Feb2018_S37_SO-6_Tectomicrobia_67_15	0.000105897	b	tectomicrobia	2897943750	306884	5.55149e-10	1.92827e-12
Ag	S	0.1	2020-02-18	JBCH_GD18_4_SO1_S176_Betaproteobacteria_64_25	1.7656e-07	b	betaproteobacteria	2288340600	404.028	5.55149e-10	3.21495e-15
Ag	S	0.1	2020-02-18	JBCH_GD18_4_SO1_S176_Betaproteobacteria_66_20	8.25768e-07	b	betaproteobacteria	2384063500	1968.68	5.55149e-10	1.50363e-14
Ag	S	0.1	2020-02-18	JBCH_GD18_4_SO1_S176_Colwellbacteria_47_8	0.00275439	b	colwellbacteria	220169300	606431	5.55149e-10	5.01543e-11
Ag	S	0.1	2020-02-18	JBCH_GD18_4_SO1_S176_Hydrogenedentes_61_7	6.80951e-07	b	hydrogenedentes	2132484250	1452.12	5.55149e-10	1.23994e-14
Ag	S	0.1	2020-02-18	JBCH_GD18_4_SO1_S176_Ignavibacteriales_55_13	9.15786e-06	b	ignavibacteria	2277781350	20859.6	5.55149e-10	1.66754e-13
Ag	S	0.1	2020-02-18	JBCH_GD18_4_SO1_S176_Levybacteria_41_10	0.00556468	b	levybacteria	364355550	2.02752e+06	5.55149e-10	1.01327e-10
Ag	S	0.1	2020-02-18	JBCH_GD18_4_SO1_S176_NC10_68_8	6.38011e-06	b	nc10	1287442650	8214.02	5.55149e-10	1.16175e-13
Ag	S	0.1	2020-02-18	JBCH_GD18_4_SO2_S177_Alphaproteobacteria_66_9	0.000314961	b	alphaproteobacteria	793443300	249903	5.55149e-10	5.73508e-12
Ag	S	0.1	2020-02-18	JBCH_GD18_4_SO2_S177_Daviesbacteria_38_23	0.00622999	b	daviesbacteria	405774850	2.52797e+06	5.55149e-10	1.13441e-10
Ag	S	0.1	2020-02-18	JBCH_GD18_4_SO2_S177_Daviesbacteria_41_14	0.0016145	b	daviesbacteria	297249550	479909	5.55149e-10	2.93982e-11
Ag	S	0.1	2020-02-18	JBCH_GD18_4_SO2_S177_Harrisonbacteria_55_7	0.000745307	b	harrisonbacteria	317708300	236790	5.55149e-10	1.35712e-11
Ag	S	0.1	2020-02-18	JBCH_GD18_4_SO2_S177_Kerfelbacteria_47_10	4.302e-05	b	kerfeldbacteria	440101350	18933.2	5.55149e-10	7.83347e-13
Ag	S	0.1	2020-02-18	JBCH_GD18_4_SO2_S177_Kerfelbacteria_61_20	0.000205661	b	kerfeldbacteria	571676950	117572	5.55149e-10	3.74486e-12
Ag	S	0.1	2020-02-18	JBCH_GD18_4_SO2_S177_RIFOXYC2_FULL_Ignavibacteria_38_25_curated_38_17	3.1103e-07	b	ignavibacteria	2404310350	747.813	5.55149e-10	5.66352e-15
Ag	S	0.1	2020-02-18	JBCH_GD18_4_SO2_S177_Tectomicrobia_68_21	5.95739e-05	b	tectomicrobia	2550241200	151928	5.55149e-10	1.08477e-12
Ag	S	0.1	2020-02-18	JBCH_GD18_4_SO2_S177_Thaumarchaeota_54_7	0.000220171	a	thaumarchaeota	725842000	159810	5.55149e-10	4.00908e-12
Ag	S	0.1	2020-02-18	JBCH_GD18_4_SO25_S179_Acidobacteria_67_25	7.4711e-07	b	acidobacteria	2470014950	1845.37	5.55149e-10	1.3604e-14
Ag	S	0.1	2020-02-18	JBCH_GD18_4_SO25_S179_Bacteroidetes_42_21	1.44777e-06	b	bacteroidetes	3025551100	4380.3	5.55149e-10	2.63623e-14
Ag	S	0.1	2020-02-18	JBCH_GD18_4_SO25_S179_Bacteroidetes_48_9	2.09495e-07	b	bacteroidetes	2503216300	524.411	5.55149e-10	3.81467e-15
Ag	S	0.1	2020-02-18	JBCH_GD18_4_SO25_S179_Bacteroidetes_49_18	1.2095e-07	b	bacteroidetes	1934402600	233.966	5.55149e-10	2.20237e-15
Ag	S	0.1	2020-02-18	JBCH_GD18_4_SO25_S179_Betaproteobacteria_64_14	1.4179e-07	b	betaproteobacteria	2647375250	375.371	5.55149e-10	2.58184e-15
Ag	S	0.1	2020-02-18	JBCH_GD18_4_SO25_S179_Betaproteobacteria_64_6	2.56422e-05	b	betaproteobacteria	2109474900	54091.6	5.55149e-10	4.66916e-13
Ag	S	0.1	2020-02-18	JBCH_GD18_4_SO25_S179_Betaproteobacteria_68_9	2.10399e-07	b	betaproteobacteria	620381450	130.527	5.55149e-10	3.83113e-15
Ag	S	0.1	2020-02-18	JBCH_GD18_4_SO25_S179_Betaproteobacteria_72_13	4.18599e-07	b	betaproteobacteria	2958792200	1238.55	5.55149e-10	7.62222e-15
Ag	S	0.1	2020-02-18	JBCH_GD18_4_SO25_S179_Chloroflexi_51_10	4.93765e-07	b	chloroflexi	2216269900	1094.32	5.55149e-10	8.99092e-15
Ag	S	0.1	2020-02-18	JBCH_GD18_4_SO25_S179_Chloroflexi_52_15	1.15341e-07	b	chloroflexi	2821917150	325.482	5.55149e-10	2.10023e-15
Ag	S	0.1	2020-02-18	JBCH_GD18_4_SO25_S179_Chloroflexi_55_5	1.61542e-07	b	chloroflexi	1371935500	221.625	5.55149e-10	2.9415e-15
Ag	S	0.1	2020-02-18	JBCH_GD18_4_SO25_S179_Chloroflexi_55_6	1.57034e-07	b	chloroflexi	2533574550	397.857	5.55149e-10	2.85942e-15
Ag	S	0.1	2020-02-18	JBCH_GD18_4_SO25_S179_Chloroflexi_58_39	1.37937e-07	b	chloroflexi	3008685550	415.01	5.55149e-10	2.51169e-15
Ag	S	0.1	2020-02-18	JBCH_GD18_4_SO25_S179_Chloroflexi_63_23	5.72082e-07	b	chloroflexi	2085087550	1192.84	5.55149e-10	1.0417e-14
Ag	S	0.1	2020-02-18	JBCH_GD18_4_SO25_S179_Deltaproteobacteria_66_4	1.13404e-05	b	deltaproteobacteria	1435662150	16281	5.55149e-10	2.06496e-13
Ag	S	0.1	2020-02-18	JBCH_GD18_4_SO25_S179_Deltaproteobacteria_69_11	8.0156e-06	b	deltaproteobacteria	4401553000	35281.1	5.55149e-10	1.45955e-13
Ag	S	0.1	2020-02-18	JBCH_GD18_4_SO25_S179_Deltaproteobacteria_70_11	1.7524e-07	b	deltaproteobacteria	5399572750	946.219	5.55149e-10	3.19092e-15
Ag	S	0.1	2020-02-18	JBCH_GD18_4_SO25_S179_Gammaproteobacteria_22_22	3.67236e-06	b	gammaproteobacteria	229122400	841.421	5.55149e-10	6.68697e-14
Ag	S	0.1	2020-02-18	JBCH_GD18_4_SO25_S179_Gammaproteobacteria_49_5	3.87136e-07	b	gammaproteobacteria	1820077350	704.618	5.55149e-10	7.04932e-15
Ag	S	0.1	2020-02-18	JBCH_GD18_4_SO25_S179_Gammaproteobacteria_65_4	3.73161e-07	b	gammaproteobacteria	555233250	207.191	5.55149e-10	6.79485e-15
Ag	S	0.1	2020-02-18	JBCH_GD18_4_SO25_S179_Ignavibacteriae_43_4	9.9586e-07	b	ignavibacteria	710802950	707.86	5.55149e-10	1.81335e-14
Ag	S	0.1	2020-02-18	JBCH_GD18_4_SO25_S179_Ignavibacteriae_43_5	2.22055e-06	b	ignavibacteria	2156781900	4789.25	5.55149e-10	4.04338e-14
Ag	S	0.1	2020-02-18	JBCH_GD18_4_SO25_S179_RBG_16_Chloroflexi_63_12_curated_63_5	9.78045e-06	b	chloroflexi	951012400	9301.33	5.55149e-10	1.78091e-13
Ag	S	0.1	2020-02-18	JBCH_GD18_4_SO25_S179_Verrucomicrobia_62_4	3.06922e-06	b	verrucomicrobia	981754150	3013.22	5.55149e-10	5.58871e-14
Ag	S	0.1	2020-02-18	S_2p5_S6_coassembly_Acidobacteria_55_111	3.12662e-07	b	acidobacteria	1628741400	509.245	5.55149e-10	5.69322e-15
Ag	S	0.1	2020-02-18	S_2p5_S6_coassembly_Acidobacteria_56_57	5.36757e-06	b	acidobacteria	2601301300	13962.7	5.55149e-10	9.77375e-14
Ag	S	0.1	2020-02-18	S_2p5_S6_coassembly_Acidobacteria_58_90	3.60673e-06	b	acidobacteria	1652385150	5959.7	5.55149e-10	6.56746e-14
Ag	S	0.1	2020-02-18	S_2p5_S6_coassembly_Acidobacteria_60_74	4.64723e-07	b	acidobacteria	1560097500	725.013	5.55149e-10	8.46209e-15
Ag	S	0.1	2020-02-18	S_2p5_S6_coassembly_Acidobacteria_71_226	7.09398e-07	b	acidobacteria	891974200	632.765	5.55149e-10	1.29174e-14
Ag	S	0.1	2020-02-18	S_2p5_S6_coassembly_Armatimonadetes_59_96	3.67437e-06	b	armatimonadetes	3270003750	12015.2	5.55149e-10	6.69063e-14
Ag	S	0.1	2020-02-18	S_2p5_S6_coassembly_Armatimonadetes_66_124	2.17843e-06	b	armatimonadetes	4680947700	10197.1	5.55149e-10	3.96669e-14
Ag	S	0.1	2020-02-18	S_2p5_S6_coassembly_Armatimonadetes_66_82	8.38182e-07	b	armatimonadetes	2428862800	2035.83	5.55149e-10	1.52624e-14
Ag	S	0.1	2020-02-18	S_2p5_S6_coassembly_Armatimonadetes_69_131	5.50307e-06	b	armatimonadetes	3496082850	19239.2	5.55149e-10	1.00205e-13
Ag	S	0.1	2020-02-18	S_2p5_S6_coassembly_Betaproteobacteria_64_289	6.24375e-07	b	betaproteobacteria	2868782150	1791.2	5.55149e-10	1.13692e-14
Ag	S	0.1	2020-02-18	S_2p5_S6_coassembly_Betaproteobacteria_65_1559	2.96788e-05	b	betaproteobacteria	2570671350	76294.4	5.55149e-10	5.40418e-13
Ag	S	0.1	2020-02-18	S_2p5_S6_coassembly_Chlamydiia_43_15	1.31546e-05	b	chlamydiae	424968050	5590.3	5.55149e-10	2.39531e-13
Ag	S	0.1	2020-02-18	S_2p5_S6_coassembly_Chloroflexi_52_104	1.60999e-05	b	chloroflexi	899266550	14478.1	5.55149e-10	2.93161e-13
Ag	S	0.1	2020-02-18	S_2p5_S6_coassembly_Chloroflexi_56_59	4.31389e-07	b	chloroflexi	2018377400	870.705	5.55149e-10	7.85511e-15
Ag	S	0.1	2020-02-18	S_2p5_S6_coassembly_Chloroflexi_56_76	9.06993e-06	b	chloroflexi	1828677500	16586	5.55149e-10	1.65153e-13
Ag	S	0.1	2020-02-18	S_2p5_S6_coassembly_Chloroflexi_60_58	1.14885e-06	b	chloroflexi	2747265300	3156.19	5.55149e-10	2.09193e-14
Ag	S	0.1	2020-02-18	S_2p5_S6_coassembly_Chloroflexi_66_49	4.61563e-07	b	chloroflexi	3662731800	1690.58	5.55149e-10	8.40455e-15
Ag	S	0.1	2020-02-18	S_2p5_S6_coassembly_Chloroflexi_67_125	1.09887e-05	b	chloroflexi	933407150	10257	5.55149e-10	2.00093e-13
Ag	S	0.1	2020-02-18	S_2p5_S6_coassembly_Chloroflexi_67_137	1.82668e-06	b	chloroflexi	2869457500	5241.59	5.55149e-10	3.32619e-14
Ag	S	0.1	2020-02-18	S_2p5_S6_coassembly_Chloroflexi_67_496	1.11157e-05	b	chloroflexi	3634488650	40399.9	5.55149e-10	2.02405e-13
Ag	S	0.1	2020-02-18	S_2p5_S6_coassembly_Collierbacteria_45_30	9.09805e-06	b	collierbacteria	235905150	2146.28	5.55149e-10	1.65665e-13
Ag	S	0.1	2020-02-18	S_2p5_S6_coassembly_CSP1_3_Armatimonadetes_69_74	1.00337e-06	b	armatimonadetes	1024656750	1028.11	5.55149e-10	1.82703e-14
Ag	S	0.1	2020-02-18	S_2p5_S6_coassembly_Deinococcus-Thermus_63_37	2.66274e-06	b	deinococcus-thermus	1321022950	3517.55	5.55149e-10	4.84856e-14
Ag	S	0.1	2020-02-18	S_2p5_S6_coassembly_Doudnabacteria_45_84	0.00049873	b	doudnabacteria	338594750	168868	5.55149e-10	9.08133e-12
Ag	S	0.1	2020-02-18	S_2p5_S6_coassembly_Gemmatimonadetes_68_137	6.5183e-06	b	gemmatimonadetes	1679882750	10950	5.55149e-10	1.18691e-13
Ag	S	0.1	2020-02-18	S_2p5_S6_coassembly_Gottesmanbacteria_39_24	0.000157637	b	gottesmanbacteria	466591450	73552.1	5.55149e-10	2.8704e-12
Ag	S	0.1	2020-02-18	S_2p5_S6_coassembly_Gottesmanbacteria_51_258	0.00177608	b	gottesmanbacteria	406530800	722029	5.55149e-10	3.23404e-11
Ag	S	0.1	2020-02-18	S_2p5_S6_coassembly_Kerfelbacteria_58_113	0.000215783	b	kerfeldbacteria	516128600	111372	5.55149e-10	3.92917e-12
Ag	S	0.1	2020-02-18	S_2p5_S6_coassembly_Kerfelbacteria_62_59	8.94243e-05	b	kerfeldbacteria	390271700	34899.8	5.55149e-10	1.62832e-12
Ag	S	0.1	2020-02-18	S_2p5_S6_coassembly_Lambdaproteobacteria_68_117	2.27932e-05	b	lambdaproteobacteria	1940036800	44219.6	5.55149e-10	4.15039e-13
Ag	S	0.1	2020-02-18	S_2p5_S6_coassembly_Lentisphaerae_61_52	1.32796e-06	b	lentisphaerae	1893691150	2514.74	5.55149e-10	2.41807e-14
Ag	S	0.1	2020-02-18	S_2p5_S6_coassembly_Levybacteria_37_166	0.000228739	b	levybacteria	610380550	139618	5.55149e-10	4.16509e-12
Ag	S	0.1	2020-02-18	S_2p5_S6_coassembly_Microgenomates_39_41	1.53028e-05	b	unknown_microgenomates	580288150	8880.05	5.55149e-10	2.78648e-13
Ag	S	0.1	2020-02-18	S_2p5_S6_coassembly_Microgenomates_51_37	3.07418e-05	b	unknown_microgenomates	365006850	11221	5.55149e-10	5.59774e-13
Ag	S	0.1	2020-02-18	S_2p5_S6_coassembly_NC10_61_69	4.65186e-06	b	nc10	1508248300	7016.16	5.55149e-10	8.47053e-14
Ag	S	0.1	2020-02-18	S_2p5_S6_coassembly_Nitrospirae_58_36	6.33806e-07	b	nitrospirae	2020313100	1280.49	5.55149e-10	1.15409e-14
Ag	S	0.1	2020-02-18	S_2p5_S6_coassembly_Nitrospirae_58_88	5.59908e-07	b	nitrospirae	1037658700	580.993	5.55149e-10	1.01953e-14
Ag	S	0.1	2020-02-18	S_2p5_S6_coassembly_Omnitrophica_43_22	1.20624e-06	b	omnitrophica	681543200	822.107	5.55149e-10	2.19644e-14
Ag	S	0.1	2020-02-18	S_2p5_S6_coassembly_Omnitrophica_45_22	5.05742e-05	b	omnitrophica	735434700	37194	5.55149e-10	9.20901e-13
Ag	S	0.1	2020-02-18	S_2p5_S6_coassembly_Omnitrophica_61_386	4.53916e-05	b	omnitrophica	918004750	41669.7	5.55149e-10	8.26531e-13
Ag	S	0.1	2020-02-18	S_2p5_S6_coassembly_Omnitrophica_64_204	6.485e-05	b	omnitrophica	653031600	42349.1	5.55149e-10	1.18085e-12
Ag	S	0.1	2020-02-18	S_2p5_S6_coassembly_Planctomycetes_42_111	0.000139867	b	planctomycetes	1046966700	146436	5.55149e-10	2.54682e-12
Ag	S	0.1	2020-02-18	S_2p5_S6_coassembly_RBG_16_Armatimonadetes_67_12_curated_69_169	1.74978e-06	b	armatimonadetes	971006400	1699.05	5.55149e-10	3.18617e-14
Ag	S	0.1	2020-02-18	S_2p5_S6_coassembly_RifCSPlowO2_12_Gammaproteobacteria_47_11_curated_46_34	7.05472e-07	b	gammaproteobacteria	1129105250	796.552	5.55149e-10	1.28459e-14
Ag	S	0.1	2020-02-18	S_2p5_S6_coassembly_Roizmanbacteria_36_36	0.000747684	b	roizmanbacteria	540803250	404350	5.55149e-10	1.36145e-11
Ag	S	0.1	2020-02-18	S_2p5_S6_coassembly_Roizmanbacteria_41_64	0.000528932	b	roizmanbacteria	313853800	166007	5.55149e-10	9.63127e-12
Ag	S	0.1	2020-02-18	S_2p5_S6_coassembly_Rokubacteria_72_177	3.02449e-06	b	rokubacteria	2324038600	7029.03	5.55149e-10	5.50726e-14
Ag	S	0.1	2020-02-18	S_2p5_S6_coassembly_Verrucomicrobia_58_80	7.7363e-06	b	verrucomicrobia	4178513300	32326.2	5.55149e-10	1.4087e-13
Ag	S	0.1	2020-02-18	S_p1_S3_coassembly_Aenigmarchaeota_37_102	0.000544051	a	aenigmarchaeota	704146950	383092	5.55149e-10	9.90657e-12
Ag	S	0.1	2020-02-18	S_p1_S3_coassembly_Aenigmarchaeota_40_325	0.00258602	a	aenigmarchaeota	579047300	1.49743e+06	5.55149e-10	4.70886e-11
Ag	S	0.1	2020-02-18	S_p1_S3_coassembly_Aenigmarchaeota_41_83	0.000616745	a	aenigmarchaeota	695304350	428826	5.55149e-10	1.12302e-11
Ag	S	0.1	2020-02-18	S_p1_S3_coassembly_Aenigmarchaeota_45_568	0.000227025	a	aenigmarchaeota	607677850	137958	5.55149e-10	4.13387e-12
Ag	S	0.1	2020-02-18	S_p1_S3_coassembly_Aenigmarchaeota_51_28	0.0001067	a	aenigmarchaeota	426002200	45454.4	5.55149e-10	1.94289e-12
Ag	S	0.1	2020-02-18	S_p1_S3_coassembly_Aenigmarchaeota_53_25	0.000209506	a	aenigmarchaeota	351305500	73600.5	5.55149e-10	3.81487e-12
Ag	S	0.1	2020-02-18	S_p1_S3_coassembly_Aenigmarchaeota_53_31	5.16392e-05	a	aenigmarchaeota	533595400	27554.5	5.55149e-10	9.40293e-13
Ag	S	0.1	2020-02-18	S_p1_S3_coassembly_Aenigmarchaeota_53_80	0.000421804	a	aenigmarchaeota	330500300	139406	5.55149e-10	7.68059e-12
Ag	S	0.1	2020-02-18	S_p1_S3_coassembly_Aenigmarchaeota_63_48	1.15838e-05	a	aenigmarchaeota	612010100	7089.37	5.55149e-10	2.10927e-13
Ag	S	0.1	2020-02-18	S_p1_S3_coassembly_Alphaproteobacteria_56_24	2.80639e-06	b	alphaproteobacteria	1282513050	3599.23	5.55149e-10	5.11012e-14
Ag	S	0.1	2020-02-18	S_p1_S3_coassembly_Alphaproteobacteria_64_12	2.89073e-07	b	alphaproteobacteria	2075700900	600.029	5.55149e-10	5.2637e-15
Ag	S	0.1	2020-02-18	S_p1_S3_coassembly_Andersenbacteria_57_25	0.000226195	b	andersenbacteria	522013700	118077	5.55149e-10	4.11876e-12
Ag	S	0.1	2020-02-18	S_p1_S3_coassembly_Berkelbacteria_44_146	0.000458646	b	berkelbacteria	279413550	128152	5.55149e-10	8.35144e-12
Ag	S	0.1	2020-02-18	S_p1_S3_coassembly_Berkelbacteria_60_33	9.92516e-05	b	berkelbacteria	523218150	51930.2	5.55149e-10	1.80726e-12
Ag	S	0.1	2020-02-18	S_p1_S3_coassembly_Berkelbacteria_62_29	7.70089e-05	b	berkelbacteria	479924900	36958.5	5.55149e-10	1.40225e-12
Ag	S	0.1	2020-02-18	S_p1_S3_coassembly_Blackburnbacteria_44_122	0.000176144	b	blackburnbacteria	467722450	82386.7	5.55149e-10	3.2074e-12
Ag	S	0.1	2020-02-18	S_p1_S3_coassembly_Blackburnbacteria_45_87	0.00035967	b	blackburnbacteria	280060300	100729	5.55149e-10	6.54919e-12
Ag	S	0.1	2020-02-18	S_p1_S3_coassembly_Brennerbacteria_51_69	6.20191e-05	b	brennerbacteria	213758350	13257.1	5.55149e-10	1.1293e-12
Ag	S	0.1	2020-02-18	S_p1_S3_coassembly_Candidatus_Saccharibacteria_51_30	7.95683e-05	b	saccharibacteria	317019950	25224.7	5.55149e-10	1.44885e-12
Ag	S	0.1	2020-02-18	S_p1_S3_coassembly_Candidatus_Saccharibacteria_52_31	9.54748e-05	b	saccharibacteria	318533800	30411.9	5.55149e-10	1.73849e-12
Ag	S	0.1	2020-02-18	S_p1_S3_coassembly_Chisholmbacteria_47_36	0.00031655	b	chisholmbacteria	308955400	97799.9	5.55149e-10	5.76403e-12
Ag	S	0.1	2020-02-18	S_p1_S3_coassembly_Curtissbacteria_42_77	0.000389596	b	curtissbacteria	357178250	139155	5.55149e-10	7.09411e-12
Ag	S	0.1	2020-02-18	S_p1_S3_coassembly_Daviesbacteria_37_444	0.00550157	b	daviesbacteria	538551650	2.96288e+06	5.55149e-10	1.00177e-10
Ag	S	0.1	2020-02-18	S_p1_S3_coassembly_Daviesbacteria_38_183	0.0060182	b	daviesbacteria	512255250	3.08286e+06	5.55149e-10	1.09585e-10
Ag	S	0.1	2020-02-18	S_p1_S3_coassembly_Daviesbacteria_38_70	5.98403e-05	b	daviesbacteria	357828250	21412.6	5.55149e-10	1.08963e-12
Ag	S	0.1	2020-02-18	S_p1_S3_coassembly_Daviesbacteria_39_956	0.00125956	b	daviesbacteria	324236900	408396	5.55149e-10	2.29352e-11
Ag	S	0.1	2020-02-18	S_p1_S3_coassembly_Daviesbacteria_41_989	0.00122659	b	daviesbacteria	175869850	215720	5.55149e-10	2.23348e-11
Ag	S	0.1	2020-02-18	S_p1_S3_coassembly_Daviesbacteria_42_104	0.0014002	b	daviesbacteria	346970650	485827	5.55149e-10	2.5496e-11
Ag	S	0.1	2020-02-18	S_p1_S3_coassembly_Daviesbacteria_42_38	2.13486e-05	b	daviesbacteria	283722400	6057.08	5.55149e-10	3.88735e-13
Ag	S	0.1	2020-02-18	S_p1_S3_coassembly_Deltaproteobacteria_42_85	0.000558209	b	deltaproteobacteria	1151145450	642580	5.55149e-10	1.01644e-11
Ag	S	0.1	2020-02-18	S_p1_S3_coassembly_Deltaproteobacteria_50_26	0.000200877	b	deltaproteobacteria	886832050	178144	5.55149e-10	3.65775e-12
Ag	S	0.1	2020-02-18	S_p1_S3_coassembly_Diapherotrites_46_58	4.82826e-05	b	diapherotrites	624964600	30174.9	5.55149e-10	8.79174e-13
Ag	S	0.1	2020-02-18	S_p1_S3_coassembly_Diapherotrites_48_87	0.000658258	b	diapherotrites	549791450	361905	5.55149e-10	1.19862e-11
Ag	S	0.1	2020-02-18	S_p1_S3_coassembly_Diapherotrites_51_226	0.000280366	b	diapherotrites	812674850	227846	5.55149e-10	5.10516e-12
Ag	S	0.1	2020-02-18	S_p1_S3_coassembly_Doudnabacteria_47_53	9.65017e-05	b	doudnabacteria	395539950	38170.3	5.55149e-10	1.75719e-12
Ag	S	0.1	2020-02-18	S_p1_S3_coassembly_Doudnabacteria_47_79	0.00072035	b	doudnabacteria	306811050	221011	5.55149e-10	1.31168e-11
Ag	S	0.1	2020-02-18	S_p1_S3_coassembly_Doudnabacteria_50_29	0.000299039	b	doudnabacteria	513250400	153482	5.55149e-10	5.44516e-12
Ag	S	0.1	2020-02-18	S_p1_S3_coassembly_Doudnabacteria_52_69	0.000740307	b	doudnabacteria	316087850	234002	5.55149e-10	1.34802e-11
Ag	S	0.1	2020-02-18	S_p1_S3_coassembly_Elusimicrobia_50_28	0.000166774	b	elusimicrobia	1312563200	218902	5.55149e-10	3.03678e-12
Ag	S	0.1	2020-02-18	S_p1_S3_coassembly_Elusimicrobia_51_25	0.000170948	b	elusimicrobia	1011644400	172939	5.55149e-10	3.11278e-12
Ag	S	0.1	2020-02-18	S_p1_S3_coassembly_Elusimicrobia_52_252	0.000363341	b	elusimicrobia	1496077700	543586	5.55149e-10	6.61604e-12
Ag	S	0.1	2020-02-18	S_p1_S3_coassembly_Elusimicrobia_58_61	0.000288459	b	elusimicrobia	973044150	280683	5.55149e-10	5.25252e-12
Ag	S	0.1	2020-02-18	S_p1_S3_coassembly_Elusimicrobia_67_28	2.6302e-05	b	elusimicrobia	1616483050	42516.7	5.55149e-10	4.7893e-13
Ag	S	0.1	2020-02-18	S_p1_S3_coassembly_Genascibacteria_40_307	0.00060693	b	genascibacteria	503172800	305391	5.55149e-10	1.10515e-11
Ag	S	0.1	2020-02-18	S_p1_S3_coassembly_Genascibacteria_43_41	0.000118249	b	genascibacteria	262081950	30990.9	5.55149e-10	2.15319e-12
Ag	S	0.1	2020-02-18	S_p1_S3_coassembly_Giovannonibacteria_51_61	0.000343118	b	giovannonibacteria	198913650	68250.8	5.55149e-10	6.24779e-12
Ag	S	0.1	2020-02-18	S_p1_S3_coassembly_Gottesmanbacteria_39_55	0.000721274	b	gottesmanbacteria	597039950	430629	5.55149e-10	1.31336e-11
Ag	S	0.1	2020-02-18	S_p1_S3_coassembly_Gottesmanbacteria_42_109	0.000546767	b	gottesmanbacteria	311084800	170091	5.55149e-10	9.95602e-12
Ag	S	0.1	2020-02-18	S_p1_S3_coassembly_Gottesmanbacteria_43_141	0.000829237	b	gottesmanbacteria	520440050	431568	5.55149e-10	1.50995e-11
Ag	S	0.1	2020-02-18	S_p1_S3_coassembly_Gottesmanbacteria_48_82	2.30988e-05	b	gottesmanbacteria	230285250	5319.3	5.55149e-10	4.20603e-13
Ag	S	0.1	2020-02-18	S_p1_S3_coassembly_Gottesmanbacteria_51_23	0.000116091	b	gottesmanbacteria	367714750	42688.5	5.55149e-10	2.1139e-12
Ag	S	0.1	2020-02-18	S_p1_S3_coassembly_Kaiserbacteria_49_49	0.000112848	b	kaiserbacteria	303377750	34235.6	5.55149e-10	2.05484e-12
Ag	S	0.1	2020-02-18	S_p1_S3_coassembly_Kaiserbacteria_52_75	0.000245064	b	kaiserbacteria	486521100	119229	5.55149e-10	4.46234e-12
Ag	S	0.1	2020-02-18	S_p1_S3_coassembly_Kaiserbacteria_54_116	0.000378833	b	kaiserbacteria	312253500	118292	5.55149e-10	6.89812e-12
Ag	S	0.1	2020-02-18	S_p1_S3_coassembly_Kaiserbacteria_54_183	0.000743673	b	kaiserbacteria	364241800	270877	5.55149e-10	1.35415e-11
Ag	S	0.1	2020-02-18	S_p1_S3_coassembly_Kaiserbacteria_54_98	0.000142498	b	kaiserbacteria	542953450	77370	5.55149e-10	2.59474e-12
Ag	S	0.1	2020-02-18	S_p1_S3_coassembly_Kaiserbacteria_55_37	8.57843e-05	b	kaiserbacteria	507266500	43515.5	5.55149e-10	1.56204e-12
Ag	S	0.1	2020-02-18	S_p1_S3_coassembly_Kaiserbacteria_56_78	0.000182133	b	kaiserbacteria	448065150	81607.4	5.55149e-10	3.31644e-12
Ag	S	0.1	2020-02-18	S_p1_S3_coassembly_Katanobacteria_46_18	0.00015588	b	katanobacteria	253540950	39522.1	5.55149e-10	2.83841e-12
Ag	S	0.1	2020-02-18	S_p1_S3_coassembly_Kerfelbacteria_55_34	0.000303436	b	kerfeldbacteria	677229800	205496	5.55149e-10	5.52524e-12
Ag	S	0.1	2020-02-18	S_p1_S3_coassembly_Kerfelbacteria_59_32	0.000276033	b	kerfeldbacteria	399577100	110296	5.55149e-10	5.02625e-12
Ag	S	0.1	2020-02-18	S_p1_S3_coassembly_Komeilibacteria_52_33	9.85166e-05	b	komeilibacteria	470127450	46315.4	5.55149e-10	1.79388e-12
Ag	S	0.1	2020-02-18	S_p1_S3_coassembly_Lambdaproteobacteria_69_214	0.000227957	b	lambdaproteobacteria	2497878500	569408	5.55149e-10	4.15084e-12
Ag	S	0.1	2020-02-18	S_p1_S3_coassembly_Levybacteria_36_263	0.00100701	b	levybacteria	393470350	396227	5.55149e-10	1.83365e-11
Ag	S	0.1	2020-02-18	S_p1_S3_coassembly_Levybacteria_38_134	0.00125631	b	levybacteria	412776650	518575	5.55149e-10	2.2876e-11
Ag	S	0.1	2020-02-18	S_p1_S3_coassembly_Levybacteria_39_179	0.000508932	b	levybacteria	574175550	292216	5.55149e-10	9.26709e-12
Ag	S	0.1	2020-02-18	S_p1_S3_coassembly_Levybacteria_40_84	0.000390143	b	levybacteria	416900900	162651	5.55149e-10	7.10408e-12
Ag	S	0.1	2020-02-18	S_p1_S3_coassembly_Levybacteria_42_162	0.000522125	b	levybacteria	372905650	194703	5.55149e-10	9.50732e-12
Ag	S	0.1	2020-02-18	S_p1_S3_coassembly_Levybacteria_42_368	0.00565371	b	levybacteria	572773500	3.2383e+06	5.55149e-10	1.02948e-10
Ag	S	0.1	2020-02-18	S_p1_S3_coassembly_Levybacteria_43_56	0.000215598	b	levybacteria	505791650	109047	5.55149e-10	3.92579e-12
Ag	S	0.1	2020-02-18	S_p1_S3_coassembly_Levybacteria_43_83	0.000311108	b	levybacteria	394232150	122649	5.55149e-10	5.66494e-12
Ag	S	0.1	2020-02-18	S_p1_S3_coassembly_Liptonbacteria_47_66	9.45325e-05	b	liptonbacteria	450819200	42617.1	5.55149e-10	1.72133e-12
Ag	S	0.1	2020-02-18	S_p1_S3_coassembly_Liptonbacteria_48_121	0.00115145	b	liptonbacteria	455592150	524593	5.55149e-10	2.09667e-11
Ag	S	0.1	2020-02-18	S_p1_S3_coassembly_Liptonbacteria_51_1199	0.00757038	b	liptonbacteria	339250600	2.56826e+06	5.55149e-10	1.37848e-10
Ag	S	0.1	2020-02-18	S_p1_S3_coassembly_Liptonbacteria_53_80	4.10538e-05	b	liptonbacteria	393341000	16148.2	5.55149e-10	7.47545e-13
Ag	S	0.1	2020-02-18	S_p1_S3_coassembly_Liptonbacteria_58_90	1.93589e-05	b	liptonbacteria	214663800	4155.64	5.55149e-10	3.52503e-13
Ag	S	0.1	2020-02-18	S_p1_S3_coassembly_Magasanikbacteria_52_34	0.00019347	b	magasanikbacteria	344535100	66657.1	5.55149e-10	3.52287e-12
Ag	S	0.1	2020-02-18	S_p1_S3_coassembly_Mamarchaeota_44_133	0.000681504	a	mamarchaeota	458040700	312157	5.55149e-10	1.24094e-11
Ag	S	0.1	2020-02-18	S_p1_S3_coassembly_Microgenomates_40_427	0.00360947	b	unknown_microgenomates	462673900	1.67001e+06	5.55149e-10	6.57244e-11
Ag	S	0.1	2020-02-18	S_p1_S3_coassembly_Microgenomates_49_22	5.00699e-05	b	unknown_microgenomates	404847300	20270.7	5.55149e-10	9.11717e-13
Ag	S	0.1	2020-02-18	S_p1_S3_coassembly_Microgenomates_49_36	0.000122163	b	unknown_microgenomates	281273200	34361.2	5.55149e-10	2.22446e-12
Ag	S	0.1	2020-02-18	S_p1_S3_coassembly_Montesolbacteria_58_149	0.000445018	b	montesolbacteria	295718800	131600	5.55149e-10	8.10329e-12
Ag	S	0.1	2020-02-18	S_p1_S3_coassembly_Nealsonbacteria_48_27	0.000100198	b	nealsonbacteria	238432350	23890.5	5.55149e-10	1.8245e-12
Ag	S	0.1	2020-02-18	S_p1_S3_coassembly_Nitrospirae_61_32	7.75209e-05	b	nitrospirae	1244471800	96472.6	5.55149e-10	1.41157e-12
Ag	S	0.1	2020-02-18	S_p1_S3_coassembly_Niyogibacteria_44_56	0.000158795	b	niyogibacteria	447604300	71077.4	5.55149e-10	2.89148e-12
Ag	S	0.1	2020-02-18	S_p1_S3_coassembly_Niyogibacteria_51_33	9.73955e-05	b	niyogibacteria	167666200	16329.9	5.55149e-10	1.77347e-12
Ag	S	0.1	2020-02-18	S_p1_S3_coassembly_Omnitrophica_47_39	0.000475497	b	omnitrophica	721927050	343274	5.55149e-10	8.65827e-12
Ag	S	0.1	2020-02-18	S_p1_S3_coassembly_Pacearchaeota_34_115	0.000176648	a	pacearchaeota	269724000	47646.3	5.55149e-10	3.21657e-12
Ag	S	0.1	2020-02-18	S_p1_S3_coassembly_Pacearchaeota_38_135	0.000125031	a	pacearchaeota	491806250	61490.9	5.55149e-10	2.27667e-12
Ag	S	0.1	2020-02-18	S_p1_S3_coassembly_Pacearchaeota_38_79	0.00025766	a	pacearchaeota	431285400	111125	5.55149e-10	4.69171e-12
Ag	S	0.1	2020-02-18	S_p1_S3_coassembly_Parcubacteria_44_75	0.0004597	b	unknown_parcubacteria	246057500	113113	5.55149e-10	8.37062e-12
Ag	S	0.1	2020-02-18	S_p1_S3_coassembly_Parcubacteria_45_229	0.000654997	b	unknown_parcubacteria	348626200	228349	5.55149e-10	1.19268e-11
Ag	S	0.1	2020-02-18	S_p1_S3_coassembly_Parcubacteria_46_66	0.0011728	b	unknown_parcubacteria	305987500	358862	5.55149e-10	2.13554e-11
Ag	S	0.1	2020-02-18	S_p1_S3_coassembly_Parcubacteria_47_59	0.000602639	b	unknown_parcubacteria	490876100	295821	5.55149e-10	1.09734e-11
Ag	S	0.1	2020-02-18	S_p1_S3_coassembly_Parcubacteria_49_116	3.53615e-05	b	unknown_parcubacteria	437786050	15480.8	5.55149e-10	6.43894e-13
Ag	S	0.1	2020-02-18	S_p1_S3_coassembly_Parcubacteria_49_60	0.000415557	b	unknown_parcubacteria	369490550	153544	5.55149e-10	7.56684e-12
Ag	S	0.1	2020-02-18	S_p1_S3_coassembly_Parcubacteria_50_38	7.0462e-05	b	unknown_parcubacteria	411263450	28978.4	5.55149e-10	1.28304e-12
Ag	S	0.1	2020-02-18	S_p1_S3_coassembly_Parcubacteria_50_592	0.000896497	b	unknown_parcubacteria	310872250	278696	5.55149e-10	1.63242e-11
Ag	S	0.1	2020-02-18	S_p1_S3_coassembly_Parcubacteria_51_31	0.000230869	b	unknown_parcubacteria	650103350	150088	5.55149e-10	4.20386e-12
Ag	S	0.1	2020-02-18	S_p1_S3_coassembly_Parcubacteria_53_17	7.44083e-05	b	unknown_parcubacteria	382884450	28489.8	5.55149e-10	1.35489e-12
Ag	S	0.1	2020-02-18	S_p1_S3_coassembly_Parcubacteria_54_30	8.52953e-05	b	unknown_parcubacteria	440732500	37592.4	5.55149e-10	1.55313e-12
Ag	S	0.1	2020-02-18	S_p1_S3_coassembly_Parcubacteria_56_79	0.00035163	b	unknown_parcubacteria	241266350	84836.5	5.55149e-10	6.4028e-12
Ag	S	0.1	2020-02-18	S_p1_S3_coassembly_Peregrinibacteria_47_66	8.41079e-05	b	peregrinibacteria	225886700	18998.8	5.55149e-10	1.53151e-12
Ag	S	0.1	2020-02-18	S_p1_S3_coassembly_Peregrinibacteria_56_164	0.00180249	b	peregrinibacteria	374153000	674408	5.55149e-10	3.28214e-11
Ag	S	0.1	2020-02-18	S_p1_S3_coassembly_RIFCSPHIGHO2_02_FULL_Deltaproteobacteria_44_16_curated_54_19	4.76604e-05	b	deltaproteobacteria	720294250	34329.5	5.55149e-10	8.67844e-13
Ag	S	0.1	2020-02-18	S_p1_S3_coassembly_RIFCSPHIGHO2_02_FULL_Deltaproteobacteria_44_53_curated_53_77	0.000591401	b	deltaproteobacteria	952874000	563531	5.55149e-10	1.07688e-11
Ag	S	0.1	2020-02-18	S_p1_S3_coassembly_RIFCSPLOWO2_12_FULL_Betaproteobacteria_68_19_curated_69_53	5.49875e-05	b	betaproteobacteria	563495400	30985.2	5.55149e-10	1.00126e-12
Ag	S	0.1	2020-02-18	S_p1_S3_coassembly_Roizmanbacteria_43_42	0.000248705	b	roizmanbacteria	710991450	176827	5.55149e-10	4.52864e-12
Ag	S	0.1	2020-02-18	S_p1_S3_coassembly_Roizmanbacteria_44_27	8.98774e-05	b	roizmanbacteria	749195200	67335.7	5.55149e-10	1.63657e-12
Ag	S	0.1	2020-02-18	S_p1_S3_coassembly_Ryanbacteria_49_58	0.000175704	b	ryanbacteria	196444300	34516	5.55149e-10	3.19937e-12
Ag	S	0.1	2020-02-18	S_p1_S3_coassembly_Sungbacteria_52_71	0.000453152	b	sungbacteria	405399150	183707	5.55149e-10	8.2514e-12
Ag	S	0.1	2020-02-18	S_p1_S3_coassembly_Sungbacteria_53_63	0.000605011	b	sungbacteria	231758150	140216	5.55149e-10	1.10166e-11
Ag	S	0.1	2020-02-18	S_p1_S3_coassembly_Sungbacteria_56_177	0.000149079	b	sungbacteria	313904500	46796.7	5.55149e-10	2.71457e-12
Ag	S	0.1	2020-02-18	S_p1_S3_coassembly_Sungbacteria_59_124	0.000971017	b	sungbacteria	293512050	285005	5.55149e-10	1.76811e-11
Ag	S	0.1	2020-02-18	S_p1_S3_coassembly_Terrybacteria_59_22	5.04117e-05	b	terrybacteria	411401250	20739.4	5.55149e-10	9.17941e-13
Ag	S	0.1	2020-02-18	S_p1_S3_coassembly_Thaumarchaeota_33_100	0.000247439	a	thaumarchaeota	570932050	141271	5.55149e-10	4.50559e-12
Ag	S	0.1	2020-02-18	S_p1_S3_coassembly_Uhrbacteria_49_63	0.000444532	b	uhrbacteria	525114850	233430	5.55149e-10	8.09444e-12
Ag	S	0.1	2020-02-18	S_p1_S3_coassembly_Uhrbacteria_56_20	9.07599e-05	b	uhrbacteria	473577000	42981.8	5.55149e-10	1.65264e-12
Ag	S	0.1	2020-02-18	S_p1_S3_coassembly_Uhrbacteria_60_33	2.41712e-05	b	uhrbacteria	527450300	12749.1	5.55149e-10	4.40131e-13
Ag	S	0.1	2020-02-18	S_p1_S3_coassembly_Uhrbacteria_63_22	9.40022e-05	b	uhrbacteria	631415200	59354.4	5.55149e-10	1.71168e-12
Ag	S	0.1	2020-02-18	S_p1_S3_coassembly_Vogelbacteria_51_133	0.000141142	b	vogelbacteria	304635500	42996.7	5.55149e-10	2.57003e-12
Ag	S	0.1	2020-02-18	S_p1_S3_coassembly_Wildermuthbacteria_49_67	5.25508e-05	b	wildermuthbacteria	337454650	17733.5	5.55149e-10	9.56893e-13
Ag	S	0.1	2020-02-18	S_p1_S3_coassembly_Woesearchaeota_37_158	0.000718816	a	woesearchaeota	530171200	381095	5.55149e-10	1.30888e-11
Ag	S	0.1	2020-02-18	S_p1_S3_coassembly_Woesearchaeota_37_38	0.000481346	a	woesearchaeota	491580700	236620	5.55149e-10	8.76478e-12
Ag	S	0.1	2020-02-18	S_p1_S3_coassembly_Woesearchaeota_39_34	0.000234241	a	woesearchaeota	562459300	131751	5.55149e-10	4.26527e-12
Ag	S	0.1	2020-02-18	S_p1_S3_coassembly_Woesearchaeota_39_91	0.000758259	a	woesearchaeota	574620800	435712	5.55149e-10	1.38071e-11
Ag	S	0.1	2020-02-18	S_p1_S3_coassembly_Woesearchaeota_42_60	0.000393637	a	woesearchaeota	194060100	76389.3	5.55149e-10	7.1677e-12
Ag	S	0.1	2020-02-18	S_p1_S3_coassembly_Woesearchaeota_45_29	6.85753e-05	a	woesearchaeota	431284100	29575.4	5.55149e-10	1.24868e-12
Ag	S	0.1	2020-02-18	S_p1_S3_coassembly_Woesearchaeota_45_47	6.77012e-05	a	woesearchaeota	736284900	49847.3	5.55149e-10	1.23276e-12
Ag	S	0.1	2020-02-18	S_p1_S3_coassembly_Woesearchaeota_49_30	0.000145303	a	woesearchaeota	658254350	95646.5	5.55149e-10	2.64581e-12
Ag	S	0.1	2020-02-18	S_p1_S3_coassembly_Woesearchaeota_52_42	0.000124548	a	woesearchaeota	535388750	66681.4	5.55149e-10	2.26788e-12
Ag	S	0.1	2020-02-18	S_p1_S3_coassembly_Woesearchaeota_55_21	2.69861e-05	a	woesearchaeota	419917550	11331.9	5.55149e-10	4.91387e-13
Ag	S	0.1	2020-02-18	S_p1_S3_coassembly_Woesearchaeota_57_86	9.60291e-05	a	woesearchaeota	650037700	62422.5	5.55149e-10	1.74858e-12
Ag	S	0.1	2020-02-18	S_p1_S3_coassembly_Woesearchaeota-I_38_69	0.000574649	a	woesearchaeota	358465250	205992	5.55149e-10	1.04637e-11
Ag	S	0.1	2020-02-18	S_p1_S3_coassembly_Woesearchaeota-I_44_80	6.31141e-05	a	woesearchaeota	482870700	30475.9	5.55149e-10	1.14924e-12
Ag	S	0.1	2020-02-18	S_p1_S3_coassembly_Woesearchaeota-I_45_28	4.39562e-06	a	woesearchaeota	422366750	1856.56	5.55149e-10	8.00394e-14
Ag	S	0.1	2020-02-18	S_p1_S3_coassembly_Woesearchaeota-I_45_30	0.000261428	a	woesearchaeota	265185700	69326.9	5.55149e-10	4.76031e-12
Ag	S	0.1	2020-02-18	S_p1_S3_coassembly_Woesearchaeota-II_29_154	0.000949662	a	woesearchaeota	602336800	572016	5.55149e-10	1.72923e-11
Ag	S	0.1	2020-02-18	S_p1_S3_coassembly_Woesearchaeota-II_31_108	0.00161505	a	woesearchaeota	592957950	957656	5.55149e-10	2.94082e-11
Ag	S	0.1	2020-02-18	S_p1_S3_coassembly_Woesearchaeota-II_33_315	0.00143503	a	woesearchaeota	496028000	711817	5.55149e-10	2.61304e-11
Ag	S	0.1	2020-02-18	S_p1_S3_coassembly_Woesearchaeota-II_46_22	0.000235269	a	woesearchaeota	460386550	108315	5.55149e-10	4.28399e-12
Ag	S	0.1	2020-02-18	S_p1_S3_coassembly_Woesebacteria_44_55	9.86086e-05	b	woesebacteria	434380700	42833.7	5.55149e-10	1.79555e-12
Ag	S	0.1	2020-02-18	S_p1_S3_coassembly_Woesebacteria_45_39	4.72878e-05	b	woesebacteria	179342800	8480.72	5.55149e-10	8.61058e-13
Ag	S	0.1	2020-02-18	S_p1_S3_coassembly_Wolfebacteria_50_65	0.000340556	b	wolfebacteria	473646550	161303	5.55149e-10	6.20115e-12
Ag	S	0.1	2020-02-18	S_p1_S3_coassembly_Yanofskybacteria_42_316	0.000556416	b	yanofskybacteria	391048450	217586	5.55149e-10	1.01317e-11
Ag	S	0.1	2020-02-18	S_p1_S3_coassembly_Yanofskybacteria_45_39	0.000159689	b	yanofskybacteria	338215800	54009.3	5.55149e-10	2.90776e-12
Ag	S	0.1	2020-02-18	S_p1_S3_coassembly_Zambryskibacteria_40_87	0.000556217	b	zambryskibacteria	274113450	152467	5.55149e-10	1.01281e-11
Ag	S	0.1	2020-02-18	S_p2_S4_coassembly_Acidobacteria_59_51	7.24228e-07	b	acidobacteria	2254027100	1632.43	5.55149e-10	1.31874e-14
Ag	S	0.1	2020-02-18	S_p2_S4_coassembly_Acidobacteria_70_31	5.4286e-06	b	acidobacteria	772463900	4193.4	5.55149e-10	9.88489e-14
Ag	S	0.1	2020-02-18	S_p2_S4_coassembly_Acidobacteria_70_65	4.68157e-06	b	acidobacteria	1206686000	5649.18	5.55149e-10	8.52461e-14
Ag	S	0.1	2020-02-18	S_p2_S4_coassembly_Actinobacteria_72_53	1.46313e-05	b	actinobacteria	1082373500	15836.5	5.55149e-10	2.66419e-13
Ag	S	0.1	2020-02-18	S_p2_S4_coassembly_Aenigmarchaeota_39_39	0.000225442	a	aenigmarchaeota	488374250	110100	5.55149e-10	4.10505e-12
Ag	S	0.1	2020-02-18	S_p2_S4_coassembly_Aenigmarchaeota_40_40	0.000348725	a	aenigmarchaeota	617208800	215236	5.55149e-10	6.3499e-12
Ag	S	0.1	2020-02-18	S_p2_S4_coassembly_Aenigmarchaeota_44_80	7.45052e-05	a	aenigmarchaeota	530039250	39490.7	5.55149e-10	1.35666e-12
Ag	S	0.1	2020-02-18	S_p2_S4_coassembly_Aenigmarchaeota_45_36	0.000167152	a	aenigmarchaeota	564411900	94342.5	5.55149e-10	3.04365e-12
Ag	S	0.1	2020-02-18	S_p2_S4_coassembly_Aenigmarchaeota_49_229	0.000576258	a	aenigmarchaeota	615368000	354611	5.55149e-10	1.0493e-11
Ag	S	0.1	2020-02-18	S_p2_S4_coassembly_Aenigmarchaeota_49_73	0.000371695	a	aenigmarchaeota	479418550	178198	5.55149e-10	6.76816e-12
Ag	S	0.1	2020-02-18	S_p2_S4_coassembly_Aenigmarchaeota_52_24	0.000126366	a	aenigmarchaeota	663260000	83813.7	5.55149e-10	2.30099e-12
Ag	S	0.1	2020-02-18	S_p2_S4_coassembly_Aenigmarchaeota_58_22	3.36277e-05	a	aenigmarchaeota	546184600	18366.9	5.55149e-10	6.12323e-13
Ag	S	0.1	2020-02-18	S_p2_S4_coassembly_Aenigmarchaeota_63_33	5.50242e-05	a	aenigmarchaeota	640224650	35227.9	5.55149e-10	1.00193e-12
Ag	S	0.1	2020-02-18	S_p2_S4_coassembly_Alphaproteobacteria_71_98	7.21634e-06	b	alphaproteobacteria	2185994850	15774.9	5.55149e-10	1.31402e-13
Ag	S	0.1	2020-02-18	S_p2_S4_coassembly_Bacteria_61_68	5.51706e-06	b	unknown_bacteria	1895175100	10455.8	5.55149e-10	1.0046e-13
Ag	S	0.1	2020-02-18	S_p2_S4_coassembly_Berkelbacteria_54_22	1.50101e-05	b	berkelbacteria	359928400	5402.56	5.55149e-10	2.73317e-13
Ag	S	0.1	2020-02-18	S_p2_S4_coassembly_Berkelbacteria_54_56	3.80984e-06	b	berkelbacteria	296183550	1128.41	5.55149e-10	6.93731e-14
Ag	S	0.1	2020-02-18	S_p2_S4_coassembly_Betaproteobacteria_61_95	1.53738e-06	b	betaproteobacteria	2750689500	4228.86	5.55149e-10	2.7994e-14
Ag	S	0.1	2020-02-18	S_p2_S4_coassembly_Betaproteobacteria_63_71	2.90513e-06	b	betaproteobacteria	1823261050	5296.82	5.55149e-10	5.28993e-14
Ag	S	0.1	2020-02-18	S_p2_S4_coassembly_Betaproteobacteria_63_76	1.21682e-05	b	betaproteobacteria	3047936450	37087.8	5.55149e-10	2.21569e-13
Ag	S	0.1	2020-02-18	S_p2_S4_coassembly_Chloroflexi_49_27	8.27899e-07	b	chloroflexi	620790300	513.952	5.55149e-10	1.50751e-14
Ag	S	0.1	2020-02-18	S_p2_S4_coassembly_Chloroflexi_51_30	2.69601e-06	b	chloroflexi	808857400	2180.69	5.55149e-10	4.90913e-14
Ag	S	0.1	2020-02-18	S_p2_S4_coassembly_Chloroflexi_56_118	8.11309e-06	b	chloroflexi	1132910350	9191.41	5.55149e-10	1.4773e-13
[truncated: 22,203 more rows]
