# Supplementary material for: Genome-resolved metagenomics reveals site-specific diversity of episymbiotic CPR bacteria and DPANN archaea in groundwater ecosystems
Source: Nat Microbiol. 2021 Jan 25;6(3):354–65. doi: 10.1038/s41564-020-00840-5 (PMC7906910; doi:10.1038/s41564-020-00840-5)
Supplement: Supplementary file 23 — Results of two-tailed paired t-tests on MAG cell abundances across size fractions. [file 41564_2020_840_MOESM23_ESM.xlsx]

## Sheet: 2.5 um vs 0.2 um
Kingdom	Phylum	Number of genomes (n) with iRep values in both filters	If n >=5:
			t	p
b	abawacabacteria	1	N/A	N/A
b	acd39	3	N/A	N/A
b	acetothermia	3	N/A	N/A
b	acidobacteria	147	-4.18275	4.94774e-05
b	actinobacteria	37	-1.32483	0.193577
b	adlerbacteria	3	N/A	N/A
a	aenigmarchaeota	113	-3.06751	0.00270693
b	alphaproteobacteria	78	-2.50662	0.014297
b	amesbacteria	7	-1.5944	0.161956
b	andersenbacteria	6	-1.10379	0.319952
b	armatimonadetes	48	-2.1395	0.0376181
b	azambacteria	11	-1.74867	0.11092
b	bacteroidetes	40	0.845901	0.402768
a	bathyarchaeota	3	N/A	N/A
b	berkelbacteria	29	-1.90456	0.0671572
b	betaproteobacteria	143	-2.07834	0.0394776
b	blackburnbacteria	16	-1.92916	0.072851
b	brc1	1	N/A	N/A
b	brennerbacteria	9	-0.989782	0.351268
b	chisholmbacteria	6	-1.28189	0.256101
b	chlamydiae	9	-0.720251	0.491876
b	chloroflexi	342	-3.73166	0.000222774
b	clostridia	1	N/A	N/A
b	collierbacteria	13	-1.2268	0.243423
b	colwellbacteria	22	-2.2151	0.0379414
b	curtissbacteria	17	-1.53717	0.143792
b	cyanobacteria	5	1.79763	0.146642
b	daviesbacteria	88	-3.08487	0.00272993
b	deinococcus-thermus	4	N/A	N/A
b	deltaproteobacteria	309	-4.64117	5.13308e-06
b	dependentiae	6	1.7497	0.140577
b	desantisbacteria	3	N/A	N/A
a	diapherotrites	19	-1.64078	0.1182
b	dojkabacteria	3	N/A	N/A
b	doudnabacteria	25	-2.48067	0.0205168
b	eisenbacteria	3	N/A	N/A
b	elusimicrobia	88	-5.53041	3.30461e-07
a	euryarchaeota	21	-2.27048	0.0343832
b	falkowbacteria	9	-2.7306	0.0258219
b	firestonebacteria	1	N/A	N/A
b	firmicutes	6	1.91183	0.114118
b	gammaproteobacteria	50	-0.952759	0.345389
b	gemmatimonadetes	54	-4.33566	6.53257e-05
b	genascibacteria	9	-1.4404	0.187719
b	giovannonibacteria	18	-1.76655	0.0952529
b	gottesmanbacteria	49	-3.0651	0.00356601
b	harrisonbacteria	19	-1.21882	0.238645
b	hydrogenedentes	13	2.28784	0.0410918
b	ignavibacteria	60	-2.0506	0.0447564
b	jacksonbacteria	3	N/A	N/A
b	jorgensenbacteria	1	N/A	N/A
b	kaiserbacteria	50	-2.50705	0.0155395
b	katanobacteria	9	-1.24471	0.248465
b	kerfeldbacteria	45	-3.8985	0.000326635
b	komeilibacteria	3	N/A	N/A
b	ksb1	1	N/A	N/A
b	kuenenbacteria	1	N/A	N/A
b	lambdaproteobacteria	6	-1.17951	0.291254
b	latescibacteria	12	-1.16025	0.27051
b	lentisphaerae	9	-1.74695	0.118783
b	levybacteria	86	-3.06347	0.00293053
b	lindowbacteria	1	N/A	N/A
b	liptonbacteria	35	-1.59615	0.119711
b	lloydbacteria	2	N/A	N/A
b	magasanikbacteria	25	-1.91611	0.0673364
a	mamarchaeota	6	-1.49316	0.195614
b	melainabacteria	9	-2.00444	0.0799642
a	micrarchaeota	30	-2.2672	0.0310093
b	montesolbacteria	12	-2.20985	0.0492311
b	moranbacteria	3	N/A	N/A
b	nc10	60	-4.15647	0.000105954
b	nealsonbacteria	24	-2.41603	0.024033
b	nitrospinae	27	-1.73009	0.0954691
b	nitrospirae	89	-1.36814	0.174752
b	niyogibacteria	23	-1.45253	0.160469
b	nomurabacteria	11	-1.52193	0.159001
b	oligoflexia	4	N/A	N/A
b	omnitrophica	169	-2.97957	0.00331471
b	op3x	3	N/A	N/A
a	pacearchaeota	48	-1.96986	0.0547637
b	pacebacteria	1	N/A	N/A
b	peregrinibacteria	53	-3.43731	0.00116397
b	planctomycetes	94	-1.55194	0.124072
b	poribacter	3	N/A	N/A
b	portnoybacteria	3	N/A	N/A
b	riflebacteria	2	N/A	N/A
b	roizmanbacteria	32	-1.86074	0.0722902
b	rokubacteria	99	-3.49429	0.000715235
b	ryanbacteria	6	-0.915263	0.402038
b	saccharibacteria	30	-2.09726	0.0448023
b	schekmanbacteria	5	2.89514	0.0443334
b	shapirobacteria	3	N/A	N/A
b	spechtbacteria	3	N/A	N/A
b	spirochaetes	2	N/A	N/A
b	stahlbacteria	1	N/A	N/A
b	staskawiczbacteria	8	0.275066	0.791208
b	sungbacteria	52	-2.2171	0.0311005
b	ta06	2	N/A	N/A
b	taylorbacteria	11	-1.31536	0.217748
b	tectomicrobia	36	-1.43192	0.161037
b	terrybacteria	5	-1.15995	0.310588
b	tg3	1	N/A	N/A
a	thaumarchaeota	49	-3.21662	0.00232411
b	uhrbacteria	108	-3.4733	0.00074317
a	unknown_archaea	2	N/A	N/A
b	unknown_bacteria	7	-1.09394	0.315943
a	unknown_dpann	6	-1.17538	0.292758
b	unknown_microgenomates	27	-2.22018	0.0353332
b	unknown_parcubacteria	123	-3.20958	0.00169893
b	verrucomicrobia	43	-0.345474	0.731463
b	vogelbacteria	22	-1.32	0.201044
b	wallbacteria	5	2.97332	0.0410094
b	wildermuthbacteria	42	-3.29773	0.00202002
a	woesearchaeota	318	-3.95072	9.60816e-05
b	woesebacteria	18	2.14225	0.0469442
b	wolfebacteria	11	-1.51195	0.161485
b	wor-1	4	N/A	N/A
b	yanofskybacteria	36	-1.90163	0.0654772
b	yonathbacteria	5	-2.36175	0.0775148
b	zambryskibacteria	15	-1.34634	0.199588
b	zixibacteria	3	N/A	N/A

## Sheet: 2.5 um vs 0.1 um
Kingdom	Phylum	Number of genomes (n) with iRep values in both filters	If n >=5:
			t	p
b	acd39	3	N/A	N/A
b	acidobacteria	117	3.06825	0.00268071
b	actinobacteria	15	2.45833	0.0275978
b	adlerbacteria	3	N/A	N/A
a	aenigmarchaeota	105	-4.48925	1.85359e-05
b	alphaproteobacteria	51	0.99846	0.322864
b	amesbacteria	6	-1.71883	0.146282
b	andersenbacteria	3	N/A	N/A
b	armatimonadetes	45	1.75226	0.086696
b	azambacteria	6	-3.55323	0.0163314
b	bacteroidetes	27	2.05565	0.0499877
a	bathyarchaeota	3	N/A	N/A
b	berkelbacteria	24	-0.0831228	0.934473
b	betaproteobacteria	96	2.22714	0.0282996
b	blackburnbacteria	15	-2.08073	0.0563022
b	brennerbacteria	9	-1.00136	0.345976
b	chisholmbacteria	6	-1.64992	0.159872
b	chlamydiae	3	N/A	N/A
b	chloroflexi	294	4.44916	1.2259e-05
b	collierbacteria	12	-1.55796	0.147529
b	colwellbacteria	21	-2.66873	0.0147521
b	curtissbacteria	15	-1.47796	0.161561
b	cyanobacteria	3	N/A	N/A
b	daviesbacteria	87	-5.29213	9.11299e-07
b	deinococcus-thermus	3	N/A	N/A
b	deltaproteobacteria	219	2.44926	0.0151039
b	dependentiae	6	2.2213	0.0770025
a	diapherotrites	18	-0.983355	0.339222
b	dojkabacteria	3	N/A	N/A
b	doudnabacteria	24	-0.946043	0.353961
b	elusimicrobia	66	1.68077	0.0976076
a	euryarchaeota	15	2.47222	0.0268692
b	firmicutes	6	4.23275	0.00822658
b	gammaproteobacteria	33	1.98552	0.055712
b	gemmatimonadetes	51	4.46755	4.53812e-05
b	genascibacteria	9	-1.74873	0.118462
b	giovannonibacteria	18	-2.47907	0.0239509
b	gottesmanbacteria	33	-2.6204	0.013322
b	harrisonbacteria	18	-1.75306	0.0976038
b	hydrogenedentes	12	2.25582	0.0454243
b	ignavibacteria	42	3.28292	0.00210567
b	jacksonbacteria	3	N/A	N/A
b	kaiserbacteria	42	-3.61687	0.000809413
b	katanobacteria	9	-1.1272	0.292329
b	kerfeldbacteria	39	1.65703	0.105749
b	komeilibacteria	3	N/A	N/A
b	lambdaproteobacteria	6	-0.860819	0.428676
b	latescibacteria	12	2.51268	0.0288485
b	lentisphaerae	9	5.53839	0.000548396
b	levybacteria	84	-2.40663	0.01832
b	liptonbacteria	33	-2.51939	0.0169457
b	magasanikbacteria	18	-0.22538	0.824371
a	mamarchaeota	6	-1.45371	0.205769
b	melainabacteria	6	1.19923	0.284166
a	micrarchaeota	18	1.69334	0.108634
b	montesolbacteria	12	-2.56956	0.0260706
b	moranbacteria	3	N/A	N/A
b	nc10	57	8.05106	6.37212e-11
b	nealsonbacteria	24	-1.06081	0.299789
b	nitrospinae	12	2.46034	0.0316596
b	nitrospirae	18	3.32247	0.00402974
b	niyogibacteria	21	-1.97598	0.0621156
b	nomurabacteria	9	-1.31181	0.225977
b	oligoflexia	3	N/A	N/A
b	omnitrophica	141	-0.643277	0.521096
a	pacearchaeota	45	0.487037	0.62865
b	peregrinibacteria	39	0.564116	0.57599
b	planctomycetes	66	2.07455	0.0419925
b	roizmanbacteria	27	-1.41585	0.168689
b	rokubacteria	93	6.91906	5.93784e-10
b	ryanbacteria	6	-1.09678	0.322727
b	saccharibacteria	24	-2.32713	0.0291204
b	schekmanbacteria	3	N/A	N/A
b	shapirobacteria	3	N/A	N/A
b	spechtbacteria	3	N/A	N/A
b	staskawiczbacteria	6	0.66116	0.537754
b	sungbacteria	48	-1.61727	0.112513
b	taylorbacteria	9	-2.62062	0.0306211
b	tectomicrobia	36	5.03128	1.45962e-05
b	terrybacteria	3	N/A	N/A
a	thaumarchaeota	39	0.363564	0.718198
b	uhrbacteria	102	1.15426	0.251119
b	unknown_bacteria	6	2.25182	0.0741076
a	unknown_dpann	3	N/A	N/A
b	unknown_microgenomates	27	-2.09467	0.0460922
b	unknown_parcubacteria	120	-4.27058	3.94395e-05
b	verrucomicrobia	27	4.04239	0.000418547
b	vogelbacteria	18	-1.2986	0.21142
b	wallbacteria	3	N/A	N/A
b	wildermuthbacteria	42	-2.97084	0.00494849
a	woesearchaeota	306	-3.12686	0.0019372
b	woesebacteria	15	-0.893408	0.386739
b	wolfebacteria	6	-1.57097	0.17699
b	yanofskybacteria	36	-0.78351	0.438598
b	zambryskibacteria	15	-1.68729	0.113691

## Sheet: 0.65 um vs 0.1 um
Kingdom	Phylum	Number of genomes (n) with iRep values in both filters	If n >=5:
			t	p
b	acd39	4	N/A	N/A
b	acidobacteria	156	5.55351	1.18931e-07
b	actinobacteria	20	2.6187	0.0168967
b	adlerbacteria	4	N/A	N/A
a	aenigmarchaeota	140	3.17305	0.00185719
b	alphaproteobacteria	68	3.44199	0.000999234
b	amesbacteria	8	1.5416	0.167073
b	andersenbacteria	4	N/A	N/A
b	armatimonadetes	60	4.48549	3.41879e-05
b	azambacteria	8	2.76214	0.0280096
b	bacteroidetes	36	2.64013	0.0122959
a	bathyarchaeota	4	N/A	N/A
b	berkelbacteria	32	1.85669	0.0728808
b	betaproteobacteria	128	2.30223	0.0229499
b	blackburnbacteria	20	2.81155	0.0111398
b	brennerbacteria	12	1.53388	0.153303
b	chisholmbacteria	8	1.38954	0.207262
b	chlamydiae	4	N/A	N/A
b	chloroflexi	392	7.10411	5.76803e-12
b	collierbacteria	16	1.60282	0.12982
b	colwellbacteria	28	3.85347	0.000651304
b	curtissbacteria	20	0.160088	0.874502
b	cyanobacteria	4	N/A	N/A
b	daviesbacteria	116	5.49726	2.35509e-07
b	deinococcus-thermus	4	N/A	N/A
b	deltaproteobacteria	292	5.0846	6.60757e-07
b	dependentiae	8	1.11957	0.299835
a	diapherotrites	24	2.46046	0.0218102
b	dojkabacteria	4	N/A	N/A
b	doudnabacteria	32	3.7485	0.000731018
b	elusimicrobia	88	6.11747	2.64218e-08
a	euryarchaeota	20	1.7995	0.0878413
b	firmicutes	8	1.66406	0.140047
b	gammaproteobacteria	44	2.62762	0.0118713
b	gemmatimonadetes	68	4.74199	1.14745e-05
b	genascibacteria	12	0.669143	0.517202
b	giovannonibacteria	24	2.15167	0.0421582
b	gottesmanbacteria	44	2.95937	0.00499712
b	harrisonbacteria	24	1.68051	0.10639
b	hydrogenedentes	16	2.4785	0.0255672
b	ignavibacteria	56	1.85302	0.069248
b	jacksonbacteria	4	N/A	N/A
b	kaiserbacteria	56	3.1089	0.0029721
b	katanobacteria	12	0.326736	0.75
b	kerfeldbacteria	52	3.49146	0.00100093
b	komeilibacteria	4	N/A	N/A
b	lambdaproteobacteria	8	2.18661	0.0650037
b	latescibacteria	16	1.27814	0.220625
b	lentisphaerae	12	1.79977	0.0993544
b	levybacteria	112	4.95267	2.63745e-06
b	liptonbacteria	44	2.00983	0.0507501
b	magasanikbacteria	24	2.42522	0.0235565
a	mamarchaeota	8	2.30976	0.0542059
b	melainabacteria	8	2.6813	0.03148
a	micrarchaeota	24	2.71952	0.0122247
b	montesolbacteria	16	3.07831	0.00764865
b	moranbacteria	4	N/A	N/A
b	nc10	76	4.17796	7.86547e-05
b	nealsonbacteria	32	4.4099	0.000115576
b	nitrospinae	16	1.49287	0.156204
b	nitrospirae	24	2.18894	0.0390127
b	niyogibacteria	28	1.82721	0.0787414
b	nomurabacteria	12	2.31985	0.0405885
b	oligoflexia	4	N/A	N/A
b	omnitrophica	188	4.52295	1.08129e-05
a	pacearchaeota	60	5.26248	2.07929e-06
b	peregrinibacteria	52	6.44471	4.09957e-08
b	planctomycetes	88	1.7972	0.075774
b	roizmanbacteria	36	2.45124	0.0193727
b	rokubacteria	124	3.33119	0.00114213
b	ryanbacteria	8	1.19674	0.270362
b	saccharibacteria	32	2.52908	0.0167393
b	schekmanbacteria	4	N/A	N/A
b	shapirobacteria	4	N/A	N/A
b	spechtbacteria	4	N/A	N/A
b	staskawiczbacteria	8	1.95662	0.0912727
b	sungbacteria	64	2.98859	0.00399223
b	taylorbacteria	12	1.91631	0.0816622
b	tectomicrobia	48	2.9891	0.00444004
b	terrybacteria	4	N/A	N/A
a	thaumarchaeota	52	2.21003	0.0316173
b	uhrbacteria	136	4.2309	4.26933e-05
b	unknown_bacteria	8	1.48622	0.18081
a	unknown_dpann	4	N/A	N/A
b	unknown_microgenomates	36	2.50423	0.0170825
b	unknown_parcubacteria	160	4.78931	3.80603e-06
b	verrucomicrobia	36	2.45181	0.0193466
b	vogelbacteria	24	0.482446	0.634049
b	wallbacteria	4	N/A	N/A
b	wildermuthbacteria	56	3.79151	0.000374018
a	woesearchaeota	408	5.34243	1.52962e-07
b	woesebacteria	20	-0.962955	0.347667
b	wolfebacteria	8	2.24297	0.0598152
b	yanofskybacteria	48	4.2902	8.82879e-05
b	zambryskibacteria	20	2.07831	0.0514746

## Sheet: 0.2 um vs 0.1 um
Kingdom	Phylum	Number of genomes (n) with iRep values in both filters	If n >=5:
			t	p
b	acd39	4	N/A	N/A
b	acidobacteria	156	4.57396	9.73816e-06
b	actinobacteria	20	1.92164	0.0697793
b	adlerbacteria	4	N/A	N/A
a	aenigmarchaeota	140	3.05548	0.00269457
b	alphaproteobacteria	68	2.75685	0.00751237
b	amesbacteria	8	0.744032	0.481081
b	andersenbacteria	4	N/A	N/A
b	armatimonadetes	60	2.55936	0.01307
b	azambacteria	8	0.744079	0.481054
b	bacteroidetes	36	2.0476	0.0481616
a	bathyarchaeota	4	N/A	N/A
b	berkelbacteria	32	1.92338	0.0636592
b	betaproteobacteria	128	2.2944	0.0234089
b	blackburnbacteria	20	1.06214	0.301487
b	brennerbacteria	12	0.625175	0.544607
b	chisholmbacteria	8	0.886034	0.405008
b	chlamydiae	4	N/A	N/A
b	chloroflexi	392	4.58694	6.06566e-06
b	collierbacteria	16	1.1028	0.287493
b	colwellbacteria	28	0.867889	0.393104
b	curtissbacteria	20	0.179758	0.859246
b	cyanobacteria	4	N/A	N/A
b	daviesbacteria	116	2.65675	0.00901109
b	deinococcus-thermus	4	N/A	N/A
b	deltaproteobacteria	292	5.14111	5.02121e-07
b	dependentiae	8	1.53166	0.169467
a	diapherotrites	24	1.63973	0.11467
b	dojkabacteria	4	N/A	N/A
b	doudnabacteria	32	2.46019	0.0196613
b	elusimicrobia	88	5.72555	1.44298e-07
a	euryarchaeota	20	2.44938	0.0241802
b	firmicutes	8	1.46766	0.185639
b	gammaproteobacteria	44	1.23088	0.225058
b	gemmatimonadetes	68	4.26548	6.405e-05
b	genascibacteria	12	0.0158163	0.987664
b	giovannonibacteria	24	1.20745	0.239529
b	gottesmanbacteria	44	1.93613	0.0594427
b	harrisonbacteria	24	1.24947	0.224059
b	hydrogenedentes	16	1.39807	0.182423
b	ignavibacteria	56	2.27067	0.0271048
b	jacksonbacteria	4	N/A	N/A
b	kaiserbacteria	56	2.02261	0.0479867
b	katanobacteria	12	0.583247	0.571491
b	kerfeldbacteria	52	3.86983	0.000310649
b	komeilibacteria	4	N/A	N/A
b	lambdaproteobacteria	8	0.754942	0.474912
b	latescibacteria	16	1.2941	0.215201
b	lentisphaerae	12	2.07043	0.0627262
b	levybacteria	112	2.39273	0.0184028
b	liptonbacteria	44	1.47563	0.14733
b	magasanikbacteria	24	1.9349	0.0653942
a	mamarchaeota	8	1.34258	0.221313
b	melainabacteria	8	2.01581	0.0836457
a	micrarchaeota	24	2.38656	0.0256209
b	montesolbacteria	16	1.71602	0.106733
b	moranbacteria	4	N/A	N/A
b	nc10	76	4.1299	9.32904e-05
b	nealsonbacteria	32	1.94842	0.0604666
b	nitrospinae	16	1.89242	0.0778978
b	nitrospirae	24	2.27118	0.032811
b	niyogibacteria	28	1.06382	0.296831
b	nomurabacteria	12	1.38968	0.192109
b	oligoflexia	4	N/A	N/A
b	omnitrophica	188	3.06008	0.00253816
a	pacearchaeota	60	2.49917	0.0152512
b	peregrinibacteria	52	3.79074	0.000398558
b	planctomycetes	88	1.63471	0.105724
b	roizmanbacteria	36	1.67301	0.103242
b	rokubacteria	124	3.57251	0.000505746
b	ryanbacteria	8	0.222445	0.830319
b	saccharibacteria	32	1.79262	0.0827979
b	schekmanbacteria	4	N/A	N/A
b	shapirobacteria	4	N/A	N/A
b	spechtbacteria	4	N/A	N/A
b	staskawiczbacteria	8	0.615548	0.557668
b	sungbacteria	64	2.09402	0.0402879
b	taylorbacteria	12	1.23368	0.243032
b	tectomicrobia	48	1.46277	0.150186
b	terrybacteria	4	N/A	N/A
a	thaumarchaeota	52	3.29584	0.00179023
b	uhrbacteria	136	3.63913	0.000388448
b	unknown_bacteria	8	1.14954	0.288088
a	unknown_dpann	4	N/A	N/A
b	unknown_microgenomates	36	1.23473	0.225157
b	unknown_parcubacteria	160	2.8983	0.00428203
b	verrucomicrobia	36	1.58165	0.122726
b	vogelbacteria	24	0.25831	0.798465
b	wallbacteria	4	N/A	N/A
b	wildermuthbacteria	56	3.15115	0.0026312
a	woesearchaeota	408	4.03886	6.42037e-05
b	woesebacteria	20	-1.14785	0.265279
b	wolfebacteria	8	0.979669	0.359887
b	yanofskybacteria	48	1.79571	0.0789713
b	zambryskibacteria	20	0.953684	0.35222
