# Supplementary material for: Genome-resolved metagenomics reveals site-specific diversity of episymbiotic CPR bacteria and DPANN archaea in groundwater ecosystems
Source: Nat Microbiol. 2021 Jan 25;6(3):354–65. doi: 10.1038/s41564-020-00840-5 (PMC7906910; doi:10.1038/s41564-020-00840-5)
Supplement: Supplementary file 24 — NCBI accession numbers. [file 41564_2020_840_MOESM24_ESM.xlsx]

## Sheet: Genomes
Bioproject	BioSample	GenBank Accession	ggKbase Genome Name	NCBI Organism Name	Collection Date	Geographical Location Name	Latitute_longitude	Site	Filtration	Filter Size
PRJNA640378	SAMN15434388	CP066680	GD18-4_B1_Deltaproteobacteria_Maxbin2_440	Deltaproteobacteria bacterium NC_groundwater_69_Ag_B-0.1um_32_21	2018-06-06	USA: California, Modesto	37.661915 N 121.114554 W	Ag	bulk	0.1 um
PRJNA640378	SAMN15434389	CP066681	GD18-4_B1_GD2018-4_B1_QB3_180703_Alphaproteobacteria_54_66	Micavibrio aeruginosavorus NC_groundwater_70_Ag_B-0.1um_54_66	2018-06-06	USA: California, Modesto	37.661915 N 121.114554 W	Ag	bulk	0.1 um
PRJNA640378	SAMN15434398	CP066682	GD18-4_B1_GD2018-4_B1_QB3_180703_Kaiserbacteria_58_26	Candidatus Kaiserbacteria bacterium NC_groundwater_79_Ag_B-0.1um_58_26	2018-06-06	USA: California, Modesto	37.661915 N 121.114554 W	Ag	bulk	0.1 um
PRJNA640378	SAMN15434404	CP066683	GD18-Feb_Sp1_Woesearchaeota-II_31_13	Candidatus Woesearchaeota archaeon NC_groundwater_85_Ag_S-0.1um_31_13	2018-02-22	USA: California, Modesto	37.661915 N 121.114554 W	Ag	serial size	0.1 um
PRJNA640378	SAMN15434453	CP066684	GD2017-2_S1_QB3_180125_Aenigmarchaeota_56_17	Candidatus Aenigmarchaeota archaeon NC_groundwater_134_Ag_S-0.1um_56_17	2017-09-12	USA: California, Modesto	37.661915 N 121.114554 W	Ag	serial size	0.1 um
PRJNA640378	SAMN15434885	CP066685	GD2018-4_B1_QB3_180703_Levybacteria_36_40	Candidatus Levybacteria bacterium NC_groundwater_389_Ag_B-0.1um_36_40	2018-06-06	USA: California, Modesto	37.661915 N 121.114554 W	Ag	bulk	0.1 um
PRJNA640378	SAMN15434938	CP066686	GD2018-4_B1_QB3_180703_Woesebacteria_40_41	Candidatus Woesebacteria bacterium NC_groundwater_442_Ag_B-0.1um_40_41	2018-06-06	USA: California, Modesto	37.661915 N 121.114554 W	Ag	bulk	0.1 um
PRJNA640378	SAMN15434963	CP066687	Genasci_Feb2018_S34_3B_RIFCSPLOWO2_01_FULL_OD1_Giovannonibacteria_46_32_curated_47_26	Candidatus Giovannonibacteria bacterium NC_groundwater_467_Ag_B-0.1um_47_26	2018-02-22	USA: California, Modesto	37.661915 N 121.114554 W	Ag	bulk	0.1 um
PRJNA640378	SAMN15434993	CP066688	Genasci_Feb2018_S35_SO-1_Daviesbacteria_39_22	Candidatus Daviesbacteria bacterium NC_groundwater_497_Ag_S-0.1um_39_22	2018-02-22	USA: California, Modesto	37.661915 N 121.114554 W	Ag	serial size	0.1 um
PRJNA640378	SAMN15435034	CP066689	Genasci_Feb2018_S35_SO-1_Roizmanbacteria_35_236	Candidatus Roizmanbacteria bacterium NC_groundwater_538_Ag_S-0.1um_35_236	2018-02-22	USA: California, Modesto	37.661915 N 121.114554 W	Ag	serial size	0.1 um
PRJNA640378	SAMN15435037	CP066690	Genasci_Feb2018_S35_SO-1_Sungbacteria_46_50	Candidatus Sungbacteria bacterium NC_groundwater_541_Ag_S-0.1um_46_50	2018-02-22	USA: California, Modesto	37.661915 N 121.114554 W	Ag	serial size	0.1 um
PRJNA640378	SAMN15435346	CP066691	Genasci_Feb2018_S36_SO-2_Niyogibacteria_45_26	Candidatus Niyogibacteria bacterium NC_groundwater_707_Ag_S-0.2um_45_26	2018-02-22	USA: California, Modesto	37.661915 N 121.114554 W	Ag	serial size	0.2 um
PRJNA640378	SAMN15435421	CP066692	JBCH_GD18_4_SO25_S179_Gammaproteobacteria_22_22	Gammaproteobacteria bacterium NC_groundwater_782_Ag_S2p5_22_22	2018-06-06	USA: California, Modesto	37.661915 N 121.114554 W	Ag	serial size	2.5 um
PRJNA640378	SAMN15435535	CP066693	Montesol18_S2p5_coassembly_Woesebacteria_35_35	Candidatus Woesebacteria bacterium NC_groundwater_896_Pr1_S2p5_35_35	2018-12-01	USA: California, Calistoga	38.66837 N 122.58818 W	Pr1	serial size	2.5 um
PRJNA640378	SAMN15435638	CP066694	Montesol18_Sp65_coassembly_Archaea_60_83	archaeon NC_groundwater_999_Pr1_S-0.65um_60_83	2018-12-01	USA: California, Calistoga	38.66837 N 122.58818 W	Pr1	serial size	0.65 um
PRJNA640378	SAMN15436722	CP066695	SR2-18-Sp2_coassembly_Berkelbacteria_51_5	Candidatus Berkelbacteria bacterium NC_groundwater_1922_Pr3_S-0.2um_51_5	2018-09-10	USA: California, Middletown	38.70266 N 122.51889 W	Pr3	serial size	0.2 um
PRJNA640378	SAMN15436727	CP066696	SR2-18-Sp2_coassembly_Candidatus_Saccharibacteria_48_6	Candidatus Saccharibacteria bacterium NC_groundwater_1927_Pr3_S-0.2um_48_6	2018-09-10	USA: California, Middletown	38.70266 N 122.51889 W	Pr3	serial size	0.2 um
PRJNA640378	SAMN15436244	CP066697	SR2-17_Biohub_180515_Berkelbacteria_Complete_circularized_51_91	Candidatus Berkelbacteria bacterium NC_groundwater_1597_Pr3_B-0.1um_51_91	2017-11-19	USA: California, Middletown	38.70266 N 122.51889 W	Pr3	bulk	0.1 um
PRJNA640378	SAMN15436330	CP066698	SR2-17_Biohub_180515_Falkowbacteria_40_26	Candidatus Falkowbacteria bacterium NC_groundwater_1683_Pr3_B-0.1um_40_26	2017-11-19	USA: California, Middletown	38.70266 N 122.51889 W	Pr3	bulk	0.1 um
PRJNA640378	SAMN15434320	JACORV000000000	B_2_S2_coassembly_Gemmatimonadetes_70_44	Gemmatimonadetes bacterium NC_groundwater_1_Ag_B-0.1um_70_44	2017-03-17	USA: California, Modesto	37.661915 N 121.114554 W	Ag	bulk	0.1 um
PRJNA640378	SAMN15434321	JACORW000000000	B_2_S2_coassembly_RIFCSPLOWO2_02_FULL_Gammaproteobacteria_61_13_curated_63_49	Gammaproteobacteria bacterium NC_groundwater_2_Ag_B-0.1um_63_49	2017-03-17	USA: California, Modesto	37.661915 N 121.114554 W	Ag	bulk	0.1 um
PRJNA640378	SAMN15434322	JACORX000000000	B_2_S2_coassembly_Rokubacteria_69_29	Candidatus Rokubacteria bacterium NC_groundwater_3_Ag_B-0.1um_69_29	2017-03-17	USA: California, Modesto	37.661915 N 121.114554 W	Ag	bulk	0.1 um
PRJNA640378	SAMN15434323	JACORY000000000	B_2_S2_coassembly_Rokubacteria_71_87	Candidatus Rokubacteria bacterium NC_groundwater_4_Ag_B-0.1um_71_87	2017-03-17	USA: California, Modesto	37.661915 N 121.114554 W	Ag	bulk	0.1 um
PRJNA640378	SAMN15434324	JACORZ000000000	B_2_S2_coassembly_Tectomicrobia_70_43	Candidatus Tectomicrobia bacterium NC_groundwater_5_Ag_B-0.1um_70_43	2017-03-17	USA: California, Modesto	37.661915 N 121.114554 W	Ag	bulk	0.1 um
PRJNA640378	SAMN15434325	JACOSA000000000	FFV18_Bp1_Acetothermia_52_31	Candidatus Acetothermia bacterium NC_groundwater_6_Pr7_B-0.1um_52_31	2018-11-23	USA: California, Lower Lake	38.88912 N 122.60507 W	Pr7	bulk	0.1 um
PRJNA640378	SAMN15434326	JACOSB000000000	FFV18_Bp1_Acetothermia_53_18	Candidatus Acetothermia bacterium NC_groundwater_7_Pr7_B-0.1um_53_18	2018-11-23	USA: California, Lower Lake	38.88912 N 122.60507 W	Pr7	bulk	0.1 um
PRJNA640378	SAMN15434327	JACOSC000000000	FFV18_Bp1_Acidobacteria_54_23	Acidobacteria bacterium NC_groundwater_8_Pr7_B-0.1um_54_23	2018-11-23	USA: California, Lower Lake	38.88912 N 122.60507 W	Pr7	bulk	0.1 um
PRJNA640378	SAMN15434328	JACOSD000000000	FFV18_Bp1_Acidobacteria_58_11	Acidobacteria bacterium NC_groundwater_9_Pr7_B-0.1um_58_11	2018-11-23	USA: California, Lower Lake	38.88912 N 122.60507 W	Pr7	bulk	0.1 um
PRJNA640378	SAMN15434329	JACOSE000000000	FFV18_Bp1_Acidobacteria_61_37	Candidatus Koribacter versatilis NC_groundwater_10_Pr7_B-0.1um_61_37	2018-11-23	USA: California, Lower Lake	38.88912 N 122.60507 W	Pr7	bulk	0.1 um
PRJNA640378	SAMN15434330	JACOSF000000000	FFV18_Bp1_Acidobacteria_62_61	Acidobacteria bacterium NC_groundwater_11_Pr7_B-0.1um_62_61	2018-11-23	USA: California, Lower Lake	38.88912 N 122.60507 W	Pr7	bulk	0.1 um
PRJNA640378	SAMN15434331	JACOSG000000000	FFV18_Bp1_Acidobacteria_63_25	Acidobacteria bacterium NC_groundwater_12_Pr7_B-0.1um_63_25	2018-11-23	USA: California, Lower Lake	38.88912 N 122.60507 W	Pr7	bulk	0.1 um
PRJNA640378	SAMN15434332	JACOSH000000000	FFV18_Bp1_Acidobacteria_65_13	Acidobacteria bacterium NC_groundwater_13_Pr7_B-0.1um_65_13	2018-11-23	USA: California, Lower Lake	38.88912 N 122.60507 W	Pr7	bulk	0.1 um
PRJNA640378	SAMN15434333	JACOSI000000000	FFV18_Bp1_Acidobacteria_66_18	Acidobacteria bacterium NC_groundwater_14_Pr7_B-0.1um_66_18	2018-11-23	USA: California, Lower Lake	38.88912 N 122.60507 W	Pr7	bulk	0.1 um
PRJNA640378	SAMN15434334	JACOSJ000000000	FFV18_Bp1_Actinobacteria_71_21	Actinobacteria bacterium NC_groundwater_15_Pr7_B-0.1um_71_21	2018-11-23	USA: California, Lower Lake	38.88912 N 122.60507 W	Pr7	bulk	0.1 um
PRJNA640378	SAMN15434335	JACOSK000000000	FFV18_Bp1_Alphaproteobacteria_66_19	Proteobacteria bacterium NC_groundwater_16_Pr7_B-0.1um_66_19	2018-11-23	USA: California, Lower Lake	38.88912 N 122.60507 W	Pr7	bulk	0.1 um
PRJNA640378	SAMN15434336	JACOSL000000000	FFV18_Bp1_Armatimonadetes_64_12	Fimbriimonas ginsengisoli NC_groundwater_17_Pr7_B-0.1um_64_12	2018-11-23	USA: California, Lower Lake	38.88912 N 122.60507 W	Pr7	bulk	0.1 um
PRJNA640378	SAMN15434337	JACOSM000000000	FFV18_Bp1_Azambacteria_50_7	Candidatus Azambacteria bacterium NC_groundwater_18_Pr7_B-0.1um_50_7	2018-11-23	USA: California, Lower Lake	38.88912 N 122.60507 W	Pr7	bulk	0.1 um
PRJNA640378	SAMN15434338	JACOSN000000000	FFV18_Bp1_Bacteroidetes_38_7	Sphingobacteriales bacterium NC_groundwater_19_Pr7_B-0.1um_38_7	2018-11-23	USA: California, Lower Lake	38.88912 N 122.60507 W	Pr7	bulk	0.1 um
PRJNA640378	SAMN15434339	JACOSO000000000	FFV18_Bp1_Bacteroidetes_42_13	Bacteroidetes bacterium NC_groundwater_20_Pr7_B-0.1um_42_13	2018-11-23	USA: California, Lower Lake	38.88912 N 122.60507 W	Pr7	bulk	0.1 um
PRJNA640378	SAMN15434340	JACOSP000000000	FFV18_Bp1_Betaproteobacteria_50_6	Burkholderiales bacterium NC_groundwater_21_Pr7_B-0.1um_50_6	2018-11-23	USA: California, Lower Lake	38.88912 N 122.60507 W	Pr7	bulk	0.1 um
PRJNA640378	SAMN15434341	JACOSQ000000000	FFV18_Bp1_BRC1_58_7	Candidatus Sumerlaeota bacterium NC_groundwater_22_Pr7_B-0.1um_58_7	2018-11-23	USA: California, Lower Lake	38.88912 N 122.60507 W	Pr7	bulk	0.1 um
PRJNA640378	SAMN15434342	JACOSR000000000	FFV18_Bp1_Chloroflexi_53_22	Chloroflexi bacterium NC_groundwater_23_Pr7_B-0.1um_53_22	2018-11-23	USA: California, Lower Lake	38.88912 N 122.60507 W	Pr7	bulk	0.1 um
PRJNA640378	SAMN15434343	JACOSS000000000	FFV18_Bp1_Chloroflexi_62_9	Chloroflexi bacterium NC_groundwater_24_Pr7_B-0.1um_62_9	2018-11-23	USA: California, Lower Lake	38.88912 N 122.60507 W	Pr7	bulk	0.1 um
PRJNA640378	SAMN15434344	JACOST000000000	FFV18_Bp1_Deltaproteobacteria_64_59	Deltaproteobacteria bacterium NC_groundwater_25_Pr7_B-0.1um_64_59	2018-11-23	USA: California, Lower Lake	38.88912 N 122.60507 W	Pr7	bulk	0.1 um
PRJNA640378	SAMN15434345	JACOSU000000000	FFV18_Bp1_Eisenbacteria_68_11	Candidatus Eisenbacteria bacterium NC_groundwater_26_Pr7_B-0.1um_68_11	2018-11-23	USA: California, Lower Lake	38.88912 N 122.60507 W	Pr7	bulk	0.1 um
PRJNA640378	SAMN15434346	JACOSV000000000	FFV18_Bp1_Eisenbacteria_72_14	Candidatus Eisenbacteria bacterium NC_groundwater_27_Pr7_B-0.1um_72_14	2018-11-23	USA: California, Lower Lake	38.88912 N 122.60507 W	Pr7	bulk	0.1 um
PRJNA640378	SAMN15434347	JACOSW000000000	FFV18_Bp1_Gemmatimonadetes_70_9	Gemmatimonadetes bacterium NC_groundwater_28_Pr7_B-0.1um_70_9	2018-11-23	USA: California, Lower Lake	38.88912 N 122.60507 W	Pr7	bulk	0.1 um
PRJNA640378	SAMN15434348	JACOSX000000000	FFV18_Bp1_Ignavibacteria_49_11	Ignavibacteria bacterium NC_groundwater_29_Pr7_B-0.1um_49_11	2018-11-23	USA: California, Lower Lake	38.88912 N 122.60507 W	Pr7	bulk	0.1 um
PRJNA640378	SAMN15434349	JACOSY000000000	FFV18_Bp1_Ignavibacteriae_51_131	Ignavibacteria bacterium NC_groundwater_30_Pr7_B-0.1um_51_131	2018-11-23	USA: California, Lower Lake	38.88912 N 122.60507 W	Pr7	bulk	0.1 um
PRJNA640378	SAMN15434350	JACOSZ000000000	FFV18_Bp1_Nitrospirae_43_7	Nitrospirae bacterium NC_groundwater_31_Pr7_B-0.1um_43_7	2018-11-23	USA: California, Lower Lake	38.88912 N 122.60507 W	Pr7	bulk	0.1 um
PRJNA640378	SAMN15434351	JACOTA000000000	FFV18_Bp1_Nitrospirae_46_30	Nitrospirae bacterium NC_groundwater_32_Pr7_B-0.1um_46_30	2018-11-23	USA: California, Lower Lake	38.88912 N 122.60507 W	Pr7	bulk	0.1 um
PRJNA640378	SAMN15434352	JACOTB000000000	FFV18_Bp1_Nitrospirae_46_8	Nitrospirae bacterium NC_groundwater_33_Pr7_B-0.1um_46_8	2018-11-23	USA: California, Lower Lake	38.88912 N 122.60507 W	Pr7	bulk	0.1 um
PRJNA640378	SAMN15434353	JACOTC000000000	FFV18_Bp1_Nitrospirae_48_7	Nitrospirae bacterium NC_groundwater_34_Pr7_B-0.1um_48_7	2018-11-23	USA: California, Lower Lake	38.88912 N 122.60507 W	Pr7	bulk	0.1 um
PRJNA640378	SAMN15434354	JACOTD000000000	FFV18_Bp1_Peregrinibacteria_58_27	Candidatus Peregrinibacteria bacterium NC_groundwater_35_Pr7_B-0.1um_58_27	2018-11-23	USA: California, Lower Lake	38.88912 N 122.60507 W	Pr7	bulk	0.1 um
PRJNA640378	SAMN15434355	JACOTE000000000	FFV18_Bp1_Planctomycetes_57_54	Planctomycetes bacterium NC_groundwater_36_Pr7_B-0.1um_57_54	2018-11-23	USA: California, Lower Lake	38.88912 N 122.60507 W	Pr7	bulk	0.1 um
PRJNA640378	SAMN15434356	JACOTF000000000	FFV18_Bp1_Planctomycetes_61_7	Planctomycetes bacterium NC_groundwater_37_Pr7_B-0.1um_61_7	2018-11-23	USA: California, Lower Lake	38.88912 N 122.60507 W	Pr7	bulk	0.1 um
PRJNA640378	SAMN15434357	JACOTG000000000	FFV18_Bp1_Planctomycetes_65_11	Planctomycetes bacterium NC_groundwater_38_Pr7_B-0.1um_65_11	2018-11-23	USA: California, Lower Lake	38.88912 N 122.60507 W	Pr7	bulk	0.1 um
PRJNA640378	SAMN15434358	JACOTH000000000	FFV18_Bp1_Rokubacteria_72_10	Candidatus Rokubacteria bacterium NC_groundwater_39_Pr7_B-0.1um_72_10	2018-11-23	USA: California, Lower Lake	38.88912 N 122.60507 W	Pr7	bulk	0.1 um
PRJNA640378	SAMN15434359	JACOTI000000000	FFV18_Bp1_Thaumarchaeota_35_19	Thaumarchaeota archaeon NC_groundwater_40_Pr7_B-0.1um_35_19	2018-11-23	USA: California, Lower Lake	38.88912 N 122.60507 W	Pr7	bulk	0.1 um
PRJNA640378	SAMN15434360	JACOTJ000000000	FFV18_Bp1_Verrucomicrobia_63_9	Verrucomicrobia bacterium NC_groundwater_41_Pr7_B-0.1um_63_9	2018-11-23	USA: California, Lower Lake	38.88912 N 122.60507 W	Pr7	bulk	0.1 um
PRJNA640378	SAMN15434361	JACOTK000000000	FFV18_S2p5_Actinobacteria_66_15	Actinobacteria bacterium NC_groundwater_42_Pr7_S2p5_66_15	2018-11-23	USA: California, Lower Lake	38.88912 N 122.60507 W	Pr7	serial size	2.5 um
PRJNA640378	SAMN15434362	JACOTL000000000	FFV18_S2p5_Andersenbacteria_46_11	Candidatus Andersenbacteria bacterium NC_groundwater_43_Pr7_S2p5_46_11	2018-11-23	USA: California, Lower Lake	38.88912 N 122.60507 W	Pr7	serial size	2.5 um
PRJNA640378	SAMN15434363	JACOTM000000000	FFV18_S2p5_Bacteroidetes_31_11	Flavobacteriia bacterium NC_groundwater_44_Pr7_S2p5_31_11	2018-11-23	USA: California, Lower Lake	38.88912 N 122.60507 W	Pr7	serial size	2.5 um
PRJNA640378	SAMN15434364	JACOTN000000000	FFV18_S2p5_Betaproteobacteria_50_6	Burkholderiales bacterium NC_groundwater_45_Pr7_S2p5_50_6	2018-11-23	USA: California, Lower Lake	38.88912 N 122.60507 W	Pr7	serial size	2.5 um
PRJNA640378	SAMN15434365	JACOTO000000000	FFV18_S2p5_Chloroflexi_53_8	Chloroflexi bacterium NC_groundwater_46_Pr7_S2p5_53_8	2018-11-23	USA: California, Lower Lake	38.88912 N 122.60507 W	Pr7	serial size	2.5 um
PRJNA640378	SAMN15434366	JACOTP000000000	FFV18_S2p5_Chloroflexi_54_7	Chloroflexi bacterium NC_groundwater_47_Pr7_S2p5_54_7	2018-11-23	USA: California, Lower Lake	38.88912 N 122.60507 W	Pr7	serial size	2.5 um
PRJNA640378	SAMN15434367	JACOTQ000000000	FFV18_S2p5_Colwellbacteria_44_7	Candidatus Colwellbacteria bacterium NC_groundwater_48_Pr7_S2p5_44_7	2018-11-23	USA: California, Lower Lake	38.88912 N 122.60507 W	Pr7	serial size	2.5 um
PRJNA640378	SAMN15434368	JACOTR000000000	FFV18_S2p5_Deltaproteobacteria_55_9	Deltaproteobacteria bacterium NC_groundwater_49_Pr7_S2p5_55_9	2018-11-23	USA: California, Lower Lake	38.88912 N 122.60507 W	Pr7	serial size	2.5 um
PRJNA640378	SAMN15434369	JACOTS000000000	FFV18_S2p5_Melainabacteria_34_9	Candidatus Melainabacteria bacterium NC_groundwater_50_Pr7_S2p5_34_9	2018-11-23	USA: California, Lower Lake	38.88912 N 122.60507 W	Pr7	serial size	2.5 um
PRJNA640378	SAMN15434370	JACOTT000000000	FFV18_S2p5_Nitrospirae_65_6	Nitrospirae bacterium NC_groundwater_51_Pr7_S2p5_65_6	2018-11-23	USA: California, Lower Lake	38.88912 N 122.60507 W	Pr7	serial size	2.5 um
PRJNA640378	SAMN15434371	JACOTU000000000	FFV18_S2p5_Poribacteria-like_51_20	Candidatus Poribacteria bacterium NC_groundwater_52_Pr7_S2p5_51_20	2018-11-23	USA: California, Lower Lake	38.88912 N 122.60507 W	Pr7	serial size	2.5 um
PRJNA640378	SAMN15434372	JACOTV000000000	FFV18_S2p5_Roizmanbacteria_46_8	Candidatus Microgenomates bacterium NC_groundwater_53_Pr7_S2p5_46_8	2018-11-23	USA: California, Lower Lake	38.88912 N 122.60507 W	Pr7	serial size	2.5 um
PRJNA640378	SAMN15434373	JACOTW000000000	FFV18_S2p5_Saccharibacteria_43_18	Candidatus Saccharibacteria bacterium NC_groundwater_54_Pr7_S2p5_43_18	2018-11-23	USA: California, Lower Lake	38.88912 N 122.60507 W	Pr7	serial size	2.5 um
PRJNA640378	SAMN15434374	JACOTX000000000	FFV18_S2p5_Staskawiczbacteria_35_7	Candidatus Staskawiczbacteria bacterium NC_groundwater_55_Pr7_S2p5_35_7	2018-11-23	USA: California, Lower Lake	38.88912 N 122.60507 W	Pr7	serial size	2.5 um
PRJNA640378	SAMN15434375	JACOTY000000000	FFV18_S2p5_Woesebacteria_36_9	Candidatus Woesebacteria bacterium NC_groundwater_56_Pr7_S2p5_36_9	2018-11-23	USA: California, Lower Lake	38.88912 N 122.60507 W	Pr7	serial size	2.5 um
PRJNA640378	SAMN15434376	JACOTZ000000000	FFV18_Sp65_Acidobacteria_64_45	Acidobacteria bacterium NC_groundwater_57_Pr7_S-0.65um_64_45	2018-11-23	USA: California, Lower Lake	38.88912 N 122.60507 W	Pr7	serial size	0.65 um
PRJNA640378	SAMN15434377	JACOUA000000000	FFV18_Sp65_Acidobacteria_66_18	Acidobacteria bacterium NC_groundwater_58_Pr7_S-0.65um_66_18	2018-11-23	USA: California, Lower Lake	38.88912 N 122.60507 W	Pr7	serial size	0.65 um
PRJNA640378	SAMN15434378	JACOUB000000000	FFV18_Sp65_Alphaproteobacteria_63_22	Methylocystis sp. NC_groundwater_59_Pr7_S-0.65um_63_22	2018-11-23	USA: California, Lower Lake	38.88912 N 122.60507 W	Pr7	serial size	0.65 um
PRJNA640378	SAMN15434379	JACOUC000000000	FFV18_Sp65_Chlamydiae-like_42_121	Chlamydiae bacterium NC_groundwater_60_Pr7_S-0.65um_42_121	2018-11-23	USA: California, Lower Lake	38.88912 N 122.60507 W	Pr7	serial size	0.65 um
PRJNA640378	SAMN15434380	JACOUD000000000	FFV18_Sp65_Chlamydiae-like_44_19	Chlamydiae bacterium NC_groundwater_61_Pr7_S-0.65um_44_19	2018-11-23	USA: California, Lower Lake	38.88912 N 122.60507 W	Pr7	serial size	0.65 um
PRJNA640378	SAMN15434381	JACOUE000000000	FFV18_Sp65_Chloroflexi_68_13	Chloroflexi bacterium NC_groundwater_62_Pr7_S-0.65um_68_13	2018-11-23	USA: California, Lower Lake	38.88912 N 122.60507 W	Pr7	serial size	0.65 um
PRJNA640378	SAMN15434382	JACOUF000000000	FFV18_Sp65_Collierbacteria_45_8	Candidatus Collierbacteria bacterium NC_groundwater_63_Pr7_S-0.65um_45_8	2018-11-23	USA: California, Lower Lake	38.88912 N 122.60507 W	Pr7	serial size	0.65 um
PRJNA640378	SAMN15434383	JACOUG000000000	FFV18_Sp65_Gottesmanbacteria_43_9	Candidatus Gottesmanbacteria bacterium NC_groundwater_64_Pr7_S-0.65um_43_9	2018-11-23	USA: California, Lower Lake	38.88912 N 122.60507 W	Pr7	serial size	0.65 um
PRJNA640378	SAMN15434384	JACOUH000000000	FFV18_Sp65_Planctomycetes_66_14	Planctomycetes bacterium NC_groundwater_65_Pr7_S-0.65um_66_14	2018-11-23	USA: California, Lower Lake	38.88912 N 122.60507 W	Pr7	serial size	0.65 um
PRJNA640378	SAMN15434385	JACOUI000000000	FFV18_Sp65_Planctomycetes_66_19	Planctomycetia bacterium NC_groundwater_66_Pr7_S-0.65um_66_19	2018-11-23	USA: California, Lower Lake	38.88912 N 122.60507 W	Pr7	serial size	0.65 um
PRJNA640378	SAMN15434386	JACOUJ000000000	FFV18_Sp65_Rokubacteria_64_12	Candidatus Rokubacteria bacterium NC_groundwater_67_Pr7_S-0.65um_64_12	2018-11-23	USA: California, Lower Lake	38.88912 N 122.60507 W	Pr7	serial size	0.65 um
PRJNA640378	SAMN15434387	JACOUK000000000	FFV18_Sp65_Spechtbacteria_47_12	Candidatus Spechtbacteria bacterium NC_groundwater_68_Pr7_S-0.65um_47_12	2018-11-23	USA: California, Lower Lake	38.88912 N 122.60507 W	Pr7	serial size	0.65 um
PRJNA640378	SAMN15434390	JACOUL000000000	GD18-4_B1_GD2018-4_B1_QB3_180703_Betaproteobacteria_55_24	Burkholderiales bacterium NC_groundwater_71_Ag_B-0.1um_55_24	2018-06-06	USA: California, Modesto	37.661915 N 121.114554 W	Ag	bulk	0.1 um
PRJNA640378	SAMN15434391	JACOUM000000000	GD18-4_B1_GD2018-4_B1_QB3_180703_Betaproteobacteria_58_115	Nitrosomonadales bacterium NC_groundwater_72_Ag_B-0.1um_58_115	2018-06-06	USA: California, Modesto	37.661915 N 121.114554 W	Ag	bulk	0.1 um
PRJNA640378	SAMN15434392	JACOUN000000000	GD18-4_B1_GD2018-4_B1_QB3_180703_Betaproteobacteria_65_20	Rhodocyclales bacterium NC_groundwater_73_Ag_B-0.1um_65_20	2018-06-06	USA: California, Modesto	37.661915 N 121.114554 W	Ag	bulk	0.1 um
PRJNA640378	SAMN15434393	JACOUO000000000	GD18-4_B1_GD2018-4_B1_QB3_180703_Deltaproteobacteria_47_27	Deltaproteobacteria bacterium NC_groundwater_74_Ag_B-0.1um_47_27	2018-06-06	USA: California, Modesto	37.661915 N 121.114554 W	Ag	bulk	0.1 um
PRJNA640378	SAMN15434394	JACOUP000000000	GD18-4_B1_GD2018-4_B1_QB3_180703_Deltaproteobacteria_53_25	Deltaproteobacteria bacterium NC_groundwater_75_Ag_B-0.1um_53_25	2018-06-06	USA: California, Modesto	37.661915 N 121.114554 W	Ag	bulk	0.1 um
PRJNA640378	SAMN15434395	JACOUQ000000000	GD18-4_B1_GD2018-4_B1_QB3_180703_Deltaproteobacteria_57_74	Geobacter sp. NC_groundwater_76_Ag_B-0.1um_57_74	2018-06-06	USA: California, Modesto	37.661915 N 121.114554 W	Ag	bulk	0.1 um
PRJNA640378	SAMN15434396	JACOUR000000000	GD18-4_B1_GD2018-4_B1_QB3_180703_Ignavibacteriae_31_15	Ignavibacteriales bacterium NC_groundwater_77_Ag_B-0.1um_31_15	2018-06-06	USA: California, Modesto	37.661915 N 121.114554 W	Ag	bulk	0.1 um
PRJNA640378	SAMN15434397	JACOUS000000000	GD18-4_B1_GD2018-4_B1_QB3_180703_Ignavibacteriae_38_923	Ignavibacteriales bacterium NC_groundwater_78_Ag_B-0.1um_38_923	2018-06-06	USA: California, Modesto	37.661915 N 121.114554 W	Ag	bulk	0.1 um
PRJNA640378	SAMN15434399	JACOUT000000000	GD18-4_B1_GD2018-4_B1_QB3_180703_RBG_16_Deltaproteobacteria_71_12_curated_71_39	Deltaproteobacteria bacterium NC_groundwater_80_Ag_B-0.1um_71_39	2018-06-06	USA: California, Modesto	37.661915 N 121.114554 W	Ag	bulk	0.1 um
PRJNA640378	SAMN15434400	JACOUU000000000	GD18-4_B1_GD2018-4_B1_QB3_180703_Uhrbacteria_63_9	Candidatus Uhrbacteria bacterium NC_groundwater_81_Ag_B-0.1um_63_9	2018-06-06	USA: California, Modesto	37.661915 N 121.114554 W	Ag	bulk	0.1 um
PRJNA640378	SAMN15434401	JACOUV000000000	GD18-4_B1_Microgenomates_Maxbin2_199	Candidatus Microgenomates bacterium NC_groundwater_82_Ag_B-0.1um_41_16	2018-06-06	USA: California, Modesto	37.661915 N 121.114554 W	Ag	bulk	0.1 um
PRJNA640378	SAMN15434402	JACOUW000000000	GD18-4_Sp2_Peregrinibacteria	Candidatus Peregrinibacteria bacterium NC_groundwater_83_Ag_S-0.2um_56_8	2018-06-06	USA: California, Modesto	37.661915 N 121.114554 W	Ag	serial size	0.2 um
PRJNA640378	SAMN15434403	JACOUX000000000	GD18-Feb_Sp1_Woesearchaeota_Maxbin2_028_sub	Candidatus Woesearchaeota archaeon NC_groundwater_84_Ag_S-0.1um_40_33	2018-02-22	USA: California, Modesto	37.661915 N 121.114554 W	Ag	serial size	0.1 um
PRJNA640378	SAMN15434405	JACOUY000000000	GD2017-1_B_2_S2_Biohub_170907_Acidobacteria_61_30	Acidobacteria bacterium NC_groundwater_86_Ag_B-0.1um_61_30	2017-03-17	USA: California, Modesto	37.661915 N 121.114554 W	Ag	bulk	0.1 um
PRJNA640378	SAMN15434406	JACOUZ000000000	GD2017-1_B_2_S2_Biohub_170907_Acidobacteria_69_32	Acidobacteria bacterium NC_groundwater_87_Ag_B-0.1um_69_32	2017-03-17	USA: California, Modesto	37.661915 N 121.114554 W	Ag	bulk	0.1 um
PRJNA640378	SAMN15434407	JACOVA000000000	GD2017-1_B_2_S2_Biohub_170907_Betaproteobacteria_68_58	Betaproteobacteria bacterium NC_groundwater_88_Ag_B-0.1um_68_58	2017-03-17	USA: California, Modesto	37.661915 N 121.114554 W	Ag	bulk	0.1 um
PRJNA640378	SAMN15434408	JACOVB000000000	GD2017-1_B_2_S2_Rokubacteria_70_49	Candidatus Rokubacteria bacterium NC_groundwater_89_Ag_B-0.1um_70_49	2017-03-17	USA: California, Modesto	37.661915 N 121.114554 W	Ag	bulk	0.1 um
PRJNA640378	SAMN15434409	JACOVC000000000	GD2017-1_B_2_S2_Rokubacteria_72_48	Candidatus Rokubacteria bacterium NC_groundwater_90_Ag_B-0.1um_72_48	2017-03-17	USA: California, Modesto	37.661915 N 121.114554 W	Ag	bulk	0.1 um
PRJNA640378	SAMN15434410	JACOVD000000000	GD2017-1_S_2p5_S6_Biohub_170907_Acidobacteria_58_128	Acidobacteria bacterium NC_groundwater_91_Ag_S2p5_58_128	2017-03-17	USA: California, Modesto	37.661915 N 121.114554 W	Ag	serial size	2.5 um
PRJNA640378	SAMN15434411	JACOVE000000000	GD2017-1_S_2p5_S6_Biohub_170907_Alphaproteobacteria_36_30	Proteobacteria bacterium NC_groundwater_92_Ag_S2p5_36_30	2017-03-17	USA: California, Modesto	37.661915 N 121.114554 W	Ag	serial size	2.5 um
PRJNA640378	SAMN15434412	JACOVF000000000	GD2017-1_S_2p5_S6_Biohub_170907_Gemmatimonadetes_70_173	Gemmatimonadetes bacterium NC_groundwater_93_Ag_S2p5_70_173	2017-03-17	USA: California, Modesto	37.661915 N 121.114554 W	Ag	serial size	2.5 um
PRJNA640378	SAMN15434413	JACOVG000000000	GD2017-1_S_2p5_S6_Biohub_170907_Omnitrophica_63_724	Candidatus Omnitrophica bacterium NC_groundwater_94_Ag_S2p5_63_724	2017-03-17	USA: California, Modesto	37.661915 N 121.114554 W	Ag	serial size	2.5 um
PRJNA640378	SAMN15434414	JACOVH000000000	GD2017-1_S_p1_S3_Biohub_170907_Candidatus_Saccharibacteria_48_53	Candidatus Saccharibacteria bacterium NC_groundwater_95_Ag_S-0.1um_48_53	2017-03-17	USA: California, Modesto	37.661915 N 121.114554 W	Ag	serial size	0.1 um
PRJNA640378	SAMN15434415	JACOVI000000000	GD2017-1_S_p1_S3_Biohub_170907_Liptonbacteria_58_33	Candidatus Liptonbacteria bacterium NC_groundwater_96_Ag_S-0.1um_58_33	2017-03-17	USA: California, Modesto	37.661915 N 121.114554 W	Ag	serial size	0.1 um
PRJNA640378	SAMN15434416	JACOVJ000000000	GD2017-1_S_p1_S3_Biohub_170907_Niyogibacteria_54_719	Candidatus Niyogibacteria bacterium NC_groundwater_97_Ag_S-0.1um_54_719	2017-03-17	USA: California, Modesto	37.661915 N 121.114554 W	Ag	serial size	0.1 um
PRJNA640378	SAMN15434417	JACOVK000000000	GD2017-1_S_p1_S3_Biohub_170907_Parcubacteria_57_82	Parcubacteria group bacterium NC_groundwater_98_Ag_S-0.1um_57_82	2017-03-17	USA: California, Modesto	37.661915 N 121.114554 W	Ag	serial size	0.1 um
PRJNA640378	SAMN15434418	JACOVL000000000	GD2017-1_S_p1_S3_Biohub_170907_RIFCSPLOWO2_02_FULL_Betaproteobacteria_67_26_curated_66_148	Betaproteobacteria bacterium NC_groundwater_99_Ag_S-0.1um_66_148	2017-03-17	USA: California, Modesto	37.661915 N 121.114554 W	Ag	serial size	0.1 um
PRJNA640378	SAMN15434419	JACOVM000000000	GD2017-1_S_p1_S3_Biohub_170907_Woesearchaeota_44_44	Candidatus Woesearchaeota archaeon NC_groundwater_100_Ag_S-0.1um_44_44	2017-03-17	USA: California, Modesto	37.661915 N 121.114554 W	Ag	serial size	0.1 um
PRJNA640378	SAMN15434420	JACOVN000000000	GD2017-1_S_p1_S3_Biohub_170907_Woesearchaeota_45_28	Candidatus Woesearchaeota archaeon NC_groundwater_101_Ag_S-0.1um_45_28	2017-03-17	USA: California, Modesto	37.661915 N 121.114554 W	Ag	serial size	0.1 um
PRJNA640378	SAMN15434421	JACOVO000000000	GD2017-1_S_p1_S3_Biohub_170907_Woesearchaeota-I_49_29	Candidatus Woesearchaeota archaeon NC_groundwater_102_Ag_S-0.1um_49_29	2017-03-17	USA: California, Modesto	37.661915 N 121.114554 W	Ag	serial size	0.1 um
PRJNA640378	SAMN15434422	JACOVP000000000	GD2017-1_S_p1_S3_Biohub_170907_Woesearchaeota-II_41_78	Candidatus Woesearchaeota archaeon NC_groundwater_103_Ag_S-0.1um_41_78	2017-03-17	USA: California, Modesto	37.661915 N 121.114554 W	Ag	serial size	0.1 um
PRJNA640378	SAMN15434423	JACOVQ000000000	GD2017-1_S_p1_S3_Biohub_170907_Zambryskibacteria_44_1351	Candidatus Zambryskibacteria bacterium NC_groundwater_104_Ag_S-0.1um_44_1351	2017-03-17	USA: California, Modesto	37.661915 N 121.114554 W	Ag	serial size	0.1 um
PRJNA640378	SAMN15434424	JACOVR000000000	GD2017-1_S_p1_S3_Wildermuthbacteria_48_40	Candidatus Wildermuthbacteria bacterium NC_groundwater_105_Ag_S-0.1um_48_40	2017-03-17	USA: California, Modesto	37.661915 N 121.114554 W	Ag	serial size	0.1 um
PRJNA640378	SAMN15434425	JACOVS000000000	GD2017-1_S_p2_S4_Biohub_170907_Aenigmarchaeota_49_52	Candidatus Aenigmarchaeota archaeon NC_groundwater_106_Ag_S-0.2um_49_52	2017-03-17	USA: California, Modesto	37.661915 N 121.114554 W	Ag	serial size	0.2 um
PRJNA640378	SAMN15434426	JACOVT000000000	GD2017-1_S_p2_S4_Biohub_170907_Micrarchaeota_55_27	Candidatus Micrarchaeota archaeon NC_groundwater_107_Ag_S-0.2um_55_27	2017-03-17	USA: California, Modesto	37.661915 N 121.114554 W	Ag	serial size	0.2 um
PRJNA640378	SAMN15434427	JACOVU000000000	GD2017-1_S_p2_S4_Biohub_170907_Omnitrophica_46_37	Candidatus Omnitrophica bacterium NC_groundwater_108_Ag_S-0.2um_46_37	2017-03-17	USA: California, Modesto	37.661915 N 121.114554 W	Ag	serial size	0.2 um
PRJNA640378	SAMN15434428	JACOVV000000000	GD2017-1_S_p2_S4_Biohub_170907_Omnitrophica_50_23	Candidatus Omnitrophica bacterium NC_groundwater_109_Ag_S-0.2um_50_23	2017-03-17	USA: California, Modesto	37.661915 N 121.114554 W	Ag	serial size	0.2 um
PRJNA640378	SAMN15434429	JACOVW000000000	GD2017-1_S_p2_S4_Biohub_170907_Parcubacteria_50_18	Parcubacteria group bacterium NC_groundwater_110_Ag_S-0.2um_50_18	2017-03-17	USA: California, Modesto	37.661915 N 121.114554 W	Ag	serial size	0.2 um
PRJNA640378	SAMN15434430	JACOVX000000000	GD2017-1_S_p2_S4_Biohub_170907_RIFCSPLOWO2_02_FULL_Elusimicrobia_39_32_curated_49_30	Elusimicrobia bacterium NC_groundwater_111_Ag_S-0.2um_49_30	2017-03-17	USA: California, Modesto	37.661915 N 121.114554 W	Ag	serial size	0.2 um
PRJNA640378	SAMN15434431	JACOVY000000000	GD2017-1_S_p2_S4_Biohub_170907_Vogelbacteria_50_91	Candidatus Vogelbacteria bacterium NC_groundwater_112_Ag_S-0.2um_50_91	2017-03-17	USA: California, Modesto	37.661915 N 121.114554 W	Ag	serial size	0.2 um
PRJNA640378	SAMN15434432	JACOVZ000000000	GD2017-1_S_p2_S4_Wildermuthbacteria_46_29	Candidatus Wildermuthbacteria bacterium NC_groundwater_113_Ag_S-0.2um_46_29	2017-03-17	USA: California, Modesto	37.661915 N 121.114554 W	Ag	serial size	0.2 um
PRJNA640378	SAMN15434433	JACOWA000000000	GD2017-1_S_p65_S5_Biohub_170907_Acidobacteria_61_48	Acidobacteria bacterium NC_groundwater_114_Ag_S-0.65um_61_48	2017-03-17	USA: California, Modesto	37.661915 N 121.114554 W	Ag	serial size	0.65 um
PRJNA640378	SAMN15434434	JACOWB000000000	GD2017-2_B1_QB3_180125_Aenigmarchaeota_41_10	Candidatus Aenigmarchaeota archaeon NC_groundwater_115_Ag_B-0.1um_41_10	2017-09-12	USA: California, Modesto	37.661915 N 121.114554 W	Ag	bulk	0.1 um
PRJNA640378	SAMN15434435	JACOWC000000000	GD2017-2_B1_QB3_180125_Alphaproteobacteria_64_16	Methylocystis sp. NC_groundwater_116_Ag_B-0.1um_64_16	2017-09-12	USA: California, Modesto	37.661915 N 121.114554 W	Ag	bulk	0.1 um
PRJNA640378	SAMN15434436	JACOWD000000000	GD2017-2_B1_QB3_180125_Alphaproteobacteria_66_10	Rhodospirillales bacterium NC_groundwater_117_Ag_B-0.1um_66_10	2017-09-12	USA: California, Modesto	37.661915 N 121.114554 W	Ag	bulk	0.1 um
PRJNA640378	SAMN15434437	JACOWE000000000	GD2017-2_B1_QB3_180125_Betaproteobacteria_62_8	Betaproteobacteria bacterium NC_groundwater_118_Ag_B-0.1um_62_8	2017-09-12	USA: California, Modesto	37.661915 N 121.114554 W	Ag	bulk	0.1 um
PRJNA640378	SAMN15434438	JACOWF000000000	GD2017-2_B1_QB3_180125_Deltaproteobacteria_57_9	Deltaproteobacteria bacterium NC_groundwater_119_Ag_B-0.1um_57_9	2017-09-12	USA: California, Modesto	37.661915 N 121.114554 W	Ag	bulk	0.1 um
PRJNA640378	SAMN15434439	JACOWG000000000	GD2017-2_B1_QB3_180125_Deltaproteobacteria_59_20	Deltaproteobacteria bacterium NC_groundwater_120_Ag_B-0.1um_59_20	2017-09-12	USA: California, Modesto	37.661915 N 121.114554 W	Ag	bulk	0.1 um
PRJNA640378	SAMN15434440	JACOWH000000000	GD2017-2_B1_QB3_180125_Levybacteria_41_14	Candidatus Levybacteria bacterium NC_groundwater_121_Ag_B-0.1um_41_14	2017-09-12	USA: California, Modesto	37.661915 N 121.114554 W	Ag	bulk	0.1 um
PRJNA640378	SAMN15434441	JACOWI000000000	GD2017-2_B1_QB3_180125_NC10_67_10	candidate division NC10 bacterium NC_groundwater_122_Ag_B-0.1um_67_10	2017-09-12	USA: California, Modesto	37.661915 N 121.114554 W	Ag	bulk	0.1 um
PRJNA640378	SAMN15434442	JACOWJ000000000	GD2017-2_B1_QB3_180125_Nitrospinae_58_14	Nitrospinae bacterium NC_groundwater_123_Ag_B-0.1um_58_14	2017-09-12	USA: California, Modesto	37.661915 N 121.114554 W	Ag	bulk	0.1 um
PRJNA640378	SAMN15434443	JACOWK000000000	GD2017-2_B1_QB3_180125_Omnitrophica_64_9	Candidatus Omnitrophica bacterium NC_groundwater_124_Ag_B-0.1um_64_9	2017-09-12	USA: California, Modesto	37.661915 N 121.114554 W	Ag	bulk	0.1 um
PRJNA640378	SAMN15434444	JACOWL000000000	GD2017-2_B1_QB3_180125_Pacearchaeota_31_18	Candidatus Pacearchaeota archaeon NC_groundwater_125_Ag_B-0.1um_31_18	2017-09-12	USA: California, Modesto	37.661915 N 121.114554 W	Ag	bulk	0.1 um
PRJNA640378	SAMN15434445	JACOWM000000000	GD2017-2_B1_QB3_180125_Parcubacteria_50_10	Parcubacteria group bacterium NC_groundwater_126_Ag_B-0.1um_50_10	2017-09-12	USA: California, Modesto	37.661915 N 121.114554 W	Ag	bulk	0.1 um
PRJNA640378	SAMN15434446	JACOWN000000000	GD2017-2_B1_QB3_180125_Parcubacteria_55_13	Parcubacteria group bacterium NC_groundwater_127_Ag_B-0.1um_55_13	2017-09-12	USA: California, Modesto	37.661915 N 121.114554 W	Ag	bulk	0.1 um
PRJNA640378	SAMN15434447	JACOWO000000000	GD2017-2_B1_QB3_180125_Thaumarchaeota_36_13	Nitrosopumilales archaeon NC_groundwater_128_Ag_B-0.1um_36_13	2017-09-12	USA: California, Modesto	37.661915 N 121.114554 W	Ag	bulk	0.1 um
PRJNA640378	SAMN15434448	JACOWP000000000	GD2017-2_B1_QB3_180125_Wildermuthbacteria_54_8	Candidatus Wildermuthbacteria bacterium NC_groundwater_129_Ag_B-0.1um_54_8	2017-09-12	USA: California, Modesto	37.661915 N 121.114554 W	Ag	bulk	0.1 um
PRJNA640378	SAMN15434449	JACOWQ000000000	GD2017-2_B1_Rokubacteria_72_7	Candidatus Rokubacteria bacterium NC_groundwater_130_Ag_B-0.1um_72_7	2017-09-12	USA: California, Modesto	37.661915 N 121.114554 W	Ag	bulk	0.1 um
PRJNA640378	SAMN15434450	JACOWR000000000	GD2017-2_S1_Parcubacteria_45_9	Parcubacteria group bacterium NC_groundwater_131_Ag_S-0.1um_45_9	2017-09-12	USA: California, Modesto	37.661915 N 121.114554 W	Ag	serial size	0.1 um
PRJNA640378	SAMN15434451	JACOWS000000000	GD2017-2_S1_QB3_180125_Adlerbacteria_53_12	Patescibacteria group bacterium NC_groundwater_132_Ag_S-0.1um_53_12	2017-09-12	USA: California, Modesto	37.661915 N 121.114554 W	Ag	serial size	0.1 um
PRJNA640378	SAMN15434452	JACOWT000000000	GD2017-2_S1_QB3_180125_Aenigmarchaeota_38_6	Candidatus Aenigmarchaeota archaeon NC_groundwater_133_Ag_S-0.1um_38_6	2017-09-12	USA: California, Modesto	37.661915 N 121.114554 W	Ag	serial size	0.1 um
PRJNA640378	SAMN15434454	JACOWU000000000	GD2017-2_S1_QB3_180125_Amesbacteria_48_8	Candidatus Amesbacteria bacterium NC_groundwater_135_Ag_S-0.1um_48_8	2017-09-12	USA: California, Modesto	37.661915 N 121.114554 W	Ag	serial size	0.1 um
PRJNA640378	SAMN15434455	JACOWV000000000	GD2017-2_S1_QB3_180125_Blackburnbacteria_46_17	Candidatus Blackburnbacteria bacterium NC_groundwater_136_Ag_S-0.1um_46_17	2017-09-12	USA: California, Modesto	37.661915 N 121.114554 W	Ag	serial size	0.1 um
PRJNA640378	SAMN15434456	JACOWW000000000	GD2017-2_S1_QB3_180125_Candidatus_Saccharibacteria_47_11	Candidatus Saccharibacteria bacterium NC_groundwater_137_Ag_S-0.1um_47_11	2017-09-12	USA: California, Modesto	37.661915 N 121.114554 W	Ag	serial size	0.1 um
PRJNA640378	SAMN15434457	JACOWX000000000	GD2017-2_S1_QB3_180125_Candidatus_Saccharibacteria_50_8	Candidatus Saccharibacteria bacterium NC_groundwater_138_Ag_S-0.1um_50_8	2017-09-12	USA: California, Modesto	37.661915 N 121.114554 W	Ag	serial size	0.1 um
PRJNA640378	SAMN15434458	JACOWY000000000	GD2017-2_S1_QB3_180125_Chisholmbacteria_49_11	Candidatus Chisholmbacteria bacterium NC_groundwater_139_Ag_S-0.1um_49_11	2017-09-12	USA: California, Modesto	37.661915 N 121.114554 W	Ag	serial size	0.1 um
PRJNA640378	SAMN15434459	JACOWZ000000000	GD2017-2_S1_QB3_180125_Colwellbacteria_43_21	Candidatus Colwellbacteria bacterium NC_groundwater_140_Ag_S-0.1um_43_21	2017-09-12	USA: California, Modesto	37.661915 N 121.114554 W	Ag	serial size	0.1 um
PRJNA640378	SAMN15434460	JACOXA000000000	GD2017-2_S1_QB3_180125_Colwellbacteria_46_8	Candidatus Colwellbacteria bacterium NC_groundwater_141_Ag_S-0.1um_46_8	2017-09-12	USA: California, Modesto	37.661915 N 121.114554 W	Ag	serial size	0.1 um
PRJNA640378	SAMN15434461	JACOXB000000000	GD2017-2_S1_QB3_180125_Colwellbacteria_47_15	Candidatus Colwellbacteria bacterium NC_groundwater_142_Ag_S-0.1um_47_15	2017-09-12	USA: California, Modesto	37.661915 N 121.114554 W	Ag	serial size	0.1 um
PRJNA640378	SAMN15434462	JACOXC000000000	GD2017-2_S1_QB3_180125_Curtissbacteria_44_15	Candidatus Curtissbacteria bacterium NC_groundwater_143_Ag_S-0.1um_44_15	2017-09-12	USA: California, Modesto	37.661915 N 121.114554 W	Ag	serial size	0.1 um
PRJNA640378	SAMN15434463	JACOXD000000000	GD2017-2_S1_QB3_180125_Daviesbacteria_35_15	Candidatus Daviesbacteria bacterium NC_groundwater_144_Ag_S-0.1um_35_15	2017-09-12	USA: California, Modesto	37.661915 N 121.114554 W	Ag	serial size	0.1 um
PRJNA640378	SAMN15434464	JACOXE000000000	GD2017-2_S1_QB3_180125_Daviesbacteria_37_18	Candidatus Daviesbacteria bacterium NC_groundwater_145_Ag_S-0.1um_37_18	2017-09-12	USA: California, Modesto	37.661915 N 121.114554 W	Ag	serial size	0.1 um
PRJNA640378	SAMN15434465	JACOXF000000000	GD2017-2_S1_QB3_180125_Daviesbacteria_38_16	Candidatus Daviesbacteria bacterium NC_groundwater_146_Ag_S-0.1um_38_16	2017-09-12	USA: California, Modesto	37.661915 N 121.114554 W	Ag	serial size	0.1 um
PRJNA640378	SAMN15434466	JACOXG000000000	GD2017-2_S1_QB3_180125_Daviesbacteria_38_19_a	Candidatus Daviesbacteria bacterium NC_groundwater_147_Ag_S-0.1um_38_19	2017-09-12	USA: California, Modesto	37.661915 N 121.114554 W	Ag	serial size	0.1 um
PRJNA640378	SAMN15434467	JACOXH000000000	GD2017-2_S1_QB3_180125_Daviesbacteria_39_10	Candidatus Daviesbacteria bacterium NC_groundwater_148_Ag_S-0.1um_39_10	2017-09-12	USA: California, Modesto	37.661915 N 121.114554 W	Ag	serial size	0.1 um
PRJNA640378	SAMN15434468	JACOXI000000000	GD2017-2_S1_QB3_180125_Daviesbacteria_39_14	Candidatus Daviesbacteria bacterium NC_groundwater_149_Ag_S-0.1um_39_14	2017-09-12	USA: California, Modesto	37.661915 N 121.114554 W	Ag	serial size	0.1 um
PRJNA640378	SAMN15434469	JACOXJ000000000	GD2017-2_S1_QB3_180125_Daviesbacteria_39_7	Candidatus Daviesbacteria bacterium NC_groundwater_150_Ag_S-0.1um_39_7	2017-09-12	USA: California, Modesto	37.661915 N 121.114554 W	Ag	serial size	0.1 um
PRJNA640378	SAMN15434470	JACOXK000000000	GD2017-2_S1_QB3_180125_Deltaproteobacteria_39_7	Deltaproteobacteria bacterium NC_groundwater_151_Ag_S-0.1um_39_7	2017-09-12	USA: California, Modesto	37.661915 N 121.114554 W	Ag	serial size	0.1 um
PRJNA640378	SAMN15434471	JACOXL000000000	GD2017-2_S1_QB3_180125_Giovannonibacteria_39_9	Candidatus Giovannonibacteria bacterium NC_groundwater_152_Ag_S-0.1um_39_9	2017-09-12	USA: California, Modesto	37.661915 N 121.114554 W	Ag	serial size	0.1 um
PRJNA640378	SAMN15434472	JACOXM000000000	GD2017-2_S1_QB3_180125_Giovannonibacteria_42_19	Candidatus Giovannonibacteria bacterium NC_groundwater_153_Ag_S-0.1um_42_19	2017-09-12	USA: California, Modesto	37.661915 N 121.114554 W	Ag	serial size	0.1 um
PRJNA640378	SAMN15434473	JACOXN000000000	GD2017-2_S1_QB3_180125_Giovannonibacteria_46_13	Candidatus Giovannonibacteria bacterium NC_groundwater_154_Ag_S-0.1um_46_13	2017-09-12	USA: California, Modesto	37.661915 N 121.114554 W	Ag	serial size	0.1 um
PRJNA640378	SAMN15434474	JACOXO000000000	GD2017-2_S1_QB3_180125_Gottesmanbacteria_35_9	Candidatus Gottesmanbacteria bacterium NC_groundwater_155_Ag_S-0.1um_35_9	2017-09-12	USA: California, Modesto	37.661915 N 121.114554 W	Ag	serial size	0.1 um
PRJNA640378	SAMN15434475	JACOXP000000000	GD2017-2_S1_QB3_180125_Harrisonbacteria_44_12	Candidatus Harrisonbacteria bacterium NC_groundwater_156_Ag_S-0.1um_44_12	2017-09-12	USA: California, Modesto	37.661915 N 121.114554 W	Ag	serial size	0.1 um
PRJNA640378	SAMN15434476	JACOXQ000000000	GD2017-2_S1_QB3_180125_Kaiserbacteria_53_9	Candidatus Kaiserbacteria bacterium NC_groundwater_157_Ag_S-0.1um_53_9	2017-09-12	USA: California, Modesto	37.661915 N 121.114554 W	Ag	serial size	0.1 um
PRJNA640378	SAMN15434477	JACOXR000000000	GD2017-2_S1_QB3_180125_Kaiserbacteria_55_7	Candidatus Kaiserbacteria bacterium NC_groundwater_158_Ag_S-0.1um_55_7	2017-09-12	USA: California, Modesto	37.661915 N 121.114554 W	Ag	serial size	0.1 um
PRJNA640378	SAMN15434478	JACOXS000000000	GD2017-2_S1_QB3_180125_Levybacteria_35_7	Candidatus Levybacteria bacterium NC_groundwater_159_Ag_S-0.1um_35_7	2017-09-12	USA: California, Modesto	37.661915 N 121.114554 W	Ag	serial size	0.1 um
PRJNA640378	SAMN15434479	JACOXT000000000	GD2017-2_S1_QB3_180125_Levybacteria_36_20	Candidatus Levybacteria bacterium NC_groundwater_160_Ag_S-0.1um_36_20	2017-09-12	USA: California, Modesto	37.661915 N 121.114554 W	Ag	serial size	0.1 um
PRJNA640378	SAMN15434480	JACOXU000000000	GD2017-2_S1_QB3_180125_Levybacteria_37_19	Candidatus Levybacteria bacterium NC_groundwater_161_Ag_S-0.1um_37_19	2017-09-12	USA: California, Modesto	37.661915 N 121.114554 W	Ag	serial size	0.1 um
PRJNA640378	SAMN15434481	JACOXV000000000	GD2017-2_S1_QB3_180125_Levybacteria_38_10	Candidatus Levybacteria bacterium NC_groundwater_162_Ag_S-0.1um_38_10	2017-09-12	USA: California, Modesto	37.661915 N 121.114554 W	Ag	serial size	0.1 um
PRJNA640378	SAMN15434482	JACOXW000000000	GD2017-2_S1_QB3_180125_Levybacteria_40_14	Candidatus Levybacteria bacterium NC_groundwater_163_Ag_S-0.1um_40_14	2017-09-12	USA: California, Modesto	37.661915 N 121.114554 W	Ag	serial size	0.1 um
PRJNA640378	SAMN15434483	JACOXX000000000	GD2017-2_S1_QB3_180125_Levybacteria_40_8	Candidatus Levybacteria bacterium NC_groundwater_164_Ag_S-0.1um_40_8	2017-09-12	USA: California, Modesto	37.661915 N 121.114554 W	Ag	serial size	0.1 um
PRJNA640378	SAMN15434484	JACOXY000000000	GD2017-2_S1_QB3_180125_Liptonbacteria_43_15	Candidatus Liptonbacteria bacterium NC_groundwater_165_Ag_S-0.1um_43_15	2017-09-12	USA: California, Modesto	37.661915 N 121.114554 W	Ag	serial size	0.1 um
PRJNA640378	SAMN15434485	JACOXZ000000000	GD2017-2_S1_QB3_180125_Liptonbacteria_47_12	Candidatus Liptonbacteria bacterium NC_groundwater_166_Ag_S-0.1um_47_12	2017-09-12	USA: California, Modesto	37.661915 N 121.114554 W	Ag	serial size	0.1 um
PRJNA640378	SAMN15434486	JACOYA000000000	GD2017-2_S1_QB3_180125_Liptonbacteria_60_13	Candidatus Liptonbacteria bacterium NC_groundwater_167_Ag_S-0.1um_60_13	2017-09-12	USA: California, Modesto	37.661915 N 121.114554 W	Ag	serial size	0.1 um
PRJNA640378	SAMN15434487	JACOYB000000000	GD2017-2_S1_QB3_180125_Magasanikbacteria_42_11	Candidatus Magasanikbacteria bacterium NC_groundwater_168_Ag_S-0.1um_42_11	2017-09-12	USA: California, Modesto	37.661915 N 121.114554 W	Ag	serial size	0.1 um
PRJNA640378	SAMN15434488	JACOYC000000000	GD2017-2_S1_QB3_180125_Mamarchaeota_45_10	DPANN group archaeon NC_groundwater_169_Ag_S-0.1um_45_10	2017-09-12	USA: California, Modesto	37.661915 N 121.114554 W	Ag	serial size	0.1 um
PRJNA640378	SAMN15434489	JACOYD000000000	GD2017-2_S1_QB3_180125_Microgenomates_42_15	Candidatus Microgenomates bacterium NC_groundwater_170_Ag_S-0.1um_42_15	2017-09-12	USA: California, Modesto	37.661915 N 121.114554 W	Ag	serial size	0.1 um
PRJNA640378	SAMN15434490	JACOYE000000000	GD2017-2_S1_QB3_180125_Microgenomates_Daviesbacteria_39_14	Candidatus Microgenomates bacterium NC_groundwater_171_Ag_S-0.1um_39_14	2017-09-12	USA: California, Modesto	37.661915 N 121.114554 W	Ag	serial size	0.1 um
PRJNA640378	SAMN15434491	JACOYF000000000	GD2017-2_S1_QB3_180125_Nealsonbacteria_40_6	Candidatus Nealsonbacteria bacterium NC_groundwater_172_Ag_S-0.1um_40_6	2017-09-12	USA: California, Modesto	37.661915 N 121.114554 W	Ag	serial size	0.1 um
PRJNA640378	SAMN15434492	JACOYG000000000	GD2017-2_S1_QB3_180125_Nealsonbacteria_42_8	Candidatus Nealsonbacteria bacterium NC_groundwater_173_Ag_S-0.1um_42_8	2017-09-12	USA: California, Modesto	37.661915 N 121.114554 W	Ag	serial size	0.1 um
PRJNA640378	SAMN15434493	JACOYH000000000	GD2017-2_S1_QB3_180125_Nealsonbacteria_45_15	Candidatus Nealsonbacteria bacterium NC_groundwater_174_Ag_S-0.1um_45_15	2017-09-12	USA: California, Modesto	37.661915 N 121.114554 W	Ag	serial size	0.1 um
PRJNA640378	SAMN15434494	JACOYI000000000	GD2017-2_S1_QB3_180125_Niyogibacteria_54_37	Candidatus Niyogibacteria bacterium NC_groundwater_175_Ag_S-0.1um_54_37	2017-09-12	USA: California, Modesto	37.661915 N 121.114554 W	Ag	serial size	0.1 um
PRJNA640378	SAMN15434495	JACOYJ000000000	GD2017-2_S1_QB3_180125_Pacearchaeota_34_9	Candidatus Pacearchaeota archaeon NC_groundwater_176_Ag_S-0.1um_34_9	2017-09-12	USA: California, Modesto	37.661915 N 121.114554 W	Ag	serial size	0.1 um
PRJNA640378	SAMN15434496	JACOYK000000000	GD2017-2_S1_QB3_180125_Pacearchaeota_35_7	Candidatus Pacearchaeota archaeon NC_groundwater_177_Ag_S-0.1um_35_7	2017-09-12	USA: California, Modesto	37.661915 N 121.114554 W	Ag	serial size	0.1 um
PRJNA640378	SAMN15434497	JACOYL000000000	GD2017-2_S1_QB3_180125_Pacearchaeota_36_11_b	Candidatus Pacearchaeota archaeon NC_groundwater_178_Ag_S-0.1um_36_11	2017-09-12	USA: California, Modesto	37.661915 N 121.114554 W	Ag	serial size	0.1 um
PRJNA640378	SAMN15434498	JACOYM000000000	GD2017-2_S1_QB3_180125_Pacearchaeota_37_8	Candidatus Pacearchaeota archaeon NC_groundwater_179_Ag_S-0.1um_37_8	2017-09-12	USA: California, Modesto	37.661915 N 121.114554 W	Ag	serial size	0.1 um
PRJNA640378	SAMN15434499	JACOYN000000000	GD2017-2_S1_QB3_180125_Parcubacteria_41_7	Parcubacteria group bacterium NC_groundwater_180_Ag_S-0.1um_41_7	2017-09-12	USA: California, Modesto	37.661915 N 121.114554 W	Ag	serial size	0.1 um
PRJNA640378	SAMN15434500	JACOYO000000000	GD2017-2_S1_QB3_180125_Parcubacteria_44_14	Parcubacteria group bacterium NC_groundwater_181_Ag_S-0.1um_44_14	2017-09-12	USA: California, Modesto	37.661915 N 121.114554 W	Ag	serial size	0.1 um
PRJNA640378	SAMN15434501	JACOYP000000000	GD2017-2_S1_QB3_180125_Parcubacteria_50_62	Parcubacteria group bacterium NC_groundwater_182_Ag_S-0.1um_50_62	2017-09-12	USA: California, Modesto	37.661915 N 121.114554 W	Ag	serial size	0.1 um
PRJNA640378	SAMN15434502	JACOYQ000000000	GD2017-2_S1_QB3_180125_Parcubacteria_53_16	Parcubacteria group bacterium NC_groundwater_183_Ag_S-0.1um_53_16	2017-09-12	USA: California, Modesto	37.661915 N 121.114554 W	Ag	serial size	0.1 um
PRJNA640378	SAMN15434503	JACOYR000000000	GD2017-2_S1_QB3_180125_Parcubacteria_55_35	Parcubacteria group bacterium NC_groundwater_184_Ag_S-0.1um_55_35	2017-09-12	USA: California, Modesto	37.661915 N 121.114554 W	Ag	serial size	0.1 um
PRJNA640378	SAMN15434504	JACOYS000000000	GD2017-2_S1_QB3_180125_Roizmanbacteria_38_19	Candidatus Roizmanbacteria bacterium NC_groundwater_185_Ag_S-0.1um_38_19	2017-09-12	USA: California, Modesto	37.661915 N 121.114554 W	Ag	serial size	0.1 um
PRJNA640378	SAMN15434505	JACOYT000000000	GD2017-2_S1_QB3_180125_Roizmanbacteria_43_13	Candidatus Roizmanbacteria bacterium NC_groundwater_186_Ag_S-0.1um_43_13	2017-09-12	USA: California, Modesto	37.661915 N 121.114554 W	Ag	serial size	0.1 um
PRJNA640378	SAMN15434506	JACOYU000000000	GD2017-2_S1_QB3_180125_Ryanbacteria_48_10	Candidatus Ryanbacteria bacterium NC_groundwater_187_Ag_S-0.1um_48_10	2017-09-12	USA: California, Modesto	37.661915 N 121.114554 W	Ag	serial size	0.1 um
PRJNA640378	SAMN15434507	JACOYV000000000	GD2017-2_S1_QB3_180125_Staskawiczbacteria_37_9	Candidatus Staskawiczbacteria bacterium NC_groundwater_188_Ag_S-0.1um_37_9	2017-09-12	USA: California, Modesto	37.661915 N 121.114554 W	Ag	serial size	0.1 um
PRJNA640378	SAMN15434508	JACOYW000000000	GD2017-2_S1_QB3_180125_Staskawiczbacteria_39_8	Candidatus Staskawiczbacteria bacterium NC_groundwater_189_Ag_S-0.1um_39_8	2017-09-12	USA: California, Modesto	37.661915 N 121.114554 W	Ag	serial size	0.1 um
PRJNA640378	SAMN15434509	JACOYX000000000	GD2017-2_S1_QB3_180125_Sungbacteria_45_12	Candidatus Sungbacteria bacterium NC_groundwater_190_Ag_S-0.1um_45_12	2017-09-12	USA: California, Modesto	37.661915 N 121.114554 W	Ag	serial size	0.1 um
PRJNA640378	SAMN15434510	JACOYY000000000	GD2017-2_S1_QB3_180125_Sungbacteria_45_8	Candidatus Sungbacteria bacterium NC_groundwater_191_Ag_S-0.1um_45_8	2017-09-12	USA: California, Modesto	37.661915 N 121.114554 W	Ag	serial size	0.1 um
PRJNA640378	SAMN15434511	JACOYZ000000000	GD2017-2_S1_QB3_180125_Sungbacteria_49_10	Candidatus Sungbacteria bacterium NC_groundwater_192_Ag_S-0.1um_49_10	2017-09-12	USA: California, Modesto	37.661915 N 121.114554 W	Ag	serial size	0.1 um
PRJNA640378	SAMN15434512	JACOZA000000000	GD2017-2_S1_QB3_180125_Sungbacteria_51_7	Candidatus Sungbacteria bacterium NC_groundwater_193_Ag_S-0.1um_51_7	2017-09-12	USA: California, Modesto	37.661915 N 121.114554 W	Ag	serial size	0.1 um
PRJNA640378	SAMN15434513	JACOZB000000000	GD2017-2_S1_QB3_180125_Sungbacteria_53_6	Candidatus Sungbacteria bacterium NC_groundwater_194_Ag_S-0.1um_53_6	2017-09-12	USA: California, Modesto	37.661915 N 121.114554 W	Ag	serial size	0.1 um
PRJNA640378	SAMN15434514	JACOZC000000000	GD2017-2_S1_QB3_180125_Sungbacteria_54_8	Candidatus Sungbacteria bacterium NC_groundwater_195_Ag_S-0.1um_54_8	2017-09-12	USA: California, Modesto	37.661915 N 121.114554 W	Ag	serial size	0.1 um
PRJNA640378	SAMN15434515	JACOZD000000000	GD2017-2_S1_QB3_180125_Taylorbacteria_53_10	Candidatus Taylorbacteria bacterium NC_groundwater_196_Ag_S-0.1um_53_10	2017-09-12	USA: California, Modesto	37.661915 N 121.114554 W	Ag	serial size	0.1 um
PRJNA640378	SAMN15434516	JACOZE000000000	GD2017-2_S1_QB3_180125_Thaumarchaeota_33_8	Nitrosarchaeum sp. NC_groundwater_197_Ag_S-0.1um_33_8	2017-09-12	USA: California, Modesto	37.661915 N 121.114554 W	Ag	serial size	0.1 um
PRJNA640378	SAMN15434517	JACOZF000000000	GD2017-2_S1_QB3_180125_Uhrbacteria_48_16	Candidatus Uhrbacteria bacterium NC_groundwater_198_Ag_S-0.1um_48_16	2017-09-12	USA: California, Modesto	37.661915 N 121.114554 W	Ag	serial size	0.1 um
PRJNA640378	SAMN15434518	JACOZG000000000	GD2017-2_S1_QB3_180125_Vogelbacteria_51_14	Candidatus Vogelbacteria bacterium NC_groundwater_199_Ag_S-0.1um_51_14	2017-09-12	USA: California, Modesto	37.661915 N 121.114554 W	Ag	serial size	0.1 um
PRJNA640378	SAMN15434519	JACOZH000000000	GD2017-2_S1_QB3_180125_Vogelbacteria_51_15	Candidatus Vogelbacteria bacterium NC_groundwater_200_Ag_S-0.1um_51_15	2017-09-12	USA: California, Modesto	37.661915 N 121.114554 W	Ag	serial size	0.1 um
PRJNA640378	SAMN15434520	JACOZI000000000	GD2017-2_S1_QB3_180125_Vogelbacteria_51_23	Candidatus Vogelbacteria bacterium NC_groundwater_201_Ag_S-0.1um_51_23	2017-09-12	USA: California, Modesto	37.661915 N 121.114554 W	Ag	serial size	0.1 um
PRJNA640378	SAMN15434521	JACOZJ000000000	GD2017-2_S1_QB3_180125_Wildermuthbacteria_47_23	Candidatus Wildermuthbacteria bacterium NC_groundwater_202_Ag_S-0.1um_47_23	2017-09-12	USA: California, Modesto	37.661915 N 121.114554 W	Ag	serial size	0.1 um
PRJNA640378	SAMN15434522	JACOZK000000000	GD2017-2_S1_QB3_180125_Wildermuthbacteria_47_7	Candidatus Wildermuthbacteria bacterium NC_groundwater_203_Ag_S-0.1um_47_7	2017-09-12	USA: California, Modesto	37.661915 N 121.114554 W	Ag	serial size	0.1 um
PRJNA640378	SAMN15434523	JACOZL000000000	GD2017-2_S1_QB3_180125_Woesearchaeota_33_6	Candidatus Woesearchaeota archaeon NC_groundwater_204_Ag_S-0.1um_33_6	2017-09-12	USA: California, Modesto	37.661915 N 121.114554 W	Ag	serial size	0.1 um
PRJNA640378	SAMN15434524	JACOZM000000000	GD2017-2_S1_QB3_180125_Woesearchaeota_36_6	Candidatus Woesearchaeota archaeon NC_groundwater_205_Ag_S-0.1um_36_6	2017-09-12	USA: California, Modesto	37.661915 N 121.114554 W	Ag	serial size	0.1 um
PRJNA640378	SAMN15434525	JACOZN000000000	GD2017-2_S1_QB3_180125_Woesearchaeota_41_17	Candidatus Woesearchaeota archaeon NC_groundwater_206_Ag_S-0.1um_41_17	2017-09-12	USA: California, Modesto	37.661915 N 121.114554 W	Ag	serial size	0.1 um
PRJNA640378	SAMN15434526	JACOZO000000000	GD2017-2_S1_QB3_180125_Woesearchaeota_44_9	Candidatus Woesearchaeota archaeon NC_groundwater_207_Ag_S-0.1um_44_9	2017-09-12	USA: California, Modesto	37.661915 N 121.114554 W	Ag	serial size	0.1 um
PRJNA640378	SAMN15434527	JACOZP000000000	GD2017-2_S1_QB3_180125_Woesearchaeota-I_42_19	Candidatus Woesearchaeota archaeon NC_groundwater_208_Ag_S-0.1um_42_19	2017-09-12	USA: California, Modesto	37.661915 N 121.114554 W	Ag	serial size	0.1 um
PRJNA640378	SAMN15434528	JACOZQ000000000	GD2017-2_S1_QB3_180125_Woesearchaeota-II_32_61	Candidatus Woesearchaeota archaeon NC_groundwater_209_Ag_S-0.1um_32_61	2017-09-12	USA: California, Modesto	37.661915 N 121.114554 W	Ag	serial size	0.1 um
PRJNA640378	SAMN15434529	JACOZR000000000	GD2017-2_S1_QB3_180125_Woesearchaeota-II_32_9	Candidatus Woesearchaeota archaeon NC_groundwater_210_Ag_S-0.1um_32_9	2017-09-12	USA: California, Modesto	37.661915 N 121.114554 W	Ag	serial size	0.1 um
PRJNA640378	SAMN15434530	JACOZS000000000	GD2017-2_S1_QB3_180125_Woesearchaeota-II_35_14	Candidatus Woesearchaeota archaeon NC_groundwater_211_Ag_S-0.1um_35_14	2017-09-12	USA: California, Modesto	37.661915 N 121.114554 W	Ag	serial size	0.1 um
PRJNA640378	SAMN15434531	JACOZT000000000	GD2017-2_S1_QB3_180125_Woesebacteria_42_11	Candidatus Woesebacteria bacterium NC_groundwater_212_Ag_S-0.1um_42_11	2017-09-12	USA: California, Modesto	37.661915 N 121.114554 W	Ag	serial size	0.1 um
PRJNA640378	SAMN15434532	JACOZU000000000	GD2017-2_S1_QB3_180125_Woesebacteria_45_9	Candidatus Woesebacteria bacterium NC_groundwater_213_Ag_S-0.1um_45_9	2017-09-12	USA: California, Modesto	37.661915 N 121.114554 W	Ag	serial size	0.1 um
PRJNA640378	SAMN15434533	JACOZV000000000	GD2017-2_S1_QB3_180125_Yanofskybacteria_41_37	Candidatus Yanofskybacteria bacterium NC_groundwater_214_Ag_S-0.1um_41_37	2017-09-12	USA: California, Modesto	37.661915 N 121.114554 W	Ag	serial size	0.1 um
PRJNA640378	SAMN15434534	JACOZW000000000	GD2017-2_S1_QB3_180125_Yanofskybacteria_42_10	Candidatus Yanofskybacteria bacterium NC_groundwater_215_Ag_S-0.1um_42_10	2017-09-12	USA: California, Modesto	37.661915 N 121.114554 W	Ag	serial size	0.1 um
PRJNA640378	SAMN15434535	JACOZX000000000	GD2017-2_S1_QB3_180125_Yanofskybacteria_42_16	Candidatus Yanofskybacteria bacterium NC_groundwater_216_Ag_S-0.1um_42_16	2017-09-12	USA: California, Modesto	37.661915 N 121.114554 W	Ag	serial size	0.1 um
PRJNA640378	SAMN15434536	JACOZY000000000	GD2017-2_S1_QB3_180125_Yanofskybacteria_42_9	Candidatus Yanofskybacteria bacterium NC_groundwater_217_Ag_S-0.1um_42_9	2017-09-12	USA: California, Modesto	37.661915 N 121.114554 W	Ag	serial size	0.1 um
PRJNA640378	SAMN15434537	JACOZZ000000000	GD2017-2_S1_QB3_180125_Yanofskybacteria_43_10	Candidatus Yanofskybacteria bacterium NC_groundwater_218_Ag_S-0.1um_43_10	2017-09-12	USA: California, Modesto	37.661915 N 121.114554 W	Ag	serial size	0.1 um
PRJNA640378	SAMN15434538	JACPAA000000000	GD2017-2_S1_QB3_180125_Yanofskybacteria_45_8	Candidatus Yanofskybacteria bacterium NC_groundwater_219_Ag_S-0.1um_45_8	2017-09-12	USA: California, Modesto	37.661915 N 121.114554 W	Ag	serial size	0.1 um
PRJNA640378	SAMN15434539	JACPAB000000000	GD2017-2_S1_QB3_180125_Yanofskybacteria_46_18	Candidatus Yanofskybacteria bacterium NC_groundwater_220_Ag_S-0.1um_46_18	2017-09-12	USA: California, Modesto	37.661915 N 121.114554 W	Ag	serial size	0.1 um
PRJNA640378	SAMN15434540	JACPAC000000000	GD2017-2_S1_QB3_180125_Zambryskibacteria_43_32	Candidatus Zambryskibacteria bacterium NC_groundwater_221_Ag_S-0.1um_43_32	2017-09-12	USA: California, Modesto	37.661915 N 121.114554 W	Ag	serial size	0.1 um
PRJNA640378	SAMN15434541	JACPAD000000000	GD2017-2_S1_QB3_180125_Zambryskibacteria_46_12	Candidatus Zambryskibacteria bacterium NC_groundwater_222_Ag_S-0.1um_46_12	2017-09-12	USA: California, Modesto	37.661915 N 121.114554 W	Ag	serial size	0.1 um
PRJNA640378	SAMN15434542	JACPAE000000000	GD2017-2_S2_QB3_180125_Aenigmarchaeota_43_16	Candidatus Aenigmarchaeota archaeon NC_groundwater_223_Ag_S-0.2um_43_16	2017-09-12	USA: California, Modesto	37.661915 N 121.114554 W	Ag	serial size	0.2 um
PRJNA640378	SAMN15434543	JACPAF000000000	GD2017-2_S2_QB3_180125_Aenigmarchaeota_44_11	Candidatus Aenigmarchaeota archaeon NC_groundwater_224_Ag_S-0.2um_44_11	2017-09-12	USA: California, Modesto	37.661915 N 121.114554 W	Ag	serial size	0.2 um
PRJNA640378	SAMN15434544	JACPAG000000000	GD2017-2_S2_QB3_180125_Aenigmarchaeota_45_12	Candidatus Aenigmarchaeota archaeon NC_groundwater_225_Ag_S-0.2um_45_12	2017-09-12	USA: California, Modesto	37.661915 N 121.114554 W	Ag	serial size	0.2 um
PRJNA640378	SAMN15434545	JACPAH000000000	GD2017-2_S2_QB3_180125_Aenigmarchaeota_50_12	Candidatus Aenigmarchaeota archaeon NC_groundwater_226_Ag_S-0.2um_50_12	2017-09-12	USA: California, Modesto	37.661915 N 121.114554 W	Ag	serial size	0.2 um
PRJNA640378	SAMN15434546	JACPAI000000000	GD2017-2_S2_QB3_180125_Daviesbacteria_36_15	Candidatus Daviesbacteria bacterium NC_groundwater_227_Ag_S-0.2um_36_15	2017-09-12	USA: California, Modesto	37.661915 N 121.114554 W	Ag	serial size	0.2 um
PRJNA640378	SAMN15434547	JACPAJ000000000	GD2017-2_S2_QB3_180125_Deltaproteobacteria_45_8	Deltaproteobacteria bacterium NC_groundwater_228_Ag_S-0.2um_45_8	2017-09-12	USA: California, Modesto	37.661915 N 121.114554 W	Ag	serial size	0.2 um
PRJNA640378	SAMN15434548	JACPAK000000000	GD2017-2_S2_QB3_180125_Deltaproteobacteria_50_22	Deltaproteobacteria bacterium NC_groundwater_229_Ag_S-0.2um_50_22	2017-09-12	USA: California, Modesto	37.661915 N 121.114554 W	Ag	serial size	0.2 um
PRJNA640378	SAMN15434549	JACPAL000000000	GD2017-2_S2_QB3_180125_Deltaproteobacteria_51_19	Deltaproteobacteria bacterium NC_groundwater_230_Ag_S-0.2um_51_19	2017-09-12	USA: California, Modesto	37.661915 N 121.114554 W	Ag	serial size	0.2 um
PRJNA640378	SAMN15434550	JACPAM000000000	GD2017-2_S2_QB3_180125_Deltaproteobacteria_58_12	Deltaproteobacteria bacterium NC_groundwater_231_Ag_S-0.2um_58_12	2017-09-12	USA: California, Modesto	37.661915 N 121.114554 W	Ag	serial size	0.2 um
PRJNA640378	SAMN15434551	JACPAN000000000	GD2017-2_S2_QB3_180125_Elusimicrobia_54_10	Elusimicrobia bacterium NC_groundwater_232_Ag_S-0.2um_54_10	2017-09-12	USA: California, Modesto	37.661915 N 121.114554 W	Ag	serial size	0.2 um
PRJNA640378	SAMN15434552	JACPAO000000000	GD2017-2_S2_QB3_180125_Euryarchaeota_67_7	Euryarchaeota archaeon NC_groundwater_233_Ag_S-0.2um_67_7	2017-09-12	USA: California, Modesto	37.661915 N 121.114554 W	Ag	serial size	0.2 um
PRJNA640378	SAMN15434553	JACPAP000000000	GD2017-2_S2_QB3_180125_Gemmatimonadetes_69_9	Gemmatimonadetes bacterium NC_groundwater_234_Ag_S-0.2um_69_9	2017-09-12	USA: California, Modesto	37.661915 N 121.114554 W	Ag	serial size	0.2 um
PRJNA640378	SAMN15434554	JACPAQ000000000	GD2017-2_S2_QB3_180125_Harrisonbacteria_54_8	Candidatus Harrisonbacteria bacterium NC_groundwater_235_Ag_S-0.2um_54_8	2017-09-12	USA: California, Modesto	37.661915 N 121.114554 W	Ag	serial size	0.2 um
PRJNA640378	SAMN15434555	JACPAR000000000	GD2017-2_S2_QB3_180125_Levybacteria_36_14	Candidatus Levybacteria bacterium NC_groundwater_236_Ag_S-0.2um_36_14	2017-09-12	USA: California, Modesto	37.661915 N 121.114554 W	Ag	serial size	0.2 um
PRJNA640378	SAMN15434556	JACPAS000000000	GD2017-2_S2_QB3_180125_Micrarchaeota_36_6	Candidatus Micrarchaeota archaeon NC_groundwater_237_Ag_S-0.2um_36_6	2017-09-12	USA: California, Modesto	37.661915 N 121.114554 W	Ag	serial size	0.2 um
PRJNA640378	SAMN15434557	JACPAT000000000	GD2017-2_S2_QB3_180125_NC10_67_12	candidate division NC10 bacterium NC_groundwater_238_Ag_S-0.2um_67_12	2017-09-12	USA: California, Modesto	37.661915 N 121.114554 W	Ag	serial size	0.2 um
PRJNA640378	SAMN15434558	JACPAU000000000	GD2017-2_S2_QB3_180125_NC10_71_10	candidate division NC10 bacterium NC_groundwater_239_Ag_S-0.2um_71_10	2017-09-12	USA: California, Modesto	37.661915 N 121.114554 W	Ag	serial size	0.2 um
PRJNA640378	SAMN15434559	JACPAV000000000	GD2017-2_S2_QB3_180125_Nitrospirae-like_61_13	Nitrospirae bacterium NC_groundwater_240_Ag_S-0.2um_61_13	2017-09-12	USA: California, Modesto	37.661915 N 121.114554 W	Ag	serial size	0.2 um
PRJNA640378	SAMN15434560	JACPAW000000000	GD2017-2_S2_QB3_180125_Omnitrophica_53_8	Candidatus Omnitrophica bacterium NC_groundwater_241_Ag_S-0.2um_53_8	2017-09-12	USA: California, Modesto	37.661915 N 121.114554 W	Ag	serial size	0.2 um
PRJNA640378	SAMN15434561	JACPAX000000000	GD2017-2_S2_QB3_180125_Omnitrophica_58_8	Candidatus Omnitrophica bacterium NC_groundwater_242_Ag_S-0.2um_58_8	2017-09-12	USA: California, Modesto	37.661915 N 121.114554 W	Ag	serial size	0.2 um
PRJNA640378	SAMN15434562	JACPAY000000000	GD2017-2_S2_QB3_180125_Omnitrophica_69_17	Candidatus Omnitrophica bacterium NC_groundwater_243_Ag_S-0.2um_69_17	2017-09-12	USA: California, Modesto	37.661915 N 121.114554 W	Ag	serial size	0.2 um
PRJNA640378	SAMN15434563	JACPAZ000000000	GD2017-2_S2_QB3_180125_Pacearchaeota_31_26	Candidatus Pacearchaeota archaeon NC_groundwater_244_Ag_S-0.2um_31_26	2017-09-12	USA: California, Modesto	37.661915 N 121.114554 W	Ag	serial size	0.2 um
PRJNA640378	SAMN15434564	JACPBA000000000	GD2017-2_S2_QB3_180125_Pacearchaeota_40_6	Candidatus Pacearchaeota archaeon NC_groundwater_245_Ag_S-0.2um_40_6	2017-09-12	USA: California, Modesto	37.661915 N 121.114554 W	Ag	serial size	0.2 um
PRJNA640378	SAMN15434565	JACPBB000000000	GD2017-2_S2_QB3_180125_Parcubacteria_42_13	Parcubacteria group bacterium NC_groundwater_246_Ag_S-0.2um_42_13	2017-09-12	USA: California, Modesto	37.661915 N 121.114554 W	Ag	serial size	0.2 um
PRJNA640378	SAMN15434566	JACPBC000000000	GD2017-2_S2_QB3_180125_Parcubacteria_47_8	Parcubacteria group bacterium NC_groundwater_247_Ag_S-0.2um_47_8	2017-09-12	USA: California, Modesto	37.661915 N 121.114554 W	Ag	serial size	0.2 um
PRJNA640378	SAMN15434567	JACPBD000000000	GD2017-2_S2_QB3_180125_Peregrinibacteria_56_6	Candidatus Peregrinibacteria bacterium NC_groundwater_248_Ag_S-0.2um_56_6	2017-09-12	USA: California, Modesto	37.661915 N 121.114554 W	Ag	serial size	0.2 um
PRJNA640378	SAMN15434568	JACPBE000000000	GD2017-2_S2_QB3_180125_RBG_19FT_COMBO_Armatimonadetes_69_19_curated_65_6	Armatimonadetes bacterium NC_groundwater_249_Ag_S-0.2um_65_6	2017-09-12	USA: California, Modesto	37.661915 N 121.114554 W	Ag	serial size	0.2 um
PRJNA640378	SAMN15434569	JACPBF000000000	GD2017-2_S2_QB3_180125_RIFCSPLOWO2_02_FULL_Elusimicrobia_39_32_curated_38_13	Elusimicrobia bacterium NC_groundwater_250_Ag_S-0.2um_38_13	2017-09-12	USA: California, Modesto	37.661915 N 121.114554 W	Ag	serial size	0.2 um
PRJNA640378	SAMN15434570	JACPBG000000000	GD2017-2_S2_QB3_180125_Sungbacteria_45_46	Candidatus Sungbacteria bacterium NC_groundwater_251_Ag_S-0.2um_45_46	2017-09-12	USA: California, Modesto	37.661915 N 121.114554 W	Ag	serial size	0.2 um
PRJNA640378	SAMN15434571	JACPBH000000000	GD2017-2_S2_QB3_180125_Tectomicrobia_70_9	Candidatus Tectomicrobia bacterium NC_groundwater_252_Ag_S-0.2um_70_9	2017-09-12	USA: California, Modesto	37.661915 N 121.114554 W	Ag	serial size	0.2 um
PRJNA640378	SAMN15434572	JACPBI000000000	GD2017-2_S2_QB3_180125_Thaumarchaeota_33_9	Nitrosarchaeum sp. NC_groundwater_253_Ag_S-0.2um_33_9	2017-09-12	USA: California, Modesto	37.661915 N 121.114554 W	Ag	serial size	0.2 um
PRJNA640378	SAMN15434573	JACPBJ000000000	GD2017-2_S2_QB3_180125_Thaumarchaeota_46_8	Thaumarchaeota archaeon NC_groundwater_254_Ag_S-0.2um_46_8	2017-09-12	USA: California, Modesto	37.661915 N 121.114554 W	Ag	serial size	0.2 um
PRJNA640378	SAMN15434574	JACPBK000000000	GD2017-2_S2_QB3_180125_Thaumarchaeota_54_9	Thaumarchaeota archaeon NC_groundwater_255_Ag_S-0.2um_54_9	2017-09-12	USA: California, Modesto	37.661915 N 121.114554 W	Ag	serial size	0.2 um
PRJNA640378	SAMN15434575	JACPBL000000000	GD2017-2_S2_QB3_180125_Wildermuthbacteria_46_11	Candidatus Wildermuthbacteria bacterium NC_groundwater_256_Ag_S-0.2um_46_11	2017-09-12	USA: California, Modesto	37.661915 N 121.114554 W	Ag	serial size	0.2 um
PRJNA640378	SAMN15434576	JACPBM000000000	GD2017-2_S2_QB3_180125_Wildermuthbacteria_54_10	Candidatus Wildermuthbacteria bacterium NC_groundwater_257_Ag_S-0.2um_54_10	2017-09-12	USA: California, Modesto	37.661915 N 121.114554 W	Ag	serial size	0.2 um
PRJNA640378	SAMN15434577	JACPBN000000000	GD2017-2_S2_QB3_180125_Woesearchaeota_36_8	Candidatus Woesearchaeota archaeon NC_groundwater_258_Ag_S-0.2um_36_8	2017-09-12	USA: California, Modesto	37.661915 N 121.114554 W	Ag	serial size	0.2 um
PRJNA640378	SAMN15434578	JACPBO000000000	GD2017-2_S2_QB3_180125_Woesearchaeota_38_10	Candidatus Woesearchaeota archaeon NC_groundwater_259_Ag_S-0.2um_38_10	2017-09-12	USA: California, Modesto	37.661915 N 121.114554 W	Ag	serial size	0.2 um
PRJNA640378	SAMN15434579	JACPBP000000000	GD2017-2_S2_QB3_180125_Woesearchaeota_39_12	Candidatus Woesearchaeota archaeon NC_groundwater_260_Ag_S-0.2um_39_12	2017-09-12	USA: California, Modesto	37.661915 N 121.114554 W	Ag	serial size	0.2 um
PRJNA640378	SAMN15434580	JACPBQ000000000	GD2017-2_S2_QB3_180125_Woesearchaeota_40_15	Candidatus Woesearchaeota archaeon NC_groundwater_261_Ag_S-0.2um_40_15	2017-09-12	USA: California, Modesto	37.661915 N 121.114554 W	Ag	serial size	0.2 um
PRJNA640378	SAMN15434581	JACPBR000000000	GD2017-2_S2_QB3_180125_Woesearchaeota_44_16	Candidatus Woesearchaeota archaeon NC_groundwater_262_Ag_S-0.2um_44_16	2017-09-12	USA: California, Modesto	37.661915 N 121.114554 W	Ag	serial size	0.2 um
PRJNA640378	SAMN15434582	JACPBS000000000	GD2017-2_S2_QB3_180125_Woesearchaeota_45_10	Candidatus Woesearchaeota archaeon NC_groundwater_263_Ag_S-0.2um_45_10	2017-09-12	USA: California, Modesto	37.661915 N 121.114554 W	Ag	serial size	0.2 um
PRJNA640378	SAMN15434583	JACPBT000000000	GD2017-2_S2_QB3_180125_Woesearchaeota_45_11	Candidatus Woesearchaeota archaeon NC_groundwater_264_Ag_S-0.2um_45_11	2017-09-12	USA: California, Modesto	37.661915 N 121.114554 W	Ag	serial size	0.2 um
PRJNA640378	SAMN15434584	JACPBU000000000	GD2017-2_S2_QB3_180125_Woesearchaeota_45_7	Candidatus Woesearchaeota archaeon NC_groundwater_265_Ag_S-0.2um_45_7	2017-09-12	USA: California, Modesto	37.661915 N 121.114554 W	Ag	serial size	0.2 um
PRJNA640378	SAMN15434585	JACPBV000000000	GD2017-2_S2_QB3_180125_Woesearchaeota_46_18	Candidatus Woesearchaeota archaeon NC_groundwater_266_Ag_S-0.2um_46_18	2017-09-12	USA: California, Modesto	37.661915 N 121.114554 W	Ag	serial size	0.2 um
PRJNA640378	SAMN15434586	JACPBW000000000	GD2017-2_S2_QB3_180125_Woesearchaeota_48_12	Candidatus Woesearchaeota archaeon NC_groundwater_267_Ag_S-0.2um_48_12	2017-09-12	USA: California, Modesto	37.661915 N 121.114554 W	Ag	serial size	0.2 um
PRJNA640378	SAMN15434587	JACPBX000000000	GD2017-2_S2_QB3_180125_Woesearchaeota_49_15	Candidatus Woesearchaeota archaeon NC_groundwater_268_Ag_S-0.2um_49_15	2017-09-12	USA: California, Modesto	37.661915 N 121.114554 W	Ag	serial size	0.2 um
PRJNA640378	SAMN15434588	JACPBY000000000	GD2017-2_S2_QB3_180125_Woesearchaeota_49_32	Candidatus Woesearchaeota archaeon NC_groundwater_269_Ag_S-0.2um_49_32	2017-09-12	USA: California, Modesto	37.661915 N 121.114554 W	Ag	serial size	0.2 um
PRJNA640378	SAMN15434589	JACPBZ000000000	GD2017-2_S2_QB3_180125_Woesearchaeota_49_8	Candidatus Woesearchaeota archaeon NC_groundwater_270_Ag_S-0.2um_49_8	2017-09-12	USA: California, Modesto	37.661915 N 121.114554 W	Ag	serial size	0.2 um
PRJNA640378	SAMN15434590	JACPCA000000000	GD2017-2_S2_QB3_180125_Woesearchaeota_50_10	Candidatus Woesearchaeota archaeon NC_groundwater_271_Ag_S-0.2um_50_10	2017-09-12	USA: California, Modesto	37.661915 N 121.114554 W	Ag	serial size	0.2 um
PRJNA640378	SAMN15434591	JACPCB000000000	GD2017-2_S2_QB3_180125_Woesearchaeota_50_8	Candidatus Woesearchaeota archaeon NC_groundwater_272_Ag_S-0.2um_50_8	2017-09-12	USA: California, Modesto	37.661915 N 121.114554 W	Ag	serial size	0.2 um
PRJNA640378	SAMN15434592	JACPCC000000000	GD2017-2_S2_QB3_180125_Woesearchaeota-I_35_6	Candidatus Woesearchaeota archaeon NC_groundwater_273_Ag_S-0.2um_35_6	2017-09-12	USA: California, Modesto	37.661915 N 121.114554 W	Ag	serial size	0.2 um
PRJNA640378	SAMN15434593	JACPCD000000000	GD2017-2_S2_QB3_180125_Woesearchaeota-I_44_14	Candidatus Woesearchaeota archaeon NC_groundwater_274_Ag_S-0.2um_44_14	2017-09-12	USA: California, Modesto	37.661915 N 121.114554 W	Ag	serial size	0.2 um
PRJNA640378	SAMN15434594	JACPCE000000000	GD2017-2_S2_QB3_180125_Woesearchaeota-II_29_9	Candidatus Woesearchaeota archaeon NC_groundwater_275_Ag_S-0.2um_29_9	2017-09-12	USA: California, Modesto	37.661915 N 121.114554 W	Ag	serial size	0.2 um
PRJNA640378	SAMN15434595	JACPCF000000000	GD2017-2_S2_Rokubacteria_68_12	Candidatus Rokubacteria bacterium NC_groundwater_276_Ag_S-0.2um_68_12	2017-09-12	USA: California, Modesto	37.661915 N 121.114554 W	Ag	serial size	0.2 um
PRJNA640378	SAMN15434596	JACPCG000000000	GD2017-2_S2_Rokubacteria_71_17	Candidatus Rokubacteria bacterium NC_groundwater_277_Ag_S-0.2um_71_17	2017-09-12	USA: California, Modesto	37.661915 N 121.114554 W	Ag	serial size	0.2 um
PRJNA640378	SAMN15434597	JACPCH000000000	GD2017-2_S2_Rokubacteria_73_13	Candidatus Rokubacteria bacterium NC_groundwater_278_Ag_S-0.2um_73_13	2017-09-12	USA: California, Modesto	37.661915 N 121.114554 W	Ag	serial size	0.2 um
PRJNA640378	SAMN15434598	JACPCI000000000	GD2017-2_S65_QB3_180125_Acidobacteria_59_8	Acidobacteria bacterium NC_groundwater_279_Ag_S-0.65um_59_8	2017-09-12	USA: California, Modesto	37.661915 N 121.114554 W	Ag	serial size	0.65 um
PRJNA640378	SAMN15434599	JACPCJ000000000	GD2017-2_S65_QB3_180125_Actinobacteria_70_9	Actinobacteria bacterium NC_groundwater_280_Ag_S-0.65um_70_9	2017-09-12	USA: California, Modesto	37.661915 N 121.114554 W	Ag	serial size	0.65 um
PRJNA640378	SAMN15434600	JACPCK000000000	GD2017-2_S65_QB3_180125_Chloroflexi_61_16	Chloroflexi bacterium NC_groundwater_281_Ag_S-0.65um_61_16	2017-09-12	USA: California, Modesto	37.661915 N 121.114554 W	Ag	serial size	0.65 um
PRJNA640378	SAMN15434601	JACPCL000000000	GD2017-2_S65_QB3_180125_Chloroflexi_62_13	Chloroflexi bacterium NC_groundwater_282_Ag_S-0.65um_62_13	2017-09-12	USA: California, Modesto	37.661915 N 121.114554 W	Ag	serial size	0.65 um
PRJNA640378	SAMN15434602	JACPCM000000000	GD2017-2_S65_QB3_180125_Deltaproteobacteria_58_11	Deltaproteobacteria bacterium NC_groundwater_283_Ag_S-0.65um_58_11	2017-09-12	USA: California, Modesto	37.661915 N 121.114554 W	Ag	serial size	0.65 um
PRJNA640378	SAMN15434603	JACPCN000000000	GD2017-2_S65_QB3_180125_NC10_67_13	candidate division NC10 bacterium NC_groundwater_284_Ag_S-0.65um_67_13	2017-09-12	USA: California, Modesto	37.661915 N 121.114554 W	Ag	serial size	0.65 um
PRJNA640378	SAMN15434604	JACPCO000000000	GD2017-2_S65_QB3_180125_Omnitrophica_54_8	Candidatus Omnitrophica bacterium NC_groundwater_285_Ag_S-0.65um_54_8	2017-09-12	USA: California, Modesto	37.661915 N 121.114554 W	Ag	serial size	0.65 um
PRJNA640378	SAMN15434605	JACPCP000000000	GD2017-2_S65_QB3_180125_Omnitrophica_55_12	Candidatus Omnitrophica bacterium NC_groundwater_286_Ag_S-0.65um_55_12	2017-09-12	USA: California, Modesto	37.661915 N 121.114554 W	Ag	serial size	0.65 um
PRJNA640378	SAMN15434606	JACPCQ000000000	GD2017-2_S65_QB3_180125_Parcubacteria_51_11	Parcubacteria group bacterium NC_groundwater_287_Ag_S-0.65um_51_11	2017-09-12	USA: California, Modesto	37.661915 N 121.114554 W	Ag	serial size	0.65 um
PRJNA640378	SAMN15434607	JACPCR000000000	GD2017-2_S65_QB3_180125_Planctomycetes_63_14	Planctomycetes bacterium NC_groundwater_288_Ag_S-0.65um_63_14	2017-09-12	USA: California, Modesto	37.661915 N 121.114554 W	Ag	serial size	0.65 um
PRJNA640378	SAMN15434785	JACPCS000000000	GD2017-2_S65_QB3_180125_RIFCSPLOWO2_02_FULL_Acidobacteria_68_18_curated_68_18	Acidobacteria bacterium NC_groundwater_289_Ag_S-0.65um_68_18	2017-09-12	USA: California, Modesto	37.661915 N 121.114554 W	Ag	serial size	0.65 um
PRJNA640378	SAMN15434786	JACPCT000000000	GD2017-2_S65_QB3_180125_Tectomicrobia_70_9	Candidatus Tectomicrobia bacterium NC_groundwater_290_Ag_S-0.65um_70_9	2017-09-12	USA: California, Modesto	37.661915 N 121.114554 W	Ag	serial size	0.65 um
PRJNA640378	SAMN15434787	JACPCU000000000	GD2017-2_S65_QB3_180125_Thaumarchaeota_49_13	Thaumarchaeota archaeon NC_groundwater_291_Ag_S-0.65um_49_13	2017-09-12	USA: California, Modesto	37.661915 N 121.114554 W	Ag	serial size	0.65 um
PRJNA640378	SAMN15434788	JACPCV000000000	GD2017-2_S65_QB3_180125_Woesearchaeota_48_59	Candidatus Woesearchaeota archaeon NC_groundwater_292_Ag_S-0.65um_48_59	2017-09-12	USA: California, Modesto	37.661915 N 121.114554 W	Ag	serial size	0.65 um
PRJNA640378	SAMN15434789	JACPCW000000000	GD2017-2_S65_Rokubacteria_70_13	Candidatus Rokubacteria bacterium NC_groundwater_293_Ag_S-0.65um_70_13	2017-09-12	USA: California, Modesto	37.661915 N 121.114554 W	Ag	serial size	0.65 um
PRJNA640378	SAMN15434790	JACPCX000000000	GD2017-2_S65_Rokubacteria_70_18	Candidatus Rokubacteria bacterium NC_groundwater_294_Ag_S-0.65um_70_18	2017-09-12	USA: California, Modesto	37.661915 N 121.114554 W	Ag	serial size	0.65 um
PRJNA640378	SAMN15434791	JACPCY000000000	GD2017-3_B1_QB3_180125_Armatimonadetes_64_6	Armatimonadetes bacterium NC_groundwater_295_Ag_B-0.1um_64_6	2017-11-29	USA: California, Modesto	37.661915 N 121.114554 W	Ag	bulk	0.1 um
PRJNA640378	SAMN15434792	JACPCZ000000000	GD2017-3_B1_QB3_180125_Betaproteobacteria_62_9	Betaproteobacteria bacterium NC_groundwater_296_Ag_B-0.1um_62_9	2017-11-29	USA: California, Modesto	37.661915 N 121.114554 W	Ag	bulk	0.1 um
PRJNA640378	SAMN15434793	JACPDA000000000	GD2017-3_B1_QB3_180125_Daviesbacteria_41_14	Candidatus Daviesbacteria bacterium NC_groundwater_297_Ag_B-0.1um_41_14	2017-11-29	USA: California, Modesto	37.661915 N 121.114554 W	Ag	bulk	0.1 um
PRJNA640378	SAMN15434794	JACPDB000000000	GD2017-3_B1_QB3_180125_Deltaproteobacteria_57_12	Deltaproteobacteria bacterium NC_groundwater_298_Ag_B-0.1um_57_12	2017-11-29	USA: California, Modesto	37.661915 N 121.114554 W	Ag	bulk	0.1 um
PRJNA640378	SAMN15434795	JACPDC000000000	GD2017-3_B1_QB3_180125_Deltaproteobacteria_60_15	Deltaproteobacteria bacterium NC_groundwater_299_Ag_B-0.1um_60_15	2017-11-29	USA: California, Modesto	37.661915 N 121.114554 W	Ag	bulk	0.1 um
PRJNA640378	SAMN15434796	JACPDD000000000	GD2017-3_B1_QB3_180125_Levybacteria_39_8	Candidatus Levybacteria bacterium NC_groundwater_300_Ag_B-0.1um_39_8	2017-11-29	USA: California, Modesto	37.661915 N 121.114554 W	Ag	bulk	0.1 um
PRJNA640378	SAMN15434797	JACPDE000000000	GD2017-3_B1_QB3_180125_Levybacteria_41_21	Candidatus Levybacteria bacterium NC_groundwater_301_Ag_B-0.1um_41_21	2017-11-29	USA: California, Modesto	37.661915 N 121.114554 W	Ag	bulk	0.1 um
PRJNA640378	SAMN15434798	JACPDF000000000	GD2017-3_B1_QB3_180125_Woesearchaeota_38_13	Candidatus Woesearchaeota archaeon NC_groundwater_302_Ag_B-0.1um_38_13	2017-11-29	USA: California, Modesto	37.661915 N 121.114554 W	Ag	bulk	0.1 um
PRJNA640378	SAMN15434799	JACPDG000000000	GD2017-3_B1_Rokubacteria_71_19	Candidatus Rokubacteria bacterium NC_groundwater_303_Ag_B-0.1um_71_19	2017-11-29	USA: California, Modesto	37.661915 N 121.114554 W	Ag	bulk	0.1 um
PRJNA640378	SAMN15434800	JACPDH000000000	GD2018-4_B1_QB3_180703_Acidobacteria_64_21	Acidobacteria bacterium NC_groundwater_304_Ag_B-0.1um_64_21	2018-06-06	USA: California, Modesto	37.661915 N 121.114554 W	Ag	bulk	0.1 um
PRJNA640378	SAMN15434801	JACPDI000000000	GD2018-4_B1_QB3_180703_Acidobacteria_68_13	Acidobacteria bacterium NC_groundwater_305_Ag_B-0.1um_68_13	2018-06-06	USA: California, Modesto	37.661915 N 121.114554 W	Ag	bulk	0.1 um
PRJNA640378	SAMN15434802	JACPDJ000000000	GD2018-4_B1_QB3_180703_Actinobacteria_71_22	Actinobacteria bacterium NC_groundwater_306_Ag_B-0.1um_71_22	2018-06-06	USA: California, Modesto	37.661915 N 121.114554 W	Ag	bulk	0.1 um
PRJNA640378	SAMN15434803	JACPDK000000000	GD2018-4_B1_QB3_180703_Actinobacteria_72_11	Nocardioides sp. NC_groundwater_307_Ag_B-0.1um_72_11	2018-06-06	USA: California, Modesto	37.661915 N 121.114554 W	Ag	bulk	0.1 um
PRJNA640378	SAMN15434804	JACPDL000000000	GD2018-4_B1_QB3_180703_Aenigmarchaeota_45_55	Candidatus Aenigmarchaeota archaeon NC_groundwater_308_Ag_B-0.1um_45_55	2018-06-06	USA: California, Modesto	37.661915 N 121.114554 W	Ag	bulk	0.1 um
PRJNA640378	SAMN15434805	JACPDM000000000	GD2018-4_B1_QB3_180703_Alphaproteobacteria_59_8	Micavibrio aeruginosavorus NC_groundwater_309_Ag_B-0.1um_59_8	2018-06-06	USA: California, Modesto	37.661915 N 121.114554 W	Ag	bulk	0.1 um
PRJNA640378	SAMN15434806	JACPDN000000000	GD2018-4_B1_QB3_180703_Alphaproteobacteria_62_28	Proteobacteria bacterium NC_groundwater_310_Ag_B-0.1um_62_28	2018-06-06	USA: California, Modesto	37.661915 N 121.114554 W	Ag	bulk	0.1 um
PRJNA640378	SAMN15434807	JACPDO000000000	GD2018-4_B1_QB3_180703_Alphaproteobacteria_64_13	Magnetospirillum gryphiswaldense NC_groundwater_311_Ag_B-0.1um_64_13	2018-06-06	USA: California, Modesto	37.661915 N 121.114554 W	Ag	bulk	0.1 um
PRJNA640378	SAMN15434808	JACPDP000000000	GD2018-4_B1_QB3_180703_Alphaproteobacteria_68_11	Magnetospirillum sp. NC_groundwater_312_Ag_B-0.1um_68_11	2018-06-06	USA: California, Modesto	37.661915 N 121.114554 W	Ag	bulk	0.1 um
PRJNA640378	SAMN15434809	JACPDQ000000000	GD2018-4_B1_QB3_180703_Alphaproteobacteria_68_9	Brevundimonas diminuta NC_groundwater_313_Ag_B-0.1um_68_9	2018-06-06	USA: California, Modesto	37.661915 N 121.114554 W	Ag	bulk	0.1 um
PRJNA640378	SAMN15434810	JACPDR000000000	GD2018-4_B1_QB3_180703_Alphaproteobacteria_70_17	Caulobacterales bacterium NC_groundwater_314_Ag_B-0.1um_70_17	2018-06-06	USA: California, Modesto	37.661915 N 121.114554 W	Ag	bulk	0.1 um
PRJNA640378	SAMN15434811	JACPDS000000000	GD2018-4_B1_QB3_180703_Armatimonadetes_31_7	Armatimonadetes bacterium NC_groundwater_315_Ag_B-0.1um_31_7	2018-06-06	USA: California, Modesto	37.661915 N 121.114554 W	Ag	bulk	0.1 um
PRJNA640378	SAMN15434812	JACPDT000000000	GD2018-4_B1_QB3_180703_Armatimonadetes_55_8	Armatimonadetes bacterium NC_groundwater_316_Ag_B-0.1um_55_8	2018-06-06	USA: California, Modesto	37.661915 N 121.114554 W	Ag	bulk	0.1 um
PRJNA640378	SAMN15434813	JACPDU000000000	GD2018-4_B1_QB3_180703_Armatimonadetes_64_12	Armatimonadetes bacterium NC_groundwater_317_Ag_B-0.1um_64_12	2018-06-06	USA: California, Modesto	37.661915 N 121.114554 W	Ag	bulk	0.1 um
PRJNA640378	SAMN15434814	JACPDV000000000	GD2018-4_B1_QB3_180703_Armatimonadetes_71_9	Armatimonadetes bacterium NC_groundwater_318_Ag_B-0.1um_71_9	2018-06-06	USA: California, Modesto	37.661915 N 121.114554 W	Ag	bulk	0.1 um
PRJNA640378	SAMN15434815	JACPDW000000000	GD2018-4_B1_QB3_180703_Bacteroidetes_30_14	Flavobacteriia bacterium NC_groundwater_319_Ag_B-0.1um_30_14	2018-06-06	USA: California, Modesto	37.661915 N 121.114554 W	Ag	bulk	0.1 um
PRJNA640378	SAMN15434816	JACPDX000000000	GD2018-4_B1_QB3_180703_Bacteroidetes_33_10	Bacteroidetes bacterium NC_groundwater_320_Ag_B-0.1um_33_10	2018-06-06	USA: California, Modesto	37.661915 N 121.114554 W	Ag	bulk	0.1 um
PRJNA640378	SAMN15434817	JACPDY000000000	GD2018-4_B1_QB3_180703_Bacteroidetes_40_11	Bacteroidetes bacterium NC_groundwater_321_Ag_B-0.1um_40_11	2018-06-06	USA: California, Modesto	37.661915 N 121.114554 W	Ag	bulk	0.1 um
PRJNA640378	SAMN15434818	JACPDZ000000000	GD2018-4_B1_QB3_180703_Bacteroidetes_45_25	Bacteroidetes bacterium NC_groundwater_322_Ag_B-0.1um_45_25	2018-06-06	USA: California, Modesto	37.661915 N 121.114554 W	Ag	bulk	0.1 um
PRJNA640378	SAMN15434819	JACPEA000000000	GD2018-4_B1_QB3_180703_Bacteroidetes_47_15	Bacteroidetes bacterium NC_groundwater_323_Ag_B-0.1um_47_15	2018-06-06	USA: California, Modesto	37.661915 N 121.114554 W	Ag	bulk	0.1 um
PRJNA640378	SAMN15434820	JACPEB000000000	GD2018-4_B1_QB3_180703_Berkelbacteria_44_8	Candidatus Berkelbacteria bacterium NC_groundwater_324_Ag_B-0.1um_44_8	2018-06-06	USA: California, Modesto	37.661915 N 121.114554 W	Ag	bulk	0.1 um
PRJNA640378	SAMN15434821	JACPEC000000000	GD2018-4_B1_QB3_180703_Betaproteobacteria_62_18	Betaproteobacteria bacterium NC_groundwater_325_Ag_B-0.1um_62_18	2018-06-06	USA: California, Modesto	37.661915 N 121.114554 W	Ag	bulk	0.1 um
PRJNA640378	SAMN15434822	JACPED000000000	GD2018-4_B1_QB3_180703_Betaproteobacteria_63_65	Dechloromonas sp. NC_groundwater_326_Ag_B-0.1um_63_65	2018-06-06	USA: California, Modesto	37.661915 N 121.114554 W	Ag	bulk	0.1 um
PRJNA640378	SAMN15434823	JACPEE000000000	GD2018-4_B1_QB3_180703_Betaproteobacteria_64_8	Betaproteobacteria bacterium NC_groundwater_327_Ag_B-0.1um_64_8	2018-06-06	USA: California, Modesto	37.661915 N 121.114554 W	Ag	bulk	0.1 um
PRJNA640378	SAMN15434824	JACPEF000000000	GD2018-4_B1_QB3_180703_Betaproteobacteria_65_11	Betaproteobacteria bacterium NC_groundwater_328_Ag_B-0.1um_65_11	2018-06-06	USA: California, Modesto	37.661915 N 121.114554 W	Ag	bulk	0.1 um
PRJNA640378	SAMN15434825	JACPEG000000000	GD2018-4_B1_QB3_180703_Betaproteobacteria_65_19	Betaproteobacteria bacterium NC_groundwater_329_Ag_B-0.1um_65_19	2018-06-06	USA: California, Modesto	37.661915 N 121.114554 W	Ag	bulk	0.1 um
PRJNA640378	SAMN15434826	JACPEH000000000	GD2018-4_B1_QB3_180703_Betaproteobacteria_67_97	Rhodocyclales bacterium NC_groundwater_330_Ag_B-0.1um_67_97	2018-06-06	USA: California, Modesto	37.661915 N 121.114554 W	Ag	bulk	0.1 um
PRJNA640378	SAMN15434827	JACPEI000000000	GD2018-4_B1_QB3_180703_Betaproteobacterias_59_15	Nitrosomonadales bacterium NC_groundwater_331_Ag_B-0.1um_59_15	2018-06-06	USA: California, Modesto	37.661915 N 121.114554 W	Ag	bulk	0.1 um
PRJNA640378	SAMN15434828	JACPEJ000000000	GD2018-4_B1_QB3_180703_Blackburnbacteria_41_18	Candidatus Blackburnbacteria bacterium NC_groundwater_332_Ag_B-0.1um_41_18	2018-06-06	USA: California, Modesto	37.661915 N 121.114554 W	Ag	bulk	0.1 um
PRJNA640378	SAMN15434829	JACPEK000000000	GD2018-4_B1_QB3_180703_Brennerbacteria_54_13	Candidatus Brennerbacteria bacterium NC_groundwater_333_Ag_B-0.1um_54_13	2018-06-06	USA: California, Modesto	37.661915 N 121.114554 W	Ag	bulk	0.1 um
PRJNA640378	SAMN15434830	JACPEL000000000	GD2018-4_B1_QB3_180703_Candidatus_Saccharibacteria_49_9	Candidatus Saccharibacteria bacterium NC_groundwater_334_Ag_B-0.1um_49_9	2018-06-06	USA: California, Modesto	37.661915 N 121.114554 W	Ag	bulk	0.1 um
PRJNA640378	SAMN15434831	JACPEM000000000	GD2018-4_B1_QB3_180703_Chloroflexi_51_7	Chloroflexi bacterium NC_groundwater_335_Ag_B-0.1um_51_7	2018-06-06	USA: California, Modesto	37.661915 N 121.114554 W	Ag	bulk	0.1 um
PRJNA640378	SAMN15434832	JACPEN000000000	GD2018-4_B1_QB3_180703_Chloroflexi_52_7	Chloroflexi bacterium NC_groundwater_336_Ag_B-0.1um_52_7	2018-06-06	USA: California, Modesto	37.661915 N 121.114554 W	Ag	bulk	0.1 um
PRJNA640378	SAMN15434833	JACPEO000000000	GD2018-4_B1_QB3_180703_Chloroflexi_52_9	Chloroflexi bacterium NC_groundwater_337_Ag_B-0.1um_52_9	2018-06-06	USA: California, Modesto	37.661915 N 121.114554 W	Ag	bulk	0.1 um
PRJNA640378	SAMN15434834	JACPEP000000000	GD2018-4_B1_QB3_180703_Chloroflexi_58_18	Chloroflexi bacterium NC_groundwater_338_Ag_B-0.1um_58_18	2018-06-06	USA: California, Modesto	37.661915 N 121.114554 W	Ag	bulk	0.1 um
PRJNA640378	SAMN15434835	JACPEQ000000000	GD2018-4_B1_QB3_180703_Chloroflexi_70_19	Chloroflexi bacterium NC_groundwater_339_Ag_B-0.1um_70_19	2018-06-06	USA: California, Modesto	37.661915 N 121.114554 W	Ag	bulk	0.1 um
PRJNA640378	SAMN15434836	JACPER000000000	GD2018-4_B1_QB3_180703_Chloroflexi_71_8	Chloroflexi bacterium NC_groundwater_340_Ag_B-0.1um_71_8	2018-06-06	USA: California, Modesto	37.661915 N 121.114554 W	Ag	bulk	0.1 um
PRJNA640378	SAMN15434837	JACPES000000000	GD2018-4_B1_QB3_180703_Collierbacteria_44_45	Candidatus Collierbacteria bacterium NC_groundwater_341_Ag_B-0.1um_44_45	2018-06-06	USA: California, Modesto	37.661915 N 121.114554 W	Ag	bulk	0.1 um
PRJNA640378	SAMN15434838	JACPET000000000	GD2018-4_B1_QB3_180703_Collierbacteria_47_15	Candidatus Collierbacteria bacterium NC_groundwater_342_Ag_B-0.1um_47_15	2018-06-06	USA: California, Modesto	37.661915 N 121.114554 W	Ag	bulk	0.1 um
PRJNA640378	SAMN15434839	JACPEU000000000	GD2018-4_B1_QB3_180703_Collierbacteria_47_26	Candidatus Collierbacteria bacterium NC_groundwater_343_Ag_B-0.1um_47_26	2018-06-06	USA: California, Modesto	37.661915 N 121.114554 W	Ag	bulk	0.1 um
PRJNA640378	SAMN15434840	JACPEV000000000	GD2018-4_B1_QB3_180703_Curtissbacteria_41_20	Candidatus Curtissbacteria bacterium NC_groundwater_344_Ag_B-0.1um_41_20	2018-06-06	USA: California, Modesto	37.661915 N 121.114554 W	Ag	bulk	0.1 um
PRJNA640378	SAMN15434841	JACPEW000000000	GD2018-4_B1_QB3_180703_Daviesbacteria_36_18	Candidatus Daviesbacteria bacterium NC_groundwater_345_Ag_B-0.1um_36_18	2018-06-06	USA: California, Modesto	37.661915 N 121.114554 W	Ag	bulk	0.1 um
PRJNA640378	SAMN15434842	JACPEX000000000	GD2018-4_B1_QB3_180703_Daviesbacteria_38_13	Candidatus Daviesbacteria bacterium NC_groundwater_346_Ag_B-0.1um_38_13	2018-06-06	USA: California, Modesto	37.661915 N 121.114554 W	Ag	bulk	0.1 um
PRJNA640378	SAMN15434843	JACPEY000000000	GD2018-4_B1_QB3_180703_Daviesbacteria_39_21	Candidatus Daviesbacteria bacterium NC_groundwater_347_Ag_B-0.1um_39_21	2018-06-06	USA: California, Modesto	37.661915 N 121.114554 W	Ag	bulk	0.1 um
PRJNA640378	SAMN15434844	JACPEZ000000000	GD2018-4_B1_QB3_180703_Daviesbacteria_41_18	Candidatus Daviesbacteria bacterium NC_groundwater_348_Ag_B-0.1um_41_18	2018-06-06	USA: California, Modesto	37.661915 N 121.114554 W	Ag	bulk	0.1 um
PRJNA640378	SAMN15434845	JACPFA000000000	GD2018-4_B1_QB3_180703_Deltaproteobacteria_44_34	Deltaproteobacteria bacterium NC_groundwater_349_Ag_B-0.1um_44_34	2018-06-06	USA: California, Modesto	37.661915 N 121.114554 W	Ag	bulk	0.1 um
PRJNA640378	SAMN15434846	JACPFB000000000	GD2018-4_B1_QB3_180703_Deltaproteobacteria_46_8	Deltaproteobacteria bacterium NC_groundwater_350_Ag_B-0.1um_46_8	2018-06-06	USA: California, Modesto	37.661915 N 121.114554 W	Ag	bulk	0.1 um
PRJNA640378	SAMN15434847	JACPFC000000000	GD2018-4_B1_QB3_180703_Deltaproteobacteria_54_12	Deltaproteobacteria bacterium NC_groundwater_351_Ag_B-0.1um_54_12	2018-06-06	USA: California, Modesto	37.661915 N 121.114554 W	Ag	bulk	0.1 um
PRJNA640378	SAMN15434848	JACPFD000000000	GD2018-4_B1_QB3_180703_Deltaproteobacteria_55_9	Deltaproteobacteria bacterium NC_groundwater_352_Ag_B-0.1um_55_9	2018-06-06	USA: California, Modesto	37.661915 N 121.114554 W	Ag	bulk	0.1 um
PRJNA640378	SAMN15434849	JACPFE000000000	GD2018-4_B1_QB3_180703_Deltaproteobacteria_57_11	Deltaproteobacteria bacterium NC_groundwater_353_Ag_B-0.1um_57_11	2018-06-06	USA: California, Modesto	37.661915 N 121.114554 W	Ag	bulk	0.1 um
PRJNA640378	SAMN15434850	JACPFF000000000	GD2018-4_B1_QB3_180703_Deltaproteobacteria_58_14	Deltaproteobacteria bacterium NC_groundwater_354_Ag_B-0.1um_58_14	2018-06-06	USA: California, Modesto	37.661915 N 121.114554 W	Ag	bulk	0.1 um
PRJNA640378	SAMN15434851	JACPFG000000000	GD2018-4_B1_QB3_180703_Deltaproteobacteria_58_8_a	Deltaproteobacteria bacterium NC_groundwater_355_Ag_B-0.1um_58_8	2018-06-06	USA: California, Modesto	37.661915 N 121.114554 W	Ag	bulk	0.1 um
PRJNA640378	SAMN15434852	JACPFH000000000	GD2018-4_B1_QB3_180703_Deltaproteobacteria_58_8_b	Deltaproteobacteria bacterium NC_groundwater_356_Ag_B-0.1um_58_8	2018-06-06	USA: California, Modesto	37.661915 N 121.114554 W	Ag	bulk	0.1 um
PRJNA640378	SAMN15434853	JACPFI000000000	GD2018-4_B1_QB3_180703_Deltaproteobacteria_59_18	Deltaproteobacteria bacterium NC_groundwater_357_Ag_B-0.1um_59_18	2018-06-06	USA: California, Modesto	37.661915 N 121.114554 W	Ag	bulk	0.1 um
PRJNA640378	SAMN15434854	JACPFJ000000000	GD2018-4_B1_QB3_180703_Deltaproteobacteria_60_13	Deltaproteobacteria bacterium NC_groundwater_358_Ag_B-0.1um_60_13	2018-06-06	USA: California, Modesto	37.661915 N 121.114554 W	Ag	bulk	0.1 um
PRJNA640378	SAMN15434855	JACPFK000000000	GD2018-4_B1_QB3_180703_Deltaproteobacteria_66_32	Deltaproteobacteria bacterium NC_groundwater_359_Ag_B-0.1um_66_32	2018-06-06	USA: California, Modesto	37.661915 N 121.114554 W	Ag	bulk	0.1 um
PRJNA640378	SAMN15434856	JACPFL000000000	GD2018-4_B1_QB3_180703_Deltaproteobacteria_69_10	Deltaproteobacteria bacterium NC_groundwater_360_Ag_B-0.1um_69_10	2018-06-06	USA: California, Modesto	37.661915 N 121.114554 W	Ag	bulk	0.1 um
PRJNA640378	SAMN15434857	JACPFM000000000	GD2018-4_B1_QB3_180703_Deltaproteobacteria_71_13	Deltaproteobacteria bacterium NC_groundwater_361_Ag_B-0.1um_71_13	2018-06-06	USA: California, Modesto	37.661915 N 121.114554 W	Ag	bulk	0.1 um
PRJNA640378	SAMN15434858	JACPFN000000000	GD2018-4_B1_QB3_180703_Dependentiae_32_12	Candidatus Dependentiae bacterium NC_groundwater_362_Ag_B-0.1um_32_12	2018-06-06	USA: California, Modesto	37.661915 N 121.114554 W	Ag	bulk	0.1 um
PRJNA640378	SAMN15434859	JACPFO000000000	GD2018-4_B1_QB3_180703_Dependentiae_33_36	Candidatus Dependentiae bacterium NC_groundwater_363_Ag_B-0.1um_33_36	2018-06-06	USA: California, Modesto	37.661915 N 121.114554 W	Ag	bulk	0.1 um
PRJNA640378	SAMN15434860	JACPFP000000000	GD2018-4_B1_QB3_180703_Dojkabacteria_38_12	Candidatus Dojkabacteria bacterium NC_groundwater_364_Ag_B-0.1um_38_12	2018-06-06	USA: California, Modesto	37.661915 N 121.114554 W	Ag	bulk	0.1 um
PRJNA640378	SAMN15434861	JACPFQ000000000	GD2018-4_B1_QB3_180703_Doudnabacteria_48_12	Candidatus Doudnabacteria bacterium NC_groundwater_365_Ag_B-0.1um_48_12	2018-06-06	USA: California, Modesto	37.661915 N 121.114554 W	Ag	bulk	0.1 um
PRJNA640378	SAMN15434862	JACPFR000000000	GD2018-4_B1_QB3_180703_Elusimicrobia_69_19	Elusimicrobia bacterium NC_groundwater_366_Ag_B-0.1um_69_19	2018-06-06	USA: California, Modesto	37.661915 N 121.114554 W	Ag	bulk	0.1 um
PRJNA640378	SAMN15434863	JACPFS000000000	GD2018-4_B1_QB3_180703_Elusimicrobia_71_7	Elusimicrobia bacterium NC_groundwater_367_Ag_B-0.1um_71_7	2018-06-06	USA: California, Modesto	37.661915 N 121.114554 W	Ag	bulk	0.1 um
PRJNA640378	SAMN15434864	JACPFT000000000	GD2018-4_B1_QB3_180703_Gammaproteobacteria_65_42	Gammaproteobacteria bacterium NC_groundwater_368_Ag_B-0.1um_65_42	2018-06-06	USA: California, Modesto	37.661915 N 121.114554 W	Ag	bulk	0.1 um
PRJNA640378	SAMN15434865	JACPFU000000000	GD2018-4_B1_QB3_180703_Gammaproteobacteria_68_23	Xanthomonadales bacterium NC_groundwater_369_Ag_B-0.1um_68_23	2018-06-06	USA: California, Modesto	37.661915 N 121.114554 W	Ag	bulk	0.1 um
PRJNA640378	SAMN15434866	JACPFV000000000	GD2018-4_B1_QB3_180703_Gammaproteobacteria_69_14	Gammaproteobacteria bacterium NC_groundwater_370_Ag_B-0.1um_69_14	2018-06-06	USA: California, Modesto	37.661915 N 121.114554 W	Ag	bulk	0.1 um
PRJNA640378	SAMN15434867	JACPFW000000000	GD2018-4_B1_QB3_180703_Gemmatimonadetes_67_16	Gemmatimonadetes bacterium NC_groundwater_371_Ag_B-0.1um_67_16	2018-06-06	USA: California, Modesto	37.661915 N 121.114554 W	Ag	bulk	0.1 um
PRJNA640378	SAMN15434868	JACPFX000000000	GD2018-4_B1_QB3_180703_Gemmatimonadetes_69_12	Gemmatimonadetes bacterium NC_groundwater_372_Ag_B-0.1um_69_12	2018-06-06	USA: California, Modesto	37.661915 N 121.114554 W	Ag	bulk	0.1 um
PRJNA640378	SAMN15434869	JACPFY000000000	GD2018-4_B1_QB3_180703_Genascibacteria_43_11	Candidatus Microgenomates bacterium NC_groundwater_373_Ag_B-0.1um_43_11	2018-06-06	USA: California, Modesto	37.661915 N 121.114554 W	Ag	bulk	0.1 um
PRJNA640378	SAMN15434870	JACPFZ000000000	GD2018-4_B1_QB3_180703_Gottesmanbacteria_46_9	Candidatus Gottesmanbacteria bacterium NC_groundwater_374_Ag_B-0.1um_46_9	2018-06-06	USA: California, Modesto	37.661915 N 121.114554 W	Ag	bulk	0.1 um
PRJNA640378	SAMN15434871	JACPGA000000000	GD2018-4_B1_QB3_180703_GWA2_Deltaproteobacteria_54_12_curated_55_8	Deltaproteobacteria bacterium NC_groundwater_375_Ag_B-0.1um_55_8	2018-06-06	USA: California, Modesto	37.661915 N 121.114554 W	Ag	bulk	0.1 um
PRJNA640378	SAMN15434872	JACPGB000000000	GD2018-4_B1_QB3_180703_GWB2_Deltaproteobacteria_55_19_curated_56_22	Deltaproteobacteria bacterium NC_groundwater_376_Ag_B-0.1um_56_22	2018-06-06	USA: California, Modesto	37.661915 N 121.114554 W	Ag	bulk	0.1 um
PRJNA640378	SAMN15434873	JACPGC000000000	GD2018-4_B1_QB3_180703_Harrisonbacteria_54_17	Candidatus Harrisonbacteria bacterium NC_groundwater_377_Ag_B-0.1um_54_17	2018-06-06	USA: California, Modesto	37.661915 N 121.114554 W	Ag	bulk	0.1 um
PRJNA640378	SAMN15434874	JACPGD000000000	GD2018-4_B1_QB3_180703_Hydrogenedentes_61_12	Candidatus Hydrogenedentes bacterium NC_groundwater_378_Ag_B-0.1um_61_12	2018-06-06	USA: California, Modesto	37.661915 N 121.114554 W	Ag	bulk	0.1 um
PRJNA640378	SAMN15434875	JACPGE000000000	GD2018-4_B1_QB3_180703_Hydrogenedentes_61_26	Candidatus Hydrogenedentes bacterium NC_groundwater_379_Ag_B-0.1um_61_26	2018-06-06	USA: California, Modesto	37.661915 N 121.114554 W	Ag	bulk	0.1 um
PRJNA640378	SAMN15434876	JACPGF000000000	GD2018-4_B1_QB3_180703_Ignavibacteriales_41_8	Ignavibacteriales bacterium NC_groundwater_380_Ag_B-0.1um_41_8	2018-06-06	USA: California, Modesto	37.661915 N 121.114554 W	Ag	bulk	0.1 um
PRJNA640378	SAMN15434877	JACPGG000000000	GD2018-4_B1_QB3_180703_Ignavibacteriales_46_8	Ignavibacteriales bacterium NC_groundwater_381_Ag_B-0.1um_46_8	2018-06-06	USA: California, Modesto	37.661915 N 121.114554 W	Ag	bulk	0.1 um
PRJNA640378	SAMN15434878	JACPGH000000000	GD2018-4_B1_QB3_180703_Kaiserbacteria_55_18	Candidatus Kaiserbacteria bacterium NC_groundwater_382_Ag_B-0.1um_55_18	2018-06-06	USA: California, Modesto	37.661915 N 121.114554 W	Ag	bulk	0.1 um
PRJNA640378	SAMN15434879	JACPGI000000000	GD2018-4_B1_QB3_180703_Katanobacteria_36_13	candidate division WWE3 bacterium NC_groundwater_383_Ag_B-0.1um_36_13	2018-06-06	USA: California, Modesto	37.661915 N 121.114554 W	Ag	bulk	0.1 um
PRJNA640378	SAMN15434880	JACPGJ000000000	GD2018-4_B1_QB3_180703_Kerfelbacteria_43_17	Candidatus Kerfeldbacteria bacterium NC_groundwater_384_Ag_B-0.1um_43_17	2018-06-06	USA: California, Modesto	37.661915 N 121.114554 W	Ag	bulk	0.1 um
PRJNA640378	SAMN15434881	JACPGK000000000	GD2018-4_B1_QB3_180703_Kerfelbacteria_43_29	Candidatus Kerfeldbacteria bacterium NC_groundwater_385_Ag_B-0.1um_43_29	2018-06-06	USA: California, Modesto	37.661915 N 121.114554 W	Ag	bulk	0.1 um
PRJNA640378	SAMN15434882	JACPGL000000000	GD2018-4_B1_QB3_180703_Kerfelbacteria_51_13	Candidatus Kerfeldbacteria bacterium NC_groundwater_386_Ag_B-0.1um_51_13	2018-06-06	USA: California, Modesto	37.661915 N 121.114554 W	Ag	bulk	0.1 um
PRJNA640378	SAMN15434883	JACPGM000000000	GD2018-4_B1_QB3_180703_Lentisphaerae_58_26	Lentisphaerae bacterium NC_groundwater_387_Ag_B-0.1um_58_26	2018-06-06	USA: California, Modesto	37.661915 N 121.114554 W	Ag	bulk	0.1 um
PRJNA640378	SAMN15434884	JACPGN000000000	GD2018-4_B1_QB3_180703_Lentisphaerae_59_22	Lentisphaerae bacterium NC_groundwater_388_Ag_B-0.1um_59_22	2018-06-06	USA: California, Modesto	37.661915 N 121.114554 W	Ag	bulk	0.1 um
PRJNA640378	SAMN15434886	JACPGO000000000	GD2018-4_B1_QB3_180703_Levybacteria_37_7	Candidatus Levybacteria bacterium NC_groundwater_390_Ag_B-0.1um_37_7	2018-06-06	USA: California, Modesto	37.661915 N 121.114554 W	Ag	bulk	0.1 um
PRJNA640378	SAMN15434887	JACPGP000000000	GD2018-4_B1_QB3_180703_Levybacteria_40_33_b	Candidatus Levybacteria bacterium NC_groundwater_391_Ag_B-0.1um_40_33	2018-06-06	USA: California, Modesto	37.661915 N 121.114554 W	Ag	bulk	0.1 um
PRJNA640378	SAMN15434888	JACPGQ000000000	GD2018-4_B1_QB3_180703_Levybacteria_43_10	Candidatus Levybacteria bacterium NC_groundwater_392_Ag_B-0.1um_43_10	2018-06-06	USA: California, Modesto	37.661915 N 121.114554 W	Ag	bulk	0.1 um
PRJNA640378	SAMN15434889	JACPGR000000000	GD2018-4_B1_QB3_180703_Magasanikbacteria_39_15	Candidatus Magasanikbacteria bacterium NC_groundwater_393_Ag_B-0.1um_39_15	2018-06-06	USA: California, Modesto	37.661915 N 121.114554 W	Ag	bulk	0.1 um
PRJNA640378	SAMN15434890	JACPGS000000000	GD2018-4_B1_QB3_180703_Magasanikbacteria_53_17	Candidatus Magasanikbacteria bacterium NC_groundwater_394_Ag_B-0.1um_53_17	2018-06-06	USA: California, Modesto	37.661915 N 121.114554 W	Ag	bulk	0.1 um
PRJNA640378	SAMN15434891	JACPGT000000000	GD2018-4_B1_QB3_180703_Micrarchaeota_58_13	Candidatus Micrarchaeota archaeon NC_groundwater_395_Ag_B-0.1um_58_13	2018-06-06	USA: California, Modesto	37.661915 N 121.114554 W	Ag	bulk	0.1 um
PRJNA640378	SAMN15434892	JACPGU000000000	GD2018-4_B1_QB3_180703_Microgenomates_42_16	Candidatus Microgenomates bacterium NC_groundwater_396_Ag_B-0.1um_42_16	2018-06-06	USA: California, Modesto	37.661915 N 121.114554 W	Ag	bulk	0.1 um
PRJNA640378	SAMN15434893	JACPGV000000000	GD2018-4_B1_QB3_180703_Moranbacteria_43_25	Candidatus Moranbacteria bacterium NC_groundwater_397_Ag_B-0.1um_43_25	2018-06-06	USA: California, Modesto	37.661915 N 121.114554 W	Ag	bulk	0.1 um
PRJNA640378	SAMN15434894	JACPGW000000000	GD2018-4_B1_QB3_180703_NC10_67_16	candidate division NC10 bacterium NC_groundwater_398_Ag_B-0.1um_67_16	2018-06-06	USA: California, Modesto	37.661915 N 121.114554 W	Ag	bulk	0.1 um
PRJNA640378	SAMN15434895	JACPGX000000000	GD2018-4_B1_QB3_180703_Nealsonbacteria_41_48	Candidatus Nealsonbacteria bacterium NC_groundwater_399_Ag_B-0.1um_41_48	2018-06-06	USA: California, Modesto	37.661915 N 121.114554 W	Ag	bulk	0.1 um
PRJNA640378	SAMN15434896	JACPGY000000000	GD2018-4_B1_QB3_180703_Omnitrophica_41_8	Candidatus Omnitrophica bacterium NC_groundwater_400_Ag_B-0.1um_41_8	2018-06-06	USA: California, Modesto	37.661915 N 121.114554 W	Ag	bulk	0.1 um
PRJNA640378	SAMN15434897	JACPGZ000000000	GD2018-4_B1_QB3_180703_Pacearchaeota_33_12	Candidatus Pacearchaeota archaeon NC_groundwater_401_Ag_B-0.1um_33_12	2018-06-06	USA: California, Modesto	37.661915 N 121.114554 W	Ag	bulk	0.1 um
PRJNA640378	SAMN15434898	JACPHA000000000	GD2018-4_B1_QB3_180703_Pacearchaeota_34_21	Candidatus Pacearchaeota archaeon NC_groundwater_402_Ag_B-0.1um_34_21	2018-06-06	USA: California, Modesto	37.661915 N 121.114554 W	Ag	bulk	0.1 um
PRJNA640378	SAMN15434899	JACPHB000000000	GD2018-4_B1_QB3_180703_Parcubacteria_39_20	Parcubacteria group bacterium NC_groundwater_403_Ag_B-0.1um_39_20	2018-06-06	USA: California, Modesto	37.661915 N 121.114554 W	Ag	bulk	0.1 um
PRJNA640378	SAMN15434900	JACPHC000000000	GD2018-4_B1_QB3_180703_Parcubacteria_40_17	Parcubacteria group bacterium NC_groundwater_404_Ag_B-0.1um_40_17	2018-06-06	USA: California, Modesto	37.661915 N 121.114554 W	Ag	bulk	0.1 um
PRJNA640378	SAMN15434901	JACPHD000000000	GD2018-4_B1_QB3_180703_Parcubacteria_41_14	Parcubacteria group bacterium NC_groundwater_405_Ag_B-0.1um_41_14	2018-06-06	USA: California, Modesto	37.661915 N 121.114554 W	Ag	bulk	0.1 um
PRJNA640378	SAMN15434902	JACPHE000000000	GD2018-4_B1_QB3_180703_Parcubacteria_45_11	Parcubacteria group bacterium NC_groundwater_406_Ag_B-0.1um_45_11	2018-06-06	USA: California, Modesto	37.661915 N 121.114554 W	Ag	bulk	0.1 um
PRJNA640378	SAMN15434903	JACPHF000000000	GD2018-4_B1_QB3_180703_Parcubacteria_51_9	Parcubacteria group bacterium NC_groundwater_407_Ag_B-0.1um_51_9	2018-06-06	USA: California, Modesto	37.661915 N 121.114554 W	Ag	bulk	0.1 um
PRJNA640378	SAMN15434904	JACPHG000000000	GD2018-4_B1_QB3_180703_Peregrinibacteria_37_11	Candidatus Peregrinibacteria bacterium NC_groundwater_408_Ag_B-0.1um_37_11	2018-06-06	USA: California, Modesto	37.661915 N 121.114554 W	Ag	bulk	0.1 um
PRJNA640378	SAMN15434905	JACPHH000000000	GD2018-4_B1_QB3_180703_Peregrinibacteria_39_11	Candidatus Peregrinibacteria bacterium NC_groundwater_409_Ag_B-0.1um_39_11	2018-06-06	USA: California, Modesto	37.661915 N 121.114554 W	Ag	bulk	0.1 um
PRJNA640378	SAMN15434906	JACPHI000000000	GD2018-4_B1_QB3_180703_Peregrinibacteria_50_7	Candidatus Peregrinibacteria bacterium NC_groundwater_410_Ag_B-0.1um_50_7	2018-06-06	USA: California, Modesto	37.661915 N 121.114554 W	Ag	bulk	0.1 um
PRJNA640378	SAMN15434907	JACPHJ000000000	GD2018-4_B1_QB3_180703_Planctomycetes_42_12	Planctomycetes bacterium NC_groundwater_411_Ag_B-0.1um_42_12	2018-06-06	USA: California, Modesto	37.661915 N 121.114554 W	Ag	bulk	0.1 um
PRJNA640378	SAMN15434908	JACPHK000000000	GD2018-4_B1_QB3_180703_Planctomycetia_58_6	Planctomycetia bacterium NC_groundwater_412_Ag_B-0.1um_58_6	2018-06-06	USA: California, Modesto	37.661915 N 121.114554 W	Ag	bulk	0.1 um
PRJNA640378	SAMN15434909	JACPHL000000000	GD2018-4_B1_QB3_180703_Rokubacteria_71_11	Candidatus Rokubacteria bacterium NC_groundwater_413_Ag_B-0.1um_71_11	2018-06-06	USA: California, Modesto	37.661915 N 121.114554 W	Ag	bulk	0.1 um
PRJNA640378	SAMN15434910	JACPHM000000000	GD2018-4_B1_QB3_180703_Rokubacteria_71_15	Candidatus Rokubacteria bacterium NC_groundwater_414_Ag_B-0.1um_71_15	2018-06-06	USA: California, Modesto	37.661915 N 121.114554 W	Ag	bulk	0.1 um
PRJNA640378	SAMN15434911	JACPHN000000000	GD2018-4_B1_QB3_180703_Schekmanbacteria_66_15	Candidatus Schekmanbacteria bacterium NC_groundwater_415_Ag_B-0.1um_66_15	2018-06-06	USA: California, Modesto	37.661915 N 121.114554 W	Ag	bulk	0.1 um
PRJNA640378	SAMN15434912	JACPHO000000000	GD2018-4_B1_QB3_180703_Shapirobacteria_40_33_a	Candidatus Shapirobacteria bacterium NC_groundwater_416_Ag_B-0.1um_40_33	2018-06-06	USA: California, Modesto	37.661915 N 121.114554 W	Ag	bulk	0.1 um
PRJNA640378	SAMN15434913	JACPHP000000000	GD2018-4_B1_QB3_180703_Spechtbacteria_44_47	Candidatus Spechtbacteria bacterium NC_groundwater_417_Ag_B-0.1um_44_47	2018-06-06	USA: California, Modesto	37.661915 N 121.114554 W	Ag	bulk	0.1 um
PRJNA640378	SAMN15434914	JACPHQ000000000	GD2018-4_B1_QB3_180703_Sungbacteria_45_10	Candidatus Sungbacteria bacterium NC_groundwater_418_Ag_B-0.1um_45_10	2018-06-06	USA: California, Modesto	37.661915 N 121.114554 W	Ag	bulk	0.1 um
PRJNA640378	SAMN15434915	JACPHR000000000	GD2018-4_B1_QB3_180703_Taylorbacteria_49_17	Candidatus Taylorbacteria bacterium NC_groundwater_419_Ag_B-0.1um_49_17	2018-06-06	USA: California, Modesto	37.661915 N 121.114554 W	Ag	bulk	0.1 um
PRJNA640378	SAMN15434916	JACPHS000000000	GD2018-4_B1_QB3_180703_Taylorbacteria_49_9	Candidatus Taylorbacteria bacterium NC_groundwater_420_Ag_B-0.1um_49_9	2018-06-06	USA: California, Modesto	37.661915 N 121.114554 W	Ag	bulk	0.1 um
PRJNA640378	SAMN15434917	JACPHT000000000	GD2018-4_B1_QB3_180703_Uhrbacteria_41_26	Candidatus Uhrbacteria bacterium NC_groundwater_421_Ag_B-0.1um_41_26	2018-06-06	USA: California, Modesto	37.661915 N 121.114554 W	Ag	bulk	0.1 um
PRJNA640378	SAMN15434918	JACPHU000000000	GD2018-4_B1_QB3_180703_Uhrbacteria_45_124	Candidatus Uhrbacteria bacterium NC_groundwater_422_Ag_B-0.1um_45_124	2018-06-06	USA: California, Modesto	37.661915 N 121.114554 W	Ag	bulk	0.1 um
PRJNA640378	SAMN15434919	JACPHV000000000	GD2018-4_B1_QB3_180703_Uhrbacteria_48_14	Candidatus Uhrbacteria bacterium NC_groundwater_423_Ag_B-0.1um_48_14	2018-06-06	USA: California, Modesto	37.661915 N 121.114554 W	Ag	bulk	0.1 um
PRJNA640378	SAMN15434920	JACPHW000000000	GD2018-4_B1_QB3_180703_Uhrbacteria_53_7	Candidatus Uhrbacteria bacterium NC_groundwater_424_Ag_B-0.1um_53_7	2018-06-06	USA: California, Modesto	37.661915 N 121.114554 W	Ag	bulk	0.1 um
PRJNA640378	SAMN15434921	JACPHX000000000	GD2018-4_B1_QB3_180703_Uhrbacteria_55_83	Candidatus Uhrbacteria bacterium NC_groundwater_425_Ag_B-0.1um_55_83	2018-06-06	USA: California, Modesto	37.661915 N 121.114554 W	Ag	bulk	0.1 um
PRJNA640378	SAMN15434922	JACPHY000000000	GD2018-4_B1_QB3_180703_Uhrbacteria_60_32	Candidatus Uhrbacteria bacterium NC_groundwater_426_Ag_B-0.1um_60_32	2018-06-06	USA: California, Modesto	37.661915 N 121.114554 W	Ag	bulk	0.1 um
PRJNA640378	SAMN15434923	JACPHZ000000000	GD2018-4_B1_QB3_180703_Verrucomicrobia_66_7	Opitutae bacterium NC_groundwater_427_Ag_B-0.1um_66_7	2018-06-06	USA: California, Modesto	37.661915 N 121.114554 W	Ag	bulk	0.1 um
PRJNA640378	SAMN15434924	JACPIA000000000	GD2018-4_B1_QB3_180703_Vogelbacteria_43_89	Candidatus Vogelbacteria bacterium NC_groundwater_428_Ag_B-0.1um_43_89	2018-06-06	USA: California, Modesto	37.661915 N 121.114554 W	Ag	bulk	0.1 um
PRJNA640378	SAMN15434925	JACPIB000000000	GD2018-4_B1_QB3_180703_Wildermuthbacteria_45_8	Candidatus Wildermuthbacteria bacterium NC_groundwater_429_Ag_B-0.1um_45_8	2018-06-06	USA: California, Modesto	37.661915 N 121.114554 W	Ag	bulk	0.1 um
PRJNA640378	SAMN15434926	JACPIC000000000	GD2018-4_B1_QB3_180703_Wildermuthbacteria_47_9	Candidatus Wildermuthbacteria bacterium NC_groundwater_430_Ag_B-0.1um_47_9	2018-06-06	USA: California, Modesto	37.661915 N 121.114554 W	Ag	bulk	0.1 um
PRJNA640378	SAMN15434927	JACPID000000000	GD2018-4_B1_QB3_180703_Woesearchaeota_31_17	Candidatus Woesearchaeota archaeon NC_groundwater_431_Ag_B-0.1um_31_17	2018-06-06	USA: California, Modesto	37.661915 N 121.114554 W	Ag	bulk	0.1 um
PRJNA640378	SAMN15434928	JACPIE000000000	GD2018-4_B1_QB3_180703_Woesearchaeota_40_22	Candidatus Woesearchaeota archaeon NC_groundwater_432_Ag_B-0.1um_40_22	2018-06-06	USA: California, Modesto	37.661915 N 121.114554 W	Ag	bulk	0.1 um
PRJNA640378	SAMN15434929	JACPIF000000000	GD2018-4_B1_QB3_180703_Woesearchaeota_44_11	Candidatus Woesearchaeota archaeon NC_groundwater_433_Ag_B-0.1um_44_11	2018-06-06	USA: California, Modesto	37.661915 N 121.114554 W	Ag	bulk	0.1 um
PRJNA640378	SAMN15434930	JACPIG000000000	GD2018-4_B1_QB3_180703_Woesearchaeota_47_10	Candidatus Woesearchaeota archaeon NC_groundwater_434_Ag_B-0.1um_47_10	2018-06-06	USA: California, Modesto	37.661915 N 121.114554 W	Ag	bulk	0.1 um
PRJNA640378	SAMN15434931	JACPIH000000000	GD2018-4_B1_QB3_180703_Woesearchaeota_47_15	Candidatus Woesearchaeota archaeon NC_groundwater_435_Ag_B-0.1um_47_15	2018-06-06	USA: California, Modesto	37.661915 N 121.114554 W	Ag	bulk	0.1 um
PRJNA640378	SAMN15434932	JACPII000000000	GD2018-4_B1_QB3_180703_Woesearchaeota_47_15_b	Candidatus Woesearchaeota archaeon NC_groundwater_436_Ag_B-0.1um_47_15	2018-06-06	USA: California, Modesto	37.661915 N 121.114554 W	Ag	bulk	0.1 um
PRJNA640378	SAMN15434933	JACPIJ000000000	GD2018-4_B1_QB3_180703_Woesearchaeota_48_22	Candidatus Woesearchaeota archaeon NC_groundwater_437_Ag_B-0.1um_48_22	2018-06-06	USA: California, Modesto	37.661915 N 121.114554 W	Ag	bulk	0.1 um
PRJNA640378	SAMN15434934	JACPIK000000000	GD2018-4_B1_QB3_180703_Woesearchaeota-I_39_47	Candidatus Woesearchaeota archaeon NC_groundwater_438_Ag_B-0.1um_39_47	2018-06-06	USA: California, Modesto	37.661915 N 121.114554 W	Ag	bulk	0.1 um
PRJNA640378	SAMN15434935	JACPIL000000000	GD2018-4_B1_QB3_180703_Woesearchaeota-I_39_9	Candidatus Woesearchaeota archaeon NC_groundwater_439_Ag_B-0.1um_39_9	2018-06-06	USA: California, Modesto	37.661915 N 121.114554 W	Ag	bulk	0.1 um
PRJNA640378	SAMN15434936	JACPIM000000000	GD2018-4_B1_QB3_180703_Woesearchaeota-II_30_18	Candidatus Woesearchaeota archaeon NC_groundwater_440_Ag_B-0.1um_30_18	2018-06-06	USA: California, Modesto	37.661915 N 121.114554 W	Ag	bulk	0.1 um
PRJNA640378	SAMN15434937	JACPIN000000000	GD2018-4_B1_QB3_180703_Woesearchaeota-II_35_15	Candidatus Woesearchaeota archaeon NC_groundwater_441_Ag_B-0.1um_35_15	2018-06-06	USA: California, Modesto	37.661915 N 121.114554 W	Ag	bulk	0.1 um
PRJNA640378	SAMN15434939	JACPIO000000000	GD2018-4_B1_QB3_180703_Wolfebacteria_44_15	Candidatus Wolfebacteria bacterium NC_groundwater_443_Ag_B-0.1um_44_15	2018-06-06	USA: California, Modesto	37.661915 N 121.114554 W	Ag	bulk	0.1 um
PRJNA640378	SAMN15434940	JACPIP000000000	GD2018-4_B1_Rokubacteria_68_10	Candidatus Rokubacteria bacterium NC_groundwater_444_Ag_B-0.1um_68_10	2018-06-06	USA: California, Modesto	37.661915 N 121.114554 W	Ag	bulk	0.1 um
PRJNA640378	SAMN15434941	JACPIQ000000000	GD2018-4_B1_Rokubacteria_71_19	Candidatus Rokubacteria bacterium NC_groundwater_445_Ag_B-0.1um_71_19	2018-06-06	USA: California, Modesto	37.661915 N 121.114554 W	Ag	bulk	0.1 um
PRJNA640378	SAMN15434942	JACPIR000000000	GD2018-4_B1_Rokubacteria_72_16	Candidatus Rokubacteria bacterium NC_groundwater_446_Ag_B-0.1um_72_16	2018-06-06	USA: California, Modesto	37.661915 N 121.114554 W	Ag	bulk	0.1 um
PRJNA640378	SAMN15434943	JACPIS000000000	GD2018-4_B1_Verrucomicrobia_66_19	Opitutae bacterium NC_groundwater_447_Ag_B-0.1um_66_19	2018-06-06	USA: California, Modesto	37.661915 N 121.114554 W	Ag	bulk	0.1 um
PRJNA640378	SAMN15434944	JACPIT000000000	GD2018-4_B1_Verrucomicrobia_66_33	Opitutae bacterium NC_groundwater_448_Ag_B-0.1um_66_33	2018-06-06	USA: California, Modesto	37.661915 N 121.114554 W	Ag	bulk	0.1 um
PRJNA640378	SAMN15434945	JACPIU000000000	Genasci_Feb2018_Oligoflexia_43_11	Bdellovibrio sp. NC_groundwater_449_Ag_S-0.1um_43_11	2018-02-22	USA: California, Modesto	37.661915 N 121.114554 W	Ag	serial size	0.1 um
PRJNA640378	SAMN15434946	JACPIV000000000	Genasci_Feb2018_S34_3B_Azambacteria_55_6	Candidatus Azambacteria bacterium NC_groundwater_450_Ag_B-0.1um_55_6	2018-02-22	USA: California, Modesto	37.661915 N 121.114554 W	Ag	bulk	0.1 um
PRJNA640378	SAMN15434947	JACPIW000000000	Genasci_Feb2018_S34_3B_Betaproteobacteria_66_6	Betaproteobacteria bacterium NC_groundwater_451_Ag_B-0.1um_66_6	2018-02-22	USA: California, Modesto	37.661915 N 121.114554 W	Ag	bulk	0.1 um
PRJNA640378	SAMN15434948	JACPIX000000000	Genasci_Feb2018_S34_3B_Colwellbacteria_46_12	Candidatus Colwellbacteria bacterium NC_groundwater_452_Ag_B-0.1um_46_12	2018-02-22	USA: California, Modesto	37.661915 N 121.114554 W	Ag	bulk	0.1 um
PRJNA640378	SAMN15434949	JACPIY000000000	Genasci_Feb2018_S34_3B_Deltaproteobacteria_42_10	Deltaproteobacteria bacterium NC_groundwater_453_Ag_B-0.1um_42_10	2018-02-22	USA: California, Modesto	37.661915 N 121.114554 W	Ag	bulk	0.1 um
PRJNA640378	SAMN15434950	JACPIZ000000000	Genasci_Feb2018_S34_3B_Deltaproteobacteria_51_6	Deltaproteobacteria bacterium NC_groundwater_454_Ag_B-0.1um_51_6	2018-02-22	USA: California, Modesto	37.661915 N 121.114554 W	Ag	bulk	0.1 um
PRJNA640378	SAMN15434951	JACPJA000000000	Genasci_Feb2018_S34_3B_Deltaproteobacteria_57_9	Deltaproteobacteria bacterium NC_groundwater_455_Ag_B-0.1um_57_9	2018-02-22	USA: California, Modesto	37.661915 N 121.114554 W	Ag	bulk	0.1 um
PRJNA640378	SAMN15434952	JACPJB000000000	Genasci_Feb2018_S34_3B_Deltaproteobacteria_60_13	Deltaproteobacteria bacterium NC_groundwater_456_Ag_B-0.1um_60_13	2018-02-22	USA: California, Modesto	37.661915 N 121.114554 W	Ag	bulk	0.1 um
PRJNA640378	SAMN15434953	JACPJC000000000	Genasci_Feb2018_S34_3B_Diapherotrites_46_10	Candidatus Diapherotrites archaeon NC_groundwater_457_Ag_B-0.1um_46_10	2018-02-22	USA: California, Modesto	37.661915 N 121.114554 W	Ag	bulk	0.1 um
PRJNA640378	SAMN15434954	JACPJD000000000	Genasci_Feb2018_S34_3B_Gemmatimonadetes_69_7	Gemmatimonadetes bacterium NC_groundwater_458_Ag_B-0.1um_69_7	2018-02-22	USA: California, Modesto	37.661915 N 121.114554 W	Ag	bulk	0.1 um
PRJNA640378	SAMN15434955	JACPJE000000000	Genasci_Feb2018_S34_3B_Latescibacteria-like_64_11	Candidatus Latescibacteria bacterium NC_groundwater_459_Ag_B-0.1um_64_11	2018-02-22	USA: California, Modesto	37.661915 N 121.114554 W	Ag	bulk	0.1 um
PRJNA640378	SAMN15434956	JACPJF000000000	Genasci_Feb2018_S34_3B_NC10_68_8	candidate division NC10 bacterium NC_groundwater_460_Ag_B-0.1um_68_8	2018-02-22	USA: California, Modesto	37.661915 N 121.114554 W	Ag	bulk	0.1 um
PRJNA640378	SAMN15434957	JACPJG000000000	Genasci_Feb2018_S34_3B_Niyogibacteria_46_10	Candidatus Niyogibacteria bacterium NC_groundwater_461_Ag_B-0.1um_46_10	2018-02-22	USA: California, Modesto	37.661915 N 121.114554 W	Ag	bulk	0.1 um
PRJNA640378	SAMN15434958	JACPJH000000000	Genasci_Feb2018_S34_3B_Omnitrophica_63_8	Candidatus Omnitrophica bacterium NC_groundwater_462_Ag_B-0.1um_63_8	2018-02-22	USA: California, Modesto	37.661915 N 121.114554 W	Ag	bulk	0.1 um
PRJNA640378	SAMN15434959	JACPJI000000000	Genasci_Feb2018_S34_3B_Peregrinibacteria_56_7	Candidatus Peregrinibacteria bacterium NC_groundwater_463_Ag_B-0.1um_56_7	2018-02-22	USA: California, Modesto	37.661915 N 121.114554 W	Ag	bulk	0.1 um
PRJNA640378	SAMN15434960	JACPJJ000000000	Genasci_Feb2018_S34_3B_Planctomycetes_38_350	Planctomycetes bacterium NC_groundwater_464_Ag_B-0.1um_38_350	2018-02-22	USA: California, Modesto	37.661915 N 121.114554 W	Ag	bulk	0.1 um
PRJNA640378	SAMN15434961	JACPJK000000000	Genasci_Feb2018_S34_3B_Planctomycetes_42_7	Planctomycetes bacterium NC_groundwater_465_Ag_B-0.1um_42_7	2018-02-22	USA: California, Modesto	37.661915 N 121.114554 W	Ag	bulk	0.1 um
PRJNA640378	SAMN15434962	JACPJL000000000	Genasci_Feb2018_S34_3B_Planctomycetes_43_26	Planctomycetes bacterium NC_groundwater_466_Ag_B-0.1um_43_26	2018-02-22	USA: California, Modesto	37.661915 N 121.114554 W	Ag	bulk	0.1 um
PRJNA640378	SAMN15434964	JACPJM000000000	Genasci_Feb2018_S34_3B_Rokubacteria_68_6	Candidatus Rokubacteria bacterium NC_groundwater_468_Ag_B-0.1um_68_6	2018-02-22	USA: California, Modesto	37.661915 N 121.114554 W	Ag	bulk	0.1 um
PRJNA640378	SAMN15434965	JACPJN000000000	Genasci_Feb2018_S34_3B_Uhrbacteria_52_25	Candidatus Uhrbacteria bacterium NC_groundwater_469_Ag_B-0.1um_52_25	2018-02-22	USA: California, Modesto	37.661915 N 121.114554 W	Ag	bulk	0.1 um
PRJNA640378	SAMN15434966	JACPJO000000000	Genasci_Feb2018_S34_3B_Uhrbacteria_55_15	Candidatus Uhrbacteria bacterium NC_groundwater_470_Ag_B-0.1um_55_15	2018-02-22	USA: California, Modesto	37.661915 N 121.114554 W	Ag	bulk	0.1 um
PRJNA640378	SAMN15434967	JACPJP000000000	Genasci_Feb2018_S34_3B_Woesearchaeota_36_15	Candidatus Woesearchaeota archaeon NC_groundwater_471_Ag_B-0.1um_36_15	2018-02-22	USA: California, Modesto	37.661915 N 121.114554 W	Ag	bulk	0.1 um
PRJNA640378	SAMN15434968	JACPJQ000000000	Genasci_Feb2018_S34_3B_Woesearchaeota_38_40	Candidatus Woesearchaeota archaeon NC_groundwater_472_Ag_B-0.1um_38_40	2018-02-22	USA: California, Modesto	37.661915 N 121.114554 W	Ag	bulk	0.1 um
PRJNA640378	SAMN15434969	JACPJR000000000	Genasci_Feb2018_S34_3B_Woesearchaeota_40_14	Candidatus Woesearchaeota archaeon NC_groundwater_473_Ag_B-0.1um_40_14	2018-02-22	USA: California, Modesto	37.661915 N 121.114554 W	Ag	bulk	0.1 um
PRJNA640378	SAMN15434970	JACPJS000000000	Genasci_Feb2018_S35_SO-1_Aenigmarchaeota_38_10	Candidatus Aenigmarchaeota archaeon NC_groundwater_474_Ag_S-0.1um_38_10	2018-02-22	USA: California, Modesto	37.661915 N 121.114554 W	Ag	serial size	0.1 um
PRJNA640378	SAMN15434971	JACPJT000000000	Genasci_Feb2018_S35_SO-1_Aenigmarchaeota_40_10	Candidatus Aenigmarchaeota archaeon NC_groundwater_475_Ag_S-0.1um_40_10	2018-02-22	USA: California, Modesto	37.661915 N 121.114554 W	Ag	serial size	0.1 um
PRJNA640378	SAMN15434972	JACPJU000000000	Genasci_Feb2018_S35_SO-1_Aenigmarchaeota_40_17	Candidatus Aenigmarchaeota archaeon NC_groundwater_476_Ag_S-0.1um_40_17	2018-02-22	USA: California, Modesto	37.661915 N 121.114554 W	Ag	serial size	0.1 um
PRJNA640378	SAMN15434973	JACPJV000000000	Genasci_Feb2018_S35_SO-1_Aenigmarchaeota_46_11	Candidatus Aenigmarchaeota archaeon NC_groundwater_477_Ag_S-0.1um_46_11	2018-02-22	USA: California, Modesto	37.661915 N 121.114554 W	Ag	serial size	0.1 um
PRJNA640378	SAMN15434974	JACPJW000000000	Genasci_Feb2018_S35_SO-1_Aenigmarchaeota_47_21	Candidatus Aenigmarchaeota archaeon NC_groundwater_478_Ag_S-0.1um_47_21	2018-02-22	USA: California, Modesto	37.661915 N 121.114554 W	Ag	serial size	0.1 um
PRJNA640378	SAMN15434975	JACPJX000000000	Genasci_Feb2018_S35_SO-1_Aenigmarchaeota_50_8	Candidatus Aenigmarchaeota archaeon NC_groundwater_479_Ag_S-0.1um_50_8	2018-02-22	USA: California, Modesto	37.661915 N 121.114554 W	Ag	serial size	0.1 um
PRJNA640378	SAMN15434976	JACPJY000000000	Genasci_Feb2018_S35_SO-1_Alphaproteobacteria_66_12	Rhodospirillales bacterium NC_groundwater_480_Ag_S-0.1um_66_12	2018-02-22	USA: California, Modesto	37.661915 N 121.114554 W	Ag	serial size	0.1 um
PRJNA640378	SAMN15434977	JACPJZ000000000	Genasci_Feb2018_S35_SO-1_Amesbacteria_48_9	Candidatus Amesbacteria bacterium NC_groundwater_481_Ag_S-0.1um_48_9	2018-02-22	USA: California, Modesto	37.661915 N 121.114554 W	Ag	serial size	0.1 um
PRJNA640378	SAMN15434978	JACPKA000000000	Genasci_Feb2018_S35_SO-1_Azambacteria_56_20	Candidatus Azambacteria bacterium NC_groundwater_482_Ag_S-0.1um_56_20	2018-02-22	USA: California, Modesto	37.661915 N 121.114554 W	Ag	serial size	0.1 um
PRJNA640378	SAMN15434979	JACPKB000000000	Genasci_Feb2018_S35_SO-1_Berkelbacteria_44_9	Candidatus Berkelbacteria bacterium NC_groundwater_483_Ag_S-0.1um_44_9	2018-02-22	USA: California, Modesto	37.661915 N 121.114554 W	Ag	serial size	0.1 um
PRJNA640378	SAMN15434980	JACPKC000000000	Genasci_Feb2018_S35_SO-1_Berkelbacteria_48_23	Candidatus Berkelbacteria bacterium NC_groundwater_484_Ag_S-0.1um_48_23	2018-02-22	USA: California, Modesto	37.661915 N 121.114554 W	Ag	serial size	0.1 um
PRJNA640378	SAMN15434981	JACPKD000000000	Genasci_Feb2018_S35_SO-1_Blackburnbacteria_43_8	Candidatus Blackburnbacteria bacterium NC_groundwater_485_Ag_S-0.1um_43_8	2018-02-22	USA: California, Modesto	37.661915 N 121.114554 W	Ag	serial size	0.1 um
PRJNA640378	SAMN15434982	JACPKE000000000	Genasci_Feb2018_S35_SO-1_Brennerbacteria_40_11	Candidatus Brennerbacteria bacterium NC_groundwater_486_Ag_S-0.1um_40_11	2018-02-22	USA: California, Modesto	37.661915 N 121.114554 W	Ag	serial size	0.1 um
PRJNA640378	SAMN15434983	JACPKF000000000	Genasci_Feb2018_S35_SO-1_Candidatus_Saccharibacteria_46_12	Candidatus Saccharibacteria bacterium NC_groundwater_487_Ag_S-0.1um_46_12	2018-02-22	USA: California, Modesto	37.661915 N 121.114554 W	Ag	serial size	0.1 um
PRJNA640378	SAMN15434984	JACPKG000000000	Genasci_Feb2018_S35_SO-1_Candidatus_Saccharibacteria_47_11	Candidatus Saccharibacteria bacterium NC_groundwater_488_Ag_S-0.1um_47_11	2018-02-22	USA: California, Modesto	37.661915 N 121.114554 W	Ag	serial size	0.1 um
PRJNA640378	SAMN15434985	JACPKH000000000	Genasci_Feb2018_S35_SO-1_Colwellbacteria_47_11	Candidatus Colwellbacteria bacterium NC_groundwater_489_Ag_S-0.1um_47_11	2018-02-22	USA: California, Modesto	37.661915 N 121.114554 W	Ag	serial size	0.1 um
PRJNA640378	SAMN15434986	JACPKI000000000	Genasci_Feb2018_S35_SO-1_Colwellbacteria_47_7	Candidatus Colwellbacteria bacterium NC_groundwater_490_Ag_S-0.1um_47_7	2018-02-22	USA: California, Modesto	37.661915 N 121.114554 W	Ag	serial size	0.1 um
PRJNA640378	SAMN15434987	JACPKJ000000000	Genasci_Feb2018_S35_SO-1_Curtissbacteria_42_6	Candidatus Curtissbacteria bacterium NC_groundwater_491_Ag_S-0.1um_42_6	2018-02-22	USA: California, Modesto	37.661915 N 121.114554 W	Ag	serial size	0.1 um
PRJNA640378	SAMN15434988	JACPKK000000000	Genasci_Feb2018_S35_SO-1_Curtissbacteria_45_10	Candidatus Curtissbacteria bacterium NC_groundwater_492_Ag_S-0.1um_45_10	2018-02-22	USA: California, Modesto	37.661915 N 121.114554 W	Ag	serial size	0.1 um
PRJNA640378	SAMN15434989	JACPKL000000000	Genasci_Feb2018_S35_SO-1_Daviesbacteria_36_17	Candidatus Daviesbacteria bacterium NC_groundwater_493_Ag_S-0.1um_36_17	2018-02-22	USA: California, Modesto	37.661915 N 121.114554 W	Ag	serial size	0.1 um
PRJNA640378	SAMN15434990	JACPKM000000000	Genasci_Feb2018_S35_SO-1_Daviesbacteria_37_28	Candidatus Daviesbacteria bacterium NC_groundwater_494_Ag_S-0.1um_37_28	2018-02-22	USA: California, Modesto	37.661915 N 121.114554 W	Ag	serial size	0.1 um
PRJNA640378	SAMN15434991	JACPKN000000000	Genasci_Feb2018_S35_SO-1_Daviesbacteria_37_8	Candidatus Daviesbacteria bacterium NC_groundwater_495_Ag_S-0.1um_37_8	2018-02-22	USA: California, Modesto	37.661915 N 121.114554 W	Ag	serial size	0.1 um
PRJNA640378	SAMN15434992	JACPKO000000000	Genasci_Feb2018_S35_SO-1_Daviesbacteria_39_16	Candidatus Daviesbacteria bacterium NC_groundwater_496_Ag_S-0.1um_39_16	2018-02-22	USA: California, Modesto	37.661915 N 121.114554 W	Ag	serial size	0.1 um
PRJNA640378	SAMN15434994	JACPKP000000000	Genasci_Feb2018_S35_SO-1_Daviesbacteria_40_17	Candidatus Daviesbacteria bacterium NC_groundwater_498_Ag_S-0.1um_40_17	2018-02-22	USA: California, Modesto	37.661915 N 121.114554 W	Ag	serial size	0.1 um
PRJNA640378	SAMN15434995	JACPKQ000000000	Genasci_Feb2018_S35_SO-1_Deltaproteobacteria_36_10	Deltaproteobacteria bacterium NC_groundwater_499_Ag_S-0.1um_36_10	2018-02-22	USA: California, Modesto	37.661915 N 121.114554 W	Ag	serial size	0.1 um
PRJNA640378	SAMN15434996	JACPKR000000000	Genasci_Feb2018_S35_SO-1_Deltaproteobacteria_48_30	Deltaproteobacteria bacterium NC_groundwater_500_Ag_S-0.1um_48_30	2018-02-22	USA: California, Modesto	37.661915 N 121.114554 W	Ag	serial size	0.1 um
PRJNA640378	SAMN15434997	JACPKS000000000	Genasci_Feb2018_S35_SO-1_Deltaproteobacteria_58_17	Deltaproteobacteria bacterium NC_groundwater_501_Ag_S-0.1um_58_17	2018-02-22	USA: California, Modesto	37.661915 N 121.114554 W	Ag	serial size	0.1 um
PRJNA640378	SAMN15434998	JACPKT000000000	Genasci_Feb2018_S35_SO-1_Diapherotrites_40_6	Candidatus Diapherotrites archaeon NC_groundwater_502_Ag_S-0.1um_40_6	2018-02-22	USA: California, Modesto	37.661915 N 121.114554 W	Ag	serial size	0.1 um
PRJNA640378	SAMN15434999	JACPKU000000000	Genasci_Feb2018_S35_SO-1_Doudnabacteria_46_13	Candidatus Doudnabacteria bacterium NC_groundwater_503_Ag_S-0.1um_46_13	2018-02-22	USA: California, Modesto	37.661915 N 121.114554 W	Ag	serial size	0.1 um
PRJNA640378	SAMN15435000	JACPKV000000000	Genasci_Feb2018_S35_SO-1_Gemmatimonadetes_69_7	Gemmatimonadetes bacterium NC_groundwater_504_Ag_S-0.1um_69_7	2018-02-22	USA: California, Modesto	37.661915 N 121.114554 W	Ag	serial size	0.1 um
PRJNA640378	SAMN15435001	JACPKW000000000	Genasci_Feb2018_S35_SO-1_Giovannonibacteria_43_101	Candidatus Giovannonibacteria bacterium NC_groundwater_505_Ag_S-0.1um_43_101	2018-02-22	USA: California, Modesto	37.661915 N 121.114554 W	Ag	serial size	0.1 um
PRJNA640378	SAMN15435002	JACPKX000000000	Genasci_Feb2018_S35_SO-1_Gottesmanbacteria_39_27	Candidatus Gottesmanbacteria bacterium NC_groundwater_506_Ag_S-0.1um_39_27	2018-02-22	USA: California, Modesto	37.661915 N 121.114554 W	Ag	serial size	0.1 um
PRJNA640378	SAMN15435003	JACPKY000000000	Genasci_Feb2018_S35_SO-1_Gottesmanbacteria_40_14	Candidatus Gottesmanbacteria bacterium NC_groundwater_507_Ag_S-0.1um_40_14	2018-02-22	USA: California, Modesto	37.661915 N 121.114554 W	Ag	serial size	0.1 um
PRJNA640378	SAMN15435004	JACPKZ000000000	Genasci_Feb2018_S35_SO-1_Harrisonbacteria_54_15	Candidatus Harrisonbacteria bacterium NC_groundwater_508_Ag_S-0.1um_54_15	2018-02-22	USA: California, Modesto	37.661915 N 121.114554 W	Ag	serial size	0.1 um
PRJNA640378	SAMN15435005	JACPLA000000000	Genasci_Feb2018_S35_SO-1_Ignavibacteriales_53_10	Ignavibacteriales bacterium NC_groundwater_509_Ag_S-0.1um_53_10	2018-02-22	USA: California, Modesto	37.661915 N 121.114554 W	Ag	serial size	0.1 um
PRJNA640378	SAMN15435006	JACPLB000000000	Genasci_Feb2018_S35_SO-1_Kaiserbacteria_48_15	Candidatus Kaiserbacteria bacterium NC_groundwater_510_Ag_S-0.1um_48_15	2018-02-22	USA: California, Modesto	37.661915 N 121.114554 W	Ag	serial size	0.1 um
PRJNA640378	SAMN15435007	JACPLC000000000	Genasci_Feb2018_S35_SO-1_Kaiserbacteria_54_12	Candidatus Kaiserbacteria bacterium NC_groundwater_511_Ag_S-0.1um_54_12	2018-02-22	USA: California, Modesto	37.661915 N 121.114554 W	Ag	serial size	0.1 um
PRJNA640378	SAMN15435008	JACPLD000000000	Genasci_Feb2018_S35_SO-1_Kaiserbacteria_55_27	Candidatus Kaiserbacteria bacterium NC_groundwater_512_Ag_S-0.1um_55_27	2018-02-22	USA: California, Modesto	37.661915 N 121.114554 W	Ag	serial size	0.1 um
PRJNA640378	SAMN15435009	JACPLE000000000	Genasci_Feb2018_S35_SO-1_Katanobacteria_47_10	candidate division WWE3 bacterium NC_groundwater_513_Ag_S-0.1um_47_10	2018-02-22	USA: California, Modesto	37.661915 N 121.114554 W	Ag	serial size	0.1 um
PRJNA640378	SAMN15435010	JACPLF000000000	Genasci_Feb2018_S35_SO-1_Levybacteria_37_12	Candidatus Levybacteria bacterium NC_groundwater_514_Ag_S-0.1um_37_12	2018-02-22	USA: California, Modesto	37.661915 N 121.114554 W	Ag	serial size	0.1 um
PRJNA640378	SAMN15435011	JACPLG000000000	Genasci_Feb2018_S35_SO-1_Levybacteria_38_10	Candidatus Levybacteria bacterium NC_groundwater_515_Ag_S-0.1um_38_10	2018-02-22	USA: California, Modesto	37.661915 N 121.114554 W	Ag	serial size	0.1 um
PRJNA640378	SAMN15435012	JACPLH000000000	Genasci_Feb2018_S35_SO-1_Levybacteria_41_102	Candidatus Levybacteria bacterium NC_groundwater_516_Ag_S-0.1um_41_102	2018-02-22	USA: California, Modesto	37.661915 N 121.114554 W	Ag	serial size	0.1 um
PRJNA640378	SAMN15435013	JACPLI000000000	Genasci_Feb2018_S35_SO-1_Liptonbacteria_55_12	Candidatus Liptonbacteria bacterium NC_groundwater_517_Ag_S-0.1um_55_12	2018-02-22	USA: California, Modesto	37.661915 N 121.114554 W	Ag	serial size	0.1 um
PRJNA640378	SAMN15435014	JACPLJ000000000	Genasci_Feb2018_S35_SO-1_Microgenomates_41_18	Candidatus Microgenomates bacterium NC_groundwater_518_Ag_S-0.1um_41_18	2018-02-22	USA: California, Modesto	37.661915 N 121.114554 W	Ag	serial size	0.1 um
PRJNA640378	SAMN15435015	JACPLK000000000	Genasci_Feb2018_S35_SO-1_Montesolbacteria_56_14	Candidatus Parcubacteria bacterium NC_groundwater_519_Ag_S-0.1um_56_14	2018-02-22	USA: California, Modesto	37.661915 N 121.114554 W	Ag	serial size	0.1 um
PRJNA640378	SAMN15435016	JACPLL000000000	Genasci_Feb2018_S35_SO-1_Montesolbacteria_58_7	Candidatus Parcubacteria bacterium NC_groundwater_520_Ag_S-0.1um_58_7	2018-02-22	USA: California, Modesto	37.661915 N 121.114554 W	Ag	serial size	0.1 um
PRJNA640378	SAMN15435017	JACPLM000000000	Genasci_Feb2018_S35_SO-1_Nealsonbacteria_41_10	Candidatus Nealsonbacteria bacterium NC_groundwater_521_Ag_S-0.1um_41_10	2018-02-22	USA: California, Modesto	37.661915 N 121.114554 W	Ag	serial size	0.1 um
PRJNA640378	SAMN15435018	JACPLN000000000	Genasci_Feb2018_S35_SO-1_Nealsonbacteria_41_12	Candidatus Nealsonbacteria bacterium NC_groundwater_522_Ag_S-0.1um_41_12	2018-02-22	USA: California, Modesto	37.661915 N 121.114554 W	Ag	serial size	0.1 um
PRJNA640378	SAMN15435019	JACPLO000000000	Genasci_Feb2018_S35_SO-1_Niyogibacteria_41_12	Candidatus Niyogibacteria bacterium NC_groundwater_523_Ag_S-0.1um_41_12	2018-02-22	USA: California, Modesto	37.661915 N 121.114554 W	Ag	serial size	0.1 um
PRJNA640378	SAMN15435020	JACPLP000000000	Genasci_Feb2018_S35_SO-1_Nomurabacteria_39_12	Candidatus Nomurabacteria bacterium NC_groundwater_524_Ag_S-0.1um_39_12	2018-02-22	USA: California, Modesto	37.661915 N 121.114554 W	Ag	serial size	0.1 um
PRJNA640378	SAMN15435021	JACPLQ000000000	Genasci_Feb2018_S35_SO-1_Nomurabacteria_41_10	Candidatus Nomurabacteria bacterium NC_groundwater_525_Ag_S-0.1um_41_10	2018-02-22	USA: California, Modesto	37.661915 N 121.114554 W	Ag	serial size	0.1 um
PRJNA640378	SAMN15435022	JACPLR000000000	Genasci_Feb2018_S35_SO-1_Pacearchaeota_30_12	Candidatus Pacearchaeota archaeon NC_groundwater_526_Ag_S-0.1um_30_12	2018-02-22	USA: California, Modesto	37.661915 N 121.114554 W	Ag	serial size	0.1 um
PRJNA640378	SAMN15435023	JACPLS000000000	Genasci_Feb2018_S35_SO-1_Pacearchaeota_31_8	Candidatus Pacearchaeota archaeon NC_groundwater_527_Ag_S-0.1um_31_8	2018-02-22	USA: California, Modesto	37.661915 N 121.114554 W	Ag	serial size	0.1 um
PRJNA640378	SAMN15435024	JACPLT000000000	Genasci_Feb2018_S35_SO-1_Pacearchaeota_33_10_a	Candidatus Pacearchaeota archaeon NC_groundwater_528_Ag_S-0.1um_33_10	2018-02-22	USA: California, Modesto	37.661915 N 121.114554 W	Ag	serial size	0.1 um
PRJNA640378	SAMN15435025	JACPLU000000000	Genasci_Feb2018_S35_SO-1_Parcubacteria_38_18	Parcubacteria group bacterium NC_groundwater_529_Ag_S-0.1um_38_18	2018-02-22	USA: California, Modesto	37.661915 N 121.114554 W	Ag	serial size	0.1 um
PRJNA640378	SAMN15435026	JACPLV000000000	Genasci_Feb2018_S35_SO-1_Parcubacteria_39_8	Parcubacteria group bacterium NC_groundwater_530_Ag_S-0.1um_39_8	2018-02-22	USA: California, Modesto	37.661915 N 121.114554 W	Ag	serial size	0.1 um
PRJNA640378	SAMN15435027	JACPLW000000000	Genasci_Feb2018_S35_SO-1_Parcubacteria_41_15	Parcubacteria group bacterium NC_groundwater_531_Ag_S-0.1um_41_15	2018-02-22	USA: California, Modesto	37.661915 N 121.114554 W	Ag	serial size	0.1 um
PRJNA640378	SAMN15435028	JACPLX000000000	Genasci_Feb2018_S35_SO-1_Parcubacteria_46_10	Parcubacteria group bacterium NC_groundwater_532_Ag_S-0.1um_46_10	2018-02-22	USA: California, Modesto	37.661915 N 121.114554 W	Ag	serial size	0.1 um
PRJNA640378	SAMN15435029	JACPLY000000000	Genasci_Feb2018_S35_SO-1_Parcubacteria_58_6	Parcubacteria group bacterium NC_groundwater_533_Ag_S-0.1um_58_6	2018-02-22	USA: California, Modesto	37.661915 N 121.114554 W	Ag	serial size	0.1 um
PRJNA640378	SAMN15435030	JACPLZ000000000	Genasci_Feb2018_S35_SO-1_Peregrinibacteria_43_8	Candidatus Peregrinibacteria bacterium NC_groundwater_534_Ag_S-0.1um_43_8	2018-02-22	USA: California, Modesto	37.661915 N 121.114554 W	Ag	serial size	0.1 um
PRJNA640378	SAMN15435031	JACPMA000000000	Genasci_Feb2018_S35_SO-1_Peregrinibacteria_45_10	Candidatus Peregrinibacteria bacterium NC_groundwater_535_Ag_S-0.1um_45_10	2018-02-22	USA: California, Modesto	37.661915 N 121.114554 W	Ag	serial size	0.1 um
PRJNA640378	SAMN15435032	JACPMB000000000	Genasci_Feb2018_S35_SO-1_Peregrinibacteria_55_10	Candidatus Peregrinibacteria bacterium NC_groundwater_536_Ag_S-0.1um_55_10	2018-02-22	USA: California, Modesto	37.661915 N 121.114554 W	Ag	serial size	0.1 um
PRJNA640378	SAMN15435033	JACPMC000000000	Genasci_Feb2018_S35_SO-1_RIFCSPHIGHO2_02_FULL_Deltaproteobacteria_38_15_curated_40_6	Deltaproteobacteria bacterium NC_groundwater_537_Ag_S-0.1um_40_6	2018-02-22	USA: California, Modesto	37.661915 N 121.114554 W	Ag	serial size	0.1 um
PRJNA640378	SAMN15435035	JACPMD000000000	Genasci_Feb2018_S35_SO-1_Roizmanbacteria_39_6	Candidatus Roizmanbacteria bacterium NC_groundwater_539_Ag_S-0.1um_39_6	2018-02-22	USA: California, Modesto	37.661915 N 121.114554 W	Ag	serial size	0.1 um
PRJNA640378	SAMN15435036	JACPME000000000	Genasci_Feb2018_S35_SO-1_Sungbacteria_46_5	Candidatus Sungbacteria bacterium NC_groundwater_540_Ag_S-0.1um_46_5	2018-02-22	USA: California, Modesto	37.661915 N 121.114554 W	Ag	serial size	0.1 um
PRJNA640378	SAMN15435038	JACPMF000000000	Genasci_Feb2018_S35_SO-1_Sungbacteria_47_13	Candidatus Sungbacteria bacterium NC_groundwater_542_Ag_S-0.1um_47_13	2018-02-22	USA: California, Modesto	37.661915 N 121.114554 W	Ag	serial size	0.1 um
PRJNA640378	SAMN15435039	JACPMG000000000	Genasci_Feb2018_S35_SO-1_Sungbacteria_48_11	Candidatus Sungbacteria bacterium NC_groundwater_543_Ag_S-0.1um_48_11	2018-02-22	USA: California, Modesto	37.661915 N 121.114554 W	Ag	serial size	0.1 um
PRJNA640378	SAMN15435040	JACPMH000000000	Genasci_Feb2018_S35_SO-1_Thaumarchaeota_33_8	Nitrosarchaeum sp. NC_groundwater_544_Ag_S-0.1um_33_8	2018-02-22	USA: California, Modesto	37.661915 N 121.114554 W	Ag	serial size	0.1 um
PRJNA640378	SAMN15435041	JACPMI000000000	Genasci_Feb2018_S35_SO-1_Thaumarchaeota_54_7	Thaumarchaeota archaeon NC_groundwater_545_Ag_S-0.1um_54_7	2018-02-22	USA: California, Modesto	37.661915 N 121.114554 W	Ag	serial size	0.1 um
PRJNA640378	SAMN15435042	JACPMJ000000000	Genasci_Feb2018_S35_SO-1_Uhrbacteria_45_9	Candidatus Uhrbacteria bacterium NC_groundwater_546_Ag_S-0.1um_45_9	2018-02-22	USA: California, Modesto	37.661915 N 121.114554 W	Ag	serial size	0.1 um
PRJNA640378	SAMN15435043	JACPMK000000000	Genasci_Feb2018_S35_SO-1_Wildermuthbacteria_45_20	Candidatus Wildermuthbacteria bacterium NC_groundwater_547_Ag_S-0.1um_45_20	2018-02-22	USA: California, Modesto	37.661915 N 121.114554 W	Ag	serial size	0.1 um
PRJNA640378	SAMN15435044	JACPML000000000	Genasci_Feb2018_S35_SO-1_Wildermuthbacteria_48_14	Candidatus Wildermuthbacteria bacterium NC_groundwater_548_Ag_S-0.1um_48_14	2018-02-22	USA: California, Modesto	37.661915 N 121.114554 W	Ag	serial size	0.1 um
PRJNA640378	SAMN15435045	JACPMM000000000	Genasci_Feb2018_S35_SO-1_Wildermuthbacteria_49_14	Candidatus Wildermuthbacteria bacterium NC_groundwater_549_Ag_S-0.1um_49_14	2018-02-22	USA: California, Modesto	37.661915 N 121.114554 W	Ag	serial size	0.1 um
PRJNA640378	SAMN15435046	JACPMN000000000	Genasci_Feb2018_S35_SO-1_Wildermuthbacteria_54_12	Candidatus Wildermuthbacteria bacterium NC_groundwater_550_Ag_S-0.1um_54_12	2018-02-22	USA: California, Modesto	37.661915 N 121.114554 W	Ag	serial size	0.1 um
PRJNA640378	SAMN15435047	JACPMO000000000	Genasci_Feb2018_S35_SO-1_Woesearchaeota_32_6	Candidatus Woesearchaeota archaeon NC_groundwater_551_Ag_S-0.1um_32_6	2018-02-22	USA: California, Modesto	37.661915 N 121.114554 W	Ag	serial size	0.1 um
PRJNA640378	SAMN15435048	JACPMP000000000	Genasci_Feb2018_S35_SO-1_Woesearchaeota_34_16	Candidatus Woesearchaeota archaeon NC_groundwater_552_Ag_S-0.1um_34_16	2018-02-22	USA: California, Modesto	37.661915 N 121.114554 W	Ag	serial size	0.1 um
PRJNA640378	SAMN15435049	JACPMQ000000000	Genasci_Feb2018_S35_SO-1_Woesearchaeota_36_10	Candidatus Woesearchaeota archaeon NC_groundwater_553_Ag_S-0.1um_36_10	2018-02-22	USA: California, Modesto	37.661915 N 121.114554 W	Ag	serial size	0.1 um
PRJNA640378	SAMN15435050	JACPMR000000000	Genasci_Feb2018_S35_SO-1_Woesearchaeota_37_18	Candidatus Woesearchaeota archaeon NC_groundwater_554_Ag_S-0.1um_37_18	2018-02-22	USA: California, Modesto	37.661915 N 121.114554 W	Ag	serial size	0.1 um
PRJNA640378	SAMN15435051	JACPMS000000000	Genasci_Feb2018_S35_SO-1_Woesearchaeota_38_11	Candidatus Woesearchaeota archaeon NC_groundwater_555_Ag_S-0.1um_38_11	2018-02-22	USA: California, Modesto	37.661915 N 121.114554 W	Ag	serial size	0.1 um
PRJNA640378	SAMN15435052	JACPMT000000000	Genasci_Feb2018_S35_SO-1_Woesearchaeota_39_10	Candidatus Woesearchaeota archaeon NC_groundwater_556_Ag_S-0.1um_39_10	2018-02-22	USA: California, Modesto	37.661915 N 121.114554 W	Ag	serial size	0.1 um
PRJNA640378	SAMN15435053	JACPMU000000000	Genasci_Feb2018_S35_SO-1_Woesearchaeota_39_8	Candidatus Woesearchaeota archaeon NC_groundwater_557_Ag_S-0.1um_39_8	2018-02-22	USA: California, Modesto	37.661915 N 121.114554 W	Ag	serial size	0.1 um
PRJNA640378	SAMN15435054	JACPMV000000000	Genasci_Feb2018_S35_SO-1_Woesearchaeota_40_20	Candidatus Woesearchaeota archaeon NC_groundwater_558_Ag_S-0.1um_40_20	2018-02-22	USA: California, Modesto	37.661915 N 121.114554 W	Ag	serial size	0.1 um
PRJNA640378	SAMN15435055	JACPMW000000000	Genasci_Feb2018_S35_SO-1_Woesearchaeota_40_64	Candidatus Woesearchaeota archaeon NC_groundwater_559_Ag_S-0.1um_40_64	2018-02-22	USA: California, Modesto	37.661915 N 121.114554 W	Ag	serial size	0.1 um
PRJNA640378	SAMN15435056	JACPMX000000000	Genasci_Feb2018_S35_SO-1_Woesearchaeota_42_26	Candidatus Woesearchaeota archaeon NC_groundwater_560_Ag_S-0.1um_42_26	2018-02-22	USA: California, Modesto	37.661915 N 121.114554 W	Ag	serial size	0.1 um
PRJNA640378	SAMN15435057	JACPMY000000000	Genasci_Feb2018_S35_SO-1_Woesearchaeota_44_9	Candidatus Woesearchaeota archaeon NC_groundwater_561_Ag_S-0.1um_44_9	2018-02-22	USA: California, Modesto	37.661915 N 121.114554 W	Ag	serial size	0.1 um
PRJNA640378	SAMN15435058	JACPMZ000000000	Genasci_Feb2018_S35_SO-1_Woesearchaeota_46_13	Candidatus Woesearchaeota archaeon NC_groundwater_562_Ag_S-0.1um_46_13	2018-02-22	USA: California, Modesto	37.661915 N 121.114554 W	Ag	serial size	0.1 um
PRJNA640378	SAMN15435059	JACPNA000000000	Genasci_Feb2018_S35_SO-1_Woesearchaeota-I_35_31	Candidatus Woesearchaeota archaeon NC_groundwater_563_Ag_S-0.1um_35_31	2018-02-22	USA: California, Modesto	37.661915 N 121.114554 W	Ag	serial size	0.1 um
PRJNA640378	SAMN15435060	JACPNB000000000	Genasci_Feb2018_S35_SO-1_Woesearchaeota-I_36_6	Candidatus Woesearchaeota archaeon NC_groundwater_564_Ag_S-0.1um_36_6	2018-02-22	USA: California, Modesto	37.661915 N 121.114554 W	Ag	serial size	0.1 um
PRJNA640378	SAMN15435061	JACPNC000000000	Genasci_Feb2018_S35_SO-1_Woesearchaeota-I_37_7	Candidatus Woesearchaeota archaeon NC_groundwater_565_Ag_S-0.1um_37_7	2018-02-22	USA: California, Modesto	37.661915 N 121.114554 W	Ag	serial size	0.1 um
PRJNA640378	SAMN15435062	JACPND000000000	Genasci_Feb2018_S35_SO-1_Woesearchaeota-I_44_11	Candidatus Woesearchaeota archaeon NC_groundwater_566_Ag_S-0.1um_44_11	2018-02-22	USA: California, Modesto	37.661915 N 121.114554 W	Ag	serial size	0.1 um
PRJNA640378	SAMN15435063	JACPNE000000000	Genasci_Feb2018_S35_SO-1_Woesearchaeota-II_30_27	Candidatus Woesearchaeota archaeon NC_groundwater_567_Ag_S-0.1um_30_27	2018-02-22	USA: California, Modesto	37.661915 N 121.114554 W	Ag	serial size	0.1 um
PRJNA640378	SAMN15435064	JACPNF000000000	Genasci_Feb2018_S35_SO-1_Woesearchaeota-II_31_11	Candidatus Woesearchaeota archaeon NC_groundwater_568_Ag_S-0.1um_31_11	2018-02-22	USA: California, Modesto	37.661915 N 121.114554 W	Ag	serial size	0.1 um
PRJNA640378	SAMN15435065	JACPNG000000000	Genasci_Feb2018_S35_SO-1_Woesearchaeota-II_31_12	Candidatus Woesearchaeota archaeon NC_groundwater_569_Ag_S-0.1um_31_12	2018-02-22	USA: California, Modesto	37.661915 N 121.114554 W	Ag	serial size	0.1 um
PRJNA640378	SAMN15435066	JACPNH000000000	Genasci_Feb2018_S35_SO-1_Woesearchaeota-II_32_8	Candidatus Woesearchaeota archaeon NC_groundwater_570_Ag_S-0.1um_32_8	2018-02-22	USA: California, Modesto	37.661915 N 121.114554 W	Ag	serial size	0.1 um
PRJNA640378	SAMN15435067	JACPNI000000000	Genasci_Feb2018_S35_SO-1_Woesearchaeota-II_33_7	Candidatus Woesearchaeota archaeon NC_groundwater_571_Ag_S-0.1um_33_7	2018-02-22	USA: California, Modesto	37.661915 N 121.114554 W	Ag	serial size	0.1 um
PRJNA640378	SAMN15435068	JACPNJ000000000	Genasci_Feb2018_S35_SO-1_Yanofskybacteria_42_14	Candidatus Yanofskybacteria bacterium NC_groundwater_572_Ag_S-0.1um_42_14	2018-02-22	USA: California, Modesto	37.661915 N 121.114554 W	Ag	serial size	0.1 um
PRJNA640378	SAMN15435069	JACPNK000000000	Genasci_Feb2018_S35_SO-1_Yanofskybacteria_42_50	Candidatus Yanofskybacteria bacterium NC_groundwater_573_Ag_S-0.1um_42_50	2018-02-22	USA: California, Modesto	37.661915 N 121.114554 W	Ag	serial size	0.1 um
PRJNA640378	SAMN15435070	JACPNL000000000	Genasci_Feb2018_S35_SO-1_Yanofskybacteria_43_12	Candidatus Yanofskybacteria bacterium NC_groundwater_574_Ag_S-0.1um_43_12	2018-02-22	USA: California, Modesto	37.661915 N 121.114554 W	Ag	serial size	0.1 um
PRJNA640378	SAMN15435071	JACPNM000000000	Genasci_Feb2018_S35_SO-1_Zambryskibacteria_43_12	Candidatus Zambryskibacteria bacterium NC_groundwater_575_Ag_S-0.1um_43_12	2018-02-22	USA: California, Modesto	37.661915 N 121.114554 W	Ag	serial size	0.1 um
PRJNA640378	SAMN15435072	JACPNN000000000	Genasci_Feb2018_S36_SO-2_Aenigmarchaeota_47_17	Candidatus Aenigmarchaeota archaeon NC_groundwater_576_Ag_S-0.2um_47_17	2018-02-22	USA: California, Modesto	37.661915 N 121.114554 W	Ag	serial size	0.2 um
PRJNA640378	SAMN15435073	JACPNO000000000	alan_book_18_Acidobacteria_61_10	Candidatus Solibacter usitatus NC_groundwater_577_Pr5_B-0.1um_61_10	2019-05-03	USA: California, Middletown	38.67742 N 122.57119 W	Pr5	bulk	0.1 um
PRJNA640378	SAMN15435074	JACPNP000000000	alan_book_18_Acidobacteria_61_13	Acidobacteriales bacterium NC_groundwater_578_Pr5_B-0.1um_61_13	2019-05-03	USA: California, Middletown	38.67742 N 122.57119 W	Pr5	bulk	0.1 um
PRJNA640378	SAMN15435075	JACPNQ000000000	alan_book_18_Acidobacteria_61_21	Acidobacteria bacterium NC_groundwater_579_Pr5_B-0.1um_61_21	2019-05-03	USA: California, Middletown	38.67742 N 122.57119 W	Pr5	bulk	0.1 um
PRJNA640378	SAMN15435076	JACPNR000000000	alan_book_18_Acidobacteria_64_19	Candidatus Koribacter versatilis NC_groundwater_580_Pr5_B-0.1um_64_19	2019-05-03	USA: California, Middletown	38.67742 N 122.57119 W	Pr5	bulk	0.1 um
PRJNA640378	SAMN15435077	JACPNS000000000	alan_book_18_Actinobacteria_63_15	Solirubrobacterales bacterium NC_groundwater_581_Pr5_B-0.1um_63_15	2019-05-03	USA: California, Middletown	38.67742 N 122.57119 W	Pr5	bulk	0.1 um
PRJNA640378	SAMN15435078	JACPNT000000000	alan_book_18_Actinobacteria_67_19	Mycobacterium nebraskense NC_groundwater_582_Pr5_B-0.1um_67_19	2019-05-03	USA: California, Middletown	38.67742 N 122.57119 W	Pr5	bulk	0.1 um
PRJNA640378	SAMN15435079	JACPNU000000000	alan_book_18_Actinobacteria_67_24	Mycobacterium sp. NC_groundwater_583_Pr5_B-0.1um_67_24	2019-05-03	USA: California, Middletown	38.67742 N 122.57119 W	Pr5	bulk	0.1 um
PRJNA640378	SAMN15435080	JACPNV000000000	alan_book_18_Actinobacteria_68_12	Actinobacteria bacterium NC_groundwater_584_Pr5_B-0.1um_68_12	2019-05-03	USA: California, Middletown	38.67742 N 122.57119 W	Pr5	bulk	0.1 um
PRJNA640378	SAMN15435081	JACPNW000000000	alan_book_18_Actinobacteria_70_11	Actinobacteria bacterium NC_groundwater_585_Pr5_B-0.1um_70_11	2019-05-03	USA: California, Middletown	38.67742 N 122.57119 W	Pr5	bulk	0.1 um
PRJNA640378	SAMN15435082	JACPNX000000000	alan_book_18_Actinobacteria_73_18	Actinobacteria bacterium NC_groundwater_586_Pr5_B-0.1um_73_18	2019-05-03	USA: California, Middletown	38.67742 N 122.57119 W	Pr5	bulk	0.1 um
PRJNA640378	SAMN15435083	JACPNY000000000	alan_book_18_Alphaproteobacteria_44_23	Proteobacteria bacterium NC_groundwater_587_Pr5_B-0.1um_44_23	2019-05-03	USA: California, Middletown	38.67742 N 122.57119 W	Pr5	bulk	0.1 um
PRJNA640378	SAMN15435084	JACPNZ000000000	alan_book_18_Alphaproteobacteria_64_17	Rhizobiales bacterium NC_groundwater_588_Pr5_B-0.1um_64_17	2019-05-03	USA: California, Middletown	38.67742 N 122.57119 W	Pr5	bulk	0.1 um
PRJNA640378	SAMN15435085	JACPOA000000000	alan_book_18_Alphaproteobacteria_64_27	Rhizobiales bacterium NC_groundwater_589_Pr5_B-0.1um_64_27	2019-05-03	USA: California, Middletown	38.67742 N 122.57119 W	Pr5	bulk	0.1 um
PRJNA640378	SAMN15435086	JACPOB000000000	alan_book_18_Alphaproteobacteria_66_106	Rhodospirillales bacterium NC_groundwater_590_Pr5_B-0.1um_66_106	2019-05-03	USA: California, Middletown	38.67742 N 122.57119 W	Pr5	bulk	0.1 um
PRJNA640378	SAMN15435087	JACPOC000000000	alan_book_18_Bacteroidetes_36_15	Bacteroidetes bacterium NC_groundwater_591_Pr5_B-0.1um_36_15	2019-05-03	USA: California, Middletown	38.67742 N 122.57119 W	Pr5	bulk	0.1 um
PRJNA640378	SAMN15435088	JACPOD000000000	alan_book_18_Bacteroidetes_38_44	Sphingobacteriales bacterium NC_groundwater_592_Pr5_B-0.1um_38_44	2019-05-03	USA: California, Middletown	38.67742 N 122.57119 W	Pr5	bulk	0.1 um
PRJNA640378	SAMN15435089	JACPOE000000000	alan_book_18_Bdellovibrio_47_8	Bdellovibrio sp. NC_groundwater_593_Pr5_B-0.1um_47_8	2019-05-03	USA: California, Middletown	38.67742 N 122.57119 W	Pr5	bulk	0.1 um
PRJNA640378	SAMN15435090	JACPOF000000000	alan_book_18_Betaproteobacteria_59_23	Polaromonas sp. NC_groundwater_594_Pr5_B-0.1um_59_23	2019-05-03	USA: California, Middletown	38.67742 N 122.57119 W	Pr5	bulk	0.1 um
PRJNA640378	SAMN15435091	JACPOG000000000	alan_book_18_Betaproteobacteria_64_12	Burkholderiales bacterium NC_groundwater_595_Pr5_B-0.1um_64_12	2019-05-03	USA: California, Middletown	38.67742 N 122.57119 W	Pr5	bulk	0.1 um
PRJNA640378	SAMN15435092	JACPOH000000000	alan_book_18_Betaproteobacteria_64_8	Aquabacterium sp. NC_groundwater_596_Pr5_B-0.1um_64_8	2019-05-03	USA: California, Middletown	38.67742 N 122.57119 W	Pr5	bulk	0.1 um
PRJNA640378	SAMN15435093	JACPOI000000000	alan_book_18_Betaproteobacteria_65_17	Burkholderiales bacterium NC_groundwater_597_Pr5_B-0.1um_65_17	2019-05-03	USA: California, Middletown	38.67742 N 122.57119 W	Pr5	bulk	0.1 um
PRJNA640378	SAMN15435094	JACPOJ000000000	alan_book_18_Betaproteobacteria_66_11	Betaproteobacteria bacterium NC_groundwater_598_Pr5_B-0.1um_66_11	2019-05-03	USA: California, Middletown	38.67742 N 122.57119 W	Pr5	bulk	0.1 um
PRJNA640378	SAMN15435095	JACPOK000000000	alan_book_18_Betaproteobacteria_66_30	Burkholderiales bacterium NC_groundwater_599_Pr5_B-0.1um_66_30	2019-05-03	USA: California, Middletown	38.67742 N 122.57119 W	Pr5	bulk	0.1 um
PRJNA640378	SAMN15435096	JACPOL000000000	alan_book_18_Chlamydiae_49_25	Chlamydiales bacterium NC_groundwater_600_Pr5_B-0.1um_49_25	2019-05-03	USA: California, Middletown	38.67742 N 122.57119 W	Pr5	bulk	0.1 um
PRJNA640378	SAMN15435097	JACPOM000000000	alan_book_18_Chloroflexi_53_26	Chloroflexi bacterium NC_groundwater_601_Pr5_B-0.1um_53_26	2019-05-03	USA: California, Middletown	38.67742 N 122.57119 W	Pr5	bulk	0.1 um
PRJNA640378	SAMN15435098	JACPON000000000	alan_book_18_Chloroflexi_67_13	Chloroflexi bacterium NC_groundwater_602_Pr5_B-0.1um_67_13	2019-05-03	USA: California, Middletown	38.67742 N 122.57119 W	Pr5	bulk	0.1 um
PRJNA640378	SAMN15435099	JACPOO000000000	alan_book_18_Chloroflexi_67_89	Chloroflexi bacterium NC_groundwater_603_Pr5_B-0.1um_67_89	2019-05-03	USA: California, Middletown	38.67742 N 122.57119 W	Pr5	bulk	0.1 um
PRJNA640378	SAMN15435100	JACPOP000000000	alan_book_18_Chloroflexi_68_17	Chloroflexi bacterium NC_groundwater_604_Pr5_B-0.1um_68_17	2019-05-03	USA: California, Middletown	38.67742 N 122.57119 W	Pr5	bulk	0.1 um
PRJNA640378	SAMN15435101	JACPOQ000000000	alan_book_18_Chloroflexi_68_33	Chloroflexi bacterium NC_groundwater_605_Pr5_B-0.1um_68_33	2019-05-03	USA: California, Middletown	38.67742 N 122.57119 W	Pr5	bulk	0.1 um
PRJNA640378	SAMN15435102	JACPOR000000000	alan_book_18_Chloroflexi_69_11	Chloroflexi bacterium NC_groundwater_606_Pr5_B-0.1um_69_11	2019-05-03	USA: California, Middletown	38.67742 N 122.57119 W	Pr5	bulk	0.1 um
PRJNA640378	SAMN15435103	JACPOS000000000	alan_book_18_Chloroflexi_70_26	Chloroflexi bacterium NC_groundwater_607_Pr5_B-0.1um_70_26	2019-05-03	USA: California, Middletown	38.67742 N 122.57119 W	Pr5	bulk	0.1 um
PRJNA640378	SAMN15435104	JACPOT000000000	alan_book_18_Chloroflexi_70_41	Chloroflexi bacterium NC_groundwater_608_Pr5_B-0.1um_70_41	2019-05-03	USA: California, Middletown	38.67742 N 122.57119 W	Pr5	bulk	0.1 um
PRJNA640378	SAMN15435105	JACPOU000000000	alan_book_18_Chloroflexi_72_18	Chloroflexi bacterium NC_groundwater_609_Pr5_B-0.1um_72_18	2019-05-03	USA: California, Middletown	38.67742 N 122.57119 W	Pr5	bulk	0.1 um
PRJNA640378	SAMN15435106	JACPOV000000000	alan_book_18_Dependentiae_39_18	Candidatus Dependentiae bacterium NC_groundwater_610_Pr5_B-0.1um_39_18	2019-05-03	USA: California, Middletown	38.67742 N 122.57119 W	Pr5	bulk	0.1 um
PRJNA640378	SAMN15435107	JACPOW000000000	alan_book_18_Elusimicrobia_68_12	Elusimicrobia bacterium NC_groundwater_611_Pr5_B-0.1um_68_12	2019-05-03	USA: California, Middletown	38.67742 N 122.57119 W	Pr5	bulk	0.1 um
PRJNA640378	SAMN15435108	JACPOX000000000	alan_book_18_Gammaproteobacteria_36_7	Legionella longbeachae NC_groundwater_612_Pr5_B-0.1um_36_7	2019-05-03	USA: California, Middletown	38.67742 N 122.57119 W	Pr5	bulk	0.1 um
PRJNA640378	SAMN15435109	JACPOY000000000	alan_book_18_Gammaproteobacteria_38_33	Gammaproteobacteria bacterium NC_groundwater_613_Pr5_B-0.1um_38_33	2019-05-03	USA: California, Middletown	38.67742 N 122.57119 W	Pr5	bulk	0.1 um
PRJNA640378	SAMN15435110	JACPOZ000000000	alan_book_18_Gammaproteobacteria_57_15	Gammaproteobacteria bacterium NC_groundwater_614_Pr5_B-0.1um_57_15	2019-05-03	USA: California, Middletown	38.67742 N 122.57119 W	Pr5	bulk	0.1 um
PRJNA640378	SAMN15435111	JACPPA000000000	alan_book_18_Gammaproteobacteria_58_24	Gammaproteobacteria bacterium NC_groundwater_615_Pr5_B-0.1um_58_24	2019-05-03	USA: California, Middletown	38.67742 N 122.57119 W	Pr5	bulk	0.1 um
PRJNA640378	SAMN15435112	JACPPB000000000	alan_book_18_Gammaproteobacteria_64_11	Gammaproteobacteria bacterium NC_groundwater_616_Pr5_B-0.1um_64_11	2019-05-03	USA: California, Middletown	38.67742 N 122.57119 W	Pr5	bulk	0.1 um
PRJNA640378	SAMN15435113	JACPPC000000000	alan_book_18_Gemmatimonadetes_72_35	Gemmatimonadetes bacterium NC_groundwater_617_Pr5_B-0.1um_72_35	2019-05-03	USA: California, Middletown	38.67742 N 122.57119 W	Pr5	bulk	0.1 um
PRJNA640378	SAMN15435114	JACPPD000000000	alan_book_18_Ignavibacteria_48_51	Ignavibacteria bacterium NC_groundwater_618_Pr5_B-0.1um_48_51	2019-05-03	USA: California, Middletown	38.67742 N 122.57119 W	Pr5	bulk	0.1 um
PRJNA640378	SAMN15435115	JACPPE000000000	alan_book_18_Melainabacteria_49_7	Candidatus Melainabacteria bacterium NC_groundwater_619_Pr5_B-0.1um_49_7	2019-05-03	USA: California, Middletown	38.67742 N 122.57119 W	Pr5	bulk	0.1 um
PRJNA640378	SAMN15435116	JACPPF000000000	alan_book_18_Planctomycetes_61_30	Planctomycetes bacterium NC_groundwater_620_Pr5_B-0.1um_61_30	2019-05-03	USA: California, Middletown	38.67742 N 122.57119 W	Pr5	bulk	0.1 um
PRJNA640378	SAMN15435117	JACPPG000000000	alan_book_18_Planctomycetes_65_48	Planctomycetia bacterium NC_groundwater_621_Pr5_B-0.1um_65_48	2019-05-03	USA: California, Middletown	38.67742 N 122.57119 W	Pr5	bulk	0.1 um
PRJNA640378	SAMN15435118	JACPPH000000000	alan_book_18_Saccharibacteria-like_48_71	Candidatus Saccharibacteria bacterium NC_groundwater_622_Pr5_B-0.1um_48_71	2019-05-03	USA: California, Middletown	38.67742 N 122.57119 W	Pr5	bulk	0.1 um
PRJNA640378	SAMN15435119	JACPPI000000000	alan_book_18_Verrucomicrobia_67_152	Opitutae bacterium NC_groundwater_623_Pr5_B-0.1um_67_152	2019-05-03	USA: California, Middletown	38.67742 N 122.57119 W	Pr5	bulk	0.1 um
PRJNA640378	SAMN15435120	JACPPJ000000000	B_1_S1_Biohub_coassembly_Acidobacteria_57_70	Acidobacteria bacterium NC_groundwater_624_Ag_B-0.1um_57_70	2017-03-17	USA: California, Modesto	37.661915 N 121.114554 W	Ag	bulk	0.1 um
PRJNA640378	SAMN15435121	JACPPK000000000	B_1_S1_Biohub_coassembly_Acidobacteria_58_25	Acidobacteria bacterium NC_groundwater_625_Ag_B-0.1um_58_25	2017-03-17	USA: California, Modesto	37.661915 N 121.114554 W	Ag	bulk	0.1 um
PRJNA640378	SAMN15435122	JACPPL000000000	B_1_S1_Biohub_coassembly_Acidobacteria_60_29	Acidobacteria bacterium NC_groundwater_626_Ag_B-0.1um_60_29	2017-03-17	USA: California, Modesto	37.661915 N 121.114554 W	Ag	bulk	0.1 um
PRJNA640378	SAMN15435123	JACPPM000000000	B_1_S1_Biohub_coassembly_Acidobacteria_62_56	Acidobacteria bacterium NC_groundwater_627_Ag_B-0.1um_62_56	2017-03-17	USA: California, Modesto	37.661915 N 121.114554 W	Ag	bulk	0.1 um
PRJNA640378	SAMN15435124	JACPPN000000000	B_1_S1_Biohub_coassembly_Acidobacteria_65_34	Acidobacteria bacterium NC_groundwater_628_Ag_B-0.1um_65_34	2017-03-17	USA: California, Modesto	37.661915 N 121.114554 W	Ag	bulk	0.1 um
PRJNA640378	SAMN15435125	JACPPO000000000	B_1_S1_Biohub_coassembly_Acidobacteria_65_68	Acidobacteria bacterium NC_groundwater_629_Ag_B-0.1um_65_68	2017-03-17	USA: California, Modesto	37.661915 N 121.114554 W	Ag	bulk	0.1 um
PRJNA640378	SAMN15435126	JACPPP000000000	B_1_S1_Biohub_coassembly_Armatimonadetes_56_30	Armatimonadetes bacterium NC_groundwater_630_Ag_B-0.1um_56_30	2017-03-17	USA: California, Modesto	37.661915 N 121.114554 W	Ag	bulk	0.1 um
PRJNA640378	SAMN15435127	JACPPQ000000000	B_1_S1_Biohub_coassembly_Chloroflexi_52_39	Chloroflexi bacterium NC_groundwater_631_Ag_B-0.1um_52_39	2017-03-17	USA: California, Modesto	37.661915 N 121.114554 W	Ag	bulk	0.1 um
PRJNA640378	SAMN15435128	JACPPR000000000	B_1_S1_Biohub_coassembly_Chloroflexi_53_259	Chloroflexi bacterium NC_groundwater_632_Ag_B-0.1um_53_259	2017-03-17	USA: California, Modesto	37.661915 N 121.114554 W	Ag	bulk	0.1 um
PRJNA640378	SAMN15435129	JACPPS000000000	B_1_S1_Biohub_coassembly_Chloroflexi_53_31	Chloroflexi bacterium NC_groundwater_633_Ag_B-0.1um_53_31	2017-03-17	USA: California, Modesto	37.661915 N 121.114554 W	Ag	bulk	0.1 um
PRJNA640378	SAMN15435130	JACPPT000000000	B_1_S1_Biohub_coassembly_Chloroflexi_53_56	Chloroflexi bacterium NC_groundwater_634_Ag_B-0.1um_53_56	2017-03-17	USA: California, Modesto	37.661915 N 121.114554 W	Ag	bulk	0.1 um
PRJNA640378	SAMN15435131	JACPPU000000000	B_1_S1_Biohub_coassembly_Chloroflexi_54_26	Chloroflexi bacterium NC_groundwater_635_Ag_B-0.1um_54_26	2017-03-17	USA: California, Modesto	37.661915 N 121.114554 W	Ag	bulk	0.1 um
PRJNA640378	SAMN15435132	JACPPV000000000	B_1_S1_Biohub_coassembly_Chloroflexi_54_266	Chloroflexi bacterium NC_groundwater_636_Ag_B-0.1um_54_266	2017-03-17	USA: California, Modesto	37.661915 N 121.114554 W	Ag	bulk	0.1 um
PRJNA640378	SAMN15435133	JACPPW000000000	B_1_S1_Biohub_coassembly_Chloroflexi_56_133	Chloroflexi bacterium NC_groundwater_637_Ag_B-0.1um_56_133	2017-03-17	USA: California, Modesto	37.661915 N 121.114554 W	Ag	bulk	0.1 um
PRJNA640378	SAMN15435134	JACPPX000000000	B_1_S1_Biohub_coassembly_Chloroflexi_56_24	Chloroflexi bacterium NC_groundwater_638_Ag_B-0.1um_56_24	2017-03-17	USA: California, Modesto	37.661915 N 121.114554 W	Ag	bulk	0.1 um
PRJNA640378	SAMN15435135	JACPPY000000000	B_1_S1_Biohub_coassembly_Chloroflexi_56_35	Chloroflexi bacterium NC_groundwater_639_Ag_B-0.1um_56_35	2017-03-17	USA: California, Modesto	37.661915 N 121.114554 W	Ag	bulk	0.1 um
PRJNA640378	SAMN15435136	JACPPZ000000000	B_1_S1_Biohub_coassembly_Chloroflexi_56_59	Chloroflexi bacterium NC_groundwater_640_Ag_B-0.1um_56_59	2017-03-17	USA: California, Modesto	37.661915 N 121.114554 W	Ag	bulk	0.1 um
PRJNA640378	SAMN15435137	JACPQA000000000	B_1_S1_Biohub_coassembly_Chloroflexi_58_16	Chloroflexi bacterium NC_groundwater_641_Ag_B-0.1um_58_16	2017-03-17	USA: California, Modesto	37.661915 N 121.114554 W	Ag	bulk	0.1 um
PRJNA640378	SAMN15435138	JACPQB000000000	B_1_S1_Biohub_coassembly_Chloroflexi_58_32	Chloroflexi bacterium NC_groundwater_642_Ag_B-0.1um_58_32	2017-03-17	USA: California, Modesto	37.661915 N 121.114554 W	Ag	bulk	0.1 um
PRJNA640378	SAMN15435139	JACPQC000000000	B_1_S1_Biohub_coassembly_Chloroflexi_59_166	Chloroflexi bacterium NC_groundwater_643_Ag_B-0.1um_59_166	2017-03-17	USA: California, Modesto	37.661915 N 121.114554 W	Ag	bulk	0.1 um
PRJNA640378	SAMN15435140	JACPQD000000000	B_1_S1_Biohub_coassembly_Chloroflexi_60_123	Chloroflexi bacterium NC_groundwater_644_Ag_B-0.1um_60_123	2017-03-17	USA: California, Modesto	37.661915 N 121.114554 W	Ag	bulk	0.1 um
PRJNA640378	SAMN15435141	JACPQE000000000	B_1_S1_Biohub_coassembly_Chloroflexi_60_22	Chloroflexi bacterium NC_groundwater_645_Ag_B-0.1um_60_22	2017-03-17	USA: California, Modesto	37.661915 N 121.114554 W	Ag	bulk	0.1 um
PRJNA640378	SAMN15435142	JACPQF000000000	B_1_S1_Biohub_coassembly_Chloroflexi_60_58	Chloroflexi bacterium NC_groundwater_646_Ag_B-0.1um_60_58	2017-03-17	USA: California, Modesto	37.661915 N 121.114554 W	Ag	bulk	0.1 um
PRJNA640378	SAMN15435143	JACPQG000000000	B_1_S1_Biohub_coassembly_Chloroflexi_62_39	Chloroflexi bacterium NC_groundwater_647_Ag_B-0.1um_62_39	2017-03-17	USA: California, Modesto	37.661915 N 121.114554 W	Ag	bulk	0.1 um
PRJNA640378	SAMN15435144	JACPQH000000000	B_1_S1_Biohub_coassembly_Chloroflexi_63_30	Chloroflexi bacterium NC_groundwater_648_Ag_B-0.1um_63_30	2017-03-17	USA: California, Modesto	37.661915 N 121.114554 W	Ag	bulk	0.1 um
PRJNA640378	SAMN15435145	JACPQI000000000	B_1_S1_Biohub_coassembly_Chloroflexi_63_39	Chloroflexi bacterium NC_groundwater_649_Ag_B-0.1um_63_39	2017-03-17	USA: California, Modesto	37.661915 N 121.114554 W	Ag	bulk	0.1 um
PRJNA640378	SAMN15435146	JACPQJ000000000	B_1_S1_Biohub_coassembly_Chloroflexi_63_43	Chloroflexi bacterium NC_groundwater_650_Ag_B-0.1um_63_43	2017-03-17	USA: California, Modesto	37.661915 N 121.114554 W	Ag	bulk	0.1 um
PRJNA640378	SAMN15435147	JACPQK000000000	B_1_S1_Biohub_coassembly_Chloroflexi_63_52	Chloroflexi bacterium NC_groundwater_651_Ag_B-0.1um_63_52	2017-03-17	USA: California, Modesto	37.661915 N 121.114554 W	Ag	bulk	0.1 um
PRJNA640378	SAMN15435148	JACPQL000000000	B_1_S1_Biohub_coassembly_Chloroflexi_64_166	Chloroflexi bacterium NC_groundwater_652_Ag_B-0.1um_64_166	2017-03-17	USA: California, Modesto	37.661915 N 121.114554 W	Ag	bulk	0.1 um
PRJNA640378	SAMN15435149	JACPQM000000000	B_1_S1_Biohub_coassembly_Chloroflexi_64_227	Chloroflexi bacterium NC_groundwater_653_Ag_B-0.1um_64_227	2017-03-17	USA: California, Modesto	37.661915 N 121.114554 W	Ag	bulk	0.1 um
PRJNA640378	SAMN15435150	JACPQN000000000	B_1_S1_Biohub_coassembly_Chloroflexi_66_63	Chloroflexi bacterium NC_groundwater_654_Ag_B-0.1um_66_63	2017-03-17	USA: California, Modesto	37.661915 N 121.114554 W	Ag	bulk	0.1 um
PRJNA640378	SAMN15435151	JACPQO000000000	B_1_S1_Biohub_coassembly_Chloroflexi_68_27	Chloroflexi bacterium NC_groundwater_655_Ag_B-0.1um_68_27	2017-03-17	USA: California, Modesto	37.661915 N 121.114554 W	Ag	bulk	0.1 um
PRJNA640378	SAMN15435152	JACPQP000000000	B_1_S1_Biohub_coassembly_Chloroflexi_68_36	Chloroflexi bacterium NC_groundwater_656_Ag_B-0.1um_68_36	2017-03-17	USA: California, Modesto	37.661915 N 121.114554 W	Ag	bulk	0.1 um
PRJNA640378	SAMN15435153	JACPQQ000000000	B_1_S1_Biohub_coassembly_Chloroflexi_68_44	Chloroflexi bacterium NC_groundwater_657_Ag_B-0.1um_68_44	2017-03-17	USA: California, Modesto	37.661915 N 121.114554 W	Ag	bulk	0.1 um
PRJNA640378	SAMN15435154	JACPQR000000000	B_1_S1_Biohub_coassembly_Deltaproteobacteria_70_50	Deltaproteobacteria bacterium NC_groundwater_658_Ag_B-0.1um_70_50	2017-03-17	USA: California, Modesto	37.661915 N 121.114554 W	Ag	bulk	0.1 um
PRJNA640378	SAMN15435155	JACPQS000000000	B_1_S1_Biohub_coassembly_Elusimicrobia_49_21	Elusimicrobia bacterium NC_groundwater_659_Ag_B-0.1um_49_21	2017-03-17	USA: California, Modesto	37.661915 N 121.114554 W	Ag	bulk	0.1 um
PRJNA640378	SAMN15435156	JACPQT000000000	B_1_S1_Biohub_coassembly_Firmicutes_60_59	Firmicutes bacterium NC_groundwater_660_Ag_B-0.1um_60_59	2017-03-17	USA: California, Modesto	37.661915 N 121.114554 W	Ag	bulk	0.1 um
PRJNA640378	SAMN15435157	JACPQU000000000	B_1_S1_Biohub_coassembly_Firmicutes_63_60	Firmicutes bacterium NC_groundwater_661_Ag_B-0.1um_63_60	2017-03-17	USA: California, Modesto	37.661915 N 121.114554 W	Ag	bulk	0.1 um
PRJNA640378	SAMN15435158	JACPQV000000000	B_1_S1_Biohub_coassembly_Liptonbacteria_53_280	Candidatus Liptonbacteria bacterium NC_groundwater_662_Ag_B-0.1um_53_280	2017-03-17	USA: California, Modesto	37.661915 N 121.114554 W	Ag	bulk	0.1 um
PRJNA640378	SAMN15435159	JACPQW000000000	B_1_S1_Biohub_coassembly_NC10_59_32	Candidatus Methylomirabilis oxyfera NC_groundwater_663_Ag_B-0.1um_59_32	2017-03-17	USA: California, Modesto	37.661915 N 121.114554 W	Ag	bulk	0.1 um
PRJNA640378	SAMN15435160	JACPQX000000000	B_1_S1_Biohub_coassembly_NC10_62_56	Candidatus Methylomirabilis oxyfera NC_groundwater_664_Ag_B-0.1um_62_56	2017-03-17	USA: California, Modesto	37.661915 N 121.114554 W	Ag	bulk	0.1 um
PRJNA640378	SAMN15435161	JACPQY000000000	B_1_S1_Biohub_coassembly_Nitrospirae-like_64_68	Nitrospirae bacterium NC_groundwater_665_Ag_B-0.1um_64_68	2017-03-17	USA: California, Modesto	37.661915 N 121.114554 W	Ag	bulk	0.1 um
PRJNA640378	SAMN15435162	JACPQZ000000000	B_1_S1_Biohub_coassembly_Omnitrophica_57_48	Candidatus Omnitrophica bacterium NC_groundwater_666_Ag_B-0.1um_57_48	2017-03-17	USA: California, Modesto	37.661915 N 121.114554 W	Ag	bulk	0.1 um
PRJNA640378	SAMN15435163	JACPRA000000000	B_1_S1_Biohub_coassembly_Omnitrophica_66_59	Candidatus Omnitrophica bacterium NC_groundwater_667_Ag_B-0.1um_66_59	2017-03-17	USA: California, Modesto	37.661915 N 121.114554 W	Ag	bulk	0.1 um
PRJNA640378	SAMN15435164	JACPRB000000000	B_1_S1_Biohub_coassembly_Planctomycetes_65_30	Planctomycetes bacterium NC_groundwater_668_Ag_B-0.1um_65_30	2017-03-17	USA: California, Modesto	37.661915 N 121.114554 W	Ag	bulk	0.1 um
PRJNA640378	SAMN15435165	JACPRC000000000	B_1_S1_Biohub_coassembly_Planctomycetes_68_34	Planctomycetes bacterium NC_groundwater_669_Ag_B-0.1um_68_34	2017-03-17	USA: California, Modesto	37.661915 N 121.114554 W	Ag	bulk	0.1 um
PRJNA640378	SAMN15435166	JACPRD000000000	B_1_S1_Biohub_coassembly_Planctomycetes_68_49	Planctomycetes bacterium NC_groundwater_670_Ag_B-0.1um_68_49	2017-03-17	USA: California, Modesto	37.661915 N 121.114554 W	Ag	bulk	0.1 um
PRJNA640378	SAMN15435167	JACPRE000000000	B_1_S1_Biohub_coassembly_Rokubacteria_70_49	Candidatus Rokubacteria bacterium NC_groundwater_671_Ag_B-0.1um_70_49	2017-03-17	USA: California, Modesto	37.661915 N 121.114554 W	Ag	bulk	0.1 um
PRJNA640378	SAMN15435168	JACPRF000000000	B_1_S1_Biohub_coassembly_Tectomicrobia_62_36	Candidatus Tectomicrobia bacterium NC_groundwater_672_Ag_B-0.1um_62_36	2017-03-17	USA: California, Modesto	37.661915 N 121.114554 W	Ag	bulk	0.1 um
PRJNA640378	SAMN15435169	JACPRG000000000	B_1_S1_Biohub_coassembly_Tectomicrobia_67_59	Candidatus Tectomicrobia bacterium NC_groundwater_673_Ag_B-0.1um_67_59	2017-03-17	USA: California, Modesto	37.661915 N 121.114554 W	Ag	bulk	0.1 um
PRJNA640378	SAMN15435170	JACPRH000000000	B_1_S1_Biohub_coassembly_Thaumarchaeota_49_231	Thaumarchaeota archaeon NC_groundwater_674_Ag_B-0.1um_49_231	2017-03-17	USA: California, Modesto	37.661915 N 121.114554 W	Ag	bulk	0.1 um
PRJNA640378	SAMN15435171	JACPRI000000000	B_1_S1_Biohub_coassembly_Verrucomicrobia_59_41	Verrucomicrobia bacterium NC_groundwater_675_Ag_B-0.1um_59_41	2017-03-17	USA: California, Modesto	37.661915 N 121.114554 W	Ag	bulk	0.1 um
PRJNA640378	SAMN15435172	JACPRJ000000000	B_1_S1_Biohub_coassembly_Verrucomicrobia_64_32	Verrucomicrobia bacterium NC_groundwater_676_Ag_B-0.1um_64_32	2017-03-17	USA: California, Modesto	37.661915 N 121.114554 W	Ag	bulk	0.1 um
PRJNA640378	SAMN15435173	JACPRK000000000	B_1_S1_Biohub_coassembly_Wallbacteria-like_67_38	Candidatus Wallbacteria bacterium NC_groundwater_677_Ag_B-0.1um_67_38	2017-03-17	USA: California, Modesto	37.661915 N 121.114554 W	Ag	bulk	0.1 um
PRJNA640378	SAMN15435174	JACPRL000000000	B_2_S2_coassembly_Acidobacteria_66_26	Acidobacteria bacterium NC_groundwater_678_Ag_B-0.1um_66_26	2017-03-17	USA: California, Modesto	37.661915 N 121.114554 W	Ag	bulk	0.1 um
PRJNA640378	SAMN15435175	JACPRM000000000	B_2_S2_coassembly_Bacteria_67_28	bacterium NC_groundwater_679_Ag_B-0.1um_67_28	2017-03-17	USA: California, Modesto	37.661915 N 121.114554 W	Ag	bulk	0.1 um
PRJNA640378	SAMN15435176	JACPRN000000000	B_2_S2_coassembly_Betaproteobacteria_64_41	Betaproteobacteria bacterium NC_groundwater_680_Ag_B-0.1um_64_41	2017-03-17	USA: California, Modesto	37.661915 N 121.114554 W	Ag	bulk	0.1 um
PRJNA640378	SAMN15435177	JACPRO000000000	B_2_S2_coassembly_Chloroflexi_58_44	Chloroflexi bacterium NC_groundwater_681_Ag_B-0.1um_58_44	2017-03-17	USA: California, Modesto	37.661915 N 121.114554 W	Ag	bulk	0.1 um
PRJNA640378	SAMN15435178	JACPRP000000000	B_2_S2_coassembly_Chloroflexi_59_33	Chloroflexi bacterium NC_groundwater_682_Ag_B-0.1um_59_33	2017-03-17	USA: California, Modesto	37.661915 N 121.114554 W	Ag	bulk	0.1 um
PRJNA640378	SAMN15435179	JACPRQ000000000	B_2_S2_coassembly_Chloroflexi_61_20	Chloroflexi bacterium NC_groundwater_683_Ag_B-0.1um_61_20	2017-03-17	USA: California, Modesto	37.661915 N 121.114554 W	Ag	bulk	0.1 um
PRJNA640378	SAMN15435180	JACPRR000000000	B_2_S2_coassembly_Chloroflexi_61_24	Chloroflexi bacterium NC_groundwater_684_Ag_B-0.1um_61_24	2017-03-17	USA: California, Modesto	37.661915 N 121.114554 W	Ag	bulk	0.1 um
PRJNA640378	SAMN15435181	JACPRS000000000	B_2_S2_coassembly_Chloroflexi_63_24	Chloroflexi bacterium NC_groundwater_685_Ag_B-0.1um_63_24	2017-03-17	USA: California, Modesto	37.661915 N 121.114554 W	Ag	bulk	0.1 um
PRJNA640378	SAMN15435182	JACPRT000000000	B_2_S2_coassembly_Chloroflexi_65_35	Chloroflexi bacterium NC_groundwater_686_Ag_B-0.1um_65_35	2017-03-17	USA: California, Modesto	37.661915 N 121.114554 W	Ag	bulk	0.1 um
PRJNA640378	SAMN15435183	JACPRU000000000	B_2_S2_coassembly_Deltaproteobacteria_70_44	Deltaproteobacteria bacterium NC_groundwater_687_Ag_B-0.1um_70_44	2017-03-17	USA: California, Modesto	37.661915 N 121.114554 W	Ag	bulk	0.1 um
PRJNA640378	SAMN15435184	JACPRV000000000	B_2_S2_coassembly_Gammaproteobacteria_63_34	Gammaproteobacteria bacterium NC_groundwater_688_Ag_B-0.1um_63_34	2017-03-17	USA: California, Modesto	37.661915 N 121.114554 W	Ag	bulk	0.1 um
PRJNA640378	SAMN15435328	JACPRW000000000	Genasci_Feb2018_S36_SO-2_Aenigmarchaeota_53_36	Candidatus Aenigmarchaeota archaeon NC_groundwater_689_Ag_S-0.2um_53_36	2018-02-22	USA: California, Modesto	37.661915 N 121.114554 W	Ag	serial size	0.2 um
PRJNA640378	SAMN15435329	JACPRX000000000	Genasci_Feb2018_S36_SO-2_Alphaproteobacteria_66_9	Rhodospirillales bacterium NC_groundwater_690_Ag_S-0.2um_66_9	2018-02-22	USA: California, Modesto	37.661915 N 121.114554 W	Ag	serial size	0.2 um
PRJNA640378	SAMN15435330	JACPRY000000000	Genasci_Feb2018_S36_SO-2_Armatimonadetes_64_11	Armatimonadetes bacterium NC_groundwater_691_Ag_S-0.2um_64_11	2018-02-22	USA: California, Modesto	37.661915 N 121.114554 W	Ag	serial size	0.2 um
PRJNA640378	SAMN15435331	JACPRZ000000000	Genasci_Feb2018_S36_SO-2_Bacteroidetes_43_10	Bacteroidetes bacterium NC_groundwater_692_Ag_S-0.2um_43_10	2018-02-22	USA: California, Modesto	37.661915 N 121.114554 W	Ag	serial size	0.2 um
PRJNA640378	SAMN15435332	JACPSA000000000	Genasci_Feb2018_S36_SO-2_Chloroflexi_51_8	Chloroflexi bacterium NC_groundwater_693_Ag_S-0.2um_51_8	2018-02-22	USA: California, Modesto	37.661915 N 121.114554 W	Ag	serial size	0.2 um
PRJNA640378	SAMN15435333	JACPSB000000000	Genasci_Feb2018_S36_SO-2_Chloroflexi_71_8	Chloroflexi bacterium NC_groundwater_694_Ag_S-0.2um_71_8	2018-02-22	USA: California, Modesto	37.661915 N 121.114554 W	Ag	serial size	0.2 um
PRJNA640378	SAMN15435334	JACPSC000000000	Genasci_Feb2018_S36_SO-2_Deltaproteobacteria_45_7	Deltaproteobacteria bacterium NC_groundwater_695_Ag_S-0.2um_45_7	2018-02-22	USA: California, Modesto	37.661915 N 121.114554 W	Ag	serial size	0.2 um
PRJNA640378	SAMN15435335	JACPSD000000000	Genasci_Feb2018_S36_SO-2_Deltaproteobacteria_53_7	Deltaproteobacteria bacterium NC_groundwater_696_Ag_S-0.2um_53_7	2018-02-22	USA: California, Modesto	37.661915 N 121.114554 W	Ag	serial size	0.2 um
PRJNA640378	SAMN15435336	JACPSE000000000	Genasci_Feb2018_S36_SO-2_Deltaproteobacteria_55_12	Deltaproteobacteria bacterium NC_groundwater_697_Ag_S-0.2um_55_12	2018-02-22	USA: California, Modesto	37.661915 N 121.114554 W	Ag	serial size	0.2 um
PRJNA640378	SAMN15435337	JACPSF000000000	Genasci_Feb2018_S36_SO-2_Deltaproteobacteria_57_8	Deltaproteobacteria bacterium NC_groundwater_698_Ag_S-0.2um_57_8	2018-02-22	USA: California, Modesto	37.661915 N 121.114554 W	Ag	serial size	0.2 um
PRJNA640378	SAMN15435338	JACPSG000000000	Genasci_Feb2018_S36_SO-2_Deltaproteobacteria_60_39	Deltaproteobacteria bacterium NC_groundwater_699_Ag_S-0.2um_60_39	2018-02-22	USA: California, Modesto	37.661915 N 121.114554 W	Ag	serial size	0.2 um
PRJNA640378	SAMN15435339	JACPSH000000000	Genasci_Feb2018_S36_SO-2_Gammaproteobacteria_63_18	Gammaproteobacteria bacterium NC_groundwater_700_Ag_S-0.2um_63_18	2018-02-22	USA: California, Modesto	37.661915 N 121.114554 W	Ag	serial size	0.2 um
PRJNA640378	SAMN15435340	JACPSI000000000	Genasci_Feb2018_S36_SO-2_Ignavibacteriales_50_10	Ignavibacteriales bacterium NC_groundwater_701_Ag_S-0.2um_50_10	2018-02-22	USA: California, Modesto	37.661915 N 121.114554 W	Ag	serial size	0.2 um
PRJNA640378	SAMN15435341	JACPSJ000000000	Genasci_Feb2018_S36_SO-2_Kerfelbacteria_58_11	Candidatus Kerfeldbacteria bacterium NC_groundwater_702_Ag_S-0.2um_58_11	2018-02-22	USA: California, Modesto	37.661915 N 121.114554 W	Ag	serial size	0.2 um
PRJNA640378	SAMN15435342	JACPSK000000000	Genasci_Feb2018_S36_SO-2_Magasanikbacteria_44_17	Candidatus Magasanikbacteria bacterium NC_groundwater_703_Ag_S-0.2um_44_17	2018-02-22	USA: California, Modesto	37.661915 N 121.114554 W	Ag	serial size	0.2 um
PRJNA640378	SAMN15435343	JACPSL000000000	Genasci_Feb2018_S36_SO-2_Melainabacteria_32_25	Candidatus Melainabacteria bacterium NC_groundwater_704_Ag_S-0.2um_32_25	2018-02-22	USA: California, Modesto	37.661915 N 121.114554 W	Ag	serial size	0.2 um
PRJNA640378	SAMN15435344	JACPSM000000000	Genasci_Feb2018_S36_SO-2_NC10_71_24	candidate division NC10 bacterium NC_groundwater_705_Ag_S-0.2um_71_24	2018-02-22	USA: California, Modesto	37.661915 N 121.114554 W	Ag	serial size	0.2 um
PRJNA640378	SAMN15435345	JACPSN000000000	Genasci_Feb2018_S36_SO-2_NC10_72_10	candidate division NC10 bacterium NC_groundwater_706_Ag_S-0.2um_72_10	2018-02-22	USA: California, Modesto	37.661915 N 121.114554 W	Ag	serial size	0.2 um
PRJNA640378	SAMN15435347	JACPSO000000000	Genasci_Feb2018_S36_SO-2_Omnitrophica_42_8	Candidatus Omnitrophica bacterium NC_groundwater_708_Ag_S-0.2um_42_8	2018-02-22	USA: California, Modesto	37.661915 N 121.114554 W	Ag	serial size	0.2 um
PRJNA640378	SAMN15435348	JACPSP000000000	Genasci_Feb2018_S36_SO-2_Omnitrophica_53_14	Candidatus Omnitrophica bacterium NC_groundwater_709_Ag_S-0.2um_53_14	2018-02-22	USA: California, Modesto	37.661915 N 121.114554 W	Ag	serial size	0.2 um
PRJNA640378	SAMN15435349	JACPSQ000000000	Genasci_Feb2018_S36_SO-2_Omnitrophica_63_12	Candidatus Omnitrophica bacterium NC_groundwater_710_Ag_S-0.2um_63_12	2018-02-22	USA: California, Modesto	37.661915 N 121.114554 W	Ag	serial size	0.2 um
PRJNA640378	SAMN15435350	JACPSR000000000	Genasci_Feb2018_S36_SO-2_Omnitrophica_63_19	Candidatus Omnitrophica bacterium NC_groundwater_711_Ag_S-0.2um_63_19	2018-02-22	USA: California, Modesto	37.661915 N 121.114554 W	Ag	serial size	0.2 um
PRJNA640378	SAMN15435351	JACPSS000000000	Genasci_Feb2018_S36_SO-2_Parcubacteria_49_7	Parcubacteria group bacterium NC_groundwater_712_Ag_S-0.2um_49_7	2018-02-22	USA: California, Modesto	37.661915 N 121.114554 W	Ag	serial size	0.2 um
PRJNA640378	SAMN15435352	JACPST000000000	Genasci_Feb2018_S36_SO-2_RIFCSPHIGHO2_02_FULL_Deltaproteobacteria_38_15_curated_40_6	Deltaproteobacteria bacterium NC_groundwater_713_Ag_S-0.2um_40_6	2018-02-22	USA: California, Modesto	37.661915 N 121.114554 W	Ag	serial size	0.2 um
PRJNA640378	SAMN15435353	JACPSU000000000	Genasci_Feb2018_S36_SO-2_RIFCSPHIGHO2_02_FULL_Deltaproteobacteria_38_15_curated_40_7	Deltaproteobacteria bacterium NC_groundwater_714_Ag_S-0.2um_40_7	2018-02-22	USA: California, Modesto	37.661915 N 121.114554 W	Ag	serial size	0.2 um
PRJNA640378	SAMN15435354	JACPSV000000000	Genasci_Feb2018_S36_SO-2_RIFCSPLOWO2_02_FULL_Elusimicrobia_39_32_curated_49_8	Elusimicrobia bacterium NC_groundwater_715_Ag_S-0.2um_49_8	2018-02-22	USA: California, Modesto	37.661915 N 121.114554 W	Ag	serial size	0.2 um
PRJNA640378	SAMN15435355	JACPSW000000000	Genasci_Feb2018_S36_SO-2_Rokubacteria_69_13	Candidatus Rokubacteria bacterium NC_groundwater_716_Ag_S-0.2um_69_13	2018-02-22	USA: California, Modesto	37.661915 N 121.114554 W	Ag	serial size	0.2 um
PRJNA640378	SAMN15435356	JACPSX000000000	Genasci_Feb2018_S36_SO-2_Tectomicrobia_59_8	Candidatus Tectomicrobia bacterium NC_groundwater_717_Ag_S-0.2um_59_8	2018-02-22	USA: California, Modesto	37.661915 N 121.114554 W	Ag	serial size	0.2 um
PRJNA640378	SAMN15435357	JACPSY000000000	Genasci_Feb2018_S36_SO-2_Tectomicrobia_70_9	Candidatus Tectomicrobia bacterium NC_groundwater_718_Ag_S-0.2um_70_9	2018-02-22	USA: California, Modesto	37.661915 N 121.114554 W	Ag	serial size	0.2 um
PRJNA640378	SAMN15435358	JACPSZ000000000	Genasci_Feb2018_S36_SO-2_Thaumarchaeota_45_15	Thaumarchaeota archaeon NC_groundwater_719_Ag_S-0.2um_45_15	2018-02-22	USA: California, Modesto	37.661915 N 121.114554 W	Ag	serial size	0.2 um
PRJNA640378	SAMN15435359	JACPTA000000000	Genasci_Feb2018_S36_SO-2_Thaumarchaeota_54_9	Thaumarchaeota archaeon NC_groundwater_720_Ag_S-0.2um_54_9	2018-02-22	USA: California, Modesto	37.661915 N 121.114554 W	Ag	serial size	0.2 um
PRJNA640378	SAMN15435360	JACPTB000000000	Genasci_Feb2018_S36_SO-2_Woesearchaeota_34_19	Candidatus Woesearchaeota archaeon NC_groundwater_721_Ag_S-0.2um_34_19	2018-02-22	USA: California, Modesto	37.661915 N 121.114554 W	Ag	serial size	0.2 um
PRJNA640378	SAMN15435361	JACPTC000000000	Genasci_Feb2018_S36_SO-2_Woesearchaeota_37_15	Candidatus Woesearchaeota archaeon NC_groundwater_722_Ag_S-0.2um_37_15	2018-02-22	USA: California, Modesto	37.661915 N 121.114554 W	Ag	serial size	0.2 um
PRJNA640378	SAMN15435362	JACPTD000000000	Genasci_Feb2018_S36_SO-2_Woesearchaeota_38_8	Candidatus Woesearchaeota archaeon NC_groundwater_723_Ag_S-0.2um_38_8	2018-02-22	USA: California, Modesto	37.661915 N 121.114554 W	Ag	serial size	0.2 um
PRJNA640378	SAMN15435363	JACPTE000000000	Genasci_Feb2018_S36_SO-2_Woesearchaeota_46_11	Candidatus Woesearchaeota archaeon NC_groundwater_724_Ag_S-0.2um_46_11	2018-02-22	USA: California, Modesto	37.661915 N 121.114554 W	Ag	serial size	0.2 um
PRJNA640378	SAMN15435364	JACPTF000000000	Genasci_Feb2018_S36_SO-2_Woesearchaeota_48_19	Candidatus Woesearchaeota archaeon NC_groundwater_725_Ag_S-0.2um_48_19	2018-02-22	USA: California, Modesto	37.661915 N 121.114554 W	Ag	serial size	0.2 um
PRJNA640378	SAMN15435365	JACPTG000000000	Genasci_Feb2018_S36_SO-2_Woesearchaeota_49_29	Candidatus Woesearchaeota archaeon NC_groundwater_726_Ag_S-0.2um_49_29	2018-02-22	USA: California, Modesto	37.661915 N 121.114554 W	Ag	serial size	0.2 um
PRJNA640378	SAMN15435366	JACPTH000000000	Genasci_Feb2018_S37_SO-6_ACD39_43_6	bacterium NC_groundwater_727_Ag_S-0.65um_43_6	2018-02-22	USA: California, Modesto	37.661915 N 121.114554 W	Ag	serial size	0.65 um
PRJNA640378	SAMN15435367	JACPTI000000000	Genasci_Feb2018_S37_SO-6_Acidobacteria_67_11	Acidobacteria bacterium NC_groundwater_728_Ag_S-0.65um_67_11	2018-02-22	USA: California, Modesto	37.661915 N 121.114554 W	Ag	serial size	0.65 um
PRJNA640378	SAMN15435368	JACPTJ000000000	Genasci_Feb2018_S37_SO-6_Betaproteobacteria_62_13	Betaproteobacteria bacterium NC_groundwater_729_Ag_S-0.65um_62_13	2018-02-22	USA: California, Modesto	37.661915 N 121.114554 W	Ag	serial size	0.65 um
PRJNA640378	SAMN15435369	JACPTK000000000	Genasci_Feb2018_S37_SO-6_Betaproteobacteria_65_27	Betaproteobacteria bacterium NC_groundwater_730_Ag_S-0.65um_65_27	2018-02-22	USA: California, Modesto	37.661915 N 121.114554 W	Ag	serial size	0.65 um
PRJNA640378	SAMN15435370	JACPTL000000000	Genasci_Feb2018_S37_SO-6_Betaproteobacteria_65_6	Betaproteobacteria bacterium NC_groundwater_731_Ag_S-0.65um_65_6	2018-02-22	USA: California, Modesto	37.661915 N 121.114554 W	Ag	serial size	0.65 um
PRJNA640378	SAMN15435371	JACPTM000000000	Genasci_Feb2018_S37_SO-6_Chloroflexi_52_6	Chloroflexi bacterium NC_groundwater_732_Ag_S-0.65um_52_6	2018-02-22	USA: California, Modesto	37.661915 N 121.114554 W	Ag	serial size	0.65 um
PRJNA640378	SAMN15435372	JACPTN000000000	Genasci_Feb2018_S37_SO-6_Deltaproteobacteria_55_7	Deltaproteobacteria bacterium NC_groundwater_733_Ag_S-0.65um_55_7	2018-02-22	USA: California, Modesto	37.661915 N 121.114554 W	Ag	serial size	0.65 um
PRJNA640378	SAMN15435373	JACPTO000000000	Genasci_Feb2018_S37_SO-6_Deltaproteobacteria_57_12	Deltaproteobacteria bacterium NC_groundwater_734_Ag_S-0.65um_57_12	2018-02-22	USA: California, Modesto	37.661915 N 121.114554 W	Ag	serial size	0.65 um
PRJNA640378	SAMN15435374	JACPTP000000000	Genasci_Feb2018_S37_SO-6_Deltaproteobacteria_60_13	Deltaproteobacteria bacterium NC_groundwater_735_Ag_S-0.65um_60_13	2018-02-22	USA: California, Modesto	37.661915 N 121.114554 W	Ag	serial size	0.65 um
PRJNA640378	SAMN15435375	JACPTQ000000000	Genasci_Feb2018_S37_SO-6_Deltaproteobacteria_62_10	Deltaproteobacteria bacterium NC_groundwater_736_Ag_S-0.65um_62_10	2018-02-22	USA: California, Modesto	37.661915 N 121.114554 W	Ag	serial size	0.65 um
PRJNA640378	SAMN15435376	JACPTR000000000	Genasci_Feb2018_S37_SO-6_Deltaproteobacteria_69_8	Deltaproteobacteria bacterium NC_groundwater_737_Ag_S-0.65um_69_8	2018-02-22	USA: California, Modesto	37.661915 N 121.114554 W	Ag	serial size	0.65 um
PRJNA640378	SAMN15435377	JACPTS000000000	Genasci_Feb2018_S37_SO-6_Harrisonbacteria_42_30	Candidatus Harrisonbacteria bacterium NC_groundwater_738_Ag_S-0.65um_42_30	2018-02-22	USA: California, Modesto	37.661915 N 121.114554 W	Ag	serial size	0.65 um
PRJNA640378	SAMN15435378	JACPTT000000000	Genasci_Feb2018_S37_SO-6_Levybacteria_41_9	Candidatus Levybacteria bacterium NC_groundwater_739_Ag_S-0.65um_41_9	2018-02-22	USA: California, Modesto	37.661915 N 121.114554 W	Ag	serial size	0.65 um
PRJNA640378	SAMN15435379	JACPTU000000000	Genasci_Feb2018_S37_SO-6_NC10_67_9	candidate division NC10 bacterium NC_groundwater_740_Ag_S-0.65um_67_9	2018-02-22	USA: California, Modesto	37.661915 N 121.114554 W	Ag	serial size	0.65 um
PRJNA640378	SAMN15435380	JACPTV000000000	Genasci_Feb2018_S37_SO-6_NC10_71_9	candidate division NC10 bacterium NC_groundwater_741_Ag_S-0.65um_71_9	2018-02-22	USA: California, Modesto	37.661915 N 121.114554 W	Ag	serial size	0.65 um
PRJNA640378	SAMN15435381	JACPTW000000000	Genasci_Feb2018_S37_SO-6_Omnitrophica_63_9	Candidatus Omnitrophica bacterium NC_groundwater_742_Ag_S-0.65um_63_9	2018-02-22	USA: California, Modesto	37.661915 N 121.114554 W	Ag	serial size	0.65 um
PRJNA640378	SAMN15435382	JACPTX000000000	Genasci_Feb2018_S37_SO-6_Omnitrophica_67_24	Candidatus Omnitrophica bacterium NC_groundwater_743_Ag_S-0.65um_67_24	2018-02-22	USA: California, Modesto	37.661915 N 121.114554 W	Ag	serial size	0.65 um
PRJNA640378	SAMN15435383	JACPTY000000000	Genasci_Feb2018_S37_SO-6_Parcubacteria_49_9	Parcubacteria group bacterium NC_groundwater_744_Ag_S-0.65um_49_9	2018-02-22	USA: California, Modesto	37.661915 N 121.114554 W	Ag	serial size	0.65 um
PRJNA640378	SAMN15435384	JACPTZ000000000	Genasci_Feb2018_S37_SO-6_Planctomycetes_67_9	Planctomycetes bacterium NC_groundwater_745_Ag_S-0.65um_67_9	2018-02-22	USA: California, Modesto	37.661915 N 121.114554 W	Ag	serial size	0.65 um
PRJNA640378	SAMN15435385	JACPUA000000000	Genasci_Feb2018_S37_SO-6_RIFCSPLOWO2_12_FULL_Gemmatimonadetes_68_9_curated_69_6	Gemmatimonadetes bacterium NC_groundwater_746_Ag_S-0.65um_69_6	2018-02-22	USA: California, Modesto	37.661915 N 121.114554 W	Ag	serial size	0.65 um
PRJNA640378	SAMN15435386	JACPUB000000000	Genasci_Feb2018_S37_SO-6_Rokubacteria_70_10	Candidatus Rokubacteria bacterium NC_groundwater_747_Ag_S-0.65um_70_10	2018-02-22	USA: California, Modesto	37.661915 N 121.114554 W	Ag	serial size	0.65 um
PRJNA640378	SAMN15435387	JACPUC000000000	Genasci_Feb2018_S37_SO-6_Tectomicrobia_67_15	Candidatus Tectomicrobia bacterium NC_groundwater_748_Ag_S-0.65um_67_15	2018-02-22	USA: California, Modesto	37.661915 N 121.114554 W	Ag	serial size	0.65 um
PRJNA640378	SAMN15435388	JACPUD000000000	JBCH_GD18_4_SO1_S176_Betaproteobacteria_64_25	Rhodocyclales bacterium NC_groundwater_749_Ag_S-0.1um_64_25	2018-06-06	USA: California, Modesto	37.661915 N 121.114554 W	Ag	serial size	0.1 um
PRJNA640378	SAMN15435389	JACPUE000000000	JBCH_GD18_4_SO1_S176_Betaproteobacteria_66_20	Burkholderiales bacterium NC_groundwater_750_Ag_S-0.1um_66_20	2018-06-06	USA: California, Modesto	37.661915 N 121.114554 W	Ag	serial size	0.1 um
PRJNA640378	SAMN15435390	JACPUF000000000	JBCH_GD18_4_SO1_S176_Colwellbacteria_47_8	Candidatus Colwellbacteria bacterium NC_groundwater_751_Ag_S-0.1um_47_8	2018-06-06	USA: California, Modesto	37.661915 N 121.114554 W	Ag	serial size	0.1 um
PRJNA640378	SAMN15435391	JACPUG000000000	JBCH_GD18_4_SO1_S176_Hydrogenedentes_61_7	Candidatus Hydrogenedentes bacterium NC_groundwater_752_Ag_S-0.1um_61_7	2018-06-06	USA: California, Modesto	37.661915 N 121.114554 W	Ag	serial size	0.1 um
PRJNA640378	SAMN15435392	JACPUH000000000	JBCH_GD18_4_SO1_S176_Ignavibacteriales_55_13	Ignavibacteriales bacterium NC_groundwater_753_Ag_S-0.1um_55_13	2018-06-06	USA: California, Modesto	37.661915 N 121.114554 W	Ag	serial size	0.1 um
PRJNA640378	SAMN15435393	JACPUI000000000	JBCH_GD18_4_SO1_S176_Levybacteria_41_10	Candidatus Levybacteria bacterium NC_groundwater_754_Ag_S-0.1um_41_10	2018-06-06	USA: California, Modesto	37.661915 N 121.114554 W	Ag	serial size	0.1 um
PRJNA640378	SAMN15435394	JACPUJ000000000	JBCH_GD18_4_SO1_S176_NC10_68_8	candidate division NC10 bacterium NC_groundwater_755_Ag_S-0.1um_68_8	2018-06-06	USA: California, Modesto	37.661915 N 121.114554 W	Ag	serial size	0.1 um
PRJNA640378	SAMN15435395	JACPUK000000000	JBCH_GD18_4_SO2_S177_Alphaproteobacteria_66_9	Rhodospirillales bacterium NC_groundwater_756_Ag_S-0.2um_66_9	2018-06-06	USA: California, Modesto	37.661915 N 121.114554 W	Ag	serial size	0.2 um
PRJNA640378	SAMN15435396	JACPUL000000000	JBCH_GD18_4_SO2_S177_Daviesbacteria_38_23	Candidatus Daviesbacteria bacterium NC_groundwater_757_Ag_S-0.2um_38_23	2018-06-06	USA: California, Modesto	37.661915 N 121.114554 W	Ag	serial size	0.2 um
PRJNA640378	SAMN15435397	JACPUM000000000	JBCH_GD18_4_SO2_S177_Daviesbacteria_41_14	Candidatus Daviesbacteria bacterium NC_groundwater_758_Ag_S-0.2um_41_14	2018-06-06	USA: California, Modesto	37.661915 N 121.114554 W	Ag	serial size	0.2 um
PRJNA640378	SAMN15435398	JACPUN000000000	JBCH_GD18_4_SO2_S177_Harrisonbacteria_55_7	Candidatus Harrisonbacteria bacterium NC_groundwater_759_Ag_S-0.2um_55_7	2018-06-06	USA: California, Modesto	37.661915 N 121.114554 W	Ag	serial size	0.2 um
PRJNA640378	SAMN15435399	JACPUO000000000	JBCH_GD18_4_SO2_S177_Kerfelbacteria_47_10	Candidatus Kerfeldbacteria bacterium NC_groundwater_760_Ag_S-0.2um_47_10	2018-06-06	USA: California, Modesto	37.661915 N 121.114554 W	Ag	serial size	0.2 um
PRJNA640378	SAMN15435400	JACPUP000000000	JBCH_GD18_4_SO2_S177_Kerfelbacteria_61_20	Candidatus Kerfeldbacteria bacterium NC_groundwater_761_Ag_S-0.2um_61_20	2018-06-06	USA: California, Modesto	37.661915 N 121.114554 W	Ag	serial size	0.2 um
PRJNA640378	SAMN15435401	JACPUQ000000000	JBCH_GD18_4_SO2_S177_RIFOXYC2_FULL_Ignavibacteria_38_25_curated_38_17	Ignavibacteriales bacterium NC_groundwater_762_Ag_S-0.2um_38_17	2018-06-06	USA: California, Modesto	37.661915 N 121.114554 W	Ag	serial size	0.2 um
PRJNA640378	SAMN15435402	JACPUR000000000	JBCH_GD18_4_SO2_S177_Tectomicrobia_68_21	Candidatus Tectomicrobia bacterium NC_groundwater_763_Ag_S-0.2um_68_21	2018-06-06	USA: California, Modesto	37.661915 N 121.114554 W	Ag	serial size	0.2 um
PRJNA640378	SAMN15435403	JACPUS000000000	JBCH_GD18_4_SO2_S177_Thaumarchaeota_54_7	Thaumarchaeota archaeon NC_groundwater_764_Ag_S-0.2um_54_7	2018-06-06	USA: California, Modesto	37.661915 N 121.114554 W	Ag	serial size	0.2 um
PRJNA640378	SAMN15435404	JACPUT000000000	JBCH_GD18_4_SO25_S179_Acidobacteria_67_25	Acidobacteria bacterium NC_groundwater_765_Ag_S2p5_67_25	2018-06-06	USA: California, Modesto	37.661915 N 121.114554 W	Ag	serial size	2.5 um
PRJNA640378	SAMN15435405	JACPUU000000000	JBCH_GD18_4_SO25_S179_Bacteroidetes_42_21	Bacteroidetes bacterium NC_groundwater_766_Ag_S2p5_42_21	2018-06-06	USA: California, Modesto	37.661915 N 121.114554 W	Ag	serial size	2.5 um
PRJNA640378	SAMN15435406	JACPUV000000000	JBCH_GD18_4_SO25_S179_Bacteroidetes_48_9	Sphingobacteriales bacterium NC_groundwater_767_Ag_S2p5_48_9	2018-06-06	USA: California, Modesto	37.661915 N 121.114554 W	Ag	serial size	2.5 um
PRJNA640378	SAMN15435407	JACPUW000000000	JBCH_GD18_4_SO25_S179_Bacteroidetes_49_18	Bacteroidetes bacterium NC_groundwater_768_Ag_S2p5_49_18	2018-06-06	USA: California, Modesto	37.661915 N 121.114554 W	Ag	serial size	2.5 um
PRJNA640378	SAMN15435408	JACPUX000000000	JBCH_GD18_4_SO25_S179_Betaproteobacteria_64_14	Betaproteobacteria bacterium NC_groundwater_769_Ag_S2p5_64_14	2018-06-06	USA: California, Modesto	37.661915 N 121.114554 W	Ag	serial size	2.5 um
PRJNA640378	SAMN15435409	JACPUY000000000	JBCH_GD18_4_SO25_S179_Betaproteobacteria_64_6	Pseudogulbenkiania sp. NC_groundwater_770_Ag_S2p5_64_6	2018-06-06	USA: California, Modesto	37.661915 N 121.114554 W	Ag	serial size	2.5 um
PRJNA640378	SAMN15435410	JACPUZ000000000	JBCH_GD18_4_SO25_S179_Betaproteobacteria_68_9	Rhodocyclales bacterium NC_groundwater_771_Ag_S2p5_68_9	2018-06-06	USA: California, Modesto	37.661915 N 121.114554 W	Ag	serial size	2.5 um
PRJNA640378	SAMN15435411	JACPVA000000000	JBCH_GD18_4_SO25_S179_Betaproteobacteria_72_13	Burkholderiales bacterium NC_groundwater_772_Ag_S2p5_72_13	2018-06-06	USA: California, Modesto	37.661915 N 121.114554 W	Ag	serial size	2.5 um
PRJNA640378	SAMN15435412	JACPVB000000000	JBCH_GD18_4_SO25_S179_Chloroflexi_51_10	Chloroflexi bacterium NC_groundwater_773_Ag_S2p5_51_10	2018-06-06	USA: California, Modesto	37.661915 N 121.114554 W	Ag	serial size	2.5 um
PRJNA640378	SAMN15435413	JACPVC000000000	JBCH_GD18_4_SO25_S179_Chloroflexi_52_15	Chloroflexi bacterium NC_groundwater_774_Ag_S2p5_52_15	2018-06-06	USA: California, Modesto	37.661915 N 121.114554 W	Ag	serial size	2.5 um
PRJNA640378	SAMN15435414	JACPVD000000000	JBCH_GD18_4_SO25_S179_Chloroflexi_55_5	Chloroflexi bacterium NC_groundwater_775_Ag_S2p5_55_5	2018-06-06	USA: California, Modesto	37.661915 N 121.114554 W	Ag	serial size	2.5 um
PRJNA640378	SAMN15435415	JACPVE000000000	JBCH_GD18_4_SO25_S179_Chloroflexi_55_6	Chloroflexi bacterium NC_groundwater_776_Ag_S2p5_55_6	2018-06-06	USA: California, Modesto	37.661915 N 121.114554 W	Ag	serial size	2.5 um
PRJNA640378	SAMN15435416	JACPVF000000000	JBCH_GD18_4_SO25_S179_Chloroflexi_58_39	Chloroflexi bacterium NC_groundwater_777_Ag_S2p5_58_39	2018-06-06	USA: California, Modesto	37.661915 N 121.114554 W	Ag	serial size	2.5 um
PRJNA640378	SAMN15435417	JACPVG000000000	JBCH_GD18_4_SO25_S179_Chloroflexi_63_23	Chloroflexi bacterium NC_groundwater_778_Ag_S2p5_63_23	2018-06-06	USA: California, Modesto	37.661915 N 121.114554 W	Ag	serial size	2.5 um
PRJNA640378	SAMN15435418	JACPVH000000000	JBCH_GD18_4_SO25_S179_Deltaproteobacteria_66_4	Deltaproteobacteria bacterium NC_groundwater_779_Ag_S2p5_66_4	2018-06-06	USA: California, Modesto	37.661915 N 121.114554 W	Ag	serial size	2.5 um
PRJNA640378	SAMN15435419	JACPVI000000000	JBCH_GD18_4_SO25_S179_Deltaproteobacteria_69_11	Myxococcales bacterium NC_groundwater_780_Ag_S2p5_69_11	2018-06-06	USA: California, Modesto	37.661915 N 121.114554 W	Ag	serial size	2.5 um
PRJNA640378	SAMN15435420	JACPVJ000000000	JBCH_GD18_4_SO25_S179_Deltaproteobacteria_70_11	Myxococcales bacterium NC_groundwater_781_Ag_S2p5_70_11	2018-06-06	USA: California, Modesto	37.661915 N 121.114554 W	Ag	serial size	2.5 um
PRJNA640378	SAMN15435422	JACPVK000000000	JBCH_GD18_4_SO25_S179_Gammaproteobacteria_49_5	Gammaproteobacteria bacterium NC_groundwater_783_Ag_S2p5_49_5	2018-06-06	USA: California, Modesto	37.661915 N 121.114554 W	Ag	serial size	2.5 um
PRJNA640378	SAMN15435423	JACPVL000000000	JBCH_GD18_4_SO25_S179_Gammaproteobacteria_65_4	Hydrocarboniphaga effusa NC_groundwater_784_Ag_S2p5_65_4	2018-06-06	USA: California, Modesto	37.661915 N 121.114554 W	Ag	serial size	2.5 um
PRJNA640378	SAMN15435424	JACPVM000000000	JBCH_GD18_4_SO25_S179_Ignavibacteriae_43_4	Ignavibacteriales bacterium NC_groundwater_785_Ag_S2p5_43_4	2018-06-06	USA: California, Modesto	37.661915 N 121.114554 W	Ag	serial size	2.5 um
PRJNA640378	SAMN15435425	JACPVN000000000	JBCH_GD18_4_SO25_S179_Ignavibacteriae_43_5	Ignavibacteriae bacterium NC_groundwater_786_Ag_S2p5_43_5	2018-06-06	USA: California, Modesto	37.661915 N 121.114554 W	Ag	serial size	2.5 um
PRJNA640378	SAMN15435426	JACPVO000000000	JBCH_GD18_4_SO25_S179_RBG_16_Chloroflexi_63_12_curated_63_5	Chloroflexi bacterium NC_groundwater_787_Ag_S2p5_63_5	2018-06-06	USA: California, Modesto	37.661915 N 121.114554 W	Ag	serial size	2.5 um
PRJNA640378	SAMN15435427	JACPVP000000000	JBCH_GD18_4_SO25_S179_Verrucomicrobia_62_4	Pedosphaera parvula NC_groundwater_788_Ag_S2p5_62_4	2018-06-06	USA: California, Modesto	37.661915 N 121.114554 W	Ag	serial size	2.5 um
PRJNA640378	SAMN15435428	JACPVQ000000000	kurt_kritikos_18_Acidobacteria_59_11	Candidatus Solibacter usitatus NC_groundwater_789_Pr6_B-0.1um_59_11	2019-05-03	USA: California, Middletown	38.69062 N 122.5958 W	Pr6	bulk	0.1 um
PRJNA640378	SAMN15435429	JACPVR000000000	kurt_kritikos_18_Actinobacteria_67_24	Mycobacterium sp. NC_groundwater_790_Pr6_B-0.1um_67_24	2019-05-03	USA: California, Middletown	38.69062 N 122.5958 W	Pr6	bulk	0.1 um
PRJNA640378	SAMN15435430	JACPVS000000000	kurt_kritikos_18_Actinobacteria_67_32	Mycolicibacterium cosmeticum NC_groundwater_791_Pr6_B-0.1um_67_32	2019-05-03	USA: California, Middletown	38.69062 N 122.5958 W	Pr6	bulk	0.1 um
PRJNA640378	SAMN15435431	JACPVT000000000	kurt_kritikos_18_Alphaproteobacteria_66_11	Rhodospirillales bacterium NC_groundwater_792_Pr6_B-0.1um_66_11	2019-05-03	USA: California, Middletown	38.69062 N 122.5958 W	Pr6	bulk	0.1 um
PRJNA640378	SAMN15435432	JACPVU000000000	kurt_kritikos_18_Archaea_41_8	archaeon NC_groundwater_793_Pr6_B-0.1um_41_8	2019-05-03	USA: California, Middletown	38.69062 N 122.5958 W	Pr6	bulk	0.1 um
PRJNA640378	SAMN15435433	JACPVV000000000	kurt_kritikos_18_Bacteroidetes_35_6	Bacteroidetes bacterium NC_groundwater_794_Pr6_B-0.1um_35_6	2019-05-03	USA: California, Middletown	38.69062 N 122.5958 W	Pr6	bulk	0.1 um
PRJNA640378	SAMN15435434	JACPVW000000000	kurt_kritikos_18_Bacteroidetes_42_6	Flavobacteriia bacterium NC_groundwater_795_Pr6_B-0.1um_42_6	2019-05-03	USA: California, Middletown	38.69062 N 122.5958 W	Pr6	bulk	0.1 um
PRJNA640378	SAMN15435435	JACPVX000000000	kurt_kritikos_18_Bacteroidetes_43_12	Bacteroidetes bacterium NC_groundwater_796_Pr6_B-0.1um_43_12	2019-05-03	USA: California, Middletown	38.69062 N 122.5958 W	Pr6	bulk	0.1 um
PRJNA640378	SAMN15435436	JACPVY000000000	kurt_kritikos_18_Betaproteobacteria_51_7	Burkholderiales bacterium NC_groundwater_797_Pr6_B-0.1um_51_7	2019-05-03	USA: California, Middletown	38.69062 N 122.5958 W	Pr6	bulk	0.1 um
PRJNA640378	SAMN15435437	JACPVZ000000000	kurt_kritikos_18_Betaproteobacteria_59_10	Nitrosomonadales bacterium NC_groundwater_798_Pr6_B-0.1um_59_10	2019-05-03	USA: California, Middletown	38.69062 N 122.5958 W	Pr6	bulk	0.1 um
PRJNA640378	SAMN15435438	JACPWA000000000	kurt_kritikos_18_Chlamydiae_41_7	Simkania negevensis NC_groundwater_799_Pr6_B-0.1um_41_7	2019-05-03	USA: California, Middletown	38.69062 N 122.5958 W	Pr6	bulk	0.1 um
PRJNA640378	SAMN15435439	JACPWB000000000	kurt_kritikos_18_Chlamydiae_47_6	Chlamydiales bacterium NC_groundwater_800_Pr6_B-0.1um_47_6	2019-05-03	USA: California, Middletown	38.69062 N 122.5958 W	Pr6	bulk	0.1 um
PRJNA640378	SAMN15435440	JACPWC000000000	kurt_kritikos_18_Chloroflexi_59_12	Chloroflexi bacterium NC_groundwater_801_Pr6_B-0.1um_59_12	2019-05-03	USA: California, Middletown	38.69062 N 122.5958 W	Pr6	bulk	0.1 um
PRJNA640378	SAMN15435441	JACPWD000000000	kurt_kritikos_18_Deltaproteobacteria_58_37	Deltaproteobacteria bacterium NC_groundwater_802_Pr6_B-0.1um_58_37	2019-05-03	USA: California, Middletown	38.69062 N 122.5958 W	Pr6	bulk	0.1 um
PRJNA640378	SAMN15435442	JACPWE000000000	kurt_kritikos_18_Doudnabacteria_43_9	Candidatus Doudnabacteria bacterium NC_groundwater_803_Pr6_B-0.1um_43_9	2019-05-03	USA: California, Middletown	38.69062 N 122.5958 W	Pr6	bulk	0.1 um
PRJNA640378	SAMN15435443	JACPWF000000000	kurt_kritikos_18_Omnitrophica_56_12	Candidatus Omnitrophica bacterium NC_groundwater_804_Pr6_B-0.1um_56_12	2019-05-03	USA: California, Middletown	38.69062 N 122.5958 W	Pr6	bulk	0.1 um
PRJNA640378	SAMN15435444	JACPWG000000000	kurt_kritikos_18_Planctomycetes_69_24	Planctomycetes bacterium NC_groundwater_805_Pr6_B-0.1um_69_24	2019-05-03	USA: California, Middletown	38.69062 N 122.5958 W	Pr6	bulk	0.1 um
PRJNA640378	SAMN15435445	JACPWH000000000	kurt_kritikos_18_RIF-IGX_39_9	Ignavibacteriae bacterium NC_groundwater_806_Pr6_B-0.1um_39_9	2019-05-03	USA: California, Middletown	38.69062 N 122.5958 W	Pr6	bulk	0.1 um
PRJNA640378	SAMN15435446	JACPWI000000000	kurt_kritikos_18_Thaumarchaeota_33_7	Nitrosarchaeum sp. NC_groundwater_807_Pr6_B-0.1um_33_7	2019-05-03	USA: California, Middletown	38.69062 N 122.5958 W	Pr6	bulk	0.1 um
PRJNA640378	SAMN15435447	JACPWJ000000000	kurt_kritikos_18_Thaumarchaeota_36_8	Nitrosopumilales archaeon NC_groundwater_808_Pr6_B-0.1um_36_8	2019-05-03	USA: California, Middletown	38.69062 N 122.5958 W	Pr6	bulk	0.1 um
PRJNA640378	SAMN15435448	JACPWK000000000	Montesol18_Bp1_coassembly_Acidobacteria_65_51	Acidobacteria bacterium NC_groundwater_809_Pr1_B-0.1um_65_51	2018-12-01	USA: California, Calistoga	38.66837 N 122.58818 W	Pr1	bulk	0.1 um
PRJNA640378	SAMN15435449	JACPWL000000000	Montesol18_Bp1_coassembly_Acidobacteria_66_16	Acidobacteria bacterium NC_groundwater_810_Pr1_B-0.1um_66_16	2018-12-01	USA: California, Calistoga	38.66837 N 122.58818 W	Pr1	bulk	0.1 um
PRJNA640378	SAMN15435450	JACPWM000000000	Montesol18_Bp1_coassembly_Actinobacteria_66_28	Actinobacteria bacterium NC_groundwater_811_Pr1_B-0.1um_66_28	2018-12-01	USA: California, Calistoga	38.66837 N 122.58818 W	Pr1	bulk	0.1 um
PRJNA640378	SAMN15435451	JACPWN000000000	Montesol18_Bp1_coassembly_Alphaproteobacteria_64_8	Methylocystis sp. NC_groundwater_812_Pr1_B-0.1um_64_8	2018-12-01	USA: California, Calistoga	38.66837 N 122.58818 W	Pr1	bulk	0.1 um
PRJNA640378	SAMN15435452	JACPWO000000000	Montesol18_Bp1_coassembly_Andersenbacteria_46_36	Candidatus Andersenbacteria bacterium NC_groundwater_813_Pr1_B-0.1um_46_36	2018-12-01	USA: California, Calistoga	38.66837 N 122.58818 W	Pr1	bulk	0.1 um
PRJNA640378	SAMN15435453	JACPWP000000000	Montesol18_Bp1_coassembly_Andersenbacteria_49_22	Candidatus Andersenbacteria bacterium NC_groundwater_814_Pr1_B-0.1um_49_22	2018-12-01	USA: California, Calistoga	38.66837 N 122.58818 W	Pr1	bulk	0.1 um
PRJNA640378	SAMN15435454	JACPWQ000000000	Montesol18_Bp1_coassembly_Andersenbacteria_49_8	Candidatus Andersenbacteria bacterium NC_groundwater_815_Pr1_B-0.1um_49_8	2018-12-01	USA: California, Calistoga	38.66837 N 122.58818 W	Pr1	bulk	0.1 um
PRJNA640378	SAMN15435455	JACPWR000000000	Montesol18_Bp1_coassembly_Berkelbacteria_51_8	Candidatus Berkelbacteria bacterium NC_groundwater_816_Pr1_B-0.1um_51_8	2018-12-01	USA: California, Calistoga	38.66837 N 122.58818 W	Pr1	bulk	0.1 um
PRJNA640378	SAMN15435456	JACPWS000000000	Montesol18_Bp1_coassembly_Betaproteobacteria_58_14	Burkholderiales bacterium NC_groundwater_817_Pr1_B-0.1um_58_14	2018-12-01	USA: California, Calistoga	38.66837 N 122.58818 W	Pr1	bulk	0.1 um
PRJNA640378	SAMN15435457	JACPWT000000000	Montesol18_Bp1_coassembly_Chlamydiae_42_38	Chlamydiae bacterium NC_groundwater_818_Pr1_B-0.1um_42_38	2018-12-01	USA: California, Calistoga	38.66837 N 122.58818 W	Pr1	bulk	0.1 um
PRJNA640378	SAMN15435458	JACPWU000000000	Montesol18_Bp1_coassembly_Chlamydiae_44_16	Chlamydiae bacterium NC_groundwater_819_Pr1_B-0.1um_44_16	2018-12-01	USA: California, Calistoga	38.66837 N 122.58818 W	Pr1	bulk	0.1 um
PRJNA640378	SAMN15435459	JACPWV000000000	Montesol18_Bp1_coassembly_Chloroflexi_63_8	Chloroflexi bacterium NC_groundwater_820_Pr1_B-0.1um_63_8	2018-12-01	USA: California, Calistoga	38.66837 N 122.58818 W	Pr1	bulk	0.1 um
PRJNA640378	SAMN15435460	JACPWW000000000	Montesol18_Bp1_coassembly_Colwellbacteria_44_10	Candidatus Colwellbacteria bacterium NC_groundwater_821_Pr1_B-0.1um_44_10	2018-12-01	USA: California, Calistoga	38.66837 N 122.58818 W	Pr1	bulk	0.1 um
PRJNA640378	SAMN15435461	JACPWX000000000	Montesol18_Bp1_coassembly_Curtissbacteria_44_10	Candidatus Curtissbacteria bacterium NC_groundwater_822_Pr1_B-0.1um_44_10	2018-12-01	USA: California, Calistoga	38.66837 N 122.58818 W	Pr1	bulk	0.1 um
PRJNA640378	SAMN15435462	JACPWY000000000	Montesol18_Bp1_coassembly_Deltaproteobacteria_55_34	Deltaproteobacteria bacterium NC_groundwater_823_Pr1_B-0.1um_55_34	2018-12-01	USA: California, Calistoga	38.66837 N 122.58818 W	Pr1	bulk	0.1 um
PRJNA640378	SAMN15435463	JACPWZ000000000	Montesol18_Bp1_coassembly_Deltaproteobacteria_60_9	Deltaproteobacteria bacterium NC_groundwater_824_Pr1_B-0.1um_60_9	2018-12-01	USA: California, Calistoga	38.66837 N 122.58818 W	Pr1	bulk	0.1 um
PRJNA640378	SAMN15435464	JACPXA000000000	Montesol18_Bp1_coassembly_Elusimicrobia_59_9	Elusimicrobia bacterium NC_groundwater_825_Pr1_B-0.1um_59_9	2018-12-01	USA: California, Calistoga	38.66837 N 122.58818 W	Pr1	bulk	0.1 um
PRJNA640378	SAMN15435465	JACPXB000000000	Montesol18_Bp1_coassembly_Elusimicrobia_67_8	Elusimicrobia bacterium NC_groundwater_826_Pr1_B-0.1um_67_8	2018-12-01	USA: California, Calistoga	38.66837 N 122.58818 W	Pr1	bulk	0.1 um
PRJNA640378	SAMN15435466	JACPXC000000000	Montesol18_Bp1_coassembly_Elusimicrobia_69_30	Elusimicrobia bacterium NC_groundwater_827_Pr1_B-0.1um_69_30	2018-12-01	USA: California, Calistoga	38.66837 N 122.58818 W	Pr1	bulk	0.1 um
PRJNA640378	SAMN15435467	JACPXD000000000	Montesol18_Bp1_coassembly_Falkowbacteria_42_8	Candidatus Falkowbacteria bacterium NC_groundwater_828_Pr1_B-0.1um_42_8	2018-12-01	USA: California, Calistoga	38.66837 N 122.58818 W	Pr1	bulk	0.1 um
PRJNA640378	SAMN15435468	JACPXE000000000	Montesol18_Bp1_coassembly_Gammaproteobacteria_55_5	Serratia liquefaciens NC_groundwater_829_Pr1_B-0.1um_55_5	2018-12-01	USA: California, Calistoga	38.66837 N 122.58818 W	Pr1	bulk	0.1 um
PRJNA640378	SAMN15435469	JACPXF000000000	Montesol18_Bp1_coassembly_Genascibacteria_41_23	Candidatus Microgenomates bacterium NC_groundwater_830_Pr1_B-0.1um_41_23	2018-12-01	USA: California, Calistoga	38.66837 N 122.58818 W	Pr1	bulk	0.1 um
PRJNA640378	SAMN15435470	JACPXG000000000	Montesol18_Bp1_coassembly_Melainabacteria_34_9	Candidatus Melainabacteria bacterium NC_groundwater_831_Pr1_B-0.1um_34_9	2018-12-01	USA: California, Calistoga	38.66837 N 122.58818 W	Pr1	bulk	0.1 um
PRJNA640378	SAMN15435471	JACPXH000000000	Montesol18_Bp1_coassembly_Montesolbacteria_57_17	Candidatus Parcubacteria bacterium NC_groundwater_832_Pr1_B-0.1um_57_17	2018-12-01	USA: California, Calistoga	38.66837 N 122.58818 W	Pr1	bulk	0.1 um
PRJNA640378	SAMN15435472	JACPXI000000000	Montesol18_Bp1_coassembly_Nitrospinae_62_9	Nitrospinae bacterium NC_groundwater_833_Pr1_B-0.1um_62_9	2018-12-01	USA: California, Calistoga	38.66837 N 122.58818 W	Pr1	bulk	0.1 um
PRJNA640378	SAMN15435473	JACPXJ000000000	Montesol18_Bp1_coassembly_Nomurabacteria_42_21	Candidatus Nomurabacteria bacterium NC_groundwater_834_Pr1_B-0.1um_42_21	2018-12-01	USA: California, Calistoga	38.66837 N 122.58818 W	Pr1	bulk	0.1 um
PRJNA640378	SAMN15435474	JACPXK000000000	Montesol18_Bp1_coassembly_Omnitrophica_47_17	Candidatus Omnitrophica bacterium NC_groundwater_835_Pr1_B-0.1um_47_17	2018-12-01	USA: California, Calistoga	38.66837 N 122.58818 W	Pr1	bulk	0.1 um
PRJNA640378	SAMN15435475	JACPXL000000000	Montesol18_Bp1_coassembly_Omnitrophica_47_21	Candidatus Omnitrophica bacterium NC_groundwater_836_Pr1_B-0.1um_47_21	2018-12-01	USA: California, Calistoga	38.66837 N 122.58818 W	Pr1	bulk	0.1 um
PRJNA640378	SAMN15435476	JACPXM000000000	Montesol18_Bp1_coassembly_Omnitrophica_48_14	Candidatus Omnitrophica bacterium NC_groundwater_837_Pr1_B-0.1um_48_14	2018-12-01	USA: California, Calistoga	38.66837 N 122.58818 W	Pr1	bulk	0.1 um
PRJNA640378	SAMN15435477	JACPXN000000000	Montesol18_Bp1_coassembly_Omnitrophica_54_17	Candidatus Omnitrophica bacterium NC_groundwater_838_Pr1_B-0.1um_54_17	2018-12-01	USA: California, Calistoga	38.66837 N 122.58818 W	Pr1	bulk	0.1 um
PRJNA640378	SAMN15435478	JACPXO000000000	Montesol18_Bp1_coassembly_Omnitrophica_55_15	Candidatus Omnitrophica bacterium NC_groundwater_839_Pr1_B-0.1um_55_15	2018-12-01	USA: California, Calistoga	38.66837 N 122.58818 W	Pr1	bulk	0.1 um
PRJNA640378	SAMN15435479	JACPXP000000000	Montesol18_Bp1_coassembly_Omnitrophica_60_13	Candidatus Omnitrophica bacterium NC_groundwater_840_Pr1_B-0.1um_60_13	2018-12-01	USA: California, Calistoga	38.66837 N 122.58818 W	Pr1	bulk	0.1 um
PRJNA640378	SAMN15435480	JACPXQ000000000	Montesol18_Bp1_coassembly_Omnitrophica_61_14	Candidatus Omnitrophica bacterium NC_groundwater_841_Pr1_B-0.1um_61_14	2018-12-01	USA: California, Calistoga	38.66837 N 122.58818 W	Pr1	bulk	0.1 um
PRJNA640378	SAMN15435481	JACPXR000000000	Montesol18_Bp1_coassembly_Omnitrophica_62_9	Candidatus Omnitrophica bacterium NC_groundwater_842_Pr1_B-0.1um_62_9	2018-12-01	USA: California, Calistoga	38.66837 N 122.58818 W	Pr1	bulk	0.1 um
PRJNA640378	SAMN15435482	JACPXS000000000	Montesol18_Bp1_coassembly_Omnitrophica_63_10	Candidatus Omnitrophica bacterium NC_groundwater_843_Pr1_B-0.1um_63_10	2018-12-01	USA: California, Calistoga	38.66837 N 122.58818 W	Pr1	bulk	0.1 um
PRJNA640378	SAMN15435483	JACPXT000000000	Montesol18_Bp1_coassembly_Omnitrophica_64_16	Candidatus Omnitrophica bacterium NC_groundwater_844_Pr1_B-0.1um_64_16	2018-12-01	USA: California, Calistoga	38.66837 N 122.58818 W	Pr1	bulk	0.1 um
PRJNA640378	SAMN15435484	JACPXU000000000	Montesol18_Bp1_coassembly_Omnitrophica_65_10	Candidatus Omnitrophica bacterium NC_groundwater_845_Pr1_B-0.1um_65_10	2018-12-01	USA: California, Calistoga	38.66837 N 122.58818 W	Pr1	bulk	0.1 um
PRJNA640378	SAMN15435485	JACPXV000000000	Montesol18_Bp1_coassembly_Omnitrophica_66_22	Candidatus Omnitrophica bacterium NC_groundwater_846_Pr1_B-0.1um_66_22	2018-12-01	USA: California, Calistoga	38.66837 N 122.58818 W	Pr1	bulk	0.1 um
PRJNA640378	SAMN15435486	JACPXW000000000	Montesol18_Bp1_coassembly_Omnitrophica_69_19	Candidatus Omnitrophica bacterium NC_groundwater_847_Pr1_B-0.1um_69_19	2018-12-01	USA: California, Calistoga	38.66837 N 122.58818 W	Pr1	bulk	0.1 um
PRJNA640378	SAMN15435487	JACPXX000000000	Montesol18_Bp1_coassembly_Omnitrophica_70_12	Candidatus Omnitrophica bacterium NC_groundwater_848_Pr1_B-0.1um_70_12	2018-12-01	USA: California, Calistoga	38.66837 N 122.58818 W	Pr1	bulk	0.1 um
PRJNA640378	SAMN15435488	JACPXY000000000	Montesol18_Bp1_coassembly_Pacearchaeota_42_10	Candidatus Pacearchaeota archaeon NC_groundwater_849_Pr1_B-0.1um_42_10	2018-12-01	USA: California, Calistoga	38.66837 N 122.58818 W	Pr1	bulk	0.1 um
PRJNA640378	SAMN15435489	JACPXZ000000000	Montesol18_Bp1_coassembly_Peregrinibacteria_50_22	Candidatus Peregrinibacteria bacterium NC_groundwater_850_Pr1_B-0.1um_50_22	2018-12-01	USA: California, Calistoga	38.66837 N 122.58818 W	Pr1	bulk	0.1 um
PRJNA640378	SAMN15435490	JACPYA000000000	Montesol18_Bp1_coassembly_Peregrinibacteria_56_11	Candidatus Peregrinibacteria bacterium NC_groundwater_851_Pr1_B-0.1um_56_11	2018-12-01	USA: California, Calistoga	38.66837 N 122.58818 W	Pr1	bulk	0.1 um
PRJNA640378	SAMN15435491	JACPYB000000000	Montesol18_Bp1_coassembly_Planctomycetes_63_10	Planctomycetes bacterium NC_groundwater_852_Pr1_B-0.1um_63_10	2018-12-01	USA: California, Calistoga	38.66837 N 122.58818 W	Pr1	bulk	0.1 um
PRJNA640378	SAMN15435492	JACPYC000000000	Montesol18_Bp1_coassembly_Portnoybacteria_44_9	Candidatus Portnoybacteria bacterium NC_groundwater_853_Pr1_B-0.1um_44_9	2018-12-01	USA: California, Calistoga	38.66837 N 122.58818 W	Pr1	bulk	0.1 um
PRJNA640378	SAMN15435493	JACPYD000000000	Montesol18_Bp1_coassembly_Rokubacteria_70_14	Candidatus Rokubacteria bacterium NC_groundwater_854_Pr1_B-0.1um_70_14	2018-12-01	USA: California, Calistoga	38.66837 N 122.58818 W	Pr1	bulk	0.1 um
PRJNA640378	SAMN15435494	JACPYE000000000	Montesol18_Bp1_coassembly_Saccharibacteria_43_34	Candidatus Saccharibacteria bacterium NC_groundwater_855_Pr1_B-0.1um_43_34	2018-12-01	USA: California, Calistoga	38.66837 N 122.58818 W	Pr1	bulk	0.1 um
PRJNA640378	SAMN15435495	JACPYF000000000	Montesol18_Bp1_coassembly_Saccharibacteria_45_9	Candidatus Saccharibacteria bacterium NC_groundwater_856_Pr1_B-0.1um_45_9	2018-12-01	USA: California, Calistoga	38.66837 N 122.58818 W	Pr1	bulk	0.1 um
PRJNA640378	SAMN15435496	JACPYG000000000	Montesol18_Bp1_coassembly_Staskawiczbacteria_35_19	Candidatus Staskawiczbacteria bacterium NC_groundwater_857_Pr1_B-0.1um_35_19	2018-12-01	USA: California, Calistoga	38.66837 N 122.58818 W	Pr1	bulk	0.1 um
PRJNA640378	SAMN15435497	JACPYH000000000	Montesol18_Bp1_coassembly_Sungbacteria_49_17	Candidatus Sungbacteria bacterium NC_groundwater_858_Pr1_B-0.1um_49_17	2018-12-01	USA: California, Calistoga	38.66837 N 122.58818 W	Pr1	bulk	0.1 um
PRJNA640378	SAMN15435498	JACPYI000000000	Montesol18_Bp1_coassembly_Sungbacteria_51_34	Candidatus Sungbacteria bacterium NC_groundwater_859_Pr1_B-0.1um_51_34	2018-12-01	USA: California, Calistoga	38.66837 N 122.58818 W	Pr1	bulk	0.1 um
PRJNA640378	SAMN15435499	JACPYJ000000000	Montesol18_Bp1_coassembly_Woesebacteria_40_12	Candidatus Woesebacteria bacterium NC_groundwater_860_Pr1_B-0.1um_40_12	2018-12-01	USA: California, Calistoga	38.66837 N 122.58818 W	Pr1	bulk	0.1 um
PRJNA640378	SAMN15435500	JACPYK000000000	Montesol18_S2p5_coassembly_Acetothermia_53_12	Candidatus Acetothermia bacterium NC_groundwater_861_Pr1_S2p5_53_12	2018-12-01	USA: California, Calistoga	38.66837 N 122.58818 W	Pr1	serial size	2.5 um
PRJNA640378	SAMN15435501	JACPYL000000000	Montesol18_S2p5_coassembly_Acidobacteria_57_38	Acidobacteria bacterium NC_groundwater_862_Pr1_S2p5_57_38	2018-12-01	USA: California, Calistoga	38.66837 N 122.58818 W	Pr1	serial size	2.5 um
PRJNA640378	SAMN15435502	JACPYM000000000	Montesol18_S2p5_coassembly_Acidobacteria_58_29	Acidobacteria bacterium NC_groundwater_863_Pr1_S2p5_58_29	2018-12-01	USA: California, Calistoga	38.66837 N 122.58818 W	Pr1	serial size	2.5 um
PRJNA640378	SAMN15435503	JACPYN000000000	Montesol18_S2p5_coassembly_Acidobacteria_62_12	Acidobacteria bacterium NC_groundwater_864_Pr1_S2p5_62_12	2018-12-01	USA: California, Calistoga	38.66837 N 122.58818 W	Pr1	serial size	2.5 um
PRJNA640378	SAMN15435504	JACPYO000000000	Montesol18_S2p5_coassembly_Acidobacteria_65_23	Candidatus Solibacter usitatus NC_groundwater_865_Pr1_S2p5_65_23	2018-12-01	USA: California, Calistoga	38.66837 N 122.58818 W	Pr1	serial size	2.5 um
PRJNA640378	SAMN15435505	JACPYP000000000	Montesol18_S2p5_coassembly_Acidobacteria_66_120	Acidobacteria bacterium NC_groundwater_866_Pr1_S2p5_66_120	2018-12-01	USA: California, Calistoga	38.66837 N 122.58818 W	Pr1	serial size	2.5 um
PRJNA640378	SAMN15435506	JACPYQ000000000	Montesol18_S2p5_coassembly_Bacteroidetes_42_12	Bacteroidetes bacterium NC_groundwater_867_Pr1_S2p5_42_12	2018-12-01	USA: California, Calistoga	38.66837 N 122.58818 W	Pr1	serial size	2.5 um
PRJNA640378	SAMN15435507	JACPYR000000000	Montesol18_S2p5_coassembly_Betaproteobacteria_56_23	Nitrosomonadales bacterium NC_groundwater_868_Pr1_S2p5_56_23	2018-12-01	USA: California, Calistoga	38.66837 N 122.58818 W	Pr1	serial size	2.5 um
PRJNA640378	SAMN15435508	JACPYS000000000	Montesol18_S2p5_coassembly_Betaproteobacteria_64_25	Betaproteobacteria bacterium NC_groundwater_869_Pr1_S2p5_64_25	2018-12-01	USA: California, Calistoga	38.66837 N 122.58818 W	Pr1	serial size	2.5 um
PRJNA640378	SAMN15435509	JACPYT000000000	Montesol18_S2p5_coassembly_Betaproteobacteria_64_29	Hydrogenophilales bacterium NC_groundwater_870_Pr1_S2p5_64_29	2018-12-01	USA: California, Calistoga	38.66837 N 122.58818 W	Pr1	serial size	2.5 um
PRJNA640378	SAMN15435510	JACPYU000000000	Montesol18_S2p5_coassembly_Betaproteobacteria_64_30	Aquabacterium sp. NC_groundwater_871_Pr1_S2p5_64_30	2018-12-01	USA: California, Calistoga	38.66837 N 122.58818 W	Pr1	serial size	2.5 um
PRJNA640378	SAMN15435511	JACPYV000000000	Montesol18_S2p5_coassembly_Betaproteobacteria_68_21	Burkholderiales bacterium NC_groundwater_872_Pr1_S2p5_68_21	2018-12-01	USA: California, Calistoga	38.66837 N 122.58818 W	Pr1	serial size	2.5 um
PRJNA640378	SAMN15435512	JACPYW000000000	Montesol18_S2p5_coassembly_Betaproteobacteria_69_13	Burkholderiales bacterium NC_groundwater_873_Pr1_S2p5_69_13	2018-12-01	USA: California, Calistoga	38.66837 N 122.58818 W	Pr1	serial size	2.5 um
PRJNA640378	SAMN15435513	JACPYX000000000	Montesol18_S2p5_coassembly_Chloroflexi_53_73	Chloroflexi bacterium NC_groundwater_874_Pr1_S2p5_53_73	2018-12-01	USA: California, Calistoga	38.66837 N 122.58818 W	Pr1	serial size	2.5 um
PRJNA640378	SAMN15435514	JACPYY000000000	Montesol18_S2p5_coassembly_Chloroflexi_63_16	Chloroflexi bacterium NC_groundwater_875_Pr1_S2p5_63_16	2018-12-01	USA: California, Calistoga	38.66837 N 122.58818 W	Pr1	serial size	2.5 um
PRJNA640378	SAMN15435515	JACPYZ000000000	Montesol18_S2p5_coassembly_Curtissbacteria_40_11	Candidatus Curtissbacteria bacterium NC_groundwater_876_Pr1_S2p5_40_11	2018-12-01	USA: California, Calistoga	38.66837 N 122.58818 W	Pr1	serial size	2.5 um
PRJNA640378	SAMN15435516	JACPZA000000000	Montesol18_S2p5_coassembly_Daviesbacteria_34_16	Candidatus Daviesbacteria bacterium NC_groundwater_877_Pr1_S2p5_34_16	2018-12-01	USA: California, Calistoga	38.66837 N 122.58818 W	Pr1	serial size	2.5 um
PRJNA640378	SAMN15435517	JACPZB000000000	Montesol18_S2p5_coassembly_Deltaproteobacteria_43_21	Deltaproteobacteria bacterium NC_groundwater_878_Pr1_S2p5_43_21	2018-12-01	USA: California, Calistoga	38.66837 N 122.58818 W	Pr1	serial size	2.5 um
PRJNA640378	SAMN15435518	JACPZC000000000	Montesol18_S2p5_coassembly_Deltaproteobacteria_64_27	Deltaproteobacteria bacterium NC_groundwater_879_Pr1_S2p5_64_27	2018-12-01	USA: California, Calistoga	38.66837 N 122.58818 W	Pr1	serial size	2.5 um
PRJNA640378	SAMN15435519	JACPZD000000000	Montesol18_S2p5_coassembly_Gammaproteobacteria_58_37	Gammaproteobacteria bacterium NC_groundwater_880_Pr1_S2p5_58_37	2018-12-01	USA: California, Calistoga	38.66837 N 122.58818 W	Pr1	serial size	2.5 um
PRJNA640378	SAMN15435520	JACPZE000000000	Montesol18_S2p5_coassembly_Gottesmanbacteria_36_20	Candidatus Gottesmanbacteria bacterium NC_groundwater_881_Pr1_S2p5_36_20	2018-12-01	USA: California, Calistoga	38.66837 N 122.58818 W	Pr1	serial size	2.5 um
PRJNA640378	SAMN15435521	JACPZF000000000	Montesol18_S2p5_coassembly_Gottesmanbacteria_40_13	Candidatus Gottesmanbacteria bacterium NC_groundwater_882_Pr1_S2p5_40_13	2018-12-01	USA: California, Calistoga	38.66837 N 122.58818 W	Pr1	serial size	2.5 um
PRJNA640378	SAMN15435522	JACPZG000000000	Montesol18_S2p5_coassembly_Gottesmanbacteria_47_14	Candidatus Gottesmanbacteria bacterium NC_groundwater_883_Pr1_S2p5_47_14	2018-12-01	USA: California, Calistoga	38.66837 N 122.58818 W	Pr1	serial size	2.5 um
PRJNA640378	SAMN15435523	JACPZH000000000	Montesol18_S2p5_coassembly_Gottesmanbacteria_49_13	Candidatus Gottesmanbacteria bacterium NC_groundwater_884_Pr1_S2p5_49_13	2018-12-01	USA: California, Calistoga	38.66837 N 122.58818 W	Pr1	serial size	2.5 um
PRJNA640378	SAMN15435524	JACPZI000000000	Montesol18_S2p5_coassembly_Ignavibacteria_50_17	Ignavibacteriae bacterium NC_groundwater_885_Pr1_S2p5_50_17	2018-12-01	USA: California, Calistoga	38.66837 N 122.58818 W	Pr1	serial size	2.5 um
PRJNA640378	SAMN15435525	JACPZJ000000000	Montesol18_S2p5_coassembly_Nitrospirae_43_12	Nitrospirae bacterium NC_groundwater_886_Pr1_S2p5_43_12	2018-12-01	USA: California, Calistoga	38.66837 N 122.58818 W	Pr1	serial size	2.5 um
PRJNA640378	SAMN15435526	JACPZK000000000	Montesol18_S2p5_coassembly_Nitrospirae_43_27	Nitrospirae bacterium NC_groundwater_887_Pr1_S2p5_43_27	2018-12-01	USA: California, Calistoga	38.66837 N 122.58818 W	Pr1	serial size	2.5 um
PRJNA640378	SAMN15435527	JACPZL000000000	Montesol18_S2p5_coassembly_Nitrospirae_45_22	Nitrospirae bacterium NC_groundwater_888_Pr1_S2p5_45_22	2018-12-01	USA: California, Calistoga	38.66837 N 122.58818 W	Pr1	serial size	2.5 um
PRJNA640378	SAMN15435528	JACPZM000000000	Montesol18_S2p5_coassembly_Nitrospirae_48_16	Nitrospirae bacterium NC_groundwater_889_Pr1_S2p5_48_16	2018-12-01	USA: California, Calistoga	38.66837 N 122.58818 W	Pr1	serial size	2.5 um
PRJNA640378	SAMN15435529	JACPZN000000000	Montesol18_S2p5_coassembly_Nitrospirae_56_12	Nitrospirae bacterium NC_groundwater_890_Pr1_S2p5_56_12	2018-12-01	USA: California, Calistoga	38.66837 N 122.58818 W	Pr1	serial size	2.5 um
PRJNA640378	SAMN15435530	JACPZO000000000	Montesol18_S2p5_coassembly_Nitrospirae_65_34	Nitrospirae bacterium NC_groundwater_891_Pr1_S2p5_65_34	2018-12-01	USA: California, Calistoga	38.66837 N 122.58818 W	Pr1	serial size	2.5 um
PRJNA640378	SAMN15435531	JACPZP000000000	Montesol18_S2p5_coassembly_Planctomycetes_60_19	Planctomycetes bacterium NC_groundwater_892_Pr1_S2p5_60_19	2018-12-01	USA: California, Calistoga	38.66837 N 122.58818 W	Pr1	serial size	2.5 um
PRJNA640378	SAMN15435532	JACPZQ000000000	Montesol18_S2p5_coassembly_Roizmanbacteria_36_10	Candidatus Roizmanbacteria bacterium NC_groundwater_893_Pr1_S2p5_36_10	2018-12-01	USA: California, Calistoga	38.66837 N 122.58818 W	Pr1	serial size	2.5 um
PRJNA640378	SAMN15435533	JACPZR000000000	Montesol18_S2p5_coassembly_Spirochaetes_57_11	Spirochaetia bacterium NC_groundwater_894_Pr1_S2p5_57_11	2018-12-01	USA: California, Calistoga	38.66837 N 122.58818 W	Pr1	serial size	2.5 um
PRJNA640378	SAMN15435534	JACPZS000000000	Montesol18_S2p5_coassembly_Verrucomicrobia_58_19	Verrucomicrobia bacterium NC_groundwater_895_Pr1_S2p5_58_19	2018-12-01	USA: California, Calistoga	38.66837 N 122.58818 W	Pr1	serial size	2.5 um
PRJNA640378	SAMN15435536	JACPZT000000000	Montesol18_S2p5_coassembly_Woesebacteria_39_13	Candidatus Woesebacteria bacterium NC_groundwater_897_Pr1_S2p5_39_13	2018-12-01	USA: California, Calistoga	38.66837 N 122.58818 W	Pr1	serial size	2.5 um
PRJNA640378	SAMN15435537	JACPZU000000000	Montesol18_Sp2_coassembly_Acidobacteria_57_13	Acidobacteria bacterium NC_groundwater_898_Pr1_S-0.2um_57_13	2018-12-01	USA: California, Calistoga	38.66837 N 122.58818 W	Pr1	serial size	0.2 um
PRJNA640378	SAMN15435538	JACPZV000000000	Montesol18_Sp2_coassembly_Acidobacteria_65_15	Acidobacteria bacterium NC_groundwater_899_Pr1_S-0.2um_65_15	2018-12-01	USA: California, Calistoga	38.66837 N 122.58818 W	Pr1	serial size	0.2 um
PRJNA640378	SAMN15435539	JACPZW000000000	Montesol18_Sp2_coassembly_Acidobacteria_67_29	Acidobacteria bacterium NC_groundwater_900_Pr1_S-0.2um_67_29	2018-12-01	USA: California, Calistoga	38.66837 N 122.58818 W	Pr1	serial size	0.2 um
PRJNA640378	SAMN15435540	JACPZX000000000	Montesol18_Sp2_coassembly_Acidobacteria_69_23	Acidobacteria bacterium NC_groundwater_901_Pr1_S-0.2um_69_23	2018-12-01	USA: California, Calistoga	38.66837 N 122.58818 W	Pr1	serial size	0.2 um
PRJNA640378	SAMN15435541	JACPZY000000000	Montesol18_Sp2_coassembly_Actinobacteria_50_15	Actinobacteria bacterium NC_groundwater_902_Pr1_S-0.2um_50_15	2018-12-01	USA: California, Calistoga	38.66837 N 122.58818 W	Pr1	serial size	0.2 um
PRJNA640378	SAMN15435542	JACPZZ000000000	Montesol18_Sp2_coassembly_Aenigmarchaeota_45_27	Candidatus Aenigmarchaeota archaeon NC_groundwater_903_Pr1_S-0.2um_45_27	2018-12-01	USA: California, Calistoga	38.66837 N 122.58818 W	Pr1	serial size	0.2 um
PRJNA640378	SAMN15435543	JACQAA000000000	Montesol18_Sp2_coassembly_Alphaproteobacteria_52_13	Proteobacteria bacterium NC_groundwater_904_Pr1_S-0.2um_52_13	2018-12-01	USA: California, Calistoga	38.66837 N 122.58818 W	Pr1	serial size	0.2 um
PRJNA640378	SAMN15435544	JACQAB000000000	Montesol18_Sp2_coassembly_Alphaproteobacteria_57_15	Proteobacteria bacterium NC_groundwater_905_Pr1_S-0.2um_57_15	2018-12-01	USA: California, Calistoga	38.66837 N 122.58818 W	Pr1	serial size	0.2 um
PRJNA640378	SAMN15435545	JACQAC000000000	Montesol18_Sp2_coassembly_Alphaproteobacteria_62_15	Proteobacteria bacterium NC_groundwater_906_Pr1_S-0.2um_62_15	2018-12-01	USA: California, Calistoga	38.66837 N 122.58818 W	Pr1	serial size	0.2 um
PRJNA640378	SAMN15435546	JACQAD000000000	Montesol18_Sp2_coassembly_Alphaproteobacteria_65_15	Magnetospirillum sp. NC_groundwater_907_Pr1_S-0.2um_65_15	2018-12-01	USA: California, Calistoga	38.66837 N 122.58818 W	Pr1	serial size	0.2 um
PRJNA640378	SAMN15435547	JACQAE000000000	Montesol18_Sp2_coassembly_Alphaproteobacteria_65_18	Proteobacteria bacterium NC_groundwater_908_Pr1_S-0.2um_65_18	2018-12-01	USA: California, Calistoga	38.66837 N 122.58818 W	Pr1	serial size	0.2 um
PRJNA640378	SAMN15435548	JACQAF000000000	Montesol18_Sp2_coassembly_Alphaproteobacteria_66_15	Rhodospirillales bacterium NC_groundwater_909_Pr1_S-0.2um_66_15	2018-12-01	USA: California, Calistoga	38.66837 N 122.58818 W	Pr1	serial size	0.2 um
PRJNA640378	SAMN15435549	JACQAG000000000	Montesol18_Sp2_coassembly_Alphaproteobacteria_66_28	Proteobacteria bacterium NC_groundwater_910_Pr1_S-0.2um_66_28	2018-12-01	USA: California, Calistoga	38.66837 N 122.58818 W	Pr1	serial size	0.2 um
PRJNA640378	SAMN15435550	JACQAH000000000	Montesol18_Sp2_coassembly_Alphaproteobacteria_68_35	Proteobacteria bacterium NC_groundwater_911_Pr1_S-0.2um_68_35	2018-12-01	USA: California, Calistoga	38.66837 N 122.58818 W	Pr1	serial size	0.2 um
PRJNA640378	SAMN15435551	JACQAI000000000	Montesol18_Sp2_coassembly_Alphaproteobacteria_69_16	Proteobacteria bacterium NC_groundwater_912_Pr1_S-0.2um_69_16	2018-12-01	USA: California, Calistoga	38.66837 N 122.58818 W	Pr1	serial size	0.2 um
PRJNA640378	SAMN15435552	JACQAJ000000000	Montesol18_Sp2_coassembly_Azambacteria_35_36	Candidatus Azambacteria bacterium NC_groundwater_913_Pr1_S-0.2um_35_36	2018-12-01	USA: California, Calistoga	38.66837 N 122.58818 W	Pr1	serial size	0.2 um
PRJNA640378	SAMN15435553	JACQAK000000000	Montesol18_Sp2_coassembly_Bacteroidetes_36_15	Bacteroidetes bacterium NC_groundwater_914_Pr1_S-0.2um_36_15	2018-12-01	USA: California, Calistoga	38.66837 N 122.58818 W	Pr1	serial size	0.2 um
PRJNA640378	SAMN15435554	JACQAL000000000	Montesol18_Sp2_coassembly_Bacteroidetes_41_28	Bacteroidetes bacterium NC_groundwater_915_Pr1_S-0.2um_41_28	2018-12-01	USA: California, Calistoga	38.66837 N 122.58818 W	Pr1	serial size	0.2 um
PRJNA640378	SAMN15435555	JACQAM000000000	Montesol18_Sp2_coassembly_Bacteroidetes_43_30	Bacteroidetes bacterium NC_groundwater_916_Pr1_S-0.2um_43_30	2018-12-01	USA: California, Calistoga	38.66837 N 122.58818 W	Pr1	serial size	0.2 um
PRJNA640378	SAMN15435556	JACQAN000000000	Montesol18_Sp2_coassembly_Berkelbacteria_50_11	Candidatus Berkelbacteria bacterium NC_groundwater_917_Pr1_S-0.2um_50_11	2018-12-01	USA: California, Calistoga	38.66837 N 122.58818 W	Pr1	serial size	0.2 um
PRJNA640378	SAMN15435557	JACQAO000000000	Montesol18_Sp2_coassembly_Betaproteobacteria_60_38	Betaproteobacteria bacterium NC_groundwater_918_Pr1_S-0.2um_60_38	2018-12-01	USA: California, Calistoga	38.66837 N 122.58818 W	Pr1	serial size	0.2 um
PRJNA640378	SAMN15435558	JACQAP000000000	Montesol18_Sp2_coassembly_Betaproteobacteria_61_43	Betaproteobacteria bacterium NC_groundwater_919_Pr1_S-0.2um_61_43	2018-12-01	USA: California, Calistoga	38.66837 N 122.58818 W	Pr1	serial size	0.2 um
PRJNA640378	SAMN15435559	JACQAQ000000000	Montesol18_Sp2_coassembly_Betaproteobacteria_63_16	Burkholderiales bacterium NC_groundwater_920_Pr1_S-0.2um_63_16	2018-12-01	USA: California, Calistoga	38.66837 N 122.58818 W	Pr1	serial size	0.2 um
PRJNA640378	SAMN15435560	JACQAR000000000	Montesol18_Sp2_coassembly_Chlamydiae_49_13	Chlamydiia bacterium NC_groundwater_921_Pr1_S-0.2um_49_13	2018-12-01	USA: California, Calistoga	38.66837 N 122.58818 W	Pr1	serial size	0.2 um
PRJNA640378	SAMN15435561	JACQAS000000000	Montesol18_Sp2_coassembly_Chloroflexi_53_16	Chloroflexi bacterium NC_groundwater_922_Pr1_S-0.2um_53_16	2018-12-01	USA: California, Calistoga	38.66837 N 122.58818 W	Pr1	serial size	0.2 um
PRJNA640378	SAMN15435562	JACQAT000000000	Montesol18_Sp2_coassembly_Chloroflexi_70_23	Chloroflexi bacterium NC_groundwater_923_Pr1_S-0.2um_70_23	2018-12-01	USA: California, Calistoga	38.66837 N 122.58818 W	Pr1	serial size	0.2 um
PRJNA640378	SAMN15435563	JACQAU000000000	Montesol18_Sp2_coassembly_Deltaproteobacteria_37_11	Deltaproteobacteria bacterium NC_groundwater_924_Pr1_S-0.2um_37_11	2018-12-01	USA: California, Calistoga	38.66837 N 122.58818 W	Pr1	serial size	0.2 um
PRJNA640378	SAMN15435564	JACQAV000000000	Montesol18_Sp2_coassembly_Deltaproteobacteria_48_10	Deltaproteobacteria bacterium NC_groundwater_925_Pr1_S-0.2um_48_10	2018-12-01	USA: California, Calistoga	38.66837 N 122.58818 W	Pr1	serial size	0.2 um
PRJNA640378	SAMN15435565	JACQAW000000000	Montesol18_Sp2_coassembly_Deltaproteobacteria_57_13	Deltaproteobacteria bacterium NC_groundwater_926_Pr1_S-0.2um_57_13	2018-12-01	USA: California, Calistoga	38.66837 N 122.58818 W	Pr1	serial size	0.2 um
PRJNA640378	SAMN15435566	JACQAX000000000	Montesol18_Sp2_coassembly_Deltaproteobacteria_64_13	Deltaproteobacteria bacterium NC_groundwater_927_Pr1_S-0.2um_64_13	2018-12-01	USA: California, Calistoga	38.66837 N 122.58818 W	Pr1	serial size	0.2 um
PRJNA640378	SAMN15435567	JACQAY000000000	Montesol18_Sp2_coassembly_Eisenbacteria_72_17	Candidatus Eisenbacteria bacterium NC_groundwater_928_Pr1_S-0.2um_72_17	2018-12-01	USA: California, Calistoga	38.66837 N 122.58818 W	Pr1	serial size	0.2 um
PRJNA640378	SAMN15435568	JACQAZ000000000	Montesol18_Sp2_coassembly_Elusimicrobia_66_27	Elusimicrobia bacterium NC_groundwater_929_Pr1_S-0.2um_66_27	2018-12-01	USA: California, Calistoga	38.66837 N 122.58818 W	Pr1	serial size	0.2 um
PRJNA640378	SAMN15435569	JACQBA000000000	Montesol18_Sp2_coassembly_Elusimicrobia_66_35	Elusimicrobia bacterium NC_groundwater_930_Pr1_S-0.2um_66_35	2018-12-01	USA: California, Calistoga	38.66837 N 122.58818 W	Pr1	serial size	0.2 um
PRJNA640378	SAMN15435570	JACQBB000000000	Montesol18_Sp2_coassembly_Elusimicrobia_71_17	Elusimicrobia bacterium NC_groundwater_931_Pr1_S-0.2um_71_17	2018-12-01	USA: California, Calistoga	38.66837 N 122.58818 W	Pr1	serial size	0.2 um
PRJNA640378	SAMN15435571	JACQBC000000000	Montesol18_Sp2_coassembly_Gammaproteobacteria_52_71	Gammaproteobacteria bacterium NC_groundwater_932_Pr1_S-0.2um_52_71	2018-12-01	USA: California, Calistoga	38.66837 N 122.58818 W	Pr1	serial size	0.2 um
PRJNA640378	SAMN15435572	JACQBD000000000	Montesol18_Sp2_coassembly_Gammaproteobacteria_54_18	Gammaproteobacteria bacterium NC_groundwater_933_Pr1_S-0.2um_54_18	2018-12-01	USA: California, Calistoga	38.66837 N 122.58818 W	Pr1	serial size	0.2 um
PRJNA640378	SAMN15435573	JACQBE000000000	Montesol18_Sp2_coassembly_Gammaproteobacteria_60_25	Gammaproteobacteria bacterium NC_groundwater_934_Pr1_S-0.2um_60_25	2018-12-01	USA: California, Calistoga	38.66837 N 122.58818 W	Pr1	serial size	0.2 um
PRJNA640378	SAMN15435574	JACQBF000000000	Montesol18_Sp2_coassembly_Gammaproteobacteria_63_23	Gammaproteobacteria bacterium NC_groundwater_935_Pr1_S-0.2um_63_23	2018-12-01	USA: California, Calistoga	38.66837 N 122.58818 W	Pr1	serial size	0.2 um
PRJNA640378	SAMN15435575	JACQBG000000000	Montesol18_Sp2_coassembly_Gemmatimonadetes_70_28	Gemmatimonadetes bacterium NC_groundwater_936_Pr1_S-0.2um_70_28	2018-12-01	USA: California, Calistoga	38.66837 N 122.58818 W	Pr1	serial size	0.2 um
PRJNA640378	SAMN15435576	JACQBH000000000	Montesol18_Sp2_coassembly_Gottesmanbacteria_41_10	Candidatus Gottesmanbacteria bacterium NC_groundwater_937_Pr1_S-0.2um_41_10	2018-12-01	USA: California, Calistoga	38.66837 N 122.58818 W	Pr1	serial size	0.2 um
PRJNA640378	SAMN15435577	JACQBI000000000	Montesol18_Sp2_coassembly_Gottesmanbacteria_47_21	Candidatus Gottesmanbacteria bacterium NC_groundwater_938_Pr1_S-0.2um_47_21	2018-12-01	USA: California, Calistoga	38.66837 N 122.58818 W	Pr1	serial size	0.2 um
PRJNA640378	SAMN15435578	JACQBJ000000000	Montesol18_Sp2_coassembly_Gottesmanbacteria_49_29	Candidatus Gottesmanbacteria bacterium NC_groundwater_939_Pr1_S-0.2um_49_29	2018-12-01	USA: California, Calistoga	38.66837 N 122.58818 W	Pr1	serial size	0.2 um
PRJNA640378	SAMN15435579	JACQBK000000000	Montesol18_Sp2_coassembly_Ignavibacteria_46_57	Ignavibacteriales bacterium NC_groundwater_940_Pr1_S-0.2um_46_57	2018-12-01	USA: California, Calistoga	38.66837 N 122.58818 W	Pr1	serial size	0.2 um
PRJNA640378	SAMN15435580	JACQBL000000000	Montesol18_Sp2_coassembly_Ignavibacteria_47_23	Ignavibacteriales bacterium NC_groundwater_941_Pr1_S-0.2um_47_23	2018-12-01	USA: California, Calistoga	38.66837 N 122.58818 W	Pr1	serial size	0.2 um
PRJNA640378	SAMN15435581	JACQBM000000000	Montesol18_Sp2_coassembly_Kaiserbacteria_53_12	Candidatus Kaiserbacteria bacterium NC_groundwater_942_Pr1_S-0.2um_53_12	2018-12-01	USA: California, Calistoga	38.66837 N 122.58818 W	Pr1	serial size	0.2 um
PRJNA640378	SAMN15435582	JACQBN000000000	Montesol18_Sp2_coassembly_Kaiserbacteria_59_21	Candidatus Kaiserbacteria bacterium NC_groundwater_943_Pr1_S-0.2um_59_21	2018-12-01	USA: California, Calistoga	38.66837 N 122.58818 W	Pr1	serial size	0.2 um
PRJNA640378	SAMN15435583	JACQBO000000000	Montesol18_Sp2_coassembly_Kerfeldbacteria_54_28	Candidatus Kerfeldbacteria bacterium NC_groundwater_944_Pr1_S-0.2um_54_28	2018-12-01	USA: California, Calistoga	38.66837 N 122.58818 W	Pr1	serial size	0.2 um
PRJNA640378	SAMN15435584	JACQBP000000000	Montesol18_Sp2_coassembly_Liptonbacteria_45_49	Candidatus Liptonbacteria bacterium NC_groundwater_945_Pr1_S-0.2um_45_49	2018-12-01	USA: California, Calistoga	38.66837 N 122.58818 W	Pr1	serial size	0.2 um
PRJNA640378	SAMN15435585	JACQBQ000000000	Montesol18_Sp2_coassembly_Melainabacteria_34_28	Candidatus Melainabacteria bacterium NC_groundwater_946_Pr1_S-0.2um_34_28	2018-12-01	USA: California, Calistoga	38.66837 N 122.58818 W	Pr1	serial size	0.2 um
PRJNA640378	SAMN15435586	JACQBR000000000	Montesol18_Sp2_coassembly_Micrarchaeota_57_30	Candidatus Micrarchaeota archaeon NC_groundwater_947_Pr1_S-0.2um_57_30	2018-12-01	USA: California, Calistoga	38.66837 N 122.58818 W	Pr1	serial size	0.2 um
PRJNA640378	SAMN15435587	JACQBS000000000	Montesol18_Sp2_coassembly_Nitrospinae_39_25	Nitrospinae bacterium NC_groundwater_948_Pr1_S-0.2um_39_25	2018-12-01	USA: California, Calistoga	38.66837 N 122.58818 W	Pr1	serial size	0.2 um
PRJNA640378	SAMN15435588	JACQBT000000000	Montesol18_Sp2_coassembly_Nitrospinae_41_13	Nitrospinae bacterium NC_groundwater_949_Pr1_S-0.2um_41_13	2018-12-01	USA: California, Calistoga	38.66837 N 122.58818 W	Pr1	serial size	0.2 um
PRJNA640378	SAMN15435589	JACQBU000000000	Montesol18_Sp2_coassembly_Nitrospinae_59_16	Nitrospinae bacterium NC_groundwater_950_Pr1_S-0.2um_59_16	2018-12-01	USA: California, Calistoga	38.66837 N 122.58818 W	Pr1	serial size	0.2 um
PRJNA640378	SAMN15435590	JACQBV000000000	Montesol18_Sp2_coassembly_Nitrospirae_46_10	Nitrospirae bacterium NC_groundwater_951_Pr1_S-0.2um_46_10	2018-12-01	USA: California, Calistoga	38.66837 N 122.58818 W	Pr1	serial size	0.2 um
PRJNA640378	SAMN15435591	JACQBW000000000	Montesol18_Sp2_coassembly_Nitrospirae_46_34	Nitrospirae bacterium NC_groundwater_952_Pr1_S-0.2um_46_34	2018-12-01	USA: California, Calistoga	38.66837 N 122.58818 W	Pr1	serial size	0.2 um
PRJNA640378	SAMN15435592	JACQBX000000000	Montesol18_Sp2_coassembly_Nitrospirae_48_13	Nitrospirae bacterium NC_groundwater_953_Pr1_S-0.2um_48_13	2018-12-01	USA: California, Calistoga	38.66837 N 122.58818 W	Pr1	serial size	0.2 um
PRJNA640378	SAMN15435593	JACQBY000000000	Montesol18_Sp2_coassembly_Nitrospirae_48_36	Nitrospirae bacterium NC_groundwater_954_Pr1_S-0.2um_48_36	2018-12-01	USA: California, Calistoga	38.66837 N 122.58818 W	Pr1	serial size	0.2 um
PRJNA640378	SAMN15435594	JACQBZ000000000	Montesol18_Sp2_coassembly_Nitrospirae_56_113	Nitrospirae bacterium NC_groundwater_955_Pr1_S-0.2um_56_113	2018-12-01	USA: California, Calistoga	38.66837 N 122.58818 W	Pr1	serial size	0.2 um
PRJNA640378	SAMN15435595	JACQCA000000000	Montesol18_Sp2_coassembly_Nitrospirae_57_83	Nitrospirae bacterium NC_groundwater_956_Pr1_S-0.2um_57_83	2018-12-01	USA: California, Calistoga	38.66837 N 122.58818 W	Pr1	serial size	0.2 um
PRJNA640378	SAMN15435596	JACQCB000000000	Montesol18_Sp2_coassembly_Nitrospirae_61_41	Nitrospirae bacterium NC_groundwater_957_Pr1_S-0.2um_61_41	2018-12-01	USA: California, Calistoga	38.66837 N 122.58818 W	Pr1	serial size	0.2 um
PRJNA640378	SAMN15435597	JACQCC000000000	Montesol18_Sp2_coassembly_Nitrospirae_62_26	Nitrospirae bacterium NC_groundwater_958_Pr1_S-0.2um_62_26	2018-12-01	USA: California, Calistoga	38.66837 N 122.58818 W	Pr1	serial size	0.2 um
PRJNA640378	SAMN15435598	JACQCD000000000	Montesol18_Sp2_coassembly_Nitrospirae_63_21	Nitrospirae bacterium NC_groundwater_959_Pr1_S-0.2um_63_21	2018-12-01	USA: California, Calistoga	38.66837 N 122.58818 W	Pr1	serial size	0.2 um
PRJNA640378	SAMN15435599	JACQCE000000000	Montesol18_Sp2_coassembly_Nitrospirae_63_62	Nitrospirae bacterium NC_groundwater_960_Pr1_S-0.2um_63_62	2018-12-01	USA: California, Calistoga	38.66837 N 122.58818 W	Pr1	serial size	0.2 um
PRJNA640378	SAMN15435600	JACQCF000000000	Montesol18_Sp2_coassembly_Omnitrophica_46_24	Candidatus Omnitrophica bacterium NC_groundwater_961_Pr1_S-0.2um_46_24	2018-12-01	USA: California, Calistoga	38.66837 N 122.58818 W	Pr1	serial size	0.2 um
PRJNA640378	SAMN15435601	JACQCG000000000	Montesol18_Sp2_coassembly_Omnitrophica_51_13	Candidatus Omnitrophica bacterium NC_groundwater_962_Pr1_S-0.2um_51_13	2018-12-01	USA: California, Calistoga	38.66837 N 122.58818 W	Pr1	serial size	0.2 um
PRJNA640378	SAMN15435602	JACQCH000000000	Montesol18_Sp2_coassembly_Omnitrophica_59_43	Candidatus Omnitrophica bacterium NC_groundwater_963_Pr1_S-0.2um_59_43	2018-12-01	USA: California, Calistoga	38.66837 N 122.58818 W	Pr1	serial size	0.2 um
PRJNA640378	SAMN15435603	JACQCI000000000	Montesol18_Sp2_coassembly_Pacearchaeota_34_32	Candidatus Pacearchaeota archaeon NC_groundwater_964_Pr1_S-0.2um_34_32	2018-12-01	USA: California, Calistoga	38.66837 N 122.58818 W	Pr1	serial size	0.2 um
PRJNA640378	SAMN15435604	JACQCJ000000000	Montesol18_Sp2_coassembly_Peregrinibacteria_56_77	Candidatus Peregrinibacteria bacterium NC_groundwater_965_Pr1_S-0.2um_56_77	2018-12-01	USA: California, Calistoga	38.66837 N 122.58818 W	Pr1	serial size	0.2 um
PRJNA640378	SAMN15435605	JACQCK000000000	Montesol18_Sp2_coassembly_Roizmanbacteria_45_16	Candidatus Roizmanbacteria bacterium NC_groundwater_966_Pr1_S-0.2um_45_16	2018-12-01	USA: California, Calistoga	38.66837 N 122.58818 W	Pr1	serial size	0.2 um
PRJNA640378	SAMN15435606	JACQCL000000000	Montesol18_Sp2_coassembly_Rokubacteria_66_23	Candidatus Rokubacteria bacterium NC_groundwater_967_Pr1_S-0.2um_66_23	2018-12-01	USA: California, Calistoga	38.66837 N 122.58818 W	Pr1	serial size	0.2 um
PRJNA640378	SAMN15435607	JACQCM000000000	Montesol18_Sp2_coassembly_Rokubacteria_70_17	Candidatus Rokubacteria bacterium NC_groundwater_968_Pr1_S-0.2um_70_17	2018-12-01	USA: California, Calistoga	38.66837 N 122.58818 W	Pr1	serial size	0.2 um
PRJNA640378	SAMN15435608	JACQCN000000000	Montesol18_Sp2_coassembly_Rokubacteria_71_15	Candidatus Rokubacteria bacterium NC_groundwater_969_Pr1_S-0.2um_71_15	2018-12-01	USA: California, Calistoga	38.66837 N 122.58818 W	Pr1	serial size	0.2 um
PRJNA640378	SAMN15435609	JACQCO000000000	Montesol18_Sp2_coassembly_Saccharibacteria_48_11	Candidatus Saccharibacteria bacterium NC_groundwater_970_Pr1_S-0.2um_48_11	2018-12-01	USA: California, Calistoga	38.66837 N 122.58818 W	Pr1	serial size	0.2 um
PRJNA640378	SAMN15435610	JACQCP000000000	Montesol18_Sp2_coassembly_Staskawiczbacteria_34_13	Candidatus Staskawiczbacteria bacterium NC_groundwater_971_Pr1_S-0.2um_34_13	2018-12-01	USA: California, Calistoga	38.66837 N 122.58818 W	Pr1	serial size	0.2 um
PRJNA640378	SAMN15435611	JACQCQ000000000	Montesol18_Sp2_coassembly_Sungbacteria_49_27	Candidatus Sungbacteria bacterium NC_groundwater_972_Pr1_S-0.2um_49_27	2018-12-01	USA: California, Calistoga	38.66837 N 122.58818 W	Pr1	serial size	0.2 um
PRJNA640378	SAMN15435612	JACQCR000000000	Montesol18_Sp2_coassembly_Sungbacteria_54_13	Candidatus Sungbacteria bacterium NC_groundwater_973_Pr1_S-0.2um_54_13	2018-12-01	USA: California, Calistoga	38.66837 N 122.58818 W	Pr1	serial size	0.2 um
PRJNA640378	SAMN15435613	JACQCS000000000	Montesol18_Sp2_coassembly_Thaumarchaeota_35_188	Thaumarchaeota archaeon NC_groundwater_974_Pr1_S-0.2um_35_188	2018-12-01	USA: California, Calistoga	38.66837 N 122.58818 W	Pr1	serial size	0.2 um
PRJNA640378	SAMN15435614	JACQCT000000000	Montesol18_Sp2_coassembly_Thaumarchaeota_35_340	Thaumarchaeota archaeon NC_groundwater_975_Pr1_S-0.2um_35_340	2018-12-01	USA: California, Calistoga	38.66837 N 122.58818 W	Pr1	serial size	0.2 um
PRJNA640378	SAMN15435615	JACQCU000000000	Montesol18_Sp2_coassembly_Uhrbacteria_48_12	Candidatus Uhrbacteria bacterium NC_groundwater_976_Pr1_S-0.2um_48_12	2018-12-01	USA: California, Calistoga	38.66837 N 122.58818 W	Pr1	serial size	0.2 um
PRJNA640378	SAMN15435616	JACQCV000000000	Montesol18_Sp2_coassembly_Vogelbacteria_41_15	Candidatus Vogelbacteria bacterium NC_groundwater_977_Pr1_S-0.2um_41_15	2018-12-01	USA: California, Calistoga	38.66837 N 122.58818 W	Pr1	serial size	0.2 um
PRJNA640378	SAMN15435617	JACQCW000000000	Montesol18_Sp2_coassembly_Vogelbacteria_42_14	Candidatus Vogelbacteria bacterium NC_groundwater_978_Pr1_S-0.2um_42_14	2018-12-01	USA: California, Calistoga	38.66837 N 122.58818 W	Pr1	serial size	0.2 um
PRJNA640378	SAMN15435618	JACQCX000000000	Montesol18_Sp2_coassembly_Wolfebacteria_40_12	Candidatus Wolfebacteria bacterium NC_groundwater_979_Pr1_S-0.2um_40_12	2018-12-01	USA: California, Calistoga	38.66837 N 122.58818 W	Pr1	serial size	0.2 um
PRJNA640378	SAMN15435619	JACQCY000000000	Montesol18_Sp2_coassembly_Yonathbacteria_43_16	Candidatus Yonathbacteria bacterium NC_groundwater_980_Pr1_S-0.2um_43_16	2018-12-01	USA: California, Calistoga	38.66837 N 122.58818 W	Pr1	serial size	0.2 um
PRJNA640378	SAMN15435620	JACQCZ000000000	Montesol18_Sp65_coassembly_Acetothermia_52_62	Candidatus Acetothermia bacterium NC_groundwater_981_Pr1_S-0.65um_52_62	2018-12-01	USA: California, Calistoga	38.66837 N 122.58818 W	Pr1	serial size	0.65 um
PRJNA640378	SAMN15435621	JACQDA000000000	Montesol18_Sp65_coassembly_Acetothermia_53_24	Candidatus Acetothermia bacterium NC_groundwater_982_Pr1_S-0.65um_53_24	2018-12-01	USA: California, Calistoga	38.66837 N 122.58818 W	Pr1	serial size	0.65 um
PRJNA640378	SAMN15435622	JACQDB000000000	Montesol18_Sp65_coassembly_Acidobacteria_53_22	Acidobacteria bacterium NC_groundwater_983_Pr1_S-0.65um_53_22	2018-12-01	USA: California, Calistoga	38.66837 N 122.58818 W	Pr1	serial size	0.65 um
PRJNA640378	SAMN15435623	JACQDC000000000	Montesol18_Sp65_coassembly_Acidobacteria_54_18	Acidobacteria bacterium NC_groundwater_984_Pr1_S-0.65um_54_18	2018-12-01	USA: California, Calistoga	38.66837 N 122.58818 W	Pr1	serial size	0.65 um
PRJNA640378	SAMN15435624	JACQDD000000000	Montesol18_Sp65_coassembly_Acidobacteria_60_22	Acidobacteriales bacterium NC_groundwater_985_Pr1_S-0.65um_60_22	2018-12-01	USA: California, Calistoga	38.66837 N 122.58818 W	Pr1	serial size	0.65 um
PRJNA640378	SAMN15435625	JACQDE000000000	Montesol18_Sp65_coassembly_Acidobacteria_62_29	Acidobacteria bacterium NC_groundwater_986_Pr1_S-0.65um_62_29	2018-12-01	USA: California, Calistoga	38.66837 N 122.58818 W	Pr1	serial size	0.65 um
PRJNA640378	SAMN15435626	JACQDF000000000	Montesol18_Sp65_coassembly_Acidobacteria_63_17	Acidobacteria bacterium NC_groundwater_987_Pr1_S-0.65um_63_17	2018-12-01	USA: California, Calistoga	38.66837 N 122.58818 W	Pr1	serial size	0.65 um
PRJNA640378	SAMN15435627	JACQDG000000000	Montesol18_Sp65_coassembly_Acidobacteria_63_8	Acidobacteria bacterium NC_groundwater_988_Pr1_S-0.65um_63_8	2018-12-01	USA: California, Calistoga	38.66837 N 122.58818 W	Pr1	serial size	0.65 um
PRJNA640378	SAMN15435628	JACQDH000000000	Montesol18_Sp65_coassembly_Acidobacteria_64_10	Acidobacteria bacterium NC_groundwater_989_Pr1_S-0.65um_64_10	2018-12-01	USA: California, Calistoga	38.66837 N 122.58818 W	Pr1	serial size	0.65 um
PRJNA640378	SAMN15435629	JACQDI000000000	Montesol18_Sp65_coassembly_Acidobacteria_64_19	Acidobacteria bacterium NC_groundwater_990_Pr1_S-0.65um_64_19	2018-12-01	USA: California, Calistoga	38.66837 N 122.58818 W	Pr1	serial size	0.65 um
PRJNA640378	SAMN15435630	JACQDJ000000000	Montesol18_Sp65_coassembly_Actinobacteria_67_7	Mycolicibacterium aromaticivorans NC_groundwater_991_Pr1_S-0.65um_67_7	2018-12-01	USA: California, Calistoga	38.66837 N 122.58818 W	Pr1	serial size	0.65 um
PRJNA640378	SAMN15435631	JACQDK000000000	Montesol18_Sp65_coassembly_Actinobacteria_70_10	Actinobacteria bacterium NC_groundwater_992_Pr1_S-0.65um_70_10	2018-12-01	USA: California, Calistoga	38.66837 N 122.58818 W	Pr1	serial size	0.65 um
PRJNA640378	SAMN15435632	JACQDL000000000	Montesol18_Sp65_coassembly_Actinobacteria_71_38	Actinobacteria bacterium NC_groundwater_993_Pr1_S-0.65um_71_38	2018-12-01	USA: California, Calistoga	38.66837 N 122.58818 W	Pr1	serial size	0.65 um
PRJNA640378	SAMN15435633	JACQDM000000000	Montesol18_Sp65_coassembly_Alphaproteobacteria_59_16	Afipia sp. NC_groundwater_994_Pr1_S-0.65um_59_16	2018-12-01	USA: California, Calistoga	38.66837 N 122.58818 W	Pr1	serial size	0.65 um
PRJNA640378	SAMN15435634	JACQDN000000000	Montesol18_Sp65_coassembly_Alphaproteobacteria_61_14	Proteobacteria bacterium NC_groundwater_995_Pr1_S-0.65um_61_14	2018-12-01	USA: California, Calistoga	38.66837 N 122.58818 W	Pr1	serial size	0.65 um
PRJNA640378	SAMN15435635	JACQDO000000000	Montesol18_Sp65_coassembly_Alphaproteobacteria_64_10	Rhizobiales bacterium NC_groundwater_996_Pr1_S-0.65um_64_10	2018-12-01	USA: California, Calistoga	38.66837 N 122.58818 W	Pr1	serial size	0.65 um
PRJNA640378	SAMN15435636	JACQDP000000000	Montesol18_Sp65_coassembly_Alphaproteobacteria_64_9	Rhizobiales bacterium NC_groundwater_997_Pr1_S-0.65um_64_9	2018-12-01	USA: California, Calistoga	38.66837 N 122.58818 W	Pr1	serial size	0.65 um
PRJNA640378	SAMN15435637	JACQDQ000000000	Montesol18_Sp65_coassembly_Alphaproteobacteria_66_10	Proteobacteria bacterium NC_groundwater_998_Pr1_S-0.65um_66_10	2018-12-01	USA: California, Calistoga	38.66837 N 122.58818 W	Pr1	serial size	0.65 um
PRJNA640378	SAMN15435639	JACQDR000000000	Montesol18_Sp65_coassembly_Armatimonadetes_64_6	Fimbriimonas ginsengisoli NC_groundwater_1000_Pr1_S-0.65um_64_6	2018-12-01	USA: California, Calistoga	38.66837 N 122.58818 W	Pr1	serial size	0.65 um
PRJNA640378	SAMN15435640	JACQDS000000000	Montesol18_Sp65_coassembly_Azambacteria_41_7	Candidatus Azambacteria bacterium NC_groundwater_1001_Pr1_S-0.65um_41_7	2018-12-01	USA: California, Calistoga	38.66837 N 122.58818 W	Pr1	serial size	0.65 um
PRJNA640378	SAMN15435641	JACQDT000000000	Montesol18_Sp65_coassembly_Azambacteria_50_11	Candidatus Azambacteria bacterium NC_groundwater_1002_Pr1_S-0.65um_50_11	2018-12-01	USA: California, Calistoga	38.66837 N 122.58818 W	Pr1	serial size	0.65 um
PRJNA640378	SAMN15435642	JACQDU000000000	Montesol18_Sp65_coassembly_Bacteria_70_8	bacterium NC_groundwater_1003_Pr1_S-0.65um_70_8	2018-12-01	USA: California, Calistoga	38.66837 N 122.58818 W	Pr1	serial size	0.65 um
PRJNA640378	SAMN15435643	JACQDV000000000	Montesol18_Sp65_coassembly_Bacteroidetes_38_18	Sphingobacteriales bacterium NC_groundwater_1004_Pr1_S-0.65um_38_18	2018-12-01	USA: California, Calistoga	38.66837 N 122.58818 W	Pr1	serial size	0.65 um
PRJNA640378	SAMN15435644	JACQDW000000000	Montesol18_Sp65_coassembly_Betaproteobacteria_49_9	Burkholderiales bacterium NC_groundwater_1005_Pr1_S-0.65um_49_9	2018-12-01	USA: California, Calistoga	38.66837 N 122.58818 W	Pr1	serial size	0.65 um
PRJNA640378	SAMN15435645	JACQDX000000000	Montesol18_Sp65_coassembly_Betaproteobacteria_50_12	Burkholderiales bacterium NC_groundwater_1006_Pr1_S-0.65um_50_12	2018-12-01	USA: California, Calistoga	38.66837 N 122.58818 W	Pr1	serial size	0.65 um
PRJNA640378	SAMN15435646	JACQDY000000000	Montesol18_Sp65_coassembly_Betaproteobacteria_62_10	Betaproteobacteria bacterium NC_groundwater_1007_Pr1_S-0.65um_62_10	2018-12-01	USA: California, Calistoga	38.66837 N 122.58818 W	Pr1	serial size	0.65 um
PRJNA640378	SAMN15435647	JACQDZ000000000	Montesol18_Sp65_coassembly_BRC1_58_7	Candidatus Sumerlaeota bacterium NC_groundwater_1008_Pr1_S-0.65um_58_7	2018-12-01	USA: California, Calistoga	38.66837 N 122.58818 W	Pr1	serial size	0.65 um
PRJNA640378	SAMN15435648	JACQEA000000000	Montesol18_Sp65_coassembly_Chloroflexi_53_31	Chloroflexi bacterium NC_groundwater_1009_Pr1_S-0.65um_53_31	2018-12-01	USA: California, Calistoga	38.66837 N 122.58818 W	Pr1	serial size	0.65 um
PRJNA640378	SAMN15435649	JACQEB000000000	Montesol18_Sp65_coassembly_Chloroflexi_54_13	Chloroflexi bacterium NC_groundwater_1010_Pr1_S-0.65um_54_13	2018-12-01	USA: California, Calistoga	38.66837 N 122.58818 W	Pr1	serial size	0.65 um
PRJNA640378	SAMN15435650	JACQEC000000000	Montesol18_Sp65_coassembly_Chloroflexi_62_48	Chloroflexi bacterium NC_groundwater_1011_Pr1_S-0.65um_62_48	2018-12-01	USA: California, Calistoga	38.66837 N 122.58818 W	Pr1	serial size	0.65 um
PRJNA640378	SAMN15435651	JACQED000000000	Montesol18_Sp65_coassembly_Chloroflexi_63_12	Chloroflexi bacterium NC_groundwater_1012_Pr1_S-0.65um_63_12	2018-12-01	USA: California, Calistoga	38.66837 N 122.58818 W	Pr1	serial size	0.65 um
PRJNA640378	SAMN15435652	JACQEE000000000	Montesol18_Sp65_coassembly_Chloroflexi_64_8	Chloroflexi bacterium NC_groundwater_1013_Pr1_S-0.65um_64_8	2018-12-01	USA: California, Calistoga	38.66837 N 122.58818 W	Pr1	serial size	0.65 um
PRJNA640378	SAMN15435653	JACQEF000000000	Montesol18_Sp65_coassembly_Chloroflexi_71_9	Chloroflexi bacterium NC_groundwater_1014_Pr1_S-0.65um_71_9	2018-12-01	USA: California, Calistoga	38.66837 N 122.58818 W	Pr1	serial size	0.65 um
PRJNA640378	SAMN15435654	JACQEG000000000	Montesol18_Sp65_coassembly_Chloroflexi_72_24	Chloroflexi bacterium NC_groundwater_1015_Pr1_S-0.65um_72_24	2018-12-01	USA: California, Calistoga	38.66837 N 122.58818 W	Pr1	serial size	0.65 um
PRJNA640378	SAMN15435655	JACQEH000000000	Montesol18_Sp65_coassembly_Chloroflexi_72_9	Chloroflexi bacterium NC_groundwater_1016_Pr1_S-0.65um_72_9	2018-12-01	USA: California, Calistoga	38.66837 N 122.58818 W	Pr1	serial size	0.65 um
PRJNA640378	SAMN15435656	JACQEI000000000	Montesol18_Sp65_coassembly_Deltaproteobacteria_44_8	Deltaproteobacteria bacterium NC_groundwater_1017_Pr1_S-0.65um_44_8	2018-12-01	USA: California, Calistoga	38.66837 N 122.58818 W	Pr1	serial size	0.65 um
PRJNA640378	SAMN15435657	JACQEJ000000000	Montesol18_Sp65_coassembly_Deltaproteobacteria_46_20	Deltaproteobacteria bacterium NC_groundwater_1018_Pr1_S-0.65um_46_20	2018-12-01	USA: California, Calistoga	38.66837 N 122.58818 W	Pr1	serial size	0.65 um
PRJNA640378	SAMN15435658	JACQEK000000000	Montesol18_Sp65_coassembly_Deltaproteobacteria_55_17	Deltaproteobacteria bacterium NC_groundwater_1019_Pr1_S-0.65um_55_17	2018-12-01	USA: California, Calistoga	38.66837 N 122.58818 W	Pr1	serial size	0.65 um
PRJNA640378	SAMN15435659	JACQEL000000000	Montesol18_Sp65_coassembly_Deltaproteobacteria_57_10	Deltaproteobacteria bacterium NC_groundwater_1020_Pr1_S-0.65um_57_10	2018-12-01	USA: California, Calistoga	38.66837 N 122.58818 W	Pr1	serial size	0.65 um
PRJNA640378	SAMN15435660	JACQEM000000000	Montesol18_Sp65_coassembly_Deltaproteobacteria_60_6	Deltaproteobacteria bacterium NC_groundwater_1021_Pr1_S-0.65um_60_6	2018-12-01	USA: California, Calistoga	38.66837 N 122.58818 W	Pr1	serial size	0.65 um
PRJNA640378	SAMN15435661	JACQEN000000000	Montesol18_Sp65_coassembly_Deltaproteobacteria_62_10	Deltaproteobacteria bacterium NC_groundwater_1022_Pr1_S-0.65um_62_10	2018-12-01	USA: California, Calistoga	38.66837 N 122.58818 W	Pr1	serial size	0.65 um
PRJNA640378	SAMN15435662	JACQEO000000000	Montesol18_Sp65_coassembly_Deltaproteobacteria_68_39	Deltaproteobacteria bacterium NC_groundwater_1023_Pr1_S-0.65um_68_39	2018-12-01	USA: California, Calistoga	38.66837 N 122.58818 W	Pr1	serial size	0.65 um
PRJNA640378	SAMN15435663	JACQEP000000000	Montesol18_Sp65_coassembly_Gammaproteobacteria_53_17	Gammaproteobacteria bacterium NC_groundwater_1024_Pr1_S-0.65um_53_17	2018-12-01	USA: California, Calistoga	38.66837 N 122.58818 W	Pr1	serial size	0.65 um
PRJNA640378	SAMN15435664	JACQEQ000000000	Montesol18_Sp65_coassembly_Gammaproteobacteria_55_8	Gammaproteobacteria bacterium NC_groundwater_1025_Pr1_S-0.65um_55_8	2018-12-01	USA: California, Calistoga	38.66837 N 122.58818 W	Pr1	serial size	0.65 um
PRJNA640378	SAMN15435665	JACQER000000000	Montesol18_Sp65_coassembly_Gammaproteobacteria_62_16	Gammaproteobacteria bacterium NC_groundwater_1026_Pr1_S-0.65um_62_16	2018-12-01	USA: California, Calistoga	38.66837 N 122.58818 W	Pr1	serial size	0.65 um
PRJNA640378	SAMN15435666	JACQES000000000	Montesol18_Sp65_coassembly_Gemmatimonadetes_72_9	Gemmatimonadetes bacterium NC_groundwater_1027_Pr1_S-0.65um_72_9	2018-12-01	USA: California, Calistoga	38.66837 N 122.58818 W	Pr1	serial size	0.65 um
PRJNA640378	SAMN15435667	JACQET000000000	Montesol18_Sp65_coassembly_Ignavibacteria_47_23	Ignavibacteriales bacterium NC_groundwater_1028_Pr1_S-0.65um_47_23	2018-12-01	USA: California, Calistoga	38.66837 N 122.58818 W	Pr1	serial size	0.65 um
PRJNA640378	SAMN15435668	JACQEU000000000	Montesol18_Sp65_coassembly_Ignavibacteria_49_7	Ignavibacteriales bacterium NC_groundwater_1029_Pr1_S-0.65um_49_7	2018-12-01	USA: California, Calistoga	38.66837 N 122.58818 W	Pr1	serial size	0.65 um
PRJNA640378	SAMN15435669	JACQEV000000000	Montesol18_Sp65_coassembly_NC10_61_9	candidate division NC10 bacterium NC_groundwater_1030_Pr1_S-0.65um_61_9	2018-12-01	USA: California, Calistoga	38.66837 N 122.58818 W	Pr1	serial size	0.65 um
PRJNA640378	SAMN15435670	JACQEW000000000	Montesol18_Sp65_coassembly_Nitrospinae_41_11	Nitrospinae bacterium NC_groundwater_1031_Pr1_S-0.65um_41_11	2018-12-01	USA: California, Calistoga	38.66837 N 122.58818 W	Pr1	serial size	0.65 um
PRJNA640378	SAMN15435671	JACQEX000000000	Montesol18_Sp65_coassembly_Nitrospinae_54_26	Nitrospinae bacterium NC_groundwater_1032_Pr1_S-0.65um_54_26	2018-12-01	USA: California, Calistoga	38.66837 N 122.58818 W	Pr1	serial size	0.65 um
PRJNA640378	SAMN15435672	JACQEY000000000	Montesol18_Sp65_coassembly_Nitrospirae_56_10	Nitrospirae bacterium NC_groundwater_1033_Pr1_S-0.65um_56_10	2018-12-01	USA: California, Calistoga	38.66837 N 122.58818 W	Pr1	serial size	0.65 um
PRJNA640378	SAMN15435673	JACQEZ000000000	Montesol18_Sp65_coassembly_Nitrospirae_56_20	Nitrospirae bacterium NC_groundwater_1034_Pr1_S-0.65um_56_20	2018-12-01	USA: California, Calistoga	38.66837 N 122.58818 W	Pr1	serial size	0.65 um
PRJNA640378	SAMN15435674	JACQFA000000000	Montesol18_Sp65_coassembly_Nitrospirae_57_15	Nitrospirae bacterium NC_groundwater_1035_Pr1_S-0.65um_57_15	2018-12-01	USA: California, Calistoga	38.66837 N 122.58818 W	Pr1	serial size	0.65 um
PRJNA640378	SAMN15435675	JACQFB000000000	Montesol18_Sp65_coassembly_Nitrospirae_62_21	Nitrospirae bacterium NC_groundwater_1036_Pr1_S-0.65um_62_21	2018-12-01	USA: California, Calistoga	38.66837 N 122.58818 W	Pr1	serial size	0.65 um
PRJNA640378	SAMN15435676	JACQFC000000000	Montesol18_Sp65_coassembly_Peregrinibacteria_58_17	Candidatus Peregrinibacteria bacterium NC_groundwater_1037_Pr1_S-0.65um_58_17	2018-12-01	USA: California, Calistoga	38.66837 N 122.58818 W	Pr1	serial size	0.65 um
PRJNA640378	SAMN15435677	JACQFD000000000	Montesol18_Sp65_coassembly_Planctomycetes_57_32	Planctomycetes bacterium NC_groundwater_1038_Pr1_S-0.65um_57_32	2018-12-01	USA: California, Calistoga	38.66837 N 122.58818 W	Pr1	serial size	0.65 um
PRJNA640378	SAMN15435678	JACQFE000000000	Montesol18_Sp65_coassembly_Planctomycetes_57_94	Planctomycetes bacterium NC_groundwater_1039_Pr1_S-0.65um_57_94	2018-12-01	USA: California, Calistoga	38.66837 N 122.58818 W	Pr1	serial size	0.65 um
PRJNA640378	SAMN15435679	JACQFF000000000	Montesol18_Sp65_coassembly_Planctomycetes_60_11	Planctomycetia bacterium NC_groundwater_1040_Pr1_S-0.65um_60_11	2018-12-01	USA: California, Calistoga	38.66837 N 122.58818 W	Pr1	serial size	0.65 um
PRJNA640378	SAMN15435680	JACQFG000000000	Montesol18_Sp65_coassembly_Planctomycetes_62_10	Planctomycetes bacterium NC_groundwater_1041_Pr1_S-0.65um_62_10	2018-12-01	USA: California, Calistoga	38.66837 N 122.58818 W	Pr1	serial size	0.65 um
PRJNA640378	SAMN15435681	JACQFH000000000	Montesol18_Sp65_coassembly_Planctomycetes_63_10	Planctomycetia bacterium NC_groundwater_1042_Pr1_S-0.65um_63_10	2018-12-01	USA: California, Calistoga	38.66837 N 122.58818 W	Pr1	serial size	0.65 um
PRJNA640378	SAMN15435682	JACQFI000000000	Montesol18_Sp65_coassembly_Planctomycetes_64_14	Planctomycetes bacterium NC_groundwater_1043_Pr1_S-0.65um_64_14	2018-12-01	USA: California, Calistoga	38.66837 N 122.58818 W	Pr1	serial size	0.65 um
PRJNA640378	SAMN15435683	JACQFJ000000000	Montesol18_Sp65_coassembly_Planctomycetes_66_18	Planctomycetes bacterium NC_groundwater_1044_Pr1_S-0.65um_66_18	2018-12-01	USA: California, Calistoga	38.66837 N 122.58818 W	Pr1	serial size	0.65 um
PRJNA640378	SAMN15435684	JACQFK000000000	Montesol18_Sp65_coassembly_Planctomycetes_68_9	Planctomycetes bacterium NC_groundwater_1045_Pr1_S-0.65um_68_9	2018-12-01	USA: California, Calistoga	38.66837 N 122.58818 W	Pr1	serial size	0.65 um
PRJNA640378	SAMN15435685	JACQFL000000000	Montesol18_Sp65_coassembly_Rokubacteria_71_27	Candidatus Rokubacteria bacterium NC_groundwater_1046_Pr1_S-0.65um_71_27	2018-12-01	USA: California, Calistoga	38.66837 N 122.58818 W	Pr1	serial size	0.65 um
PRJNA640378	SAMN15435686	JACQFM000000000	Montesol18_Sp65_coassembly_Thaumarchaeota_38_12	Thaumarchaeota archaeon NC_groundwater_1047_Pr1_S-0.65um_38_12	2018-12-01	USA: California, Calistoga	38.66837 N 122.58818 W	Pr1	serial size	0.65 um
PRJNA640378	SAMN15435687	JACQFN000000000	Montesol18_Sp65_coassembly_Thaumarchaeota_58_13	Thaumarchaeota archaeon NC_groundwater_1048_Pr1_S-0.65um_58_13	2018-12-01	USA: California, Calistoga	38.66837 N 122.58818 W	Pr1	serial size	0.65 um
PRJNA640378	SAMN15435688	JACQFO000000000	Montesol18_Sp65_coassembly_Thaumarchaeota_60_11	Thaumarchaeota archaeon NC_groundwater_1049_Pr1_S-0.65um_60_11	2018-12-01	USA: California, Calistoga	38.66837 N 122.58818 W	Pr1	serial size	0.65 um
PRJNA640378	SAMN15435689	JACQFP000000000	Montesol18_Sp65_coassembly_Verrucomicrobia_58_16	Verrucomicrobia bacterium NC_groundwater_1050_Pr1_S-0.65um_58_16	2018-12-01	USA: California, Calistoga	38.66837 N 122.58818 W	Pr1	serial size	0.65 um
PRJNA640378	SAMN15435690	JACQFQ000000000	Montesol18_Sp65_coassembly_Verrucomicrobia_63_17	Verrucomicrobia bacterium NC_groundwater_1051_Pr1_S-0.65um_63_17	2018-12-01	USA: California, Calistoga	38.66837 N 122.58818 W	Pr1	serial size	0.65 um
PRJNA640378	SAMN15435691	JACQFR000000000	Montesol18_Sp65_coassembly_Verrucomicrobia_63_8	Verrucomicrobia bacterium NC_groundwater_1052_Pr1_S-0.65um_63_8	2018-12-01	USA: California, Calistoga	38.66837 N 122.58818 W	Pr1	serial size	0.65 um
PRJNA640378	SAMN15435692	JACQFS000000000	Montesol18_Sp65_coassembly_Verrucomicrobia_64_11	Verrucomicrobia bacterium NC_groundwater_1053_Pr1_S-0.65um_64_11	2018-12-01	USA: California, Calistoga	38.66837 N 122.58818 W	Pr1	serial size	0.65 um
PRJNA640378	SAMN15435693	JACQFT000000000	Montesol18_Sp65_coassembly_Verrucomicrobia_67_12	Opitutae bacterium NC_groundwater_1054_Pr1_S-0.65um_67_12	2018-12-01	USA: California, Calistoga	38.66837 N 122.58818 W	Pr1	serial size	0.65 um
PRJNA640378	SAMN15435694	JACQFU000000000	Montesol18_Sp65_coassembly_Wallbacteria_67_9	Candidatus Wallbacteria bacterium NC_groundwater_1055_Pr1_S-0.65um_67_9	2018-12-01	USA: California, Calistoga	38.66837 N 122.58818 W	Pr1	serial size	0.65 um
PRJNA640378	SAMN15435695	JACQFV000000000	Montesol18_Sp65_coassembly_Zixibacteria_61_29	candidate division Zixibacteria bacterium NC_groundwater_1056_Pr1_S-0.65um_61_29	2018-12-01	USA: California, Calistoga	38.66837 N 122.58818 W	Pr1	serial size	0.65 um
PRJNA640378	SAMN15435696	JACQFW000000000	rattlesnake_spring_18_Bacteroidetes_36_5	Sphingobacteriales bacterium NC_groundwater_1057_Pr2_B-0.1um_36_5	2019-05-03	USA: California, Calistoga	38.67212 N 122.5897 W	Pr2	bulk	0.1 um
PRJNA640378	SAMN15435697	JACQFX000000000	rattlesnake_spring_18_Betaproteobacteria_57_22	Nitrosomonadales bacterium NC_groundwater_1058_Pr2_B-0.1um_57_22	2019-05-03	USA: California, Calistoga	38.67212 N 122.5897 W	Pr2	bulk	0.1 um
PRJNA640378	SAMN15435698	JACQFY000000000	rattlesnake_spring_18_Epsilonproteobacteria_31_6	Arcobacter sp. NC_groundwater_1059_Pr2_B-0.1um_31_6	2019-05-03	USA: California, Calistoga	38.67212 N 122.5897 W	Pr2	bulk	0.1 um
PRJNA640378	SAMN15435699	JACQFZ000000000	rattlesnake_spring_18_Gammaproteobacteria_58_21	Gammaproteobacteria bacterium NC_groundwater_1060_Pr2_B-0.1um_58_21	2019-05-03	USA: California, Calistoga	38.67212 N 122.5897 W	Pr2	bulk	0.1 um
PRJNA640378	SAMN15435700	JACQGA000000000	rattlesnake_spring_18_Gammaproteobacteria_60_12	Pseudomonas fluorescens NC_groundwater_1061_Pr2_B-0.1um_60_12	2019-05-03	USA: California, Calistoga	38.67212 N 122.5897 W	Pr2	bulk	0.1 um
PRJNA640378	SAMN15435701	JACQGB000000000	rattlesnake_spring_18_Microgenomates_38_6	Candidatus Microgenomates bacterium NC_groundwater_1062_Pr2_B-0.1um_38_6	2019-05-03	USA: California, Calistoga	38.67212 N 122.5897 W	Pr2	bulk	0.1 um
PRJNA640378	SAMN15435702	JACQGC000000000	rattlesnake_spring_18_Nomurabacteria_42_14	Candidatus Nomurabacteria bacterium NC_groundwater_1063_Pr2_B-0.1um_42_14	2019-05-03	USA: California, Calistoga	38.67212 N 122.5897 W	Pr2	bulk	0.1 um
PRJNA640378	SAMN15435703	JACQGD000000000	rattlesnake_spring_18_Saccharibacteria_46_7	Candidatus Saccharibacteria bacterium NC_groundwater_1064_Pr2_B-0.1um_46_7	2019-05-03	USA: California, Calistoga	38.67212 N 122.5897 W	Pr2	bulk	0.1 um
PRJNA640378	SAMN15435704	JACQGE000000000	S_2p5_S6_coassembly_Acidobacteria_55_111	Acidobacteria bacterium NC_groundwater_1065_Ag_S2p5_55_111	2017-03-17	USA: California, Modesto	37.661915 N 121.114554 W	Ag	serial size	2.5 um
PRJNA640378	SAMN15435705	JACQGF000000000	S_2p5_S6_coassembly_Acidobacteria_56_57	Acidobacteria bacterium NC_groundwater_1066_Ag_S2p5_56_57	2017-03-17	USA: California, Modesto	37.661915 N 121.114554 W	Ag	serial size	2.5 um
PRJNA640378	SAMN15435706	JACQGG000000000	S_2p5_S6_coassembly_Acidobacteria_58_90	Acidobacteria bacterium NC_groundwater_1067_Ag_S2p5_58_90	2017-03-17	USA: California, Modesto	37.661915 N 121.114554 W	Ag	serial size	2.5 um
PRJNA640378	SAMN15435707	JACQGH000000000	S_2p5_S6_coassembly_Acidobacteria_60_74	Acidobacteria bacterium NC_groundwater_1068_Ag_S2p5_60_74	2017-03-17	USA: California, Modesto	37.661915 N 121.114554 W	Ag	serial size	2.5 um
PRJNA640378	SAMN15435708	JACQGI000000000	S_2p5_S6_coassembly_Acidobacteria_71_226	Acidobacteria bacterium NC_groundwater_1069_Ag_S2p5_71_226	2017-03-17	USA: California, Modesto	37.661915 N 121.114554 W	Ag	serial size	2.5 um
PRJNA640378	SAMN15435709	JACQGJ000000000	S_2p5_S6_coassembly_Armatimonadetes_59_96	Armatimonadetes bacterium NC_groundwater_1070_Ag_S2p5_59_96	2017-03-17	USA: California, Modesto	37.661915 N 121.114554 W	Ag	serial size	2.5 um
PRJNA640378	SAMN15435710	JACQGK000000000	S_2p5_S6_coassembly_Armatimonadetes_66_124	Armatimonadetes bacterium NC_groundwater_1071_Ag_S2p5_66_124	2017-03-17	USA: California, Modesto	37.661915 N 121.114554 W	Ag	serial size	2.5 um
PRJNA640378	SAMN15435711	JACQGL000000000	S_2p5_S6_coassembly_Armatimonadetes_66_82	Armatimonadetes bacterium NC_groundwater_1072_Ag_S2p5_66_82	2017-03-17	USA: California, Modesto	37.661915 N 121.114554 W	Ag	serial size	2.5 um
PRJNA640378	SAMN15435712	JACQGM000000000	S_2p5_S6_coassembly_Armatimonadetes_69_131	Armatimonadetes bacterium NC_groundwater_1073_Ag_S2p5_69_131	2017-03-17	USA: California, Modesto	37.661915 N 121.114554 W	Ag	serial size	2.5 um
PRJNA640378	SAMN15435713	JACQGN000000000	S_2p5_S6_coassembly_Betaproteobacteria_64_289	Betaproteobacteria bacterium NC_groundwater_1074_Ag_S2p5_64_289	2017-03-17	USA: California, Modesto	37.661915 N 121.114554 W	Ag	serial size	2.5 um
PRJNA640378	SAMN15435714	JACQGO000000000	S_2p5_S6_coassembly_Betaproteobacteria_65_1559	Betaproteobacteria bacterium NC_groundwater_1075_Ag_S2p5_65_1559	2017-03-17	USA: California, Modesto	37.661915 N 121.114554 W	Ag	serial size	2.5 um
PRJNA640378	SAMN15435715	JACQGP000000000	S_2p5_S6_coassembly_Chlamydiia_43_15	Chlamydiia bacterium NC_groundwater_1076_Ag_S2p5_43_15	2017-03-17	USA: California, Modesto	37.661915 N 121.114554 W	Ag	serial size	2.5 um
PRJNA640378	SAMN15435716	JACQGQ000000000	S_2p5_S6_coassembly_Chloroflexi_52_104	Chloroflexi bacterium NC_groundwater_1077_Ag_S2p5_52_104	2017-03-17	USA: California, Modesto	37.661915 N 121.114554 W	Ag	serial size	2.5 um
PRJNA640378	SAMN15435717	JACQGR000000000	S_2p5_S6_coassembly_Chloroflexi_56_59	Chloroflexi bacterium NC_groundwater_1078_Ag_S2p5_56_59	2017-03-17	USA: California, Modesto	37.661915 N 121.114554 W	Ag	serial size	2.5 um
PRJNA640378	SAMN15435718	JACQGS000000000	S_2p5_S6_coassembly_Chloroflexi_56_76	Chloroflexi bacterium NC_groundwater_1079_Ag_S2p5_56_76	2017-03-17	USA: California, Modesto	37.661915 N 121.114554 W	Ag	serial size	2.5 um
PRJNA640378	SAMN15435719	JACQGT000000000	S_2p5_S6_coassembly_Chloroflexi_60_58	Chloroflexi bacterium NC_groundwater_1080_Ag_S2p5_60_58	2017-03-17	USA: California, Modesto	37.661915 N 121.114554 W	Ag	serial size	2.5 um
PRJNA640378	SAMN15435720	JACQGU000000000	S_2p5_S6_coassembly_Chloroflexi_66_49	Chloroflexi bacterium NC_groundwater_1081_Ag_S2p5_66_49	2017-03-17	USA: California, Modesto	37.661915 N 121.114554 W	Ag	serial size	2.5 um
PRJNA640378	SAMN15435721	JACQGV000000000	S_2p5_S6_coassembly_Chloroflexi_67_125	Chloroflexi bacterium NC_groundwater_1082_Ag_S2p5_67_125	2017-03-17	USA: California, Modesto	37.661915 N 121.114554 W	Ag	serial size	2.5 um
PRJNA640378	SAMN15435722	JACQGW000000000	S_2p5_S6_coassembly_Chloroflexi_67_137	Chloroflexi bacterium NC_groundwater_1083_Ag_S2p5_67_137	2017-03-17	USA: California, Modesto	37.661915 N 121.114554 W	Ag	serial size	2.5 um
PRJNA640378	SAMN15435723	JACQGX000000000	S_2p5_S6_coassembly_Chloroflexi_67_496	Chloroflexi bacterium NC_groundwater_1084_Ag_S2p5_67_496	2017-03-17	USA: California, Modesto	37.661915 N 121.114554 W	Ag	serial size	2.5 um
PRJNA640378	SAMN15435724	JACQGY000000000	S_2p5_S6_coassembly_Collierbacteria_45_30	Candidatus Collierbacteria bacterium NC_groundwater_1085_Ag_S2p5_45_30	2017-03-17	USA: California, Modesto	37.661915 N 121.114554 W	Ag	serial size	2.5 um
PRJNA640378	SAMN15435725	JACQGZ000000000	S_2p5_S6_coassembly_CSP1_3_Armatimonadetes_69_74	Armatimonadetes bacterium NC_groundwater_1086_Ag_S2p5_69_74	2017-03-17	USA: California, Modesto	37.661915 N 121.114554 W	Ag	serial size	2.5 um
PRJNA640378	SAMN15435726	JACQHA000000000	S_2p5_S6_coassembly_Deinococcus-Thermus_63_37	Deinococcus sp. NC_groundwater_1087_Ag_S2p5_63_37	2017-03-17	USA: California, Modesto	37.661915 N 121.114554 W	Ag	serial size	2.5 um
PRJNA640378	SAMN15435727	JACQHB000000000	S_2p5_S6_coassembly_Doudnabacteria_45_84	Candidatus Doudnabacteria bacterium NC_groundwater_1088_Ag_S2p5_45_84	2017-03-17	USA: California, Modesto	37.661915 N 121.114554 W	Ag	serial size	2.5 um
PRJNA640378	SAMN15435730	JACQHC000000000	S_2p5_S6_coassembly_Gemmatimonadetes_68_137	Gemmatimonadetes bacterium NC_groundwater_1089_Ag_S2p5_68_137	2017-03-17	USA: California, Modesto	37.661915 N 121.114554 W	Ag	serial size	2.5 um
PRJNA640378	SAMN15435731	JACQHD000000000	S_2p5_S6_coassembly_Gottesmanbacteria_39_24	Candidatus Gottesmanbacteria bacterium NC_groundwater_1090_Ag_S2p5_39_24	2017-03-17	USA: California, Modesto	37.661915 N 121.114554 W	Ag	serial size	2.5 um
PRJNA640378	SAMN15435732	JACQHE000000000	S_2p5_S6_coassembly_Gottesmanbacteria_51_258	Candidatus Gottesmanbacteria bacterium NC_groundwater_1091_Ag_S2p5_51_258	2017-03-17	USA: California, Modesto	37.661915 N 121.114554 W	Ag	serial size	2.5 um
PRJNA640378	SAMN15435733	JACQHF000000000	S_2p5_S6_coassembly_Kerfelbacteria_58_113	Candidatus Kerfeldbacteria bacterium NC_groundwater_1092_Ag_S2p5_58_113	2017-03-17	USA: California, Modesto	37.661915 N 121.114554 W	Ag	serial size	2.5 um
PRJNA640378	SAMN15435734	JACQHG000000000	S_2p5_S6_coassembly_Kerfelbacteria_62_59	Candidatus Kerfeldbacteria bacterium NC_groundwater_1093_Ag_S2p5_62_59	2017-03-17	USA: California, Modesto	37.661915 N 121.114554 W	Ag	serial size	2.5 um
PRJNA640378	SAMN15435735	JACQHH000000000	S_2p5_S6_coassembly_Lambdaproteobacteria_68_117	Candidatus Lambdaproteobacteria bacterium NC_groundwater_1094_Ag_S2p5_68_117	2017-03-17	USA: California, Modesto	37.661915 N 121.114554 W	Ag	serial size	2.5 um
PRJNA640378	SAMN15435736	JACQHI000000000	S_2p5_S6_coassembly_Lentisphaerae_61_52	Lentisphaerae bacterium NC_groundwater_1095_Ag_S2p5_61_52	2017-03-17	USA: California, Modesto	37.661915 N 121.114554 W	Ag	serial size	2.5 um
PRJNA640378	SAMN15435737	JACQHJ000000000	S_2p5_S6_coassembly_Levybacteria_37_166	Candidatus Levybacteria bacterium NC_groundwater_1096_Ag_S2p5_37_166	2017-03-17	USA: California, Modesto	37.661915 N 121.114554 W	Ag	serial size	2.5 um
PRJNA640378	SAMN15435738	JACQHK000000000	S_2p5_S6_coassembly_Microgenomates_39_41	Candidatus Microgenomates bacterium NC_groundwater_1097_Ag_S2p5_39_41	2017-03-17	USA: California, Modesto	37.661915 N 121.114554 W	Ag	serial size	2.5 um
PRJNA640378	SAMN15435739	JACQHL000000000	S_2p5_S6_coassembly_Microgenomates_51_37	Candidatus Microgenomates bacterium NC_groundwater_1098_Ag_S2p5_51_37	2017-03-17	USA: California, Modesto	37.661915 N 121.114554 W	Ag	serial size	2.5 um
PRJNA640378	SAMN15435740	JACQHM000000000	S_2p5_S6_coassembly_NC10_61_69	candidate division NC10 bacterium NC_groundwater_1099_Ag_S2p5_61_69	2017-03-17	USA: California, Modesto	37.661915 N 121.114554 W	Ag	serial size	2.5 um
PRJNA640378	SAMN15435741	JACQHN000000000	S_2p5_S6_coassembly_Nitrospirae_58_36	Nitrospira defluvii NC_groundwater_1100_Ag_S2p5_58_36	2017-03-17	USA: California, Modesto	37.661915 N 121.114554 W	Ag	serial size	2.5 um
PRJNA640378	SAMN15435742	JACQHO000000000	S_2p5_S6_coassembly_Nitrospirae_58_88	Nitrospirae bacterium NC_groundwater_1101_Ag_S2p5_58_88	2017-03-17	USA: California, Modesto	37.661915 N 121.114554 W	Ag	serial size	2.5 um
PRJNA640378	SAMN15435743	JACQHP000000000	S_2p5_S6_coassembly_Omnitrophica_43_22	Candidatus Omnitrophica bacterium NC_groundwater_1102_Ag_S2p5_43_22	2017-03-17	USA: California, Modesto	37.661915 N 121.114554 W	Ag	serial size	2.5 um
PRJNA640378	SAMN15435744	JACQHQ000000000	S_2p5_S6_coassembly_Omnitrophica_45_22	Candidatus Omnitrophica bacterium NC_groundwater_1103_Ag_S2p5_45_22	2017-03-17	USA: California, Modesto	37.661915 N 121.114554 W	Ag	serial size	2.5 um
PRJNA640378	SAMN15435745	JACQHR000000000	S_2p5_S6_coassembly_Omnitrophica_61_386	Candidatus Omnitrophica bacterium NC_groundwater_1104_Ag_S2p5_61_386	2017-03-17	USA: California, Modesto	37.661915 N 121.114554 W	Ag	serial size	2.5 um
PRJNA640378	SAMN15435746	JACQHS000000000	S_2p5_S6_coassembly_Omnitrophica_64_204	Candidatus Omnitrophica bacterium NC_groundwater_1105_Ag_S2p5_64_204	2017-03-17	USA: California, Modesto	37.661915 N 121.114554 W	Ag	serial size	2.5 um
PRJNA640378	SAMN15435747	JACQHT000000000	S_2p5_S6_coassembly_Planctomycetes_42_111	Planctomycetes bacterium NC_groundwater_1106_Ag_S2p5_42_111	2017-03-17	USA: California, Modesto	37.661915 N 121.114554 W	Ag	serial size	2.5 um
PRJNA640378	SAMN15435748	JACQHU000000000	S_2p5_S6_coassembly_RBG_16_Armatimonadetes_67_12_curated_69_169	Armatimonadetes bacterium NC_groundwater_1107_Ag_S2p5_69_169	2017-03-17	USA: California, Modesto	37.661915 N 121.114554 W	Ag	serial size	2.5 um
PRJNA640378	SAMN15435749	JACQHV000000000	S_2p5_S6_coassembly_RifCSPlowO2_12_Gammaproteobacteria_47_11_curated_46_34	Gammaproteobacteria bacterium NC_groundwater_1108_Ag_S2p5_46_34	2017-03-17	USA: California, Modesto	37.661915 N 121.114554 W	Ag	serial size	2.5 um
PRJNA640378	SAMN15435750	JACQHW000000000	S_2p5_S6_coassembly_Roizmanbacteria_36_36	Candidatus Roizmanbacteria bacterium NC_groundwater_1109_Ag_S2p5_36_36	2017-03-17	USA: California, Modesto	37.661915 N 121.114554 W	Ag	serial size	2.5 um
PRJNA640378	SAMN15435751	JACQHX000000000	S_2p5_S6_coassembly_Roizmanbacteria_41_64	Candidatus Roizmanbacteria bacterium NC_groundwater_1110_Ag_S2p5_41_64	2017-03-17	USA: California, Modesto	37.661915 N 121.114554 W	Ag	serial size	2.5 um
PRJNA640378	SAMN15435752	JACQHY000000000	S_2p5_S6_coassembly_Rokubacteria_72_177	Candidatus Rokubacteria bacterium NC_groundwater_1111_Ag_S2p5_72_177	2017-03-17	USA: California, Modesto	37.661915 N 121.114554 W	Ag	serial size	2.5 um
PRJNA640378	SAMN15435753	JACQHZ000000000	S_2p5_S6_coassembly_Verrucomicrobia_58_80	Verrucomicrobia bacterium NC_groundwater_1112_Ag_S2p5_58_80	2017-03-17	USA: California, Modesto	37.661915 N 121.114554 W	Ag	serial size	2.5 um
PRJNA640378	SAMN15435754	JACQIA000000000	S_p1_S3_coassembly_Aenigmarchaeota_37_102	Candidatus Aenigmarchaeota archaeon NC_groundwater_1113_Ag_S-0.1um_37_102	2017-03-17	USA: California, Modesto	37.661915 N 121.114554 W	Ag	serial size	0.1 um
PRJNA640378	SAMN15435755	JACQIB000000000	S_p1_S3_coassembly_Aenigmarchaeota_40_325	Candidatus Aenigmarchaeota archaeon NC_groundwater_1114_Ag_S-0.1um_40_325	2017-03-17	USA: California, Modesto	37.661915 N 121.114554 W	Ag	serial size	0.1 um
PRJNA640378	SAMN15435756	JACQIC000000000	S_p1_S3_coassembly_Aenigmarchaeota_41_83	Candidatus Aenigmarchaeota archaeon NC_groundwater_1115_Ag_S-0.1um_41_83	2017-03-17	USA: California, Modesto	37.661915 N 121.114554 W	Ag	serial size	0.1 um
PRJNA640378	SAMN15435757	JACQID000000000	S_p1_S3_coassembly_Aenigmarchaeota_45_568	Candidatus Aenigmarchaeota archaeon NC_groundwater_1116_Ag_S-0.1um_45_568	2017-03-17	USA: California, Modesto	37.661915 N 121.114554 W	Ag	serial size	0.1 um
PRJNA640378	SAMN15435758	JACQIE000000000	S_p1_S3_coassembly_Aenigmarchaeota_51_28	Candidatus Aenigmarchaeota archaeon NC_groundwater_1117_Ag_S-0.1um_51_28	2017-03-17	USA: California, Modesto	37.661915 N 121.114554 W	Ag	serial size	0.1 um
PRJNA640378	SAMN15435759	JACQIF000000000	S_p1_S3_coassembly_Aenigmarchaeota_53_25	Candidatus Aenigmarchaeota archaeon NC_groundwater_1118_Ag_S-0.1um_53_25	2017-03-17	USA: California, Modesto	37.661915 N 121.114554 W	Ag	serial size	0.1 um
PRJNA640378	SAMN15435760	JACQIG000000000	S_p1_S3_coassembly_Aenigmarchaeota_53_31	Candidatus Aenigmarchaeota archaeon NC_groundwater_1119_Ag_S-0.1um_53_31	2017-03-17	USA: California, Modesto	37.661915 N 121.114554 W	Ag	serial size	0.1 um
PRJNA640378	SAMN15435761	JACQIH000000000	S_p1_S3_coassembly_Aenigmarchaeota_53_80	Candidatus Aenigmarchaeota archaeon NC_groundwater_1120_Ag_S-0.1um_53_80	2017-03-17	USA: California, Modesto	37.661915 N 121.114554 W	Ag	serial size	0.1 um
PRJNA640378	SAMN15435762	JACQII000000000	S_p1_S3_coassembly_Aenigmarchaeota_63_48	Candidatus Aenigmarchaeota archaeon NC_groundwater_1121_Ag_S-0.1um_63_48	2017-03-17	USA: California, Modesto	37.661915 N 121.114554 W	Ag	serial size	0.1 um
PRJNA640378	SAMN15435763	JACQIJ000000000	S_p1_S3_coassembly_Alphaproteobacteria_56_24	Proteobacteria bacterium NC_groundwater_1122_Ag_S-0.1um_56_24	2017-03-17	USA: California, Modesto	37.661915 N 121.114554 W	Ag	serial size	0.1 um
PRJNA640378	SAMN15435764	JACQIK000000000	S_p1_S3_coassembly_Alphaproteobacteria_64_12	Devosia nanyangense NC_groundwater_1123_Ag_S-0.1um_64_12	2017-03-17	USA: California, Modesto	37.661915 N 121.114554 W	Ag	serial size	0.1 um
PRJNA640378	SAMN15435765	JACQIL000000000	S_p1_S3_coassembly_Andersenbacteria_57_25	Candidatus Andersenbacteria bacterium NC_groundwater_1124_Ag_S-0.1um_57_25	2017-03-17	USA: California, Modesto	37.661915 N 121.114554 W	Ag	serial size	0.1 um
PRJNA640378	SAMN15435766	JACQIM000000000	S_p1_S3_coassembly_Berkelbacteria_44_146	Candidatus Berkelbacteria bacterium NC_groundwater_1125_Ag_S-0.1um_44_146	2017-03-17	USA: California, Modesto	37.661915 N 121.114554 W	Ag	serial size	0.1 um
PRJNA640378	SAMN15435767	JACQIN000000000	S_p1_S3_coassembly_Berkelbacteria_60_33	Candidatus Berkelbacteria bacterium NC_groundwater_1126_Ag_S-0.1um_60_33	2017-03-17	USA: California, Modesto	37.661915 N 121.114554 W	Ag	serial size	0.1 um
PRJNA640378	SAMN15435768	JACQIO000000000	S_p1_S3_coassembly_Berkelbacteria_62_29	Candidatus Berkelbacteria bacterium NC_groundwater_1127_Ag_S-0.1um_62_29	2017-03-17	USA: California, Modesto	37.661915 N 121.114554 W	Ag	serial size	0.1 um
PRJNA640378	SAMN15435769	JACQIP000000000	S_p1_S3_coassembly_Blackburnbacteria_44_122	Candidatus Blackburnbacteria bacterium NC_groundwater_1128_Ag_S-0.1um_44_122	2017-03-17	USA: California, Modesto	37.661915 N 121.114554 W	Ag	serial size	0.1 um
PRJNA640378	SAMN15435770	JACQIQ000000000	S_p1_S3_coassembly_Blackburnbacteria_45_87	Candidatus Blackburnbacteria bacterium NC_groundwater_1129_Ag_S-0.1um_45_87	2017-03-17	USA: California, Modesto	37.661915 N 121.114554 W	Ag	serial size	0.1 um
PRJNA640378	SAMN15435771	JACQIR000000000	S_p1_S3_coassembly_Brennerbacteria_51_69	Candidatus Brennerbacteria bacterium NC_groundwater_1130_Ag_S-0.1um_51_69	2017-03-17	USA: California, Modesto	37.661915 N 121.114554 W	Ag	serial size	0.1 um
PRJNA640378	SAMN15435772	JACQIS000000000	S_p1_S3_coassembly_Candidatus_Saccharibacteria_51_30	Candidatus Saccharibacteria bacterium NC_groundwater_1131_Ag_S-0.1um_51_30	2017-03-17	USA: California, Modesto	37.661915 N 121.114554 W	Ag	serial size	0.1 um
PRJNA640378	SAMN15435773	JACQIT000000000	S_p1_S3_coassembly_Candidatus_Saccharibacteria_52_31	Candidatus Saccharibacteria bacterium NC_groundwater_1132_Ag_S-0.1um_52_31	2017-03-17	USA: California, Modesto	37.661915 N 121.114554 W	Ag	serial size	0.1 um
PRJNA640378	SAMN15435774	JACQIU000000000	S_p1_S3_coassembly_Chisholmbacteria_47_36	Candidatus Chisholmbacteria bacterium NC_groundwater_1133_Ag_S-0.1um_47_36	2017-03-17	USA: California, Modesto	37.661915 N 121.114554 W	Ag	serial size	0.1 um
PRJNA640378	SAMN15435775	JACQIV000000000	S_p1_S3_coassembly_Curtissbacteria_42_77	Candidatus Curtissbacteria bacterium NC_groundwater_1134_Ag_S-0.1um_42_77	2017-03-17	USA: California, Modesto	37.661915 N 121.114554 W	Ag	serial size	0.1 um
PRJNA640378	SAMN15435776	JACQIW000000000	S_p1_S3_coassembly_Daviesbacteria_37_444	Candidatus Daviesbacteria bacterium NC_groundwater_1135_Ag_S-0.1um_37_444	2017-03-17	USA: California, Modesto	37.661915 N 121.114554 W	Ag	serial size	0.1 um
PRJNA640378	SAMN15435777	JACQIX000000000	S_p1_S3_coassembly_Daviesbacteria_38_183	Candidatus Daviesbacteria bacterium NC_groundwater_1136_Ag_S-0.1um_38_183	2017-03-17	USA: California, Modesto	37.661915 N 121.114554 W	Ag	serial size	0.1 um
PRJNA640378	SAMN15435778	JACQIY000000000	S_p1_S3_coassembly_Daviesbacteria_38_70	Candidatus Daviesbacteria bacterium NC_groundwater_1137_Ag_S-0.1um_38_70	2017-03-17	USA: California, Modesto	37.661915 N 121.114554 W	Ag	serial size	0.1 um
PRJNA640378	SAMN15435779	JACQIZ000000000	S_p1_S3_coassembly_Daviesbacteria_39_956	Candidatus Daviesbacteria bacterium NC_groundwater_1138_Ag_S-0.1um_39_956	2017-03-17	USA: California, Modesto	37.661915 N 121.114554 W	Ag	serial size	0.1 um
PRJNA640378	SAMN15435780	JACQJA000000000	S_p1_S3_coassembly_Daviesbacteria_41_989	Candidatus Daviesbacteria bacterium NC_groundwater_1139_Ag_S-0.1um_41_989	2017-03-17	USA: California, Modesto	37.661915 N 121.114554 W	Ag	serial size	0.1 um
PRJNA640378	SAMN15435781	JACQJB000000000	S_p1_S3_coassembly_Daviesbacteria_42_104	Candidatus Daviesbacteria bacterium NC_groundwater_1140_Ag_S-0.1um_42_104	2017-03-17	USA: California, Modesto	37.661915 N 121.114554 W	Ag	serial size	0.1 um
PRJNA640378	SAMN15435782	JACQJC000000000	S_p1_S3_coassembly_Daviesbacteria_42_38	Candidatus Daviesbacteria bacterium NC_groundwater_1141_Ag_S-0.1um_42_38	2017-03-17	USA: California, Modesto	37.661915 N 121.114554 W	Ag	serial size	0.1 um
PRJNA640378	SAMN15435783	JACQJD000000000	S_p1_S3_coassembly_Deltaproteobacteria_42_85	Deltaproteobacteria bacterium NC_groundwater_1142_Ag_S-0.1um_42_85	2017-03-17	USA: California, Modesto	37.661915 N 121.114554 W	Ag	serial size	0.1 um
PRJNA640378	SAMN15435784	JACQJE000000000	S_p1_S3_coassembly_Deltaproteobacteria_50_26	Deltaproteobacteria bacterium NC_groundwater_1143_Ag_S-0.1um_50_26	2017-03-17	USA: California, Modesto	37.661915 N 121.114554 W	Ag	serial size	0.1 um
PRJNA640378	SAMN15435785	JACQJF000000000	S_p1_S3_coassembly_Diapherotrites_46_58	Candidatus Diapherotrites archaeon NC_groundwater_1144_Ag_S-0.1um_46_58	2017-03-17	USA: California, Modesto	37.661915 N 121.114554 W	Ag	serial size	0.1 um
PRJNA640378	SAMN15435786	JACQJG000000000	S_p1_S3_coassembly_Diapherotrites_48_87	Candidatus Diapherotrites archaeon NC_groundwater_1145_Ag_S-0.1um_48_87	2017-03-17	USA: California, Modesto	37.661915 N 121.114554 W	Ag	serial size	0.1 um
PRJNA640378	SAMN15435787	JACQJH000000000	S_p1_S3_coassembly_Diapherotrites_51_226	Candidatus Diapherotrites archaeon NC_groundwater_1146_Ag_S-0.1um_51_226	2017-03-17	USA: California, Modesto	37.661915 N 121.114554 W	Ag	serial size	0.1 um
PRJNA640378	SAMN15435788	JACQJI000000000	S_p1_S3_coassembly_Doudnabacteria_47_53	Candidatus Doudnabacteria bacterium NC_groundwater_1147_Ag_S-0.1um_47_53	2017-03-17	USA: California, Modesto	37.661915 N 121.114554 W	Ag	serial size	0.1 um
PRJNA640378	SAMN15435789	JACQJJ000000000	S_p1_S3_coassembly_Doudnabacteria_47_79	Candidatus Doudnabacteria bacterium NC_groundwater_1148_Ag_S-0.1um_47_79	2017-03-17	USA: California, Modesto	37.661915 N 121.114554 W	Ag	serial size	0.1 um
PRJNA640378	SAMN15435790	JACQJK000000000	S_p1_S3_coassembly_Doudnabacteria_50_29	Candidatus Doudnabacteria bacterium NC_groundwater_1149_Ag_S-0.1um_50_29	2017-03-17	USA: California, Modesto	37.661915 N 121.114554 W	Ag	serial size	0.1 um
PRJNA640378	SAMN15435791	JACQJL000000000	S_p1_S3_coassembly_Doudnabacteria_52_69	Candidatus Doudnabacteria bacterium NC_groundwater_1150_Ag_S-0.1um_52_69	2017-03-17	USA: California, Modesto	37.661915 N 121.114554 W	Ag	serial size	0.1 um
PRJNA640378	SAMN15435792	JACQJM000000000	S_p1_S3_coassembly_Elusimicrobia_50_28	Elusimicrobia bacterium NC_groundwater_1151_Ag_S-0.1um_50_28	2017-03-17	USA: California, Modesto	37.661915 N 121.114554 W	Ag	serial size	0.1 um
PRJNA640378	SAMN15435793	JACQJN000000000	S_p1_S3_coassembly_Elusimicrobia_51_25	Elusimicrobia bacterium NC_groundwater_1152_Ag_S-0.1um_51_25	2017-03-17	USA: California, Modesto	37.661915 N 121.114554 W	Ag	serial size	0.1 um
PRJNA640378	SAMN15435794	JACQJO000000000	S_p1_S3_coassembly_Elusimicrobia_52_252	Elusimicrobia bacterium NC_groundwater_1153_Ag_S-0.1um_52_252	2017-03-17	USA: California, Modesto	37.661915 N 121.114554 W	Ag	serial size	0.1 um
PRJNA640378	SAMN15435795	JACQJP000000000	S_p1_S3_coassembly_Elusimicrobia_58_61	Elusimicrobia bacterium NC_groundwater_1154_Ag_S-0.1um_58_61	2017-03-17	USA: California, Modesto	37.661915 N 121.114554 W	Ag	serial size	0.1 um
PRJNA640378	SAMN15435796	JACQJQ000000000	S_p1_S3_coassembly_Elusimicrobia_67_28	Elusimicrobia bacterium NC_groundwater_1155_Ag_S-0.1um_67_28	2017-03-17	USA: California, Modesto	37.661915 N 121.114554 W	Ag	serial size	0.1 um
PRJNA640378	SAMN15435797	JACQJR000000000	S_p1_S3_coassembly_Genascibacteria_40_307	Candidatus Microgenomates bacterium NC_groundwater_1156_Ag_S-0.1um_40_307	2017-03-17	USA: California, Modesto	37.661915 N 121.114554 W	Ag	serial size	0.1 um
PRJNA640378	SAMN15435798	JACQJS000000000	S_p1_S3_coassembly_Genascibacteria_43_41	Candidatus Microgenomates bacterium NC_groundwater_1157_Ag_S-0.1um_43_41	2017-03-17	USA: California, Modesto	37.661915 N 121.114554 W	Ag	serial size	0.1 um
PRJNA640378	SAMN15435799	JACQJT000000000	S_p1_S3_coassembly_Giovannonibacteria_51_61	Candidatus Giovannonibacteria bacterium NC_groundwater_1158_Ag_S-0.1um_51_61	2017-03-17	USA: California, Modesto	37.661915 N 121.114554 W	Ag	serial size	0.1 um
PRJNA640378	SAMN15435800	JACQJU000000000	S_p1_S3_coassembly_Gottesmanbacteria_39_55	Candidatus Gottesmanbacteria bacterium NC_groundwater_1159_Ag_S-0.1um_39_55	2017-03-17	USA: California, Modesto	37.661915 N 121.114554 W	Ag	serial size	0.1 um
PRJNA640378	SAMN15435801	JACQJV000000000	S_p1_S3_coassembly_Gottesmanbacteria_42_109	Candidatus Gottesmanbacteria bacterium NC_groundwater_1160_Ag_S-0.1um_42_109	2017-03-17	USA: California, Modesto	37.661915 N 121.114554 W	Ag	serial size	0.1 um
PRJNA640378	SAMN15435802	JACQJW000000000	S_p1_S3_coassembly_Gottesmanbacteria_43_141	Candidatus Gottesmanbacteria bacterium NC_groundwater_1161_Ag_S-0.1um_43_141	2017-03-17	USA: California, Modesto	37.661915 N 121.114554 W	Ag	serial size	0.1 um
PRJNA640378	SAMN15435803	JACQJX000000000	S_p1_S3_coassembly_Gottesmanbacteria_48_82	Candidatus Gottesmanbacteria bacterium NC_groundwater_1162_Ag_S-0.1um_48_82	2017-03-17	USA: California, Modesto	37.661915 N 121.114554 W	Ag	serial size	0.1 um
PRJNA640378	SAMN15435804	JACQJY000000000	S_p1_S3_coassembly_Gottesmanbacteria_51_23	Candidatus Gottesmanbacteria bacterium NC_groundwater_1163_Ag_S-0.1um_51_23	2017-03-17	USA: California, Modesto	37.661915 N 121.114554 W	Ag	serial size	0.1 um
PRJNA640378	SAMN15435805	JACQJZ000000000	S_p1_S3_coassembly_Kaiserbacteria_49_49	Candidatus Kaiserbacteria bacterium NC_groundwater_1164_Ag_S-0.1um_49_49	2017-03-17	USA: California, Modesto	37.661915 N 121.114554 W	Ag	serial size	0.1 um
PRJNA640378	SAMN15435806	JACQKA000000000	S_p1_S3_coassembly_Kaiserbacteria_52_75	Candidatus Kaiserbacteria bacterium NC_groundwater_1165_Ag_S-0.1um_52_75	2017-03-17	USA: California, Modesto	37.661915 N 121.114554 W	Ag	serial size	0.1 um
PRJNA640378	SAMN15435807	JACQKB000000000	S_p1_S3_coassembly_Kaiserbacteria_54_116	Candidatus Kaiserbacteria bacterium NC_groundwater_1166_Ag_S-0.1um_54_116	2017-03-17	USA: California, Modesto	37.661915 N 121.114554 W	Ag	serial size	0.1 um
PRJNA640378	SAMN15435808	JACQKC000000000	S_p1_S3_coassembly_Kaiserbacteria_54_183	Candidatus Kaiserbacteria bacterium NC_groundwater_1167_Ag_S-0.1um_54_183	2017-03-17	USA: California, Modesto	37.661915 N 121.114554 W	Ag	serial size	0.1 um
PRJNA640378	SAMN15435809	JACQKD000000000	S_p1_S3_coassembly_Kaiserbacteria_54_98	Candidatus Kaiserbacteria bacterium NC_groundwater_1168_Ag_S-0.1um_54_98	2017-03-17	USA: California, Modesto	37.661915 N 121.114554 W	Ag	serial size	0.1 um
PRJNA640378	SAMN15435810	JACQKE000000000	S_p1_S3_coassembly_Kaiserbacteria_55_37	Candidatus Kaiserbacteria bacterium NC_groundwater_1169_Ag_S-0.1um_55_37	2017-03-17	USA: California, Modesto	37.661915 N 121.114554 W	Ag	serial size	0.1 um
PRJNA640378	SAMN15435811	JACQKF000000000	S_p1_S3_coassembly_Kaiserbacteria_56_78	Candidatus Kaiserbacteria bacterium NC_groundwater_1170_Ag_S-0.1um_56_78	2017-03-17	USA: California, Modesto	37.661915 N 121.114554 W	Ag	serial size	0.1 um
PRJNA640378	SAMN15435812	JACQKG000000000	S_p1_S3_coassembly_Katanobacteria_46_18	candidate division WWE3 bacterium NC_groundwater_1171_Ag_S-0.1um_46_18	2017-03-17	USA: California, Modesto	37.661915 N 121.114554 W	Ag	serial size	0.1 um
PRJNA640378	SAMN15435813	JACQKH000000000	S_p1_S3_coassembly_Kerfelbacteria_55_34	Candidatus Kerfeldbacteria bacterium NC_groundwater_1172_Ag_S-0.1um_55_34	2017-03-17	USA: California, Modesto	37.661915 N 121.114554 W	Ag	serial size	0.1 um
PRJNA640378	SAMN15435814	JACQKI000000000	S_p1_S3_coassembly_Kerfelbacteria_59_32	Candidatus Kerfeldbacteria bacterium NC_groundwater_1173_Ag_S-0.1um_59_32	2017-03-17	USA: California, Modesto	37.661915 N 121.114554 W	Ag	serial size	0.1 um
PRJNA640378	SAMN15435815	JACQKJ000000000	S_p1_S3_coassembly_Komeilibacteria_52_33	Candidatus Komeilibacteria bacterium NC_groundwater_1174_Ag_S-0.1um_52_33	2017-03-17	USA: California, Modesto	37.661915 N 121.114554 W	Ag	serial size	0.1 um
PRJNA640378	SAMN15435816	JACQKK000000000	S_p1_S3_coassembly_Lambdaproteobacteria_69_214	Candidatus Lambdaproteobacteria bacterium NC_groundwater_1175_Ag_S-0.1um_69_214	2017-03-17	USA: California, Modesto	37.661915 N 121.114554 W	Ag	serial size	0.1 um
PRJNA640378	SAMN15435817	JACQKL000000000	S_p1_S3_coassembly_Levybacteria_36_263	Candidatus Levybacteria bacterium NC_groundwater_1176_Ag_S-0.1um_36_263	2017-03-17	USA: California, Modesto	37.661915 N 121.114554 W	Ag	serial size	0.1 um
PRJNA640378	SAMN15435818	JACQKM000000000	S_p1_S3_coassembly_Levybacteria_38_134	Candidatus Levybacteria bacterium NC_groundwater_1177_Ag_S-0.1um_38_134	2017-03-17	USA: California, Modesto	37.661915 N 121.114554 W	Ag	serial size	0.1 um
PRJNA640378	SAMN15435819	JACQKN000000000	S_p1_S3_coassembly_Levybacteria_39_179	Candidatus Levybacteria bacterium NC_groundwater_1178_Ag_S-0.1um_39_179	2017-03-17	USA: California, Modesto	37.661915 N 121.114554 W	Ag	serial size	0.1 um
PRJNA640378	SAMN15435820	JACQKO000000000	S_p1_S3_coassembly_Levybacteria_40_84	Candidatus Levybacteria bacterium NC_groundwater_1179_Ag_S-0.1um_40_84	2017-03-17	USA: California, Modesto	37.661915 N 121.114554 W	Ag	serial size	0.1 um
PRJNA640378	SAMN15435821	JACQKP000000000	S_p1_S3_coassembly_Levybacteria_42_162	Candidatus Levybacteria bacterium NC_groundwater_1180_Ag_S-0.1um_42_162	2017-03-17	USA: California, Modesto	37.661915 N 121.114554 W	Ag	serial size	0.1 um
PRJNA640378	SAMN15435822	JACQKQ000000000	S_p1_S3_coassembly_Levybacteria_42_368	Candidatus Levybacteria bacterium NC_groundwater_1181_Ag_S-0.1um_42_368	2017-03-17	USA: California, Modesto	37.661915 N 121.114554 W	Ag	serial size	0.1 um
PRJNA640378	SAMN15435823	JACQKR000000000	S_p1_S3_coassembly_Levybacteria_43_56	Candidatus Levybacteria bacterium NC_groundwater_1182_Ag_S-0.1um_43_56	2017-03-17	USA: California, Modesto	37.661915 N 121.114554 W	Ag	serial size	0.1 um
PRJNA640378	SAMN15435824	JACQKS000000000	S_p1_S3_coassembly_Levybacteria_43_83	Candidatus Levybacteria bacterium NC_groundwater_1183_Ag_S-0.1um_43_83	2017-03-17	USA: California, Modesto	37.661915 N 121.114554 W	Ag	serial size	0.1 um
PRJNA640378	SAMN15435825	JACQKT000000000	S_p1_S3_coassembly_Liptonbacteria_47_66	Candidatus Liptonbacteria bacterium NC_groundwater_1184_Ag_S-0.1um_47_66	2017-03-17	USA: California, Modesto	37.661915 N 121.114554 W	Ag	serial size	0.1 um
PRJNA640378	SAMN15435826	JACQKU000000000	S_p1_S3_coassembly_Liptonbacteria_48_121	Candidatus Liptonbacteria bacterium NC_groundwater_1185_Ag_S-0.1um_48_121	2017-03-17	USA: California, Modesto	37.661915 N 121.114554 W	Ag	serial size	0.1 um
PRJNA640378	SAMN15435827	JACQKV000000000	S_p1_S3_coassembly_Liptonbacteria_51_1199	Candidatus Liptonbacteria bacterium NC_groundwater_1186_Ag_S-0.1um_51_1199	2017-03-17	USA: California, Modesto	37.661915 N 121.114554 W	Ag	serial size	0.1 um
PRJNA640378	SAMN15435828	JACQKW000000000	S_p1_S3_coassembly_Liptonbacteria_53_80	Candidatus Liptonbacteria bacterium NC_groundwater_1187_Ag_S-0.1um_53_80	2017-03-17	USA: California, Modesto	37.661915 N 121.114554 W	Ag	serial size	0.1 um
PRJNA640378	SAMN15435829	JACQKX000000000	S_p1_S3_coassembly_Liptonbacteria_58_90	Candidatus Liptonbacteria bacterium NC_groundwater_1188_Ag_S-0.1um_58_90	2017-03-17	USA: California, Modesto	37.661915 N 121.114554 W	Ag	serial size	0.1 um
PRJNA640378	SAMN15435830	JACQKY000000000	S_p1_S3_coassembly_Magasanikbacteria_52_34	Candidatus Magasanikbacteria bacterium NC_groundwater_1189_Ag_S-0.1um_52_34	2017-03-17	USA: California, Modesto	37.661915 N 121.114554 W	Ag	serial size	0.1 um
PRJNA640378	SAMN15435831	JACQKZ000000000	S_p1_S3_coassembly_Mamarchaeota_44_133	DPANN group archaeon NC_groundwater_1190_Ag_S-0.1um_44_133	2017-03-17	USA: California, Modesto	37.661915 N 121.114554 W	Ag	serial size	0.1 um
PRJNA640378	SAMN15435832	JACQLA000000000	S_p1_S3_coassembly_Microgenomates_40_427	Candidatus Microgenomates bacterium NC_groundwater_1191_Ag_S-0.1um_40_427	2017-03-17	USA: California, Modesto	37.661915 N 121.114554 W	Ag	serial size	0.1 um
PRJNA640378	SAMN15435833	JACQLB000000000	S_p1_S3_coassembly_Microgenomates_49_22	Candidatus Microgenomates bacterium NC_groundwater_1192_Ag_S-0.1um_49_22	2017-03-17	USA: California, Modesto	37.661915 N 121.114554 W	Ag	serial size	0.1 um
PRJNA640378	SAMN15435834	JACQLC000000000	S_p1_S3_coassembly_Microgenomates_49_36	Candidatus Microgenomates bacterium NC_groundwater_1193_Ag_S-0.1um_49_36	2017-03-17	USA: California, Modesto	37.661915 N 121.114554 W	Ag	serial size	0.1 um
PRJNA640378	SAMN15435835	JACQLD000000000	S_p1_S3_coassembly_Montesolbacteria_58_149	Candidatus Parcubacteria bacterium NC_groundwater_1194_Ag_S-0.1um_58_149	2017-03-17	USA: California, Modesto	37.661915 N 121.114554 W	Ag	serial size	0.1 um
PRJNA640378	SAMN15435836	JACQLE000000000	S_p1_S3_coassembly_Nealsonbacteria_48_27	Candidatus Nealsonbacteria bacterium NC_groundwater_1195_Ag_S-0.1um_48_27	2017-03-17	USA: California, Modesto	37.661915 N 121.114554 W	Ag	serial size	0.1 um
PRJNA640378	SAMN15435837	JACQLF000000000	S_p1_S3_coassembly_Nitrospirae_61_32	Nitrospirae bacterium NC_groundwater_1196_Ag_S-0.1um_61_32	2017-03-17	USA: California, Modesto	37.661915 N 121.114554 W	Ag	serial size	0.1 um
PRJNA640378	SAMN15435838	JACQLG000000000	S_p1_S3_coassembly_Niyogibacteria_44_56	Candidatus Niyogibacteria bacterium NC_groundwater_1197_Ag_S-0.1um_44_56	2017-03-17	USA: California, Modesto	37.661915 N 121.114554 W	Ag	serial size	0.1 um
PRJNA640378	SAMN15435839	JACQLH000000000	S_p1_S3_coassembly_Niyogibacteria_51_33	Candidatus Niyogibacteria bacterium NC_groundwater_1198_Ag_S-0.1um_51_33	2017-03-17	USA: California, Modesto	37.661915 N 121.114554 W	Ag	serial size	0.1 um
PRJNA640378	SAMN15435840	JACQLI000000000	S_p1_S3_coassembly_Omnitrophica_47_39	Candidatus Omnitrophica bacterium NC_groundwater_1199_Ag_S-0.1um_47_39	2017-03-17	USA: California, Modesto	37.661915 N 121.114554 W	Ag	serial size	0.1 um
PRJNA640378	SAMN15435841	JACQLJ000000000	S_p1_S3_coassembly_Pacearchaeota_34_115	Candidatus Pacearchaeota archaeon NC_groundwater_1200_Ag_S-0.1um_34_115	2017-03-17	USA: California, Modesto	37.661915 N 121.114554 W	Ag	serial size	0.1 um
PRJNA640378	SAMN15435842	JACQLK000000000	S_p1_S3_coassembly_Pacearchaeota_38_135	Candidatus Pacearchaeota archaeon NC_groundwater_1201_Ag_S-0.1um_38_135	2017-03-17	USA: California, Modesto	37.661915 N 121.114554 W	Ag	serial size	0.1 um
PRJNA640378	SAMN15435843	JACQLL000000000	S_p1_S3_coassembly_Pacearchaeota_38_79	Candidatus Pacearchaeota archaeon NC_groundwater_1202_Ag_S-0.1um_38_79	2017-03-17	USA: California, Modesto	37.661915 N 121.114554 W	Ag	serial size	0.1 um
PRJNA640378	SAMN15435844	JACQLM000000000	S_p1_S3_coassembly_Parcubacteria_44_75	Parcubacteria group bacterium NC_groundwater_1203_Ag_S-0.1um_44_75	2017-03-17	USA: California, Modesto	37.661915 N 121.114554 W	Ag	serial size	0.1 um
PRJNA640378	SAMN15435845	JACQLN000000000	S_p1_S3_coassembly_Parcubacteria_45_229	Parcubacteria group bacterium NC_groundwater_1204_Ag_S-0.1um_45_229	2017-03-17	USA: California, Modesto	37.661915 N 121.114554 W	Ag	serial size	0.1 um
PRJNA640378	SAMN15435846	JACQLO000000000	S_p1_S3_coassembly_Parcubacteria_46_66	Parcubacteria group bacterium NC_groundwater_1205_Ag_S-0.1um_46_66	2017-03-17	USA: California, Modesto	37.661915 N 121.114554 W	Ag	serial size	0.1 um
PRJNA640378	SAMN15435847	JACQLP000000000	S_p1_S3_coassembly_Parcubacteria_47_59	Parcubacteria group bacterium NC_groundwater_1206_Ag_S-0.1um_47_59	2017-03-17	USA: California, Modesto	37.661915 N 121.114554 W	Ag	serial size	0.1 um
PRJNA640378	SAMN15435848	JACQLQ000000000	S_p1_S3_coassembly_Parcubacteria_49_116	Parcubacteria group bacterium NC_groundwater_1207_Ag_S-0.1um_49_116	2017-03-17	USA: California, Modesto	37.661915 N 121.114554 W	Ag	serial size	0.1 um
PRJNA640378	SAMN15435849	JACQLR000000000	S_p1_S3_coassembly_Parcubacteria_49_60	Parcubacteria group bacterium NC_groundwater_1208_Ag_S-0.1um_49_60	2017-03-17	USA: California, Modesto	37.661915 N 121.114554 W	Ag	serial size	0.1 um
PRJNA640378	SAMN15435850	JACQLS000000000	S_p1_S3_coassembly_Parcubacteria_50_38	Parcubacteria group bacterium NC_groundwater_1209_Ag_S-0.1um_50_38	2017-03-17	USA: California, Modesto	37.661915 N 121.114554 W	Ag	serial size	0.1 um
PRJNA640378	SAMN15435851	JACQLT000000000	S_p1_S3_coassembly_Parcubacteria_50_592	Parcubacteria group bacterium NC_groundwater_1210_Ag_S-0.1um_50_592	2017-03-17	USA: California, Modesto	37.661915 N 121.114554 W	Ag	serial size	0.1 um
PRJNA640378	SAMN15435852	JACQLU000000000	S_p1_S3_coassembly_Parcubacteria_51_31	Parcubacteria group bacterium NC_groundwater_1211_Ag_S-0.1um_51_31	2017-03-17	USA: California, Modesto	37.661915 N 121.114554 W	Ag	serial size	0.1 um
PRJNA640378	SAMN15435853	JACQLV000000000	S_p1_S3_coassembly_Parcubacteria_53_17	Parcubacteria group bacterium NC_groundwater_1212_Ag_S-0.1um_53_17	2017-03-17	USA: California, Modesto	37.661915 N 121.114554 W	Ag	serial size	0.1 um
PRJNA640378	SAMN15435854	JACQLW000000000	S_p1_S3_coassembly_Parcubacteria_54_30	Parcubacteria group bacterium NC_groundwater_1213_Ag_S-0.1um_54_30	2017-03-17	USA: California, Modesto	37.661915 N 121.114554 W	Ag	serial size	0.1 um
PRJNA640378	SAMN15435855	JACQLX000000000	S_p1_S3_coassembly_Parcubacteria_56_79	Parcubacteria group bacterium NC_groundwater_1214_Ag_S-0.1um_56_79	2017-03-17	USA: California, Modesto	37.661915 N 121.114554 W	Ag	serial size	0.1 um
PRJNA640378	SAMN15435856	JACQLY000000000	S_p1_S3_coassembly_Peregrinibacteria_47_66	Candidatus Peregrinibacteria bacterium NC_groundwater_1215_Ag_S-0.1um_47_66	2017-03-17	USA: California, Modesto	37.661915 N 121.114554 W	Ag	serial size	0.1 um
PRJNA640378	SAMN15435857	JACQLZ000000000	S_p1_S3_coassembly_Peregrinibacteria_56_164	Candidatus Peregrinibacteria bacterium NC_groundwater_1216_Ag_S-0.1um_56_164	2017-03-17	USA: California, Modesto	37.661915 N 121.114554 W	Ag	serial size	0.1 um
PRJNA640378	SAMN15435858	JACQMA000000000	S_p1_S3_coassembly_RIFCSPHIGHO2_02_FULL_Deltaproteobacteria_44_16_curated_54_19	Deltaproteobacteria bacterium NC_groundwater_1217_Ag_S-0.1um_54_19	2017-03-17	USA: California, Modesto	37.661915 N 121.114554 W	Ag	serial size	0.1 um
PRJNA640378	SAMN15435859	JACQMB000000000	S_p1_S3_coassembly_RIFCSPHIGHO2_02_FULL_Deltaproteobacteria_44_53_curated_53_77	Deltaproteobacteria bacterium NC_groundwater_1218_Ag_S-0.1um_53_77	2017-03-17	USA: California, Modesto	37.661915 N 121.114554 W	Ag	serial size	0.1 um
PRJNA640378	SAMN15435860	JACQMC000000000	S_p1_S3_coassembly_RIFCSPLOWO2_12_FULL_Betaproteobacteria_68_19_curated_69_53	Betaproteobacteria bacterium NC_groundwater_1219_Ag_S-0.1um_69_53	2017-03-17	USA: California, Modesto	37.661915 N 121.114554 W	Ag	serial size	0.1 um
PRJNA640378	SAMN15435861	JACQMD000000000	S_p1_S3_coassembly_Roizmanbacteria_43_42	Candidatus Roizmanbacteria bacterium NC_groundwater_1220_Ag_S-0.1um_43_42	2017-03-17	USA: California, Modesto	37.661915 N 121.114554 W	Ag	serial size	0.1 um
PRJNA640378	SAMN15435862	JACQME000000000	S_p1_S3_coassembly_Roizmanbacteria_44_27	Candidatus Roizmanbacteria bacterium NC_groundwater_1221_Ag_S-0.1um_44_27	2017-03-17	USA: California, Modesto	37.661915 N 121.114554 W	Ag	serial size	0.1 um
PRJNA640378	SAMN15435863	JACQMF000000000	S_p1_S3_coassembly_Ryanbacteria_49_58	Candidatus Ryanbacteria bacterium NC_groundwater_1222_Ag_S-0.1um_49_58	2017-03-17	USA: California, Modesto	37.661915 N 121.114554 W	Ag	serial size	0.1 um
PRJNA640378	SAMN15435864	JACQMG000000000	S_p1_S3_coassembly_Sungbacteria_52_71	Candidatus Sungbacteria bacterium NC_groundwater_1223_Ag_S-0.1um_52_71	2017-03-17	USA: California, Modesto	37.661915 N 121.114554 W	Ag	serial size	0.1 um
PRJNA640378	SAMN15435865	JACQMH000000000	S_p1_S3_coassembly_Sungbacteria_53_63	Candidatus Sungbacteria bacterium NC_groundwater_1224_Ag_S-0.1um_53_63	2017-03-17	USA: California, Modesto	37.661915 N 121.114554 W	Ag	serial size	0.1 um
PRJNA640378	SAMN15435866	JACQMI000000000	S_p1_S3_coassembly_Sungbacteria_56_177	Candidatus Sungbacteria bacterium NC_groundwater_1225_Ag_S-0.1um_56_177	2017-03-17	USA: California, Modesto	37.661915 N 121.114554 W	Ag	serial size	0.1 um
PRJNA640378	SAMN15435867	JACQMJ000000000	S_p1_S3_coassembly_Sungbacteria_59_124	Candidatus Sungbacteria bacterium NC_groundwater_1226_Ag_S-0.1um_59_124	2017-03-17	USA: California, Modesto	37.661915 N 121.114554 W	Ag	serial size	0.1 um
PRJNA640378	SAMN15435868	JACQMK000000000	S_p1_S3_coassembly_Terrybacteria_59_22	Candidatus Terrybacteria bacterium NC_groundwater_1227_Ag_S-0.1um_59_22	2017-03-17	USA: California, Modesto	37.661915 N 121.114554 W	Ag	serial size	0.1 um
PRJNA640378	SAMN15435869	JACQML000000000	S_p1_S3_coassembly_Thaumarchaeota_33_100	Nitrosarchaeum sp. NC_groundwater_1228_Ag_S-0.1um_33_100	2017-03-17	USA: California, Modesto	37.661915 N 121.114554 W	Ag	serial size	0.1 um
PRJNA640378	SAMN15435870	JACQMM000000000	S_p1_S3_coassembly_Uhrbacteria_49_63	Candidatus Uhrbacteria bacterium NC_groundwater_1229_Ag_S-0.1um_49_63	2017-03-17	USA: California, Modesto	37.661915 N 121.114554 W	Ag	serial size	0.1 um
PRJNA640378	SAMN15435871	JACQMN000000000	S_p1_S3_coassembly_Uhrbacteria_56_20	Candidatus Uhrbacteria bacterium NC_groundwater_1230_Ag_S-0.1um_56_20	2017-03-17	USA: California, Modesto	37.661915 N 121.114554 W	Ag	serial size	0.1 um
PRJNA640378	SAMN15435872	JACQMO000000000	S_p1_S3_coassembly_Uhrbacteria_60_33	Candidatus Uhrbacteria bacterium NC_groundwater_1231_Ag_S-0.1um_60_33	2017-03-17	USA: California, Modesto	37.661915 N 121.114554 W	Ag	serial size	0.1 um
PRJNA640378	SAMN15435873	JACQMP000000000	S_p1_S3_coassembly_Uhrbacteria_63_22	Candidatus Uhrbacteria bacterium NC_groundwater_1232_Ag_S-0.1um_63_22	2017-03-17	USA: California, Modesto	37.661915 N 121.114554 W	Ag	serial size	0.1 um
PRJNA640378	SAMN15435874	JACQMQ000000000	S_p1_S3_coassembly_Vogelbacteria_51_133	Candidatus Vogelbacteria bacterium NC_groundwater_1233_Ag_S-0.1um_51_133	2017-03-17	USA: California, Modesto	37.661915 N 121.114554 W	Ag	serial size	0.1 um
PRJNA640378	SAMN15435875	JACQMR000000000	S_p1_S3_coassembly_Wildermuthbacteria_49_67	Candidatus Wildermuthbacteria bacterium NC_groundwater_1234_Ag_S-0.1um_49_67	2017-03-17	USA: California, Modesto	37.661915 N 121.114554 W	Ag	serial size	0.1 um
PRJNA640378	SAMN15435876	JACQMS000000000	S_p1_S3_coassembly_Woesearchaeota_37_158	Candidatus Woesearchaeota archaeon NC_groundwater_1235_Ag_S-0.1um_37_158	2017-03-17	USA: California, Modesto	37.661915 N 121.114554 W	Ag	serial size	0.1 um
PRJNA640378	SAMN15435877	JACQMT000000000	S_p1_S3_coassembly_Woesearchaeota_37_38	Candidatus Woesearchaeota archaeon NC_groundwater_1236_Ag_S-0.1um_37_38	2017-03-17	USA: California, Modesto	37.661915 N 121.114554 W	Ag	serial size	0.1 um
PRJNA640378	SAMN15435878	JACQMU000000000	S_p1_S3_coassembly_Woesearchaeota_39_34	Candidatus Woesearchaeota archaeon NC_groundwater_1237_Ag_S-0.1um_39_34	2017-03-17	USA: California, Modesto	37.661915 N 121.114554 W	Ag	serial size	0.1 um
PRJNA640378	SAMN15435879	JACQMV000000000	S_p1_S3_coassembly_Woesearchaeota_39_91	Candidatus Woesearchaeota archaeon NC_groundwater_1238_Ag_S-0.1um_39_91	2017-03-17	USA: California, Modesto	37.661915 N 121.114554 W	Ag	serial size	0.1 um
PRJNA640378	SAMN15435880	JACQMW000000000	S_p1_S3_coassembly_Woesearchaeota_42_60	Candidatus Woesearchaeota archaeon NC_groundwater_1239_Ag_S-0.1um_42_60	2017-03-17	USA: California, Modesto	37.661915 N 121.114554 W	Ag	serial size	0.1 um
PRJNA640378	SAMN15435881	JACQMX000000000	S_p1_S3_coassembly_Woesearchaeota_45_29	Candidatus Woesearchaeota archaeon NC_groundwater_1240_Ag_S-0.1um_45_29	2017-03-17	USA: California, Modesto	37.661915 N 121.114554 W	Ag	serial size	0.1 um
PRJNA640378	SAMN15435882	JACQMY000000000	S_p1_S3_coassembly_Woesearchaeota_45_47	Candidatus Woesearchaeota archaeon NC_groundwater_1241_Ag_S-0.1um_45_47	2017-03-17	USA: California, Modesto	37.661915 N 121.114554 W	Ag	serial size	0.1 um
PRJNA640378	SAMN15435883	JACQMZ000000000	S_p1_S3_coassembly_Woesearchaeota_49_30	Candidatus Woesearchaeota archaeon NC_groundwater_1242_Ag_S-0.1um_49_30	2017-03-17	USA: California, Modesto	37.661915 N 121.114554 W	Ag	serial size	0.1 um
PRJNA640378	SAMN15435884	JACQNA000000000	S_p1_S3_coassembly_Woesearchaeota_52_42	Candidatus Woesearchaeota archaeon NC_groundwater_1243_Ag_S-0.1um_52_42	2017-03-17	USA: California, Modesto	37.661915 N 121.114554 W	Ag	serial size	0.1 um
PRJNA640378	SAMN15435885	JACQNB000000000	S_p1_S3_coassembly_Woesearchaeota_55_21	Candidatus Woesearchaeota archaeon NC_groundwater_1244_Ag_S-0.1um_55_21	2017-03-17	USA: California, Modesto	37.661915 N 121.114554 W	Ag	serial size	0.1 um
PRJNA640378	SAMN15435886	JACQNC000000000	S_p1_S3_coassembly_Woesearchaeota_57_86	Candidatus Woesearchaeota archaeon NC_groundwater_1245_Ag_S-0.1um_57_86	2017-03-17	USA: California, Modesto	37.661915 N 121.114554 W	Ag	serial size	0.1 um
PRJNA640378	SAMN15435887	JACQND000000000	S_p1_S3_coassembly_Woesearchaeota-I_38_69	Candidatus Woesearchaeota archaeon NC_groundwater_1246_Ag_S-0.1um_38_69	2017-03-17	USA: California, Modesto	37.661915 N 121.114554 W	Ag	serial size	0.1 um
PRJNA640378	SAMN15435888	JACQNE000000000	S_p1_S3_coassembly_Woesearchaeota-I_44_80	Candidatus Woesearchaeota archaeon NC_groundwater_1247_Ag_S-0.1um_44_80	2017-03-17	USA: California, Modesto	37.661915 N 121.114554 W	Ag	serial size	0.1 um
PRJNA640378	SAMN15435889	JACQNF000000000	S_p1_S3_coassembly_Woesearchaeota-I_45_28	Candidatus Woesearchaeota archaeon NC_groundwater_1248_Ag_S-0.1um_45_28	2017-03-17	USA: California, Modesto	37.661915 N 121.114554 W	Ag	serial size	0.1 um
PRJNA640378	SAMN15435890	JACQNG000000000	S_p1_S3_coassembly_Woesearchaeota-I_45_30	Candidatus Woesearchaeota archaeon NC_groundwater_1249_Ag_S-0.1um_45_30	2017-03-17	USA: California, Modesto	37.661915 N 121.114554 W	Ag	serial size	0.1 um
PRJNA640378	SAMN15435891	JACQNH000000000	S_p1_S3_coassembly_Woesearchaeota-II_29_154	Candidatus Woesearchaeota archaeon NC_groundwater_1250_Ag_S-0.1um_29_154	2017-03-17	USA: California, Modesto	37.661915 N 121.114554 W	Ag	serial size	0.1 um
PRJNA640378	SAMN15435892	JACQNI000000000	S_p1_S3_coassembly_Woesearchaeota-II_31_108	Candidatus Woesearchaeota archaeon NC_groundwater_1251_Ag_S-0.1um_31_108	2017-03-17	USA: California, Modesto	37.661915 N 121.114554 W	Ag	serial size	0.1 um
PRJNA640378	SAMN15435893	JACQNJ000000000	S_p1_S3_coassembly_Woesearchaeota-II_33_315	Candidatus Woesearchaeota archaeon NC_groundwater_1252_Ag_S-0.1um_33_315	2017-03-17	USA: California, Modesto	37.661915 N 121.114554 W	Ag	serial size	0.1 um
PRJNA640378	SAMN15435894	JACQNK000000000	S_p1_S3_coassembly_Woesearchaeota-II_46_22	Candidatus Woesearchaeota archaeon NC_groundwater_1253_Ag_S-0.1um_46_22	2017-03-17	USA: California, Modesto	37.661915 N 121.114554 W	Ag	serial size	0.1 um
PRJNA640378	SAMN15435895	JACQNL000000000	S_p1_S3_coassembly_Woesebacteria_44_55	Candidatus Woesebacteria bacterium NC_groundwater_1254_Ag_S-0.1um_44_55	2017-03-17	USA: California, Modesto	37.661915 N 121.114554 W	Ag	serial size	0.1 um
PRJNA640378	SAMN15435896	JACQNM000000000	S_p1_S3_coassembly_Woesebacteria_45_39	Candidatus Woesebacteria bacterium NC_groundwater_1255_Ag_S-0.1um_45_39	2017-03-17	USA: California, Modesto	37.661915 N 121.114554 W	Ag	serial size	0.1 um
PRJNA640378	SAMN15435897	JACQNN000000000	S_p1_S3_coassembly_Wolfebacteria_50_65	Candidatus Wolfebacteria bacterium NC_groundwater_1256_Ag_S-0.1um_50_65	2017-03-17	USA: California, Modesto	37.661915 N 121.114554 W	Ag	serial size	0.1 um
PRJNA640378	SAMN15435898	JACQNO000000000	S_p1_S3_coassembly_Yanofskybacteria_42_316	Candidatus Yanofskybacteria bacterium NC_groundwater_1257_Ag_S-0.1um_42_316	2017-03-17	USA: California, Modesto	37.661915 N 121.114554 W	Ag	serial size	0.1 um
PRJNA640378	SAMN15435899	JACQNP000000000	S_p1_S3_coassembly_Yanofskybacteria_45_39	Candidatus Yanofskybacteria bacterium NC_groundwater_1258_Ag_S-0.1um_45_39	2017-03-17	USA: California, Modesto	37.661915 N 121.114554 W	Ag	serial size	0.1 um
PRJNA640378	SAMN15435900	JACQNQ000000000	S_p1_S3_coassembly_Zambryskibacteria_40_87	Candidatus Zambryskibacteria bacterium NC_groundwater_1259_Ag_S-0.1um_40_87	2017-03-17	USA: California, Modesto	37.661915 N 121.114554 W	Ag	serial size	0.1 um
PRJNA640378	SAMN15435901	JACQNR000000000	S_p2_S4_coassembly_Acidobacteria_59_51	Acidobacteria bacterium NC_groundwater_1260_Ag_S-0.2um_59_51	2017-03-17	USA: California, Modesto	37.661915 N 121.114554 W	Ag	serial size	0.2 um
PRJNA640378	SAMN15435902	JACQNS000000000	S_p2_S4_coassembly_Acidobacteria_70_31	Acidobacteria bacterium NC_groundwater_1261_Ag_S-0.2um_70_31	2017-03-17	USA: California, Modesto	37.661915 N 121.114554 W	Ag	serial size	0.2 um
PRJNA640378	SAMN15435903	JACQNT000000000	S_p2_S4_coassembly_Acidobacteria_70_65	Acidobacteria bacterium NC_groundwater_1262_Ag_S-0.2um_70_65	2017-03-17	USA: California, Modesto	37.661915 N 121.114554 W	Ag	serial size	0.2 um
PRJNA640378	SAMN15435904	JACQNU000000000	S_p2_S4_coassembly_Actinobacteria_72_53	Actinobacteria bacterium NC_groundwater_1263_Ag_S-0.2um_72_53	2017-03-17	USA: California, Modesto	37.661915 N 121.114554 W	Ag	serial size	0.2 um
PRJNA640378	SAMN15435905	JACQNV000000000	S_p2_S4_coassembly_Aenigmarchaeota_39_39	Candidatus Aenigmarchaeota archaeon NC_groundwater_1264_Ag_S-0.2um_39_39	2017-03-17	USA: California, Modesto	37.661915 N 121.114554 W	Ag	serial size	0.2 um
PRJNA640378	SAMN15435906	JACQNW000000000	S_p2_S4_coassembly_Aenigmarchaeota_40_40	Candidatus Aenigmarchaeota archaeon NC_groundwater_1265_Ag_S-0.2um_40_40	2017-03-17	USA: California, Modesto	37.661915 N 121.114554 W	Ag	serial size	0.2 um
PRJNA640378	SAMN15435907	JACQNX000000000	S_p2_S4_coassembly_Aenigmarchaeota_44_80	Candidatus Aenigmarchaeota archaeon NC_groundwater_1266_Ag_S-0.2um_44_80	2017-03-17	USA: California, Modesto	37.661915 N 121.114554 W	Ag	serial size	0.2 um
PRJNA640378	SAMN15435908	JACQNY000000000	S_p2_S4_coassembly_Aenigmarchaeota_45_36	Candidatus Aenigmarchaeota archaeon NC_groundwater_1267_Ag_S-0.2um_45_36	2017-03-17	USA: California, Modesto	37.661915 N 121.114554 W	Ag	serial size	0.2 um
PRJNA640378	SAMN15435909	JACQNZ000000000	S_p2_S4_coassembly_Aenigmarchaeota_49_229	Candidatus Aenigmarchaeota archaeon NC_groundwater_1268_Ag_S-0.2um_49_229	2017-03-17	USA: California, Modesto	37.661915 N 121.114554 W	Ag	serial size	0.2 um
PRJNA640378	SAMN15435910	JACQOA000000000	S_p2_S4_coassembly_Aenigmarchaeota_49_73	Candidatus Aenigmarchaeota archaeon NC_groundwater_1269_Ag_S-0.2um_49_73	2017-03-17	USA: California, Modesto	37.661915 N 121.114554 W	Ag	serial size	0.2 um
PRJNA640378	SAMN15435911	JACQOB000000000	S_p2_S4_coassembly_Aenigmarchaeota_52_24	Candidatus Aenigmarchaeota archaeon NC_groundwater_1270_Ag_S-0.2um_52_24	2017-03-17	USA: California, Modesto	37.661915 N 121.114554 W	Ag	serial size	0.2 um
PRJNA640378	SAMN15435912	JACQOC000000000	S_p2_S4_coassembly_Aenigmarchaeota_58_22	Candidatus Aenigmarchaeota archaeon NC_groundwater_1271_Ag_S-0.2um_58_22	2017-03-17	USA: California, Modesto	37.661915 N 121.114554 W	Ag	serial size	0.2 um
PRJNA640378	SAMN15435913	JACQOD000000000	S_p2_S4_coassembly_Aenigmarchaeota_63_33	Candidatus Aenigmarchaeota archaeon NC_groundwater_1272_Ag_S-0.2um_63_33	2017-03-17	USA: California, Modesto	37.661915 N 121.114554 W	Ag	serial size	0.2 um
PRJNA640378	SAMN15435914	JACQOE000000000	S_p2_S4_coassembly_Alphaproteobacteria_71_98	Proteobacteria bacterium NC_groundwater_1273_Ag_S-0.2um_71_98	2017-03-17	USA: California, Modesto	37.661915 N 121.114554 W	Ag	serial size	0.2 um
PRJNA640378	SAMN15435915	JACQOF000000000	S_p2_S4_coassembly_Bacteria_61_68	bacterium NC_groundwater_1274_Ag_S-0.2um_61_68	2017-03-17	USA: California, Modesto	37.661915 N 121.114554 W	Ag	serial size	0.2 um
PRJNA640378	SAMN15435916	JACQOG000000000	S_p2_S4_coassembly_Berkelbacteria_54_22	Candidatus Berkelbacteria bacterium NC_groundwater_1275_Ag_S-0.2um_54_22	2017-03-17	USA: California, Modesto	37.661915 N 121.114554 W	Ag	serial size	0.2 um
PRJNA640378	SAMN15435917	JACQOH000000000	S_p2_S4_coassembly_Berkelbacteria_54_56	Candidatus Berkelbacteria bacterium NC_groundwater_1276_Ag_S-0.2um_54_56	2017-03-17	USA: California, Modesto	37.661915 N 121.114554 W	Ag	serial size	0.2 um
PRJNA640378	SAMN15435918	JACQOI000000000	S_p2_S4_coassembly_Betaproteobacteria_61_95	Betaproteobacteria bacterium NC_groundwater_1277_Ag_S-0.2um_61_95	2017-03-17	USA: California, Modesto	37.661915 N 121.114554 W	Ag	serial size	0.2 um
PRJNA640378	SAMN15435919	JACQOJ000000000	S_p2_S4_coassembly_Betaproteobacteria_63_71	Betaproteobacteria bacterium NC_groundwater_1278_Ag_S-0.2um_63_71	2017-03-17	USA: California, Modesto	37.661915 N 121.114554 W	Ag	serial size	0.2 um
PRJNA640378	SAMN15435920	JACQOK000000000	S_p2_S4_coassembly_Betaproteobacteria_63_76	Betaproteobacteria bacterium NC_groundwater_1279_Ag_S-0.2um_63_76	2017-03-17	USA: California, Modesto	37.661915 N 121.114554 W	Ag	serial size	0.2 um
PRJNA640378	SAMN15435921	JACQOL000000000	S_p2_S4_coassembly_Chloroflexi_49_27	Chloroflexi bacterium NC_groundwater_1280_Ag_S-0.2um_49_27	2017-03-17	USA: California, Modesto	37.661915 N 121.114554 W	Ag	serial size	0.2 um
PRJNA640378	SAMN15435922	JACQOM000000000	S_p2_S4_coassembly_Chloroflexi_51_30	Chloroflexi bacterium NC_groundwater_1281_Ag_S-0.2um_51_30	2017-03-17	USA: California, Modesto	37.661915 N 121.114554 W	Ag	serial size	0.2 um
PRJNA640378	SAMN15435923	JACQON000000000	S_p2_S4_coassembly_Chloroflexi_56_118	Chloroflexi bacterium NC_groundwater_1282_Ag_S-0.2um_56_118	2017-03-17	USA: California, Modesto	37.661915 N 121.114554 W	Ag	serial size	0.2 um
PRJNA640378	SAMN15435924	JACQOO000000000	S_p2_S4_coassembly_Chloroflexi_61_34	Chloroflexi bacterium NC_groundwater_1283_Ag_S-0.2um_61_34	2017-03-17	USA: California, Modesto	37.661915 N 121.114554 W	Ag	serial size	0.2 um
PRJNA640378	SAMN15435925	JACQOP000000000	S_p2_S4_coassembly_Chloroflexi_61_37	Chloroflexi bacterium NC_groundwater_1284_Ag_S-0.2um_61_37	2017-03-17	USA: California, Modesto	37.661915 N 121.114554 W	Ag	serial size	0.2 um
PRJNA640378	SAMN15435926	JACQOQ000000000	S_p2_S4_coassembly_Chloroflexi_63_28	Chloroflexi bacterium NC_groundwater_1285_Ag_S-0.2um_63_28	2017-03-17	USA: California, Modesto	37.661915 N 121.114554 W	Ag	serial size	0.2 um
PRJNA640378	SAMN15435927	JACQOR000000000	S_p2_S4_coassembly_Chloroflexi_65_57	Chloroflexi bacterium NC_groundwater_1286_Ag_S-0.2um_65_57	2017-03-17	USA: California, Modesto	37.661915 N 121.114554 W	Ag	serial size	0.2 um
PRJNA640378	SAMN15435928	JACQOS000000000	S_p2_S4_coassembly_Chloroflexi_66_61	Chloroflexi bacterium NC_groundwater_1287_Ag_S-0.2um_66_61	2017-03-17	USA: California, Modesto	37.661915 N 121.114554 W	Ag	serial size	0.2 um
PRJNA640378	SAMN15435929	JACQOT000000000	S_p2_S4_coassembly_Colwellbacteria_60_19	Candidatus Colwellbacteria bacterium NC_groundwater_1288_Ag_S-0.2um_60_19	2017-03-17	USA: California, Modesto	37.661915 N 121.114554 W	Ag	serial size	0.2 um
PRJNA640378	SAMN15435930	JACQOU000000000	S_p2_S4_coassembly_Deltaproteobacteria_48_23	Deltaproteobacteria bacterium NC_groundwater_1289_Ag_S-0.2um_48_23	2017-03-17	USA: California, Modesto	37.661915 N 121.114554 W	Ag	serial size	0.2 um
PRJNA640378	SAMN15435931	JACQOV000000000	S_p2_S4_coassembly_Deltaproteobacteria_49_37	Deltaproteobacteria bacterium NC_groundwater_1290_Ag_S-0.2um_49_37	2017-03-17	USA: California, Modesto	37.661915 N 121.114554 W	Ag	serial size	0.2 um
PRJNA640378	SAMN15435932	JACQOW000000000	S_p2_S4_coassembly_Deltaproteobacteria_51_61	Deltaproteobacteria bacterium NC_groundwater_1291_Ag_S-0.2um_51_61	2017-03-17	USA: California, Modesto	37.661915 N 121.114554 W	Ag	serial size	0.2 um
PRJNA640378	SAMN15435933	JACQOX000000000	S_p2_S4_coassembly_Deltaproteobacteria_52_21	Deltaproteobacteria bacterium NC_groundwater_1292_Ag_S-0.2um_52_21	2017-03-17	USA: California, Modesto	37.661915 N 121.114554 W	Ag	serial size	0.2 um
PRJNA640378	SAMN15435934	JACQOY000000000	S_p2_S4_coassembly_Deltaproteobacteria_53_32	Deltaproteobacteria bacterium NC_groundwater_1293_Ag_S-0.2um_53_32	2017-03-17	USA: California, Modesto	37.661915 N 121.114554 W	Ag	serial size	0.2 um
PRJNA640378	SAMN15435935	JACQOZ000000000	S_p2_S4_coassembly_Deltaproteobacteria_54_33	Deltaproteobacteria bacterium NC_groundwater_1294_Ag_S-0.2um_54_33	2017-03-17	USA: California, Modesto	37.661915 N 121.114554 W	Ag	serial size	0.2 um
PRJNA640378	SAMN15435936	JACQPA000000000	S_p2_S4_coassembly_Deltaproteobacteria_63_23	Deltaproteobacteria bacterium NC_groundwater_1295_Ag_S-0.2um_63_23	2017-03-17	USA: California, Modesto	37.661915 N 121.114554 W	Ag	serial size	0.2 um
PRJNA640378	SAMN15435937	JACQPB000000000	S_p2_S4_coassembly_Diapherotrites_52_80	Candidatus Diapherotrites archaeon NC_groundwater_1296_Ag_S-0.2um_52_80	2017-03-17	USA: California, Modesto	37.661915 N 121.114554 W	Ag	serial size	0.2 um
PRJNA640378	SAMN15435938	JACQPC000000000	S_p2_S4_coassembly_Doudnabacteria_47_31	Candidatus Doudnabacteria bacterium NC_groundwater_1297_Ag_S-0.2um_47_31	2017-03-17	USA: California, Modesto	37.661915 N 121.114554 W	Ag	serial size	0.2 um
PRJNA640378	SAMN15435939	JACQPD000000000	S_p2_S4_coassembly_DPANN_51_18	archaeon NC_groundwater_1298_Ag_S-0.2um_51_18	2017-03-17	USA: California, Modesto	37.661915 N 121.114554 W	Ag	serial size	0.2 um
PRJNA640378	SAMN15435940	JACQPE000000000	S_p2_S4_coassembly_Elusimicrobia_52_32	Elusimicrobia bacterium NC_groundwater_1299_Ag_S-0.2um_52_32	2017-03-17	USA: California, Modesto	37.661915 N 121.114554 W	Ag	serial size	0.2 um
PRJNA640378	SAMN15435941	JACQPF000000000	S_p2_S4_coassembly_Elusimicrobia_60_19	Elusimicrobia bacterium NC_groundwater_1300_Ag_S-0.2um_60_19	2017-03-17	USA: California, Modesto	37.661915 N 121.114554 W	Ag	serial size	0.2 um
PRJNA640378	SAMN15435942	JACQPG000000000	S_p2_S4_coassembly_Elusimicrobia_62_34	Elusimicrobia bacterium NC_groundwater_1301_Ag_S-0.2um_62_34	2017-03-17	USA: California, Modesto	37.661915 N 121.114554 W	Ag	serial size	0.2 um
PRJNA640378	SAMN15435943	JACQPH000000000	S_p2_S4_coassembly_Elusimicrobia_62_53	Elusimicrobia bacterium NC_groundwater_1302_Ag_S-0.2um_62_53	2017-03-17	USA: California, Modesto	37.661915 N 121.114554 W	Ag	serial size	0.2 um
PRJNA640378	SAMN15435944	JACQPI000000000	S_p2_S4_coassembly_Elusimicrobia_63_32	Elusimicrobia bacterium NC_groundwater_1303_Ag_S-0.2um_63_32	2017-03-17	USA: California, Modesto	37.661915 N 121.114554 W	Ag	serial size	0.2 um
PRJNA640378	SAMN15435945	JACQPJ000000000	S_p2_S4_coassembly_Elusimicrobia_69_76	Elusimicrobia bacterium NC_groundwater_1304_Ag_S-0.2um_69_76	2017-03-17	USA: California, Modesto	37.661915 N 121.114554 W	Ag	serial size	0.2 um
PRJNA640378	SAMN15435946	JACQPK000000000	S_p2_S4_coassembly_Elusimicrobia_70_34	Elusimicrobia bacterium NC_groundwater_1305_Ag_S-0.2um_70_34	2017-03-17	USA: California, Modesto	37.661915 N 121.114554 W	Ag	serial size	0.2 um
PRJNA640378	SAMN15435947	JACQPL000000000	S_p2_S4_coassembly_Elusimicrobia_71_33	Elusimicrobia bacterium NC_groundwater_1306_Ag_S-0.2um_71_33	2017-03-17	USA: California, Modesto	37.661915 N 121.114554 W	Ag	serial size	0.2 um
PRJNA640378	SAMN15435948	JACQPM000000000	S_p2_S4_coassembly_Euryarchaeota_61_78	Euryarchaeota archaeon NC_groundwater_1307_Ag_S-0.2um_61_78	2017-03-17	USA: California, Modesto	37.661915 N 121.114554 W	Ag	serial size	0.2 um
PRJNA640378	SAMN15435949	JACQPN000000000	S_p2_S4_coassembly_Euryarchaeota_62_92	Euryarchaeota archaeon NC_groundwater_1308_Ag_S-0.2um_62_92	2017-03-17	USA: California, Modesto	37.661915 N 121.114554 W	Ag	serial size	0.2 um
PRJNA640378	SAMN15435950	JACQPO000000000	S_p2_S4_coassembly_Euryarchaeota_67_55	Euryarchaeota archaeon NC_groundwater_1309_Ag_S-0.2um_67_55	2017-03-17	USA: California, Modesto	37.661915 N 121.114554 W	Ag	serial size	0.2 um
PRJNA640378	SAMN15435951	JACQPP000000000	S_p2_S4_coassembly_Euryarchaeota_68_50	Euryarchaeota archaeon NC_groundwater_1310_Ag_S-0.2um_68_50	2017-03-17	USA: California, Modesto	37.661915 N 121.114554 W	Ag	serial size	0.2 um
PRJNA640378	SAMN15435952	JACQPQ000000000	S_p2_S4_coassembly_Gammaproteobacteria_44_58	Gammaproteobacteria bacterium NC_groundwater_1311_Ag_S-0.2um_44_58	2017-03-17	USA: California, Modesto	37.661915 N 121.114554 W	Ag	serial size	0.2 um
PRJNA640378	SAMN15435953	JACQPR000000000	S_p2_S4_coassembly_Gemmatimonadetes_68_26	Gemmatimonadetes bacterium NC_groundwater_1312_Ag_S-0.2um_68_26	2017-03-17	USA: California, Modesto	37.661915 N 121.114554 W	Ag	serial size	0.2 um
PRJNA640378	SAMN15435954	JACQPS000000000	S_p2_S4_coassembly_Gemmatimonadetes_70_78	Gemmatimonadetes bacterium NC_groundwater_1313_Ag_S-0.2um_70_78	2017-03-17	USA: California, Modesto	37.661915 N 121.114554 W	Ag	serial size	0.2 um
PRJNA640378	SAMN15435955	JACQPT000000000	S_p2_S4_coassembly_Ignavibacteriales_51_42	Ignavibacteriales bacterium NC_groundwater_1314_Ag_S-0.2um_51_42	2017-03-17	USA: California, Modesto	37.661915 N 121.114554 W	Ag	serial size	0.2 um
PRJNA640378	SAMN15435956	JACQPU000000000	S_p2_S4_coassembly_Ignavibacteriales_54_21	Ignavibacteriales bacterium NC_groundwater_1315_Ag_S-0.2um_54_21	2017-03-17	USA: California, Modesto	37.661915 N 121.114554 W	Ag	serial size	0.2 um
PRJNA640378	SAMN15435957	JACQPV000000000	S_p2_S4_coassembly_Jacksonbacteria_46_39	Candidatus Jacksonbacteria bacterium NC_groundwater_1316_Ag_S-0.2um_46_39	2017-03-17	USA: California, Modesto	37.661915 N 121.114554 W	Ag	serial size	0.2 um
PRJNA640378	SAMN15435958	JACQPW000000000	S_p2_S4_coassembly_Kerfelbacteria_47_26	Candidatus Kerfeldbacteria bacterium NC_groundwater_1317_Ag_S-0.2um_47_26	2017-03-17	USA: California, Modesto	37.661915 N 121.114554 W	Ag	serial size	0.2 um
PRJNA640378	SAMN15435959	JACQPX000000000	S_p2_S4_coassembly_Kerfelbacteria_56_46	Candidatus Kerfeldbacteria bacterium NC_groundwater_1318_Ag_S-0.2um_56_46	2017-03-17	USA: California, Modesto	37.661915 N 121.114554 W	Ag	serial size	0.2 um
PRJNA640378	SAMN15435960	JACQPY000000000	S_p2_S4_coassembly_Kerfelbacteria_58_88	Candidatus Kerfeldbacteria bacterium NC_groundwater_1319_Ag_S-0.2um_58_88	2017-03-17	USA: California, Modesto	37.661915 N 121.114554 W	Ag	serial size	0.2 um
PRJNA640378	SAMN15435961	JACQPZ000000000	S_p2_S4_coassembly_Latescibacteria-like_68_47	Candidatus Latescibacteria bacterium NC_groundwater_1320_Ag_S-0.2um_68_47	2017-03-17	USA: California, Modesto	37.661915 N 121.114554 W	Ag	serial size	0.2 um
PRJNA640378	SAMN15435962	JACQQA000000000	S_p2_S4_coassembly_Magasanikbacteria_45_150	Candidatus Magasanikbacteria bacterium NC_groundwater_1321_Ag_S-0.2um_45_150	2017-03-17	USA: California, Modesto	37.661915 N 121.114554 W	Ag	serial size	0.2 um
PRJNA640378	SAMN15435963	JACQQB000000000	S_p2_S4_coassembly_Micrarchaeota_40_33	Candidatus Micrarchaeota archaeon NC_groundwater_1322_Ag_S-0.2um_40_33	2017-03-17	USA: California, Modesto	37.661915 N 121.114554 W	Ag	serial size	0.2 um
PRJNA640378	SAMN15435964	JACQQC000000000	S_p2_S4_coassembly_Micrarchaeota_46_17	Candidatus Micrarchaeota archaeon NC_groundwater_1323_Ag_S-0.2um_46_17	2017-03-17	USA: California, Modesto	37.661915 N 121.114554 W	Ag	serial size	0.2 um
PRJNA640378	SAMN15435965	JACQQD000000000	S_p2_S4_coassembly_Micrarchaeota_56_85	Candidatus Micrarchaeota archaeon NC_groundwater_1324_Ag_S-0.2um_56_85	2017-03-17	USA: California, Modesto	37.661915 N 121.114554 W	Ag	serial size	0.2 um
PRJNA640378	SAMN15435966	JACQQE000000000	S_p2_S4_coassembly_Montesolbacteria_58_38	Candidatus Parcubacteria bacterium NC_groundwater_1325_Ag_S-0.2um_58_38	2017-03-17	USA: California, Modesto	37.661915 N 121.114554 W	Ag	serial size	0.2 um
PRJNA640378	SAMN15435967	JACQQF000000000	S_p2_S4_coassembly_NC10_61_204	candidate division NC10 bacterium NC_groundwater_1326_Ag_S-0.2um_61_204	2017-03-17	USA: California, Modesto	37.661915 N 121.114554 W	Ag	serial size	0.2 um
PRJNA640378	SAMN15435968	JACQQG000000000	S_p2_S4_coassembly_NC10_71_167	candidate division NC10 bacterium NC_groundwater_1327_Ag_S-0.2um_71_167	2017-03-17	USA: California, Modesto	37.661915 N 121.114554 W	Ag	serial size	0.2 um
PRJNA640378	SAMN15435969	JACQQH000000000	S_p2_S4_coassembly_NC10_71_405	candidate division NC10 bacterium NC_groundwater_1328_Ag_S-0.2um_71_405	2017-03-17	USA: California, Modesto	37.661915 N 121.114554 W	Ag	serial size	0.2 um
PRJNA640378	SAMN15435970	JACQQI000000000	S_p2_S4_coassembly_Nealsonbacteria_51_38	Candidatus Nealsonbacteria bacterium NC_groundwater_1329_Ag_S-0.2um_51_38	2017-03-17	USA: California, Modesto	37.661915 N 121.114554 W	Ag	serial size	0.2 um
PRJNA640378	SAMN15435971	JACQQJ000000000	S_p2_S4_coassembly_Nitrospinae_39_55	Nitrospinae bacterium NC_groundwater_1330_Ag_S-0.2um_39_55	2017-03-17	USA: California, Modesto	37.661915 N 121.114554 W	Ag	serial size	0.2 um
PRJNA640378	SAMN15435972	JACQQK000000000	S_p2_S4_coassembly_Nitrospinae_58_131	Nitrospinae bacterium NC_groundwater_1331_Ag_S-0.2um_58_131	2017-03-17	USA: California, Modesto	37.661915 N 121.114554 W	Ag	serial size	0.2 um
PRJNA640378	SAMN15435973	JACQQL000000000	S_p2_S4_coassembly_Nitrospinae_58_95	Nitrospinae bacterium NC_groundwater_1332_Ag_S-0.2um_58_95	2017-03-17	USA: California, Modesto	37.661915 N 121.114554 W	Ag	serial size	0.2 um
PRJNA640378	SAMN15435974	JACQQM000000000	S_p2_S4_coassembly_Nitrospirae_61_61	Nitrospirae bacterium NC_groundwater_1333_Ag_S-0.2um_61_61	2017-03-17	USA: California, Modesto	37.661915 N 121.114554 W	Ag	serial size	0.2 um
PRJNA640378	SAMN15435975	JACQQN000000000	S_p2_S4_coassembly_Omnitrophica_43_29	Candidatus Omnitrophica bacterium NC_groundwater_1334_Ag_S-0.2um_43_29	2017-03-17	USA: California, Modesto	37.661915 N 121.114554 W	Ag	serial size	0.2 um
PRJNA640378	SAMN15435976	JACQQO000000000	S_p2_S4_coassembly_Omnitrophica_46_49	Candidatus Omnitrophica bacterium NC_groundwater_1335_Ag_S-0.2um_46_49	2017-03-17	USA: California, Modesto	37.661915 N 121.114554 W	Ag	serial size	0.2 um
PRJNA640378	SAMN15435977	JACQQP000000000	S_p2_S4_coassembly_Omnitrophica_47_36	Candidatus Omnitrophica bacterium NC_groundwater_1336_Ag_S-0.2um_47_36	2017-03-17	USA: California, Modesto	37.661915 N 121.114554 W	Ag	serial size	0.2 um
PRJNA640378	SAMN15435978	JACQQQ000000000	S_p2_S4_coassembly_Omnitrophica_48_47	Candidatus Omnitrophica bacterium NC_groundwater_1337_Ag_S-0.2um_48_47	2017-03-17	USA: California, Modesto	37.661915 N 121.114554 W	Ag	serial size	0.2 um
PRJNA640378	SAMN15435979	JACQQR000000000	S_p2_S4_coassembly_Omnitrophica_49_33	Candidatus Omnitrophica bacterium NC_groundwater_1338_Ag_S-0.2um_49_33	2017-03-17	USA: California, Modesto	37.661915 N 121.114554 W	Ag	serial size	0.2 um
PRJNA640378	SAMN15435980	JACQQS000000000	S_p2_S4_coassembly_Omnitrophica_49_42	Candidatus Omnitrophica bacterium NC_groundwater_1339_Ag_S-0.2um_49_42	2017-03-17	USA: California, Modesto	37.661915 N 121.114554 W	Ag	serial size	0.2 um
PRJNA640378	SAMN15435981	JACQQT000000000	S_p2_S4_coassembly_Omnitrophica_49_72	Candidatus Omnitrophica bacterium NC_groundwater_1340_Ag_S-0.2um_49_72	2017-03-17	USA: California, Modesto	37.661915 N 121.114554 W	Ag	serial size	0.2 um
PRJNA640378	SAMN15435982	JACQQU000000000	S_p2_S4_coassembly_Omnitrophica_50_22	Candidatus Omnitrophica bacterium NC_groundwater_1341_Ag_S-0.2um_50_22	2017-03-17	USA: California, Modesto	37.661915 N 121.114554 W	Ag	serial size	0.2 um
PRJNA640378	SAMN15435983	JACQQV000000000	S_p2_S4_coassembly_Omnitrophica_51_121	Candidatus Omnitrophica bacterium NC_groundwater_1342_Ag_S-0.2um_51_121	2017-03-17	USA: California, Modesto	37.661915 N 121.114554 W	Ag	serial size	0.2 um
PRJNA640378	SAMN15435984	JACQQW000000000	S_p2_S4_coassembly_Omnitrophica_51_20	Candidatus Omnitrophica bacterium NC_groundwater_1343_Ag_S-0.2um_51_20	2017-03-17	USA: California, Modesto	37.661915 N 121.114554 W	Ag	serial size	0.2 um
PRJNA640378	SAMN15435985	JACQQX000000000	S_p2_S4_coassembly_Omnitrophica_52_44	Candidatus Omnitrophica bacterium NC_groundwater_1344_Ag_S-0.2um_52_44	2017-03-17	USA: California, Modesto	37.661915 N 121.114554 W	Ag	serial size	0.2 um
PRJNA640378	SAMN15435986	JACQQY000000000	S_p2_S4_coassembly_Omnitrophica_53_61	Candidatus Omnitrophica bacterium NC_groundwater_1345_Ag_S-0.2um_53_61	2017-03-17	USA: California, Modesto	37.661915 N 121.114554 W	Ag	serial size	0.2 um
PRJNA640378	SAMN15435987	JACQQZ000000000	S_p2_S4_coassembly_Omnitrophica_57_22	Candidatus Omnitrophica bacterium NC_groundwater_1346_Ag_S-0.2um_57_22	2017-03-17	USA: California, Modesto	37.661915 N 121.114554 W	Ag	serial size	0.2 um
PRJNA640378	SAMN15435988	JACQRA000000000	S_p2_S4_coassembly_Omnitrophica_61_33	Candidatus Omnitrophica bacterium NC_groundwater_1347_Ag_S-0.2um_61_33	2017-03-17	USA: California, Modesto	37.661915 N 121.114554 W	Ag	serial size	0.2 um
PRJNA640378	SAMN15435989	JACQRB000000000	S_p2_S4_coassembly_Omnitrophica_64_53	Candidatus Omnitrophica bacterium NC_groundwater_1348_Ag_S-0.2um_64_53	2017-03-17	USA: California, Modesto	37.661915 N 121.114554 W	Ag	serial size	0.2 um
PRJNA640378	SAMN15435990	JACQRC000000000	S_p2_S4_coassembly_Omnitrophica_65_43	Candidatus Omnitrophica bacterium NC_groundwater_1349_Ag_S-0.2um_65_43	2017-03-17	USA: California, Modesto	37.661915 N 121.114554 W	Ag	serial size	0.2 um
PRJNA640378	SAMN15435991	JACQRD000000000	S_p2_S4_coassembly_Omnitrophica_65_73	Candidatus Omnitrophica bacterium NC_groundwater_1350_Ag_S-0.2um_65_73	2017-03-17	USA: California, Modesto	37.661915 N 121.114554 W	Ag	serial size	0.2 um
PRJNA640378	SAMN15435992	JACQRE000000000	S_p2_S4_coassembly_Omnitrophica_67_50	Candidatus Omnitrophica bacterium NC_groundwater_1351_Ag_S-0.2um_67_50	2017-03-17	USA: California, Modesto	37.661915 N 121.114554 W	Ag	serial size	0.2 um
PRJNA640378	SAMN15435993	JACQRF000000000	S_p2_S4_coassembly_Omnitrophica_68_36	Candidatus Omnitrophica bacterium NC_groundwater_1352_Ag_S-0.2um_68_36	2017-03-17	USA: California, Modesto	37.661915 N 121.114554 W	Ag	serial size	0.2 um
PRJNA640378	SAMN15435994	JACQRG000000000	S_p2_S4_coassembly_Omnitrophica_68_85	Candidatus Omnitrophica bacterium NC_groundwater_1353_Ag_S-0.2um_68_85	2017-03-17	USA: California, Modesto	37.661915 N 121.114554 W	Ag	serial size	0.2 um
PRJNA640378	SAMN15435995	JACQRH000000000	S_p2_S4_coassembly_Parcubacteria_44_41	Parcubacteria group bacterium NC_groundwater_1354_Ag_S-0.2um_44_41	2017-03-17	USA: California, Modesto	37.661915 N 121.114554 W	Ag	serial size	0.2 um
PRJNA640378	SAMN15435996	JACQRI000000000	S_p2_S4_coassembly_Parcubacteria_51_46	Parcubacteria group bacterium NC_groundwater_1355_Ag_S-0.2um_51_46	2017-03-17	USA: California, Modesto	37.661915 N 121.114554 W	Ag	serial size	0.2 um
PRJNA640378	SAMN15435997	JACQRJ000000000	S_p2_S4_coassembly_Peregrinibacteria_42_45	Candidatus Peregrinibacteria bacterium NC_groundwater_1356_Ag_S-0.2um_42_45	2017-03-17	USA: California, Modesto	37.661915 N 121.114554 W	Ag	serial size	0.2 um
PRJNA640378	SAMN15435998	JACQRK000000000	S_p2_S4_coassembly_Peregrinibacteria_43_19	Candidatus Peregrinibacteria bacterium NC_groundwater_1357_Ag_S-0.2um_43_19	2017-03-17	USA: California, Modesto	37.661915 N 121.114554 W	Ag	serial size	0.2 um
PRJNA640378	SAMN15435999	JACQRL000000000	S_p2_S4_coassembly_Planctomycetes_39_40	Planctomycetes bacterium NC_groundwater_1358_Ag_S-0.2um_39_40	2017-03-17	USA: California, Modesto	37.661915 N 121.114554 W	Ag	serial size	0.2 um
PRJNA640378	SAMN15436000	JACQRM000000000	S_p2_S4_coassembly_Planctomycetes_41_115	Planctomycetes bacterium NC_groundwater_1359_Ag_S-0.2um_41_115	2017-03-17	USA: California, Modesto	37.661915 N 121.114554 W	Ag	serial size	0.2 um
PRJNA640378	SAMN15436001	JACQRN000000000	S_p2_S4_coassembly_Planctomycetes_70_32	Planctomycetes bacterium NC_groundwater_1360_Ag_S-0.2um_70_32	2017-03-17	USA: California, Modesto	37.661915 N 121.114554 W	Ag	serial size	0.2 um
PRJNA640378	SAMN15436002	JACQRO000000000	S_p2_S4_coassembly_RIFCSPHIGHO2_02_FULL_Deltaproteobacteria_44_53_curated_54_27	Deltaproteobacteria bacterium NC_groundwater_1361_Ag_S-0.2um_54_27	2017-03-17	USA: California, Modesto	37.661915 N 121.114554 W	Ag	serial size	0.2 um
PRJNA640378	SAMN15436003	JACQRP000000000	S_p2_S4_coassembly_RIFCSPLOWO2_02_FULL_Elusimicrobia_39_32_curated_49_52	Elusimicrobia bacterium NC_groundwater_1362_Ag_S-0.2um_49_52	2017-03-17	USA: California, Modesto	37.661915 N 121.114554 W	Ag	serial size	0.2 um
PRJNA640378	SAMN15436004	JACQRQ000000000	S_p2_S4_coassembly_RIFCSPLOWO2_12_FULL_Elusimicrobia_59_9_curated_60_33	Elusimicrobia bacterium NC_groundwater_1363_Ag_S-0.2um_60_33	2017-03-17	USA: California, Modesto	37.661915 N 121.114554 W	Ag	serial size	0.2 um
PRJNA640378	SAMN15436005	JACQRR000000000	S_p2_S4_coassembly_Roizmanbacteria_37_64	Candidatus Roizmanbacteria bacterium NC_groundwater_1364_Ag_S-0.2um_37_64	2017-03-17	USA: California, Modesto	37.661915 N 121.114554 W	Ag	serial size	0.2 um
PRJNA640378	SAMN15436006	JACQRS000000000	S_p2_S4_coassembly_Rokubacteria_67_47	Candidatus Rokubacteria bacterium NC_groundwater_1365_Ag_S-0.2um_67_47	2017-03-17	USA: California, Modesto	37.661915 N 121.114554 W	Ag	serial size	0.2 um
PRJNA640378	SAMN15436007	JACQRT000000000	S_p2_S4_coassembly_Rokubacteria_70_111	Candidatus Rokubacteria bacterium NC_groundwater_1366_Ag_S-0.2um_70_111	2017-03-17	USA: California, Modesto	37.661915 N 121.114554 W	Ag	serial size	0.2 um
PRJNA640378	SAMN15436008	JACQRU000000000	S_p2_S4_coassembly_Rokubacteria_72_125	Candidatus Rokubacteria bacterium NC_groundwater_1367_Ag_S-0.2um_72_125	2017-03-17	USA: California, Modesto	37.661915 N 121.114554 W	Ag	serial size	0.2 um
PRJNA640378	SAMN15436009	JACQRV000000000	S_p2_S4_coassembly_Rokubacteria_72_193	Candidatus Rokubacteria bacterium NC_groundwater_1368_Ag_S-0.2um_72_193	2017-03-17	USA: California, Modesto	37.661915 N 121.114554 W	Ag	serial size	0.2 um
PRJNA640378	SAMN15436010	JACQRW000000000	S_p2_S4_coassembly_Sungbacteria_49_53	Candidatus Sungbacteria bacterium NC_groundwater_1369_Ag_S-0.2um_49_53	2017-03-17	USA: California, Modesto	37.661915 N 121.114554 W	Ag	serial size	0.2 um
PRJNA640378	SAMN15436011	JACQRX000000000	S_p2_S4_coassembly_Tectomicrobia_69_93	Candidatus Tectomicrobia bacterium NC_groundwater_1370_Ag_S-0.2um_69_93	2017-03-17	USA: California, Modesto	37.661915 N 121.114554 W	Ag	serial size	0.2 um
PRJNA640378	SAMN15436012	JACQRY000000000	S_p2_S4_coassembly_Thaumarchaeota_48_37	Thaumarchaeota archaeon NC_groundwater_1371_Ag_S-0.2um_48_37	2017-03-17	USA: California, Modesto	37.661915 N 121.114554 W	Ag	serial size	0.2 um
PRJNA640378	SAMN15436013	JACQRZ000000000	S_p2_S4_coassembly_Uhrbacteria_44_36	Candidatus Uhrbacteria bacterium NC_groundwater_1372_Ag_S-0.2um_44_36	2017-03-17	USA: California, Modesto	37.661915 N 121.114554 W	Ag	serial size	0.2 um
PRJNA640378	SAMN15436014	JACQSA000000000	S_p2_S4_coassembly_Uhrbacteria_44_41	Candidatus Uhrbacteria bacterium NC_groundwater_1373_Ag_S-0.2um_44_41	2017-03-17	USA: California, Modesto	37.661915 N 121.114554 W	Ag	serial size	0.2 um
PRJNA640378	SAMN15436015	JACQSB000000000	S_p2_S4_coassembly_Uhrbacteria_48_44	Candidatus Uhrbacteria bacterium NC_groundwater_1374_Ag_S-0.2um_48_44	2017-03-17	USA: California, Modesto	37.661915 N 121.114554 W	Ag	serial size	0.2 um
PRJNA640378	SAMN15436016	JACQSC000000000	S_p2_S4_coassembly_Uhrbacteria_48_664	Candidatus Uhrbacteria bacterium NC_groundwater_1375_Ag_S-0.2um_48_664	2017-03-17	USA: California, Modesto	37.661915 N 121.114554 W	Ag	serial size	0.2 um
PRJNA640378	SAMN15436017	JACQSD000000000	S_p2_S4_coassembly_Uhrbacteria_49_27	Candidatus Uhrbacteria bacterium NC_groundwater_1376_Ag_S-0.2um_49_27	2017-03-17	USA: California, Modesto	37.661915 N 121.114554 W	Ag	serial size	0.2 um
PRJNA640378	SAMN15436018	JACQSE000000000	S_p2_S4_coassembly_Uhrbacteria_50_25	Candidatus Uhrbacteria bacterium NC_groundwater_1377_Ag_S-0.2um_50_25	2017-03-17	USA: California, Modesto	37.661915 N 121.114554 W	Ag	serial size	0.2 um
PRJNA640378	SAMN15436019	JACQSF000000000	S_p2_S4_coassembly_Uhrbacteria_51_101	Candidatus Uhrbacteria bacterium NC_groundwater_1378_Ag_S-0.2um_51_101	2017-03-17	USA: California, Modesto	37.661915 N 121.114554 W	Ag	serial size	0.2 um
PRJNA640378	SAMN15436020	JACQSG000000000	S_p2_S4_coassembly_Uhrbacteria_52_107	Candidatus Uhrbacteria bacterium NC_groundwater_1379_Ag_S-0.2um_52_107	2017-03-17	USA: California, Modesto	37.661915 N 121.114554 W	Ag	serial size	0.2 um
PRJNA640378	SAMN15436021	JACQSH000000000	S_p2_S4_coassembly_Uhrbacteria_53_22	Candidatus Uhrbacteria bacterium NC_groundwater_1380_Ag_S-0.2um_53_22	2017-03-17	USA: California, Modesto	37.661915 N 121.114554 W	Ag	serial size	0.2 um
PRJNA640378	SAMN15436022	JACQSI000000000	S_p2_S4_coassembly_Uhrbacteria_53_34	Candidatus Uhrbacteria bacterium NC_groundwater_1381_Ag_S-0.2um_53_34	2017-03-17	USA: California, Modesto	37.661915 N 121.114554 W	Ag	serial size	0.2 um
PRJNA640378	SAMN15436023	JACQSJ000000000	S_p2_S4_coassembly_Uhrbacteria_56_31	Candidatus Uhrbacteria bacterium NC_groundwater_1382_Ag_S-0.2um_56_31	2017-03-17	USA: California, Modesto	37.661915 N 121.114554 W	Ag	serial size	0.2 um
PRJNA640378	SAMN15436024	JACQSK000000000	S_p2_S4_coassembly_Uhrbacteria_59_539	Candidatus Uhrbacteria bacterium NC_groundwater_1383_Ag_S-0.2um_59_539	2017-03-17	USA: California, Modesto	37.661915 N 121.114554 W	Ag	serial size	0.2 um
PRJNA640378	SAMN15436025	JACQSL000000000	S_p2_S4_coassembly_Uhrbacteria_60_31	Candidatus Uhrbacteria bacterium NC_groundwater_1384_Ag_S-0.2um_60_31	2017-03-17	USA: California, Modesto	37.661915 N 121.114554 W	Ag	serial size	0.2 um
PRJNA640378	SAMN15436026	JACQSM000000000	S_p2_S4_coassembly_Uhrbacteria_61_26	Candidatus Uhrbacteria bacterium NC_groundwater_1385_Ag_S-0.2um_61_26	2017-03-17	USA: California, Modesto	37.661915 N 121.114554 W	Ag	serial size	0.2 um
PRJNA640378	SAMN15436027	JACQSN000000000	S_p2_S4_coassembly_Uhrbacteria_62_22	Candidatus Uhrbacteria bacterium NC_groundwater_1386_Ag_S-0.2um_62_22	2017-03-17	USA: California, Modesto	37.661915 N 121.114554 W	Ag	serial size	0.2 um
PRJNA640378	SAMN15436028	JACQSO000000000	S_p2_S4_coassembly_Uhrbacteria_63_108	Candidatus Uhrbacteria bacterium NC_groundwater_1387_Ag_S-0.2um_63_108	2017-03-17	USA: California, Modesto	37.661915 N 121.114554 W	Ag	serial size	0.2 um
PRJNA640378	SAMN15436029	JACQSP000000000	S_p2_S4_coassembly_Woesearchaeota_34_95	Candidatus Woesearchaeota archaeon NC_groundwater_1388_Ag_S-0.2um_34_95	2017-03-17	USA: California, Modesto	37.661915 N 121.114554 W	Ag	serial size	0.2 um
PRJNA640378	SAMN15436036	JACQSQ000000000	S_p2_S4_coassembly_Woesearchaeota_39_97	Candidatus Woesearchaeota archaeon NC_groundwater_1389_Ag_S-0.2um_39_97	2017-03-17	USA: California, Modesto	37.661915 N 121.114554 W	Ag	serial size	0.2 um
PRJNA640378	SAMN15436037	JACQSR000000000	S_p2_S4_coassembly_Woesearchaeota_45_88	Candidatus Woesearchaeota archaeon NC_groundwater_1390_Ag_S-0.2um_45_88	2017-03-17	USA: California, Modesto	37.661915 N 121.114554 W	Ag	serial size	0.2 um
PRJNA640378	SAMN15436038	JACQSS000000000	S_p2_S4_coassembly_Woesearchaeota_48_40	Candidatus Woesearchaeota archaeon NC_groundwater_1391_Ag_S-0.2um_48_40	2017-03-17	USA: California, Modesto	37.661915 N 121.114554 W	Ag	serial size	0.2 um
PRJNA640378	SAMN15436039	JACQST000000000	S_p2_S4_coassembly_Woesearchaeota_48_44	Candidatus Woesearchaeota archaeon NC_groundwater_1392_Ag_S-0.2um_48_44	2017-03-17	USA: California, Modesto	37.661915 N 121.114554 W	Ag	serial size	0.2 um
PRJNA640378	SAMN15436040	JACQSU000000000	S_p2_S4_coassembly_Woesearchaeota_49_28	Candidatus Woesearchaeota archaeon NC_groundwater_1393_Ag_S-0.2um_49_28	2017-03-17	USA: California, Modesto	37.661915 N 121.114554 W	Ag	serial size	0.2 um
PRJNA640378	SAMN15436041	JACQSV000000000	S_p2_S4_coassembly_Woesearchaeota_52_30	Candidatus Woesearchaeota archaeon NC_groundwater_1394_Ag_S-0.2um_52_30	2017-03-17	USA: California, Modesto	37.661915 N 121.114554 W	Ag	serial size	0.2 um
PRJNA640378	SAMN15436042	JACQSW000000000	S_p2_S4_coassembly_Woesearchaeota-II_39_41	Candidatus Woesearchaeota archaeon NC_groundwater_1395_Ag_S-0.2um_39_41	2017-03-17	USA: California, Modesto	37.661915 N 121.114554 W	Ag	serial size	0.2 um
PRJNA640378	SAMN15436043	JACQSX000000000	S_p65_S5_coassembly_Acidobacteria_54_125	Acidobacteria bacterium NC_groundwater_1396_Ag_S-0.65um_54_125	2017-03-17	USA: California, Modesto	37.661915 N 121.114554 W	Ag	serial size	0.65 um
PRJNA640378	SAMN15436044	JACQSY000000000	S_p65_S5_coassembly_Acidobacteria_54_40	Acidobacteria bacterium NC_groundwater_1397_Ag_S-0.65um_54_40	2017-03-17	USA: California, Modesto	37.661915 N 121.114554 W	Ag	serial size	0.65 um
PRJNA640378	SAMN15436045	JACQSZ000000000	S_p65_S5_coassembly_Acidobacteria_57_14	Acidobacteria bacterium NC_groundwater_1398_Ag_S-0.65um_57_14	2017-03-17	USA: California, Modesto	37.661915 N 121.114554 W	Ag	serial size	0.65 um
PRJNA640378	SAMN15436046	JACQTA000000000	S_p65_S5_coassembly_Acidobacteria_58_16	Acidobacteria bacterium NC_groundwater_1399_Ag_S-0.65um_58_16	2017-03-17	USA: California, Modesto	37.661915 N 121.114554 W	Ag	serial size	0.65 um
PRJNA640378	SAMN15436047	JACQTB000000000	S_p65_S5_coassembly_Acidobacteria_58_19	Acidobacteria bacterium NC_groundwater_1400_Ag_S-0.65um_58_19	2017-03-17	USA: California, Modesto	37.661915 N 121.114554 W	Ag	serial size	0.65 um
PRJNA640378	SAMN15436048	JACQTC000000000	S_p65_S5_coassembly_Acidobacteria_59_101	Acidobacteria bacterium NC_groundwater_1401_Ag_S-0.65um_59_101	2017-03-17	USA: California, Modesto	37.661915 N 121.114554 W	Ag	serial size	0.65 um
PRJNA640378	SAMN15436049	JACQTD000000000	S_p65_S5_coassembly_Acidobacteria_60_18	Acidobacteria bacterium NC_groundwater_1402_Ag_S-0.65um_60_18	2017-03-17	USA: California, Modesto	37.661915 N 121.114554 W	Ag	serial size	0.65 um
PRJNA640378	SAMN15436050	JACQTE000000000	S_p65_S5_coassembly_Acidobacteria_60_37	Acidobacteria bacterium NC_groundwater_1403_Ag_S-0.65um_60_37	2017-03-17	USA: California, Modesto	37.661915 N 121.114554 W	Ag	serial size	0.65 um
PRJNA640378	SAMN15436051	JACQTF000000000	S_p65_S5_coassembly_Acidobacteria_61_43	Acidobacteria bacterium NC_groundwater_1404_Ag_S-0.65um_61_43	2017-03-17	USA: California, Modesto	37.661915 N 121.114554 W	Ag	serial size	0.65 um
PRJNA640378	SAMN15436052	JACQTG000000000	S_p65_S5_coassembly_Acidobacteria_63_32	Acidobacteria bacterium NC_groundwater_1405_Ag_S-0.65um_63_32	2017-03-17	USA: California, Modesto	37.661915 N 121.114554 W	Ag	serial size	0.65 um
PRJNA640378	SAMN15436053	JACQTH000000000	S_p65_S5_coassembly_Acidobacteria_65_44	Acidobacteria bacterium NC_groundwater_1406_Ag_S-0.65um_65_44	2017-03-17	USA: California, Modesto	37.661915 N 121.114554 W	Ag	serial size	0.65 um
PRJNA640378	SAMN15436054	JACQTI000000000	S_p65_S5_coassembly_Acidobacteria_66_36	Acidobacteria bacterium NC_groundwater_1407_Ag_S-0.65um_66_36	2017-03-17	USA: California, Modesto	37.661915 N 121.114554 W	Ag	serial size	0.65 um
PRJNA640378	SAMN15436055	JACQTJ000000000	S_p65_S5_coassembly_Acidobacteria_66_43	Acidobacteria bacterium NC_groundwater_1408_Ag_S-0.65um_66_43	2017-03-17	USA: California, Modesto	37.661915 N 121.114554 W	Ag	serial size	0.65 um
PRJNA640378	SAMN15436056	JACQTK000000000	S_p65_S5_coassembly_Acidobacteria_68_39	Acidobacteria bacterium NC_groundwater_1409_Ag_S-0.65um_68_39	2017-03-17	USA: California, Modesto	37.661915 N 121.114554 W	Ag	serial size	0.65 um
PRJNA640378	SAMN15436057	JACQTL000000000	S_p65_S5_coassembly_Actinobacteria_73_24	Actinobacteria bacterium NC_groundwater_1410_Ag_S-0.65um_73_24	2017-03-17	USA: California, Modesto	37.661915 N 121.114554 W	Ag	serial size	0.65 um
PRJNA640378	SAMN15436058	JACQTM000000000	S_p65_S5_coassembly_Alphaproteobacteria_61_20	Rhizobiales bacterium NC_groundwater_1411_Ag_S-0.65um_61_20	2017-03-17	USA: California, Modesto	37.661915 N 121.114554 W	Ag	serial size	0.65 um
PRJNA640378	SAMN15436059	JACQTN000000000	S_p65_S5_coassembly_Armatimonadetes_69_20	Armatimonadetes bacterium NC_groundwater_1412_Ag_S-0.65um_69_20	2017-03-17	USA: California, Modesto	37.661915 N 121.114554 W	Ag	serial size	0.65 um
PRJNA640378	SAMN15436060	JACQTO000000000	S_p65_S5_coassembly_Betaproteobacteria_62_47	Betaproteobacteria bacterium NC_groundwater_1413_Ag_S-0.65um_62_47	2017-03-17	USA: California, Modesto	37.661915 N 121.114554 W	Ag	serial size	0.65 um
PRJNA640378	SAMN15436061	JACQTP000000000	S_p65_S5_coassembly_Chloroflexi_51_19	Chloroflexi bacterium NC_groundwater_1414_Ag_S-0.65um_51_19	2017-03-17	USA: California, Modesto	37.661915 N 121.114554 W	Ag	serial size	0.65 um
PRJNA640378	SAMN15436062	JACQTQ000000000	S_p65_S5_coassembly_Chloroflexi_52_19	Chloroflexi bacterium NC_groundwater_1415_Ag_S-0.65um_52_19	2017-03-17	USA: California, Modesto	37.661915 N 121.114554 W	Ag	serial size	0.65 um
PRJNA640378	SAMN15436063	JACQTR000000000	S_p65_S5_coassembly_Chloroflexi_53_17	Chloroflexi bacterium NC_groundwater_1416_Ag_S-0.65um_53_17	2017-03-17	USA: California, Modesto	37.661915 N 121.114554 W	Ag	serial size	0.65 um
PRJNA640378	SAMN15436064	JACQTS000000000	S_p65_S5_coassembly_Chloroflexi_53_26	Chloroflexi bacterium NC_groundwater_1417_Ag_S-0.65um_53_26	2017-03-17	USA: California, Modesto	37.661915 N 121.114554 W	Ag	serial size	0.65 um
PRJNA640378	SAMN15436065	JACQTT000000000	S_p65_S5_coassembly_Chloroflexi_53_41	Chloroflexi bacterium NC_groundwater_1418_Ag_S-0.65um_53_41	2017-03-17	USA: California, Modesto	37.661915 N 121.114554 W	Ag	serial size	0.65 um
PRJNA640378	SAMN15436066	JACQTU000000000	S_p65_S5_coassembly_Chloroflexi_54_18	Chloroflexi bacterium NC_groundwater_1419_Ag_S-0.65um_54_18	2017-03-17	USA: California, Modesto	37.661915 N 121.114554 W	Ag	serial size	0.65 um
PRJNA640378	SAMN15436067	JACQTV000000000	S_p65_S5_coassembly_Chloroflexi_56_73	Chloroflexi bacterium NC_groundwater_1420_Ag_S-0.65um_56_73	2017-03-17	USA: California, Modesto	37.661915 N 121.114554 W	Ag	serial size	0.65 um
PRJNA640378	SAMN15436068	JACQTW000000000	S_p65_S5_coassembly_Chloroflexi_57_104	Chloroflexi bacterium NC_groundwater_1421_Ag_S-0.65um_57_104	2017-03-17	USA: California, Modesto	37.661915 N 121.114554 W	Ag	serial size	0.65 um
PRJNA640378	SAMN15436069	JACQTX000000000	S_p65_S5_coassembly_Chloroflexi_57_27	Chloroflexi bacterium NC_groundwater_1422_Ag_S-0.65um_57_27	2017-03-17	USA: California, Modesto	37.661915 N 121.114554 W	Ag	serial size	0.65 um
PRJNA640378	SAMN15436070	JACQTY000000000	S_p65_S5_coassembly_Chloroflexi_59_50	Chloroflexi bacterium NC_groundwater_1423_Ag_S-0.65um_59_50	2017-03-17	USA: California, Modesto	37.661915 N 121.114554 W	Ag	serial size	0.65 um
PRJNA640378	SAMN15436071	JACQTZ000000000	S_p65_S5_coassembly_Chloroflexi_59_59	Chloroflexi bacterium NC_groundwater_1424_Ag_S-0.65um_59_59	2017-03-17	USA: California, Modesto	37.661915 N 121.114554 W	Ag	serial size	0.65 um
PRJNA640378	SAMN15436072	JACQUA000000000	S_p65_S5_coassembly_Chloroflexi_59_63	Chloroflexi bacterium NC_groundwater_1425_Ag_S-0.65um_59_63	2017-03-17	USA: California, Modesto	37.661915 N 121.114554 W	Ag	serial size	0.65 um
PRJNA640378	SAMN15436073	JACQUB000000000	S_p65_S5_coassembly_Chloroflexi_60_21	Chloroflexi bacterium NC_groundwater_1426_Ag_S-0.65um_60_21	2017-03-17	USA: California, Modesto	37.661915 N 121.114554 W	Ag	serial size	0.65 um
PRJNA640378	SAMN15436074	JACQUC000000000	S_p65_S5_coassembly_Chloroflexi_60_34	Chloroflexi bacterium NC_groundwater_1427_Ag_S-0.65um_60_34	2017-03-17	USA: California, Modesto	37.661915 N 121.114554 W	Ag	serial size	0.65 um
PRJNA640378	SAMN15436075	JACQUD000000000	S_p65_S5_coassembly_Chloroflexi_60_41	Chloroflexi bacterium NC_groundwater_1428_Ag_S-0.65um_60_41	2017-03-17	USA: California, Modesto	37.661915 N 121.114554 W	Ag	serial size	0.65 um
PRJNA640378	SAMN15436076	JACQUE000000000	S_p65_S5_coassembly_Chloroflexi_62_20	Chloroflexi bacterium NC_groundwater_1429_Ag_S-0.65um_62_20	2017-03-17	USA: California, Modesto	37.661915 N 121.114554 W	Ag	serial size	0.65 um
PRJNA640378	SAMN15436077	JACQUF000000000	S_p65_S5_coassembly_Chloroflexi_63_16	Chloroflexi bacterium NC_groundwater_1430_Ag_S-0.65um_63_16	2017-03-17	USA: California, Modesto	37.661915 N 121.114554 W	Ag	serial size	0.65 um
PRJNA640378	SAMN15436078	JACQUG000000000	S_p65_S5_coassembly_Chloroflexi_63_27	Chloroflexi bacterium NC_groundwater_1431_Ag_S-0.65um_63_27	2017-03-17	USA: California, Modesto	37.661915 N 121.114554 W	Ag	serial size	0.65 um
PRJNA640378	SAMN15436079	JACQUH000000000	S_p65_S5_coassembly_Chloroflexi_63_32	Chloroflexi bacterium NC_groundwater_1432_Ag_S-0.65um_63_32	2017-03-17	USA: California, Modesto	37.661915 N 121.114554 W	Ag	serial size	0.65 um
PRJNA640378	SAMN15436080	JACQUI000000000	S_p65_S5_coassembly_Chloroflexi_63_37	Chloroflexi bacterium NC_groundwater_1433_Ag_S-0.65um_63_37	2017-03-17	USA: California, Modesto	37.661915 N 121.114554 W	Ag	serial size	0.65 um
PRJNA640378	SAMN15436081	JACQUJ000000000	S_p65_S5_coassembly_Chloroflexi_64_18	Chloroflexi bacterium NC_groundwater_1434_Ag_S-0.65um_64_18	2017-03-17	USA: California, Modesto	37.661915 N 121.114554 W	Ag	serial size	0.65 um
PRJNA640378	SAMN15436082	JACQUK000000000	S_p65_S5_coassembly_Chloroflexi_64_30	Chloroflexi bacterium NC_groundwater_1435_Ag_S-0.65um_64_30	2017-03-17	USA: California, Modesto	37.661915 N 121.114554 W	Ag	serial size	0.65 um
PRJNA640378	SAMN15436083	JACQUL000000000	S_p65_S5_coassembly_Chloroflexi_64_89	Chloroflexi bacterium NC_groundwater_1436_Ag_S-0.65um_64_89	2017-03-17	USA: California, Modesto	37.661915 N 121.114554 W	Ag	serial size	0.65 um
PRJNA640378	SAMN15436084	JACQUM000000000	S_p65_S5_coassembly_Chloroflexi_65_24	Chloroflexi bacterium NC_groundwater_1437_Ag_S-0.65um_65_24	2017-03-17	USA: California, Modesto	37.661915 N 121.114554 W	Ag	serial size	0.65 um
PRJNA640378	SAMN15436085	JACQUN000000000	S_p65_S5_coassembly_Chloroflexi_65_25	Chloroflexi bacterium NC_groundwater_1438_Ag_S-0.65um_65_25	2017-03-17	USA: California, Modesto	37.661915 N 121.114554 W	Ag	serial size	0.65 um
PRJNA640378	SAMN15436086	JACQUO000000000	S_p65_S5_coassembly_Chloroflexi_65_67	Chloroflexi bacterium NC_groundwater_1439_Ag_S-0.65um_65_67	2017-03-17	USA: California, Modesto	37.661915 N 121.114554 W	Ag	serial size	0.65 um
PRJNA640378	SAMN15436087	JACQUP000000000	S_p65_S5_coassembly_Chloroflexi_67_50	Chloroflexi bacterium NC_groundwater_1440_Ag_S-0.65um_67_50	2017-03-17	USA: California, Modesto	37.661915 N 121.114554 W	Ag	serial size	0.65 um
PRJNA640378	SAMN15436088	JACQUQ000000000	S_p65_S5_coassembly_Chloroflexi_68_29	Chloroflexi bacterium NC_groundwater_1441_Ag_S-0.65um_68_29	2017-03-17	USA: California, Modesto	37.661915 N 121.114554 W	Ag	serial size	0.65 um
PRJNA640378	SAMN15436089	JACQUR000000000	S_p65_S5_coassembly_Chloroflexi_69_44	Chloroflexi bacterium NC_groundwater_1442_Ag_S-0.65um_69_44	2017-03-17	USA: California, Modesto	37.661915 N 121.114554 W	Ag	serial size	0.65 um
PRJNA640378	SAMN15436090	JACQUS000000000	S_p65_S5_coassembly_Chloroflexi_71_33	Chloroflexi bacterium NC_groundwater_1443_Ag_S-0.65um_71_33	2017-03-17	USA: California, Modesto	37.661915 N 121.114554 W	Ag	serial size	0.65 um
PRJNA640378	SAMN15436091	JACQUT000000000	S_p65_S5_coassembly_Cyanobacteria_54_12	Cyanobacteria bacterium NC_groundwater_1444_Ag_S-0.65um_54_12	2017-03-17	USA: California, Modesto	37.661915 N 121.114554 W	Ag	serial size	0.65 um
PRJNA640378	SAMN15436092	JACQUU000000000	S_p65_S5_coassembly_Deltaproteobacteria_43_16	Deltaproteobacteria bacterium NC_groundwater_1445_Ag_S-0.65um_43_16	2017-03-17	USA: California, Modesto	37.661915 N 121.114554 W	Ag	serial size	0.65 um
PRJNA640378	SAMN15436093	JACQUV000000000	S_p65_S5_coassembly_Deltaproteobacteria_54_58	Deltaproteobacteria bacterium NC_groundwater_1446_Ag_S-0.65um_54_58	2017-03-17	USA: California, Modesto	37.661915 N 121.114554 W	Ag	serial size	0.65 um
PRJNA640378	SAMN15436094	JACQUW000000000	S_p65_S5_coassembly_Deltaproteobacteria_55_23	Deltaproteobacteria bacterium NC_groundwater_1447_Ag_S-0.65um_55_23	2017-03-17	USA: California, Modesto	37.661915 N 121.114554 W	Ag	serial size	0.65 um
PRJNA640378	SAMN15436095	JACQUX000000000	S_p65_S5_coassembly_Deltaproteobacteria_61_53	Deltaproteobacteria bacterium NC_groundwater_1448_Ag_S-0.65um_61_53	2017-03-17	USA: California, Modesto	37.661915 N 121.114554 W	Ag	serial size	0.65 um
PRJNA640378	SAMN15436096	JACQUY000000000	S_p65_S5_coassembly_Deltaproteobacteria_62_25	Deltaproteobacteria bacterium NC_groundwater_1449_Ag_S-0.65um_62_25	2017-03-17	USA: California, Modesto	37.661915 N 121.114554 W	Ag	serial size	0.65 um
PRJNA640378	SAMN15436097	JACQUZ000000000	S_p65_S5_coassembly_Deltaproteobacteria_64_25	Deltaproteobacteria bacterium NC_groundwater_1450_Ag_S-0.65um_64_25	2017-03-17	USA: California, Modesto	37.661915 N 121.114554 W	Ag	serial size	0.65 um
PRJNA640378	SAMN15436098	JACQVA000000000	S_p65_S5_coassembly_Deltaproteobacteria_66_63	Deltaproteobacteria bacterium NC_groundwater_1451_Ag_S-0.65um_66_63	2017-03-17	USA: California, Modesto	37.661915 N 121.114554 W	Ag	serial size	0.65 um
PRJNA640378	SAMN15436099	JACQVB000000000	S_p65_S5_coassembly_Gemmatimonadetes_65_21	Gemmatimonadetes bacterium NC_groundwater_1452_Ag_S-0.65um_65_21	2017-03-17	USA: California, Modesto	37.661915 N 121.114554 W	Ag	serial size	0.65 um
PRJNA640378	SAMN15436100	JACQVC000000000	S_p65_S5_coassembly_Gemmatimonadetes_67_19	Gemmatimonadetes bacterium NC_groundwater_1453_Ag_S-0.65um_67_19	2017-03-17	USA: California, Modesto	37.661915 N 121.114554 W	Ag	serial size	0.65 um
PRJNA640378	SAMN15436101	JACQVD000000000	S_p65_S5_coassembly_Gemmatimonadetes_69_40	Gemmatimonadetes bacterium NC_groundwater_1454_Ag_S-0.65um_69_40	2017-03-17	USA: California, Modesto	37.661915 N 121.114554 W	Ag	serial size	0.65 um
PRJNA640378	SAMN15436102	JACQVE000000000	S_p65_S5_coassembly_Gemmatimonadetes_69_45	Gemmatimonadetes bacterium NC_groundwater_1455_Ag_S-0.65um_69_45	2017-03-17	USA: California, Modesto	37.661915 N 121.114554 W	Ag	serial size	0.65 um
PRJNA640378	SAMN15436103	JACQVF000000000	S_p65_S5_coassembly_Gemmatimonadetes_69_46	Gemmatimonadetes bacterium NC_groundwater_1456_Ag_S-0.65um_69_46	2017-03-17	USA: California, Modesto	37.661915 N 121.114554 W	Ag	serial size	0.65 um
PRJNA640378	SAMN15436104	JACQVG000000000	S_p65_S5_coassembly_Gemmatimonadetes_71_46	Gemmatimonadetes bacterium NC_groundwater_1457_Ag_S-0.65um_71_46	2017-03-17	USA: California, Modesto	37.661915 N 121.114554 W	Ag	serial size	0.65 um
PRJNA640378	SAMN15436105	JACQVH000000000	S_p65_S5_coassembly_Hydrogenedentes_59_18	Candidatus Hydrogenedentes bacterium NC_groundwater_1458_Ag_S-0.65um_59_18	2017-03-17	USA: California, Modesto	37.661915 N 121.114554 W	Ag	serial size	0.65 um
PRJNA640378	SAMN15436106	JACQVI000000000	S_p65_S5_coassembly_Ignavibacteriae_45_22	Ignavibacteriae bacterium NC_groundwater_1459_Ag_S-0.65um_45_22	2017-03-17	USA: California, Modesto	37.661915 N 121.114554 W	Ag	serial size	0.65 um
PRJNA640378	SAMN15436107	JACQVJ000000000	S_p65_S5_coassembly_Ignavibacteriae_52_13	Ignavibacteriae bacterium NC_groundwater_1460_Ag_S-0.65um_52_13	2017-03-17	USA: California, Modesto	37.661915 N 121.114554 W	Ag	serial size	0.65 um
PRJNA640378	SAMN15436108	JACQVK000000000	S_p65_S5_coassembly_Latescibacteria-like_55_20	Candidatus Latescibacteria bacterium NC_groundwater_1461_Ag_S-0.65um_55_20	2017-03-17	USA: California, Modesto	37.661915 N 121.114554 W	Ag	serial size	0.65 um
PRJNA640378	SAMN15436109	JACQVL000000000	S_p65_S5_coassembly_Latescibacteria-like_62_34	Candidatus Latescibacteria bacterium NC_groundwater_1462_Ag_S-0.65um_62_34	2017-03-17	USA: California, Modesto	37.661915 N 121.114554 W	Ag	serial size	0.65 um
PRJNA640378	SAMN15436110	JACQVM000000000	S_p65_S5_coassembly_Melainabacteria_47_13	Candidatus Melainabacteria bacterium NC_groundwater_1463_Ag_S-0.65um_47_13	2017-03-17	USA: California, Modesto	37.661915 N 121.114554 W	Ag	serial size	0.65 um
PRJNA640378	SAMN15436111	JACQVN000000000	S_p65_S5_coassembly_NC10_65_130	candidate division NC10 bacterium NC_groundwater_1464_Ag_S-0.65um_65_130	2017-03-17	USA: California, Modesto	37.661915 N 121.114554 W	Ag	serial size	0.65 um
PRJNA640378	SAMN15436112	JACQVO000000000	S_p65_S5_coassembly_NC10_65_48	candidate division NC10 bacterium NC_groundwater_1465_Ag_S-0.65um_65_48	2017-03-17	USA: California, Modesto	37.661915 N 121.114554 W	Ag	serial size	0.65 um
PRJNA640378	SAMN15436113	JACQVP000000000	S_p65_S5_coassembly_Omnitrophica_60_22	Candidatus Omnitrophica bacterium NC_groundwater_1466_Ag_S-0.65um_60_22	2017-03-17	USA: California, Modesto	37.661915 N 121.114554 W	Ag	serial size	0.65 um
PRJNA640378	SAMN15436114	JACQVQ000000000	S_p65_S5_coassembly_Planctomycetes_52_288	Planctomycetes bacterium NC_groundwater_1467_Ag_S-0.65um_52_288	2017-03-17	USA: California, Modesto	37.661915 N 121.114554 W	Ag	serial size	0.65 um
PRJNA640378	SAMN15436115	JACQVR000000000	S_p65_S5_coassembly_Planctomycetes_64_35	Planctomycetes bacterium NC_groundwater_1468_Ag_S-0.65um_64_35	2017-03-17	USA: California, Modesto	37.661915 N 121.114554 W	Ag	serial size	0.65 um
PRJNA640378	SAMN15436116	JACQVS000000000	S_p65_S5_coassembly_Planctomycetes_64_41	Planctomycetes bacterium NC_groundwater_1469_Ag_S-0.65um_64_41	2017-03-17	USA: California, Modesto	37.661915 N 121.114554 W	Ag	serial size	0.65 um
PRJNA640378	SAMN15436117	JACQVT000000000	S_p65_S5_coassembly_Planctomycetes_67_16	Planctomycetes bacterium NC_groundwater_1470_Ag_S-0.65um_67_16	2017-03-17	USA: California, Modesto	37.661915 N 121.114554 W	Ag	serial size	0.65 um
PRJNA640378	SAMN15436118	JACQVU000000000	S_p65_S5_coassembly_Planctomycetes_69_23	Planctomycetes bacterium NC_groundwater_1471_Ag_S-0.65um_69_23	2017-03-17	USA: California, Modesto	37.661915 N 121.114554 W	Ag	serial size	0.65 um
PRJNA640378	SAMN15436119	JACQVV000000000	S_p65_S5_coassembly_Planctomycetes_69_29	Planctomycetes bacterium NC_groundwater_1472_Ag_S-0.65um_69_29	2017-03-17	USA: California, Modesto	37.661915 N 121.114554 W	Ag	serial size	0.65 um
PRJNA640378	SAMN15436120	JACQVW000000000	S_p65_S5_coassembly_Planctomycetes_71_22	Planctomycetes bacterium NC_groundwater_1473_Ag_S-0.65um_71_22	2017-03-17	USA: California, Modesto	37.661915 N 121.114554 W	Ag	serial size	0.65 um
PRJNA640378	SAMN15436121	JACQVX000000000	S_p65_S5_coassembly_Planctomycetes_73_34	Planctomycetes bacterium NC_groundwater_1474_Ag_S-0.65um_73_34	2017-03-17	USA: California, Modesto	37.661915 N 121.114554 W	Ag	serial size	0.65 um
PRJNA640378	SAMN15436122	JACQVY000000000	S_p65_S5_coassembly_RBG_16_Chloroflexi_68_14_curated_71_28	Chloroflexi bacterium NC_groundwater_1475_Ag_S-0.65um_71_28	2017-03-17	USA: California, Modesto	37.661915 N 121.114554 W	Ag	serial size	0.65 um
PRJNA640378	SAMN15436123	JACQVZ000000000	S_p65_S5_coassembly_Rokubacteria_67_27	Candidatus Rokubacteria bacterium NC_groundwater_1476_Ag_S-0.65um_67_27	2017-03-17	USA: California, Modesto	37.661915 N 121.114554 W	Ag	serial size	0.65 um
PRJNA640378	SAMN15436124	JACQWA000000000	S_p65_S5_coassembly_Rokubacteria_67_43	Candidatus Rokubacteria bacterium NC_groundwater_1477_Ag_S-0.65um_67_43	2017-03-17	USA: California, Modesto	37.661915 N 121.114554 W	Ag	serial size	0.65 um
PRJNA640378	SAMN15436125	JACQWB000000000	S_p65_S5_coassembly_Rokubacteria_68_51	Candidatus Rokubacteria bacterium NC_groundwater_1478_Ag_S-0.65um_68_51	2017-03-17	USA: California, Modesto	37.661915 N 121.114554 W	Ag	serial size	0.65 um
PRJNA640378	SAMN15436126	JACQWC000000000	S_p65_S5_coassembly_Rokubacteria_71_44	Candidatus Rokubacteria bacterium NC_groundwater_1479_Ag_S-0.65um_71_44	2017-03-17	USA: California, Modesto	37.661915 N 121.114554 W	Ag	serial size	0.65 um
PRJNA640378	SAMN15436127	JACQWD000000000	S_p65_S5_coassembly_Rokubacteria_71_62	Candidatus Rokubacteria bacterium NC_groundwater_1480_Ag_S-0.65um_71_62	2017-03-17	USA: California, Modesto	37.661915 N 121.114554 W	Ag	serial size	0.65 um
PRJNA640378	SAMN15436128	JACQWE000000000	S_p65_S5_coassembly_Rokubacteria_72_66	Candidatus Rokubacteria bacterium NC_groundwater_1481_Ag_S-0.65um_72_66	2017-03-17	USA: California, Modesto	37.661915 N 121.114554 W	Ag	serial size	0.65 um
PRJNA640378	SAMN15436129	JACQWF000000000	S_p65_S5_coassembly_Tectomicrobia_47_24	Candidatus Tectomicrobia bacterium NC_groundwater_1482_Ag_S-0.65um_47_24	2017-03-17	USA: California, Modesto	37.661915 N 121.114554 W	Ag	serial size	0.65 um
PRJNA640378	SAMN15436130	JACQWG000000000	S_p65_S5_coassembly_Tectomicrobia_50_15	Candidatus Tectomicrobia bacterium NC_groundwater_1483_Ag_S-0.65um_50_15	2017-03-17	USA: California, Modesto	37.661915 N 121.114554 W	Ag	serial size	0.65 um
PRJNA640378	SAMN15436131	JACQWH000000000	S_p65_S5_coassembly_Uhrbacteria_49_37	Candidatus Uhrbacteria bacterium NC_groundwater_1484_Ag_S-0.65um_49_37	2017-03-17	USA: California, Modesto	37.661915 N 121.114554 W	Ag	serial size	0.65 um
PRJNA640378	SAMN15436132	JACQWI000000000	S_p65_S5_coassembly_Uhrbacteria_51_35	Candidatus Uhrbacteria bacterium NC_groundwater_1485_Ag_S-0.65um_51_35	2017-03-17	USA: California, Modesto	37.661915 N 121.114554 W	Ag	serial size	0.65 um
PRJNA640378	SAMN15436133	JACQWJ000000000	S_p65_S5_coassembly_Uhrbacteria_58_36	Candidatus Uhrbacteria bacterium NC_groundwater_1486_Ag_S-0.65um_58_36	2017-03-17	USA: California, Modesto	37.661915 N 121.114554 W	Ag	serial size	0.65 um
PRJNA640378	SAMN15436134	JACQWK000000000	S_p65_S5_coassembly_Verrucomicrobia_59_29	Verrucomicrobia bacterium NC_groundwater_1487_Ag_S-0.65um_59_29	2017-03-17	USA: California, Modesto	37.661915 N 121.114554 W	Ag	serial size	0.65 um
PRJNA640378	SAMN15436135	JACQWL000000000	S_p65_S5_coassembly_Verrucomicrobia_64_31	Verrucomicrobia bacterium NC_groundwater_1488_Ag_S-0.65um_64_31	2017-03-17	USA: California, Modesto	37.661915 N 121.114554 W	Ag	serial size	0.65 um
PRJNA640378	SAMN15436136	JACQWM000000000	S_p65_S5_coassembly_WOR_2_61_36	Candidatus Omnitrophica bacterium NC_groundwater_1489_Ag_S-0.65um_61_36	2017-03-17	USA: California, Modesto	37.661915 N 121.114554 W	Ag	serial size	0.65 um
PRJNA640378	SAMN15436137	JACQWN000000000	SR1-18-Bp1_QB3_181220_Bacteroidia_35_3	Bacteroidia bacterium NC_groundwater_1490_Pr4_B-0.1um_35_3	2018-09-08	USA: California, Middletown	38.69129 N 122.54441 W	Pr4	bulk	0.1 um
PRJNA640378	SAMN15436138	JACQWO000000000	SR1-18-Bp1_QB3_181220_CG_Desulfob_01_43_5	Desulfobacterales bacterium NC_groundwater_1491_Pr4_B-0.1um_43_5	2018-09-08	USA: California, Middletown	38.69129 N 122.54441 W	Pr4	bulk	0.1 um
PRJNA640378	SAMN15436139	JACQWP000000000	SR1-18-Bp1_QB3_181220_Chloroflexi_53_15	Chloroflexi bacterium NC_groundwater_1492_Pr4_B-0.1um_53_15	2018-09-08	USA: California, Middletown	38.69129 N 122.54441 W	Pr4	bulk	0.1 um
PRJNA640378	SAMN15436140	JACQWQ000000000	SR1-18-Bp1_QB3_181220_Chloroflexi_56_6	Chloroflexi bacterium NC_groundwater_1493_Pr4_B-0.1um_56_6	2018-09-08	USA: California, Middletown	38.69129 N 122.54441 W	Pr4	bulk	0.1 um
PRJNA640378	SAMN15436141	JACQWR000000000	SR1-18-Bp1_QB3_181220_Deltaproteobacteria_54_14	Deltaproteobacteria bacterium NC_groundwater_1494_Pr4_B-0.1um_54_14	2018-09-08	USA: California, Middletown	38.69129 N 122.54441 W	Pr4	bulk	0.1 um
PRJNA640378	SAMN15436142	JACQWS000000000	SR1-18-Bp1_QB3_181220_Deltaproteobacteria_58_3	Deltaproteobacteria bacterium NC_groundwater_1495_Pr4_B-0.1um_58_3	2018-09-08	USA: California, Middletown	38.69129 N 122.54441 W	Pr4	bulk	0.1 um
PRJNA640378	SAMN15436143	JACQWT000000000	SR1-18-Bp1_QB3_181220_Deltaproteobacteria_72_3	Deltaproteobacteria bacterium NC_groundwater_1496_Pr4_B-0.1um_72_3	2018-09-08	USA: California, Middletown	38.69129 N 122.54441 W	Pr4	bulk	0.1 um
PRJNA640378	SAMN15436144	JACQWU000000000	SR1-18-Bp1_QB3_181220_Desantisbacteria_33_3	Candidatus Desantisbacteria bacterium NC_groundwater_1497_Pr4_B-0.1um_33_3	2018-09-08	USA: California, Middletown	38.69129 N 122.54441 W	Pr4	bulk	0.1 um
PRJNA640378	SAMN15436145	JACQWV000000000	SR1-18-Bp1_QB3_181220_Elusimicrobia_45_12	Elusimicrobia bacterium NC_groundwater_1498_Pr4_B-0.1um_45_12	2018-09-08	USA: California, Middletown	38.69129 N 122.54441 W	Pr4	bulk	0.1 um
PRJNA640378	SAMN15436146	JACQWW000000000	SR1-18-Bp1_QB3_181220_Elusimicrobia_52_3	Elusimicrobia bacterium NC_groundwater_1499_Pr4_B-0.1um_52_3	2018-09-08	USA: California, Middletown	38.69129 N 122.54441 W	Pr4	bulk	0.1 um
PRJNA640378	SAMN15436147	JACQWX000000000	SR1-18-Bp1_QB3_181220_Elusimicrobia_67_5	Elusimicrobia bacterium NC_groundwater_1500_Pr4_B-0.1um_67_5	2018-09-08	USA: California, Middletown	38.69129 N 122.54441 W	Pr4	bulk	0.1 um
PRJNA640378	SAMN15436148	JACQWY000000000	SR1-18-Bp1_QB3_181220_Gammaproteobacteria_67_5	Gammaproteobacteria bacterium NC_groundwater_1501_Pr4_B-0.1um_67_5	2018-09-08	USA: California, Middletown	38.69129 N 122.54441 W	Pr4	bulk	0.1 um
PRJNA640378	SAMN15436149	JACQWZ000000000	SR1-18-Bp1_QB3_181220_Kuenenbacteria_29_5	Candidatus Kuenenbacteria bacterium NC_groundwater_1502_Pr4_B-0.1um_29_5	2018-09-08	USA: California, Middletown	38.69129 N 122.54441 W	Pr4	bulk	0.1 um
PRJNA640378	SAMN15436150	JACQXA000000000	SR1-18-Bp1_QB3_181220_Nitrospinae_56_23	Nitrospinae bacterium NC_groundwater_1503_Pr4_B-0.1um_56_23	2018-09-08	USA: California, Middletown	38.69129 N 122.54441 W	Pr4	bulk	0.1 um
PRJNA640378	SAMN15436151	JACQXB000000000	SR1-18-Bp1_QB3_181220_Nitrospirae_40_11	Nitrospirae bacterium NC_groundwater_1504_Pr4_B-0.1um_40_11	2018-09-08	USA: California, Middletown	38.69129 N 122.54441 W	Pr4	bulk	0.1 um
PRJNA640378	SAMN15436152	JACQXC000000000	SR1-18-Bp1_QB3_181220_Nitrospirae_40_3	Nitrospirae bacterium NC_groundwater_1505_Pr4_B-0.1um_40_3	2018-09-08	USA: California, Middletown	38.69129 N 122.54441 W	Pr4	bulk	0.1 um
PRJNA640378	SAMN15436153	JACQXD000000000	SR1-18-Bp1_QB3_181220_Nitrospirae_42_4	Nitrospirae bacterium NC_groundwater_1506_Pr4_B-0.1um_42_4	2018-09-08	USA: California, Middletown	38.69129 N 122.54441 W	Pr4	bulk	0.1 um
PRJNA640378	SAMN15436154	JACQXE000000000	SR1-18-Bp1_QB3_181220_Nitrospirae_42_5	Nitrospirae bacterium NC_groundwater_1507_Pr4_B-0.1um_42_5	2018-09-08	USA: California, Middletown	38.69129 N 122.54441 W	Pr4	bulk	0.1 um
PRJNA640378	SAMN15436155	JACQXF000000000	SR1-18-Bp1_QB3_181220_Nitrospirae_43_4	Nitrospirae bacterium NC_groundwater_1508_Pr4_B-0.1um_43_4	2018-09-08	USA: California, Middletown	38.69129 N 122.54441 W	Pr4	bulk	0.1 um
PRJNA640378	SAMN15436156	JACQXG000000000	SR1-18-Bp1_QB3_181220_Nitrospirae_43_7	Nitrospirae bacterium NC_groundwater_1509_Pr4_B-0.1um_43_7	2018-09-08	USA: California, Middletown	38.69129 N 122.54441 W	Pr4	bulk	0.1 um
PRJNA640378	SAMN15436157	JACQXH000000000	SR1-18-Bp1_QB3_181220_Nitrospirae_44_3	Nitrospirae bacterium NC_groundwater_1510_Pr4_B-0.1um_44_3	2018-09-08	USA: California, Middletown	38.69129 N 122.54441 W	Pr4	bulk	0.1 um
PRJNA640378	SAMN15436158	JACQXI000000000	SR1-18-Bp1_QB3_181220_Nitrospirae_45_2	Nitrospirae bacterium NC_groundwater_1511_Pr4_B-0.1um_45_2	2018-09-08	USA: California, Middletown	38.69129 N 122.54441 W	Pr4	bulk	0.1 um
PRJNA640378	SAMN15436159	JACQXJ000000000	SR1-18-Bp1_QB3_181220_Nitrospirae_61_4	Nitrospirae bacterium NC_groundwater_1512_Pr4_B-0.1um_61_4	2018-09-08	USA: California, Middletown	38.69129 N 122.54441 W	Pr4	bulk	0.1 um
PRJNA640378	SAMN15436160	JACQXK000000000	SR1-18-Bp1_QB3_181220_Omnitrophica_40_4	Candidatus Omnitrophica bacterium NC_groundwater_1513_Pr4_B-0.1um_40_4	2018-09-08	USA: California, Middletown	38.69129 N 122.54441 W	Pr4	bulk	0.1 um
PRJNA640378	SAMN15436161	JACQXL000000000	SR1-18-Bp1_QB3_181220_Planctomycetes_50_3	Planctomycetes bacterium NC_groundwater_1514_Pr4_B-0.1um_50_3	2018-09-08	USA: California, Middletown	38.69129 N 122.54441 W	Pr4	bulk	0.1 um
PRJNA640378	SAMN15436162	JACQXM000000000	SR1-18-Bp1_QB3_181220_Planctomycetes_67_4	Planctomycetes bacterium NC_groundwater_1515_Pr4_B-0.1um_67_4	2018-09-08	USA: California, Middletown	38.69129 N 122.54441 W	Pr4	bulk	0.1 um
PRJNA640378	SAMN15436163	JACQXN000000000	SR1-18-Bp1_QB3_181220_Portnoybacteria_40_5	Candidatus Portnoybacteria bacterium NC_groundwater_1516_Pr4_B-0.1um_40_5	2018-09-08	USA: California, Middletown	38.69129 N 122.54441 W	Pr4	bulk	0.1 um
PRJNA640378	SAMN15436164	JACQXO000000000	SR1-18-Bp1_QB3_181220_Rhodomicrobium_60_2	Rhodomicrobium sp. NC_groundwater_1517_Pr4_B-0.1um_60_2	2018-09-08	USA: California, Middletown	38.69129 N 122.54441 W	Pr4	bulk	0.1 um
PRJNA640378	SAMN15436165	JACQXP000000000	SR1-18-Bp1_QB3_181220_RIFCSPLOWO2_02_FULL_NC10_66_22_curated_67_4	candidate division NC10 bacterium NC_groundwater_1518_Pr4_B-0.1um_67_4	2018-09-08	USA: California, Middletown	38.69129 N 122.54441 W	Pr4	bulk	0.1 um
PRJNA640378	SAMN15436166	JACQXQ000000000	SR1-18-Bp1_QB3_181220_RifOxyB12_full_OP3_50_7_curated_53_1	Candidatus Omnitrophica bacterium NC_groundwater_1519_Pr4_B-0.1um_53_1	2018-09-08	USA: California, Middletown	38.69129 N 122.54441 W	Pr4	bulk	0.1 um
PRJNA640378	SAMN15436167	JACQXR000000000	SR1-18-Bp1_QB3_181220_RIFOXYC12_FULL_TA06_54_24_curated_53_5	candidate division TA06 bacterium NC_groundwater_1520_Pr4_B-0.1um_53_5	2018-09-08	USA: California, Middletown	38.69129 N 122.54441 W	Pr4	bulk	0.1 um
PRJNA640378	SAMN15436168	JACQXS000000000	SR1-18-Bp1_QB3_181220_Stahlbacteria_38_3	Candidatus Stahlbacteria bacterium NC_groundwater_1521_Pr4_B-0.1um_38_3	2018-09-08	USA: California, Middletown	38.69129 N 122.54441 W	Pr4	bulk	0.1 um
PRJNA640378	SAMN15436169	JACQXT000000000	SR1-18-Bp1_QB3_181220_TG3_59_2	Chitinivibrionia bacterium NC_groundwater_1522_Pr4_B-0.1um_59_2	2018-09-08	USA: California, Middletown	38.69129 N 122.54441 W	Pr4	bulk	0.1 um
PRJNA640378	SAMN15436170	JACQXU000000000	SR1-18-Bp1_QB3_181220_Uhrbacteria_41_4	Candidatus Uhrbacteria bacterium NC_groundwater_1523_Pr4_B-0.1um_41_4	2018-09-08	USA: California, Middletown	38.69129 N 122.54441 W	Pr4	bulk	0.1 um
PRJNA640378	SAMN15436171	JACQXV000000000	SR1-18-Bp1_QB3_181220_Woesearchaeota_47_4	Candidatus Woesearchaeota archaeon NC_groundwater_1524_Pr4_B-0.1um_47_4	2018-09-08	USA: California, Middletown	38.69129 N 122.54441 W	Pr4	bulk	0.1 um
PRJNA640378	SAMN15436172	JACQXW000000000	SR1-18-Sp2_QB3_190123_Terrybacteria_41_30	Candidatus Terrybacteria bacterium NC_groundwater_1525_Pr4_S-0.2um_41_30	2018-09-08	USA: California, Middletown	38.69129 N 122.54441 W	Pr4	serial size	0.2 um
PRJNA640378	SAMN15436173	JACQXX000000000	SR1-18-Sp65_coassembly_Acidobacteria_51_15	Acidobacteria bacterium NC_groundwater_1526_Pr4_S-0.65um_51_15	2018-09-08	USA: California, Middletown	38.69129 N 122.54441 W	Pr4	serial size	0.65 um
PRJNA640378	SAMN15436174	JACQXY000000000	SR1-18-Sp65_coassembly_Acidobacteria_71_16	Acidobacteria bacterium NC_groundwater_1527_Pr4_S-0.65um_71_16	2018-09-08	USA: California, Middletown	38.69129 N 122.54441 W	Pr4	serial size	0.65 um
PRJNA640378	SAMN15436175	JACQXZ000000000	SR1-18-Sp65_coassembly_Actinobacteria_37_9	Actinobacteria bacterium NC_groundwater_1528_Pr4_S-0.65um_37_9	2018-09-08	USA: California, Middletown	38.69129 N 122.54441 W	Pr4	serial size	0.65 um
PRJNA640378	SAMN15436176	JACQYA000000000	SR1-18-Sp65_coassembly_Betaproteobacteria_63_14	Betaproteobacteria bacterium NC_groundwater_1529_Pr4_S-0.65um_63_14	2018-09-08	USA: California, Middletown	38.69129 N 122.54441 W	Pr4	serial size	0.65 um
PRJNA640378	SAMN15436177	JACQYB000000000	SR1-18-Sp65_coassembly_Betaproteobacteria_68_11	Betaproteobacteria bacterium NC_groundwater_1530_Pr4_S-0.65um_68_11	2018-09-08	USA: California, Middletown	38.69129 N 122.54441 W	Pr4	serial size	0.65 um
PRJNA640378	SAMN15436178	JACQYC000000000	SR1-18-Sp65_coassembly_CG_Solirubrobact_01_45_6	Rubrobacteridae bacterium NC_groundwater_1531_Pr4_S-0.65um_45_6	2018-09-08	USA: California, Middletown	38.69129 N 122.54441 W	Pr4	serial size	0.65 um
PRJNA640378	SAMN15436179	JACQYD000000000	SR1-18-Sp65_coassembly_Chloroflexi_56_15	Chloroflexi bacterium NC_groundwater_1532_Pr4_S-0.65um_56_15	2018-09-08	USA: California, Middletown	38.69129 N 122.54441 W	Pr4	serial size	0.65 um
PRJNA640378	SAMN15436180	JACQYE000000000	SR1-18-Sp65_coassembly_Chloroflexi_58_9	Chloroflexi bacterium NC_groundwater_1533_Pr4_S-0.65um_58_9	2018-09-08	USA: California, Middletown	38.69129 N 122.54441 W	Pr4	serial size	0.65 um
PRJNA640378	SAMN15436181	JACQYF000000000	SR1-18-Sp65_coassembly_Chloroflexi_60_13	Chloroflexi bacterium NC_groundwater_1534_Pr4_S-0.65um_60_13	2018-09-08	USA: California, Middletown	38.69129 N 122.54441 W	Pr4	serial size	0.65 um
PRJNA640378	SAMN15436182	JACQYG000000000	SR1-18-Sp65_coassembly_Chloroflexi_62_11	Chloroflexi bacterium NC_groundwater_1535_Pr4_S-0.65um_62_11	2018-09-08	USA: California, Middletown	38.69129 N 122.54441 W	Pr4	serial size	0.65 um
PRJNA640378	SAMN15436183	JACQYH000000000	SR1-18-Sp65_coassembly_Chloroflexi_66_6	Chloroflexi bacterium NC_groundwater_1536_Pr4_S-0.65um_66_6	2018-09-08	USA: California, Middletown	38.69129 N 122.54441 W	Pr4	serial size	0.65 um
PRJNA640378	SAMN15436184	JACQYI000000000	SR1-18-Sp65_coassembly_Cyanobacteria_50_18	Oscillatoriophycideae cyanobacterium NC_groundwater_1537_Pr4_S-0.65um_50_18	2018-09-08	USA: California, Middletown	38.69129 N 122.54441 W	Pr4	serial size	0.65 um
PRJNA640378	SAMN15436185	JACQYJ000000000	SR1-18-Sp65_coassembly_Deltaproteobacteria_48_7	Deltaproteobacteria bacterium NC_groundwater_1538_Pr4_S-0.65um_48_7	2018-09-08	USA: California, Middletown	38.69129 N 122.54441 W	Pr4	serial size	0.65 um
PRJNA640378	SAMN15436186	JACQYK000000000	SR1-18-Sp65_coassembly_Deltaproteobacteria_50_9	Deltaproteobacteria bacterium NC_groundwater_1539_Pr4_S-0.65um_50_9	2018-09-08	USA: California, Middletown	38.69129 N 122.54441 W	Pr4	serial size	0.65 um
PRJNA640378	SAMN15436187	JACQYL000000000	SR1-18-Sp65_coassembly_Deltaproteobacteria_55_10	Deltaproteobacteria bacterium NC_groundwater_1540_Pr4_S-0.65um_55_10	2018-09-08	USA: California, Middletown	38.69129 N 122.54441 W	Pr4	serial size	0.65 um
PRJNA640378	SAMN15436188	JACQYM000000000	SR1-18-Sp65_coassembly_Deltaproteobacteria_57_8	Deltaproteobacteria bacterium NC_groundwater_1541_Pr4_S-0.65um_57_8	2018-09-08	USA: California, Middletown	38.69129 N 122.54441 W	Pr4	serial size	0.65 um
PRJNA640378	SAMN15436189	JACQYN000000000	SR1-18-Sp65_coassembly_Deltaproteobacteria_58_23	Deltaproteobacteria bacterium NC_groundwater_1542_Pr4_S-0.65um_58_23	2018-09-08	USA: California, Middletown	38.69129 N 122.54441 W	Pr4	serial size	0.65 um
PRJNA640378	SAMN15436190	JACQYO000000000	SR1-18-Sp65_coassembly_Deltaproteobacteria_64_39	Deltaproteobacteria bacterium NC_groundwater_1543_Pr4_S-0.65um_64_39	2018-09-08	USA: California, Middletown	38.69129 N 122.54441 W	Pr4	serial size	0.65 um
PRJNA640378	SAMN15436191	JACQYP000000000	SR1-18-Sp65_coassembly_Desantisbacteria_41_12	Candidatus Desantisbacteria bacterium NC_groundwater_1544_Pr4_S-0.65um_41_12	2018-09-08	USA: California, Middletown	38.69129 N 122.54441 W	Pr4	serial size	0.65 um
PRJNA640378	SAMN15436192	JACQYQ000000000	SR1-18-Sp65_coassembly_Desnantisbacteria_41_8	Candidatus Desantisbacteria bacterium NC_groundwater_1545_Pr4_S-0.65um_41_8	2018-09-08	USA: California, Middletown	38.69129 N 122.54441 W	Pr4	serial size	0.65 um
PRJNA640378	SAMN15436193	JACQYR000000000	SR1-18-Sp65_coassembly_Desulfarculus_67_8	Desulfarculus sp. NC_groundwater_1546_Pr4_S-0.65um_67_8	2018-09-08	USA: California, Middletown	38.69129 N 122.54441 W	Pr4	serial size	0.65 um
PRJNA640378	SAMN15436194	JACQYS000000000	SR1-18-Sp65_coassembly_Desulfovibrio_59_49	Desulfovibrio sp. NC_groundwater_1547_Pr4_S-0.65um_59_49	2018-09-08	USA: California, Middletown	38.69129 N 122.54441 W	Pr4	serial size	0.65 um
PRJNA640378	SAMN15436195	JACQYT000000000	SR1-18-Sp65_coassembly_Elusimicrobia_54_32	Elusimicrobia bacterium NC_groundwater_1548_Pr4_S-0.65um_54_32	2018-09-08	USA: California, Middletown	38.69129 N 122.54441 W	Pr4	serial size	0.65 um
PRJNA640378	SAMN15436196	JACQYU000000000	SR1-18-Sp65_coassembly_Falkowbacteria_40_6	Candidatus Falkowbacteria bacterium NC_groundwater_1549_Pr4_S-0.65um_40_6	2018-09-08	USA: California, Middletown	38.69129 N 122.54441 W	Pr4	serial size	0.65 um
PRJNA640378	SAMN15436197	JACQYV000000000	SR1-18-Sp65_coassembly_Falkowbacteria_43_11	Candidatus Falkowbacteria bacterium NC_groundwater_1550_Pr4_S-0.65um_43_11	2018-09-08	USA: California, Middletown	38.69129 N 122.54441 W	Pr4	serial size	0.65 um
PRJNA640378	SAMN15436198	JACQYW000000000	SR1-18-Sp65_coassembly_Gallionellales_59_25	Nitrosomonadales bacterium NC_groundwater_1551_Pr4_S-0.65um_59_25	2018-09-08	USA: California, Middletown	38.69129 N 122.54441 W	Pr4	serial size	0.65 um
PRJNA640378	SAMN15436199	JACQYX000000000	SR1-18-Sp65_coassembly_Ignavibacteriales_41_6	Ignavibacteriales bacterium NC_groundwater_1552_Pr4_S-0.65um_41_6	2018-09-08	USA: California, Middletown	38.69129 N 122.54441 W	Pr4	serial size	0.65 um
PRJNA640378	SAMN15436200	JACQYY000000000	SR1-18-Sp65_coassembly_Lindowbacteria_54_6	Candidatus Lindowbacteria bacterium NC_groundwater_1553_Pr4_S-0.65um_54_6	2018-09-08	USA: California, Middletown	38.69129 N 122.54441 W	Pr4	serial size	0.65 um
PRJNA640378	SAMN15436201	JACQYZ000000000	SR1-18-Sp65_coassembly_Methanobacterium_sp__Maddingley_MBC34_39_6	Methanobacterium sp. NC_groundwater_1554_Pr4_S-0.65um_39_6	2018-09-08	USA: California, Middletown	38.69129 N 122.54441 W	Pr4	serial size	0.65 um
PRJNA640378	SAMN15436202	JACQZA000000000	SR1-18-Sp65_coassembly_NC10_67_11	candidate division NC10 bacterium NC_groundwater_1555_Pr4_S-0.65um_67_11	2018-09-08	USA: California, Middletown	38.69129 N 122.54441 W	Pr4	serial size	0.65 um
PRJNA640378	SAMN15436203	JACQZB000000000	SR1-18-Sp65_coassembly_Nitrospinae_63_8	Nitrospinae bacterium NC_groundwater_1556_Pr4_S-0.65um_63_8	2018-09-08	USA: California, Middletown	38.69129 N 122.54441 W	Pr4	serial size	0.65 um
PRJNA640378	SAMN15436204	JACQZC000000000	SR1-18-Sp65_coassembly_Nitrospirae_43_18	Nitrospirae bacterium NC_groundwater_1557_Pr4_S-0.65um_43_18	2018-09-08	USA: California, Middletown	38.69129 N 122.54441 W	Pr4	serial size	0.65 um
PRJNA640378	SAMN15436205	JACQZD000000000	SR1-18-Sp65_coassembly_Nitrospirae_44_7	Nitrospirae bacterium NC_groundwater_1558_Pr4_S-0.65um_44_7	2018-09-08	USA: California, Middletown	38.69129 N 122.54441 W	Pr4	serial size	0.65 um
PRJNA640378	SAMN15436206	JACQZE000000000	SR1-18-Sp65_coassembly_Nitrospirae_46_15	Nitrospirae bacterium NC_groundwater_1559_Pr4_S-0.65um_46_15	2018-09-08	USA: California, Middletown	38.69129 N 122.54441 W	Pr4	serial size	0.65 um
PRJNA640378	SAMN15436207	JACQZF000000000	SR1-18-Sp65_coassembly_Nitrospirae_46_16	Nitrospirae bacterium NC_groundwater_1560_Pr4_S-0.65um_46_16	2018-09-08	USA: California, Middletown	38.69129 N 122.54441 W	Pr4	serial size	0.65 um
PRJNA640378	SAMN15436208	JACQZG000000000	SR1-18-Sp65_coassembly_Nitrospirae_47_11	Nitrospirae bacterium NC_groundwater_1561_Pr4_S-0.65um_47_11	2018-09-08	USA: California, Middletown	38.69129 N 122.54441 W	Pr4	serial size	0.65 um
PRJNA640378	SAMN15436209	JACQZH000000000	SR1-18-Sp65_coassembly_Omnitrophica_39_9	Candidatus Omnitrophica bacterium NC_groundwater_1562_Pr4_S-0.65um_39_9	2018-09-08	USA: California, Middletown	38.69129 N 122.54441 W	Pr4	serial size	0.65 um
PRJNA640378	SAMN15436210	JACQZI000000000	SR1-18-Sp65_coassembly_Planctomycetes_46_14	Planctomycetes bacterium NC_groundwater_1563_Pr4_S-0.65um_46_14	2018-09-08	USA: California, Middletown	38.69129 N 122.54441 W	Pr4	serial size	0.65 um
PRJNA640378	SAMN15436211	JACQZJ000000000	SR1-18-Sp65_coassembly_Planctomycetes_71_10	Planctomycetes bacterium NC_groundwater_1564_Pr4_S-0.65um_71_10	2018-09-08	USA: California, Middletown	38.69129 N 122.54441 W	Pr4	serial size	0.65 um
PRJNA640378	SAMN15436212	JACQZK000000000	SR1-18-Sp65_coassembly_Portnoybacteria_44_12	Candidatus Portnoybacteria bacterium NC_groundwater_1565_Pr4_S-0.65um_44_12	2018-09-08	USA: California, Middletown	38.69129 N 122.54441 W	Pr4	serial size	0.65 um
PRJNA640378	SAMN15436213	JACQZL000000000	SR1-18-Sp65_coassembly_Riflebacteria_67_10	Candidatus Riflebacteria bacterium NC_groundwater_1566_Pr4_S-0.65um_67_10	2018-09-08	USA: California, Middletown	38.69129 N 122.54441 W	Pr4	serial size	0.65 um
PRJNA640378	SAMN15436214	JACQZM000000000	SR1-18-Sp65_coassembly_Riflebacteria_68_8	Candidatus Riflebacteria bacterium NC_groundwater_1567_Pr4_S-0.65um_68_8	2018-09-08	USA: California, Middletown	38.69129 N 122.54441 W	Pr4	serial size	0.65 um
PRJNA640378	SAMN15436215	JACQZN000000000	SR1-18-Sp65_coassembly_Wallbacteria_68_21	Candidatus Wallbacteria bacterium NC_groundwater_1568_Pr4_S-0.65um_68_21	2018-09-08	USA: California, Middletown	38.69129 N 122.54441 W	Pr4	serial size	0.65 um
PRJNA640378	SAMN15436216	JACQZO000000000	SR2-17_Biohub_180515_Abawacabacteria_40_35	Candidatus Abawacabacteria bacterium NC_groundwater_1569_Pr3_B-0.1um_40_35	2017-11-19	USA: California, Middletown	38.70266 N 122.51889 W	Pr3	bulk	0.1 um
PRJNA640378	SAMN15436217	JACQZP000000000	SR2-17_Biohub_180515_Acetobacterium_woodii_42_151	Acetobacterium woodii NC_groundwater_1570_Pr3_B-0.1um_42_151	2017-11-19	USA: California, Middletown	38.70266 N 122.51889 W	Pr3	bulk	0.1 um
PRJNA640378	SAMN15436218	JACQZQ000000000	SR2-17_Biohub_180515_Acidobacteria_34_27	Acidobacteria bacterium NC_groundwater_1571_Pr3_B-0.1um_34_27	2017-11-19	USA: California, Middletown	38.70266 N 122.51889 W	Pr3	bulk	0.1 um
PRJNA640378	SAMN15436219	JACQZR000000000	SR2-17_Biohub_180515_Acidobacteria_61_18	Acidobacteria bacterium NC_groundwater_1572_Pr3_B-0.1um_61_18	2017-11-19	USA: California, Middletown	38.70266 N 122.51889 W	Pr3	bulk	0.1 um
PRJNA640378	SAMN15436220	JACQZS000000000	SR2-17_Biohub_180515_Acidobacteria_64_10	Acidobacteria bacterium NC_groundwater_1573_Pr3_B-0.1um_64_10	2017-11-19	USA: California, Middletown	38.70266 N 122.51889 W	Pr3	bulk	0.1 um
PRJNA640378	SAMN15436221	JACQZT000000000	SR2-17_Biohub_180515_Acidobacteria_66_12	Acidobacteria bacterium NC_groundwater_1574_Pr3_B-0.1um_66_12	2017-11-19	USA: California, Middletown	38.70266 N 122.51889 W	Pr3	bulk	0.1 um
PRJNA640378	SAMN15436222	JACQZU000000000	SR2-17_Biohub_180515_Acidobacteria_68_18	Acidobacteria bacterium NC_groundwater_1575_Pr3_B-0.1um_68_18	2017-11-19	USA: California, Middletown	38.70266 N 122.51889 W	Pr3	bulk	0.1 um
PRJNA640378	SAMN15436223	JACQZV000000000	SR2-17_Biohub_180515_Acidobacteria_69_12	Acidobacteria bacterium NC_groundwater_1576_Pr3_B-0.1um_69_12	2017-11-19	USA: California, Middletown	38.70266 N 122.51889 W	Pr3	bulk	0.1 um
PRJNA640378	SAMN15436224	JACQZW000000000	SR2-17_Biohub_180515_Acidobacteria_71_22	Acidobacteria bacterium NC_groundwater_1577_Pr3_B-0.1um_71_22	2017-11-19	USA: California, Middletown	38.70266 N 122.51889 W	Pr3	bulk	0.1 um
PRJNA640378	SAMN15436225	JACQZX000000000	SR2-17_Biohub_180515_Actinobacteria_64_16	Actinobacteria bacterium NC_groundwater_1578_Pr3_B-0.1um_64_16	2017-11-19	USA: California, Middletown	38.70266 N 122.51889 W	Pr3	bulk	0.1 um
PRJNA640378	SAMN15436226	JACQZY000000000	SR2-17_Biohub_180515_Actinobacteria_64_21	Actinobacteria bacterium NC_groundwater_1579_Pr3_B-0.1um_64_21	2017-11-19	USA: California, Middletown	38.70266 N 122.51889 W	Pr3	bulk	0.1 um
PRJNA640378	SAMN15436227	JACQZZ000000000	SR2-17_Biohub_180515_Actinobacteria_68_13	Actinobacteria bacterium NC_groundwater_1580_Pr3_B-0.1um_68_13	2017-11-19	USA: California, Middletown	38.70266 N 122.51889 W	Pr3	bulk	0.1 um
PRJNA640378	SAMN15436228	JACRAA000000000	SR2-17_Biohub_180515_Actinobacteria_70_8	Actinobacteria bacterium NC_groundwater_1581_Pr3_B-0.1um_70_8	2017-11-19	USA: California, Middletown	38.70266 N 122.51889 W	Pr3	bulk	0.1 um
PRJNA640378	SAMN15436229	JACRAB000000000	SR2-17_Biohub_180515_Actinobacteria_74_11	Actinobacteria bacterium NC_groundwater_1582_Pr3_B-0.1um_74_11	2017-11-19	USA: California, Middletown	38.70266 N 122.51889 W	Pr3	bulk	0.1 um
PRJNA640378	SAMN15436230	JACRAC000000000	SR2-17_Biohub_180515_Aenigmarchaeota_32_43	Candidatus Aenigmarchaeota archaeon NC_groundwater_1583_Pr3_B-0.1um_32_43	2017-11-19	USA: California, Middletown	38.70266 N 122.51889 W	Pr3	bulk	0.1 um
PRJNA640378	SAMN15436231	JACRAD000000000	SR2-17_Biohub_180515_Aenigmarchaeota_44_10	Candidatus Aenigmarchaeota archaeon NC_groundwater_1584_Pr3_B-0.1um_44_10	2017-11-19	USA: California, Middletown	38.70266 N 122.51889 W	Pr3	bulk	0.1 um
PRJNA640378	SAMN15436232	JACRAE000000000	SR2-17_Biohub_180515_Aenigmarchaeota_56_48	Candidatus Aenigmarchaeota archaeon NC_groundwater_1585_Pr3_B-0.1um_56_48	2017-11-19	USA: California, Middletown	38.70266 N 122.51889 W	Pr3	bulk	0.1 um
PRJNA640378	SAMN15436233	JACRAF000000000	SR2-17_Biohub_180515_Alphaproteobacteria_66_15	Devosia nanyangense NC_groundwater_1586_Pr3_B-0.1um_66_15	2017-11-19	USA: California, Middletown	38.70266 N 122.51889 W	Pr3	bulk	0.1 um
PRJNA640378	SAMN15436234	JACRAG000000000	SR2-17_Biohub_180515_Anaerolineae_58_7	Anaerolineae bacterium NC_groundwater_1587_Pr3_B-0.1um_58_7	2017-11-19	USA: California, Middletown	38.70266 N 122.51889 W	Pr3	bulk	0.1 um
PRJNA640378	SAMN15436235	JACRAH000000000	SR2-17_Biohub_180515_Aquabacterium_sp__NJ1_62_38	Aquabacterium sp. NC_groundwater_1588_Pr3_B-0.1um_62_38	2017-11-19	USA: California, Middletown	38.70266 N 122.51889 W	Pr3	bulk	0.1 um
PRJNA640378	SAMN15436236	JACRAI000000000	SR2-17_Biohub_180515_Archaea_32_8	archaeon NC_groundwater_1589_Pr3_B-0.1um_32_8	2017-11-19	USA: California, Middletown	38.70266 N 122.51889 W	Pr3	bulk	0.1 um
PRJNA640378	SAMN15436237	JACRAJ000000000	SR2-17_Biohub_180515_Azambacteria_43_109	Candidatus Azambacteria bacterium NC_groundwater_1590_Pr3_B-0.1um_43_109	2017-11-19	USA: California, Middletown	38.70266 N 122.51889 W	Pr3	bulk	0.1 um
PRJNA640378	SAMN15436238	JACRAK000000000	SR2-17_Biohub_180515_Azambacteria_51_37	Candidatus Azambacteria bacterium NC_groundwater_1591_Pr3_B-0.1um_51_37	2017-11-19	USA: California, Middletown	38.70266 N 122.51889 W	Pr3	bulk	0.1 um
PRJNA640378	SAMN15436239	JACRAL000000000	SR2-17_Biohub_180515_Bacteroidetes_39_19	Bacteroidetes bacterium NC_groundwater_1592_Pr3_B-0.1um_39_19	2017-11-19	USA: California, Middletown	38.70266 N 122.51889 W	Pr3	bulk	0.1 um
PRJNA640378	SAMN15436240	JACRAM000000000	SR2-17_Biohub_180515_Bacteroidetes_40_33	Bacteroidetes bacterium NC_groundwater_1593_Pr3_B-0.1um_40_33	2017-11-19	USA: California, Middletown	38.70266 N 122.51889 W	Pr3	bulk	0.1 um
PRJNA640378	SAMN15436241	JACRAN000000000	SR2-17_Biohub_180515_Bacteroidetes_54_10	Bacteroidetes bacterium NC_groundwater_1594_Pr3_B-0.1um_54_10	2017-11-19	USA: California, Middletown	38.70266 N 122.51889 W	Pr3	bulk	0.1 um
PRJNA640378	SAMN15436242	JACRAO000000000	SR2-17_Biohub_180515_Bdellovibrionaceae_37_8	Bdellovibrio sp. NC_groundwater_1595_Pr3_B-0.1um_37_8	2017-11-19	USA: California, Middletown	38.70266 N 122.51889 W	Pr3	bulk	0.1 um
PRJNA640378	SAMN15436243	JACRAP000000000	SR2-17_Biohub_180515_Berkelbacteria_42_10	Candidatus Berkelbacteria bacterium NC_groundwater_1596_Pr3_B-0.1um_42_10	2017-11-19	USA: California, Middletown	38.70266 N 122.51889 W	Pr3	bulk	0.1 um
PRJNA640378	SAMN15436245	JACRAQ000000000	SR2-17_Biohub_180515_Betaproteobacteria_59_17	Nitrosomonadales bacterium NC_groundwater_1598_Pr3_B-0.1um_59_17	2017-11-19	USA: California, Middletown	38.70266 N 122.51889 W	Pr3	bulk	0.1 um
PRJNA640378	SAMN15436246	JACRAR000000000	SR2-17_Biohub_180515_Betaproteobacteria_59_269	Betaproteobacteria bacterium NC_groundwater_1599_Pr3_B-0.1um_59_269	2017-11-19	USA: California, Middletown	38.70266 N 122.51889 W	Pr3	bulk	0.1 um
PRJNA640378	SAMN15436247	JACRAS000000000	SR2-17_Biohub_180515_Betaproteobacteria_63_13	Betaproteobacteria bacterium NC_groundwater_1600_Pr3_B-0.1um_63_13	2017-11-19	USA: California, Middletown	38.70266 N 122.51889 W	Pr3	bulk	0.1 um
PRJNA640378	SAMN15436248	JACRAT000000000	SR2-17_Biohub_180515_Betaproteobacteria_63_19	Nitrosomonadales bacterium NC_groundwater_1601_Pr3_B-0.1um_63_19	2017-11-19	USA: California, Middletown	38.70266 N 122.51889 W	Pr3	bulk	0.1 um
PRJNA640378	SAMN15436249	JACRAU000000000	SR2-17_Biohub_180515_Betaproteobacteria_64_42	Betaproteobacteria bacterium NC_groundwater_1602_Pr3_B-0.1um_64_42	2017-11-19	USA: California, Middletown	38.70266 N 122.51889 W	Pr3	bulk	0.1 um
PRJNA640378	SAMN15436250	JACRAV000000000	SR2-17_Biohub_180515_BJP_IG2158_Zixibacteria_48_33_57_8	candidate division Zixibacteria bacterium NC_groundwater_1603_Pr3_B-0.1um_57_8	2017-11-19	USA: California, Middletown	38.70266 N 122.51889 W	Pr3	bulk	0.1 um
PRJNA640378	SAMN15436251	JACRAW000000000	SR2-17_Biohub_180515_Bradyrhizobium_63_21	Bradyrhizobium sp. NC_groundwater_1604_Pr3_B-0.1um_63_21	2017-11-19	USA: California, Middletown	38.70266 N 122.51889 W	Pr3	bulk	0.1 um
PRJNA640378	SAMN15436252	JACRAX000000000	SR2-17_Biohub_180515_Burkholderiales_62_7	Burkholderiales bacterium NC_groundwater_1605_Pr3_B-0.1um_62_7	2017-11-19	USA: California, Middletown	38.70266 N 122.51889 W	Pr3	bulk	0.1 um
PRJNA640378	SAMN15436253	JACRAY000000000	SR2-17_Biohub_180515_Burkholderiales_68_97	Burkholderiales bacterium NC_groundwater_1606_Pr3_B-0.1um_68_97	2017-11-19	USA: California, Middletown	38.70266 N 122.51889 W	Pr3	bulk	0.1 um
PRJNA640378	SAMN15436254	JACRAZ000000000	SR2-17_Biohub_180515_Burkholderiales_70_45	Burkholderiales bacterium NC_groundwater_1607_Pr3_B-0.1um_70_45	2017-11-19	USA: California, Middletown	38.70266 N 122.51889 W	Pr3	bulk	0.1 um
PRJNA640378	SAMN15436255	JACRBA000000000	SR2-17_Biohub_180515_Burkholderiales_71_17	Burkholderiales bacterium NC_groundwater_1608_Pr3_B-0.1um_71_17	2017-11-19	USA: California, Middletown	38.70266 N 122.51889 W	Pr3	bulk	0.1 um
PRJNA640378	SAMN15436256	JACRBB000000000	SR2-17_Biohub_180515_Candidatus_Saccharibacteria_49_10	Candidatus Saccharibacteria bacterium NC_groundwater_1609_Pr3_B-0.1um_49_10	2017-11-19	USA: California, Middletown	38.70266 N 122.51889 W	Pr3	bulk	0.1 um
PRJNA640378	SAMN15436257	JACRBC000000000	SR2-17_Biohub_180515_Candidatus_Solibacter_usitatus_66_38	Candidatus Solibacter usitatus NC_groundwater_1610_Pr3_B-0.1um_66_38	2017-11-19	USA: California, Middletown	38.70266 N 122.51889 W	Pr3	bulk	0.1 um
PRJNA640378	SAMN15436258	JACRBD000000000	SR2-17_Biohub_180515_Caulobacterales_68_11	Caulobacterales bacterium NC_groundwater_1611_Pr3_B-0.1um_68_11	2017-11-19	USA: California, Middletown	38.70266 N 122.51889 W	Pr3	bulk	0.1 um
PRJNA640378	SAMN15436259	JACRBE000000000	SR2-17_Biohub_180515_Chlamydiales_36_11	Chlamydiales bacterium NC_groundwater_1612_Pr3_B-0.1um_36_11	2017-11-19	USA: California, Middletown	38.70266 N 122.51889 W	Pr3	bulk	0.1 um
PRJNA640378	SAMN15436260	JACRBF000000000	SR2-17_Biohub_180515_Chlamydiia_48_32	Chlamydiia bacterium NC_groundwater_1613_Pr3_B-0.1um_48_32	2017-11-19	USA: California, Middletown	38.70266 N 122.51889 W	Pr3	bulk	0.1 um
PRJNA640378	SAMN15436261	JACRBG000000000	SR2-17_Biohub_180515_Chloroflexi_50_13	Chloroflexi bacterium NC_groundwater_1614_Pr3_B-0.1um_50_13	2017-11-19	USA: California, Middletown	38.70266 N 122.51889 W	Pr3	bulk	0.1 um
PRJNA640378	SAMN15436262	JACRBH000000000	SR2-17_Biohub_180515_Chloroflexi_50_40	Chloroflexi bacterium NC_groundwater_1615_Pr3_B-0.1um_50_40	2017-11-19	USA: California, Middletown	38.70266 N 122.51889 W	Pr3	bulk	0.1 um
PRJNA640378	SAMN15436263	JACRBI000000000	SR2-17_Biohub_180515_Chloroflexi_52_55	Chloroflexi bacterium NC_groundwater_1616_Pr3_B-0.1um_52_55	2017-11-19	USA: California, Middletown	38.70266 N 122.51889 W	Pr3	bulk	0.1 um
PRJNA640378	SAMN15436264	JACRBJ000000000	SR2-17_Biohub_180515_Chloroflexi_54_22	Chloroflexi bacterium NC_groundwater_1617_Pr3_B-0.1um_54_22	2017-11-19	USA: California, Middletown	38.70266 N 122.51889 W	Pr3	bulk	0.1 um
PRJNA640378	SAMN15436265	JACRBK000000000	SR2-17_Biohub_180515_Chloroflexi_56_17	Chloroflexi bacterium NC_groundwater_1618_Pr3_B-0.1um_56_17	2017-11-19	USA: California, Middletown	38.70266 N 122.51889 W	Pr3	bulk	0.1 um
PRJNA640378	SAMN15436266	JACRBL000000000	SR2-17_Biohub_180515_Chloroflexi_56_27	Chloroflexi bacterium NC_groundwater_1619_Pr3_B-0.1um_56_27	2017-11-19	USA: California, Middletown	38.70266 N 122.51889 W	Pr3	bulk	0.1 um
PRJNA640378	SAMN15436267	JACRBM000000000	SR2-17_Biohub_180515_Chloroflexi_57_30	Chloroflexi bacterium NC_groundwater_1620_Pr3_B-0.1um_57_30	2017-11-19	USA: California, Middletown	38.70266 N 122.51889 W	Pr3	bulk	0.1 um
PRJNA640378	SAMN15436268	JACRBN000000000	SR2-17_Biohub_180515_Chloroflexi_59_22	Chloroflexi bacterium NC_groundwater_1621_Pr3_B-0.1um_59_22	2017-11-19	USA: California, Middletown	38.70266 N 122.51889 W	Pr3	bulk	0.1 um
PRJNA640378	SAMN15436269	JACRBO000000000	SR2-17_Biohub_180515_Chloroflexi_60_9	Chloroflexi bacterium NC_groundwater_1622_Pr3_B-0.1um_60_9	2017-11-19	USA: California, Middletown	38.70266 N 122.51889 W	Pr3	bulk	0.1 um
PRJNA640378	SAMN15436270	JACRBP000000000	SR2-17_Biohub_180515_Chloroflexi_62_8	Chloroflexi bacterium NC_groundwater_1623_Pr3_B-0.1um_62_8	2017-11-19	USA: California, Middletown	38.70266 N 122.51889 W	Pr3	bulk	0.1 um
PRJNA640378	SAMN15436271	JACRBQ000000000	SR2-17_Biohub_180515_Chloroflexi_63_24	Chloroflexi bacterium NC_groundwater_1624_Pr3_B-0.1um_63_24	2017-11-19	USA: California, Middletown	38.70266 N 122.51889 W	Pr3	bulk	0.1 um
PRJNA640378	SAMN15436272	JACRBR000000000	SR2-17_Biohub_180515_Chloroflexi_67_9	Chloroflexi bacterium NC_groundwater_1625_Pr3_B-0.1um_67_9	2017-11-19	USA: California, Middletown	38.70266 N 122.51889 W	Pr3	bulk	0.1 um
PRJNA640378	SAMN15436273	JACRBS000000000	SR2-17_Biohub_180515_Chloroflexi_68_14	Chloroflexi bacterium NC_groundwater_1626_Pr3_B-0.1um_68_14	2017-11-19	USA: California, Middletown	38.70266 N 122.51889 W	Pr3	bulk	0.1 um
PRJNA640378	SAMN15436274	JACRBT000000000	SR2-17_Biohub_180515_Chloroflexi_69_47	Chloroflexi bacterium NC_groundwater_1627_Pr3_B-0.1um_69_47	2017-11-19	USA: California, Middletown	38.70266 N 122.51889 W	Pr3	bulk	0.1 um
PRJNA640378	SAMN15436275	JACRBU000000000	SR2-17_Biohub_180515_Coriobacteriales_67_11	Coriobacteriales bacterium NC_groundwater_1628_Pr3_B-0.1um_67_11	2017-11-19	USA: California, Middletown	38.70266 N 122.51889 W	Pr3	bulk	0.1 um
PRJNA640378	SAMN15436276	JACRBV000000000	SR2-17_Biohub_180515_Deltaproteobacteria_46_10	Deltaproteobacteria bacterium NC_groundwater_1629_Pr3_B-0.1um_46_10	2017-11-19	USA: California, Middletown	38.70266 N 122.51889 W	Pr3	bulk	0.1 um
PRJNA640378	SAMN15436277	JACRBW000000000	SR2-17_Biohub_180515_Deltaproteobacteria_48_7	Deltaproteobacteria bacterium NC_groundwater_1630_Pr3_B-0.1um_48_7	2017-11-19	USA: California, Middletown	38.70266 N 122.51889 W	Pr3	bulk	0.1 um
PRJNA640378	SAMN15436278	JACRBX000000000	SR2-17_Biohub_180515_Deltaproteobacteria_50_12	Deltaproteobacteria bacterium NC_groundwater_1631_Pr3_B-0.1um_50_12	2017-11-19	USA: California, Middletown	38.70266 N 122.51889 W	Pr3	bulk	0.1 um
PRJNA640378	SAMN15436279	JACRBY000000000	SR2-17_Biohub_180515_Deltaproteobacteria_50_7	Deltaproteobacteria bacterium NC_groundwater_1632_Pr3_B-0.1um_50_7	2017-11-19	USA: California, Middletown	38.70266 N 122.51889 W	Pr3	bulk	0.1 um
PRJNA640378	SAMN15436280	JACRBZ000000000	SR2-17_Biohub_180515_Deltaproteobacteria_51_17	Deltaproteobacteria bacterium NC_groundwater_1633_Pr3_B-0.1um_51_17	2017-11-19	USA: California, Middletown	38.70266 N 122.51889 W	Pr3	bulk	0.1 um
PRJNA640378	SAMN15436281	JACRCA000000000	SR2-17_Biohub_180515_Deltaproteobacteria_51_9	Deltaproteobacteria bacterium NC_groundwater_1634_Pr3_B-0.1um_51_9	2017-11-19	USA: California, Middletown	38.70266 N 122.51889 W	Pr3	bulk	0.1 um
PRJNA640378	SAMN15436282	JACRCB000000000	SR2-17_Biohub_180515_Deltaproteobacteria_53_9	Deltaproteobacteria bacterium NC_groundwater_1635_Pr3_B-0.1um_53_9	2017-11-19	USA: California, Middletown	38.70266 N 122.51889 W	Pr3	bulk	0.1 um
PRJNA640378	SAMN15436283	JACRCC000000000	SR2-17_Biohub_180515_Deltaproteobacteria_54_17	Deltaproteobacteria bacterium NC_groundwater_1636_Pr3_B-0.1um_54_17	2017-11-19	USA: California, Middletown	38.70266 N 122.51889 W	Pr3	bulk	0.1 um
PRJNA640378	SAMN15436284	JACRCD000000000	SR2-17_Biohub_180515_Deltaproteobacteria_54_18	Deltaproteobacteria bacterium NC_groundwater_1637_Pr3_B-0.1um_54_18	2017-11-19	USA: California, Middletown	38.70266 N 122.51889 W	Pr3	bulk	0.1 um
PRJNA640378	SAMN15436285	JACRCE000000000	SR2-17_Biohub_180515_Deltaproteobacteria_54_19	Deltaproteobacteria bacterium NC_groundwater_1638_Pr3_B-0.1um_54_19	2017-11-19	USA: California, Middletown	38.70266 N 122.51889 W	Pr3	bulk	0.1 um
PRJNA640378	SAMN15436286	JACRCF000000000	SR2-17_Biohub_180515_Deltaproteobacteria_54_47	Deltaproteobacteria bacterium NC_groundwater_1639_Pr3_B-0.1um_54_47	2017-11-19	USA: California, Middletown	38.70266 N 122.51889 W	Pr3	bulk	0.1 um
PRJNA640378	SAMN15436287	JACRCG000000000	SR2-17_Biohub_180515_Deltaproteobacteria_54_8	Deltaproteobacteria bacterium NC_groundwater_1640_Pr3_B-0.1um_54_8	2017-11-19	USA: California, Middletown	38.70266 N 122.51889 W	Pr3	bulk	0.1 um
PRJNA640378	SAMN15436288	JACRCH000000000	SR2-17_Biohub_180515_Deltaproteobacteria_55_74	Deltaproteobacteria bacterium NC_groundwater_1641_Pr3_B-0.1um_55_74	2017-11-19	USA: California, Middletown	38.70266 N 122.51889 W	Pr3	bulk	0.1 um
PRJNA640378	SAMN15436289	JACRCI000000000	SR2-17_Biohub_180515_Deltaproteobacteria_56_13	Deltaproteobacteria bacterium NC_groundwater_1642_Pr3_B-0.1um_56_13	2017-11-19	USA: California, Middletown	38.70266 N 122.51889 W	Pr3	bulk	0.1 um
PRJNA640378	SAMN15436290	JACRCJ000000000	SR2-17_Biohub_180515_Deltaproteobacteria_56_205	Deltaproteobacteria bacterium NC_groundwater_1643_Pr3_B-0.1um_56_205	2017-11-19	USA: California, Middletown	38.70266 N 122.51889 W	Pr3	bulk	0.1 um
PRJNA640378	SAMN15436291	JACRCK000000000	SR2-17_Biohub_180515_Deltaproteobacteria_57_11	Deltaproteobacteria bacterium NC_groundwater_1644_Pr3_B-0.1um_57_11	2017-11-19	USA: California, Middletown	38.70266 N 122.51889 W	Pr3	bulk	0.1 um
PRJNA640378	SAMN15436292	JACRCL000000000	SR2-17_Biohub_180515_Deltaproteobacteria_57_199	Deltaproteobacteria bacterium NC_groundwater_1645_Pr3_B-0.1um_57_199	2017-11-19	USA: California, Middletown	38.70266 N 122.51889 W	Pr3	bulk	0.1 um
PRJNA640378	SAMN15436293	JACRCM000000000	SR2-17_Biohub_180515_Deltaproteobacteria_60_14	Deltaproteobacteria bacterium NC_groundwater_1646_Pr3_B-0.1um_60_14	2017-11-19	USA: California, Middletown	38.70266 N 122.51889 W	Pr3	bulk	0.1 um
PRJNA640378	SAMN15436294	JACRCN000000000	SR2-17_Biohub_180515_Deltaproteobacteria_60_22	Deltaproteobacteria bacterium NC_groundwater_1647_Pr3_B-0.1um_60_22	2017-11-19	USA: California, Middletown	38.70266 N 122.51889 W	Pr3	bulk	0.1 um
PRJNA640378	SAMN15436295	JACRCO000000000	SR2-17_Biohub_180515_Deltaproteobacteria_61_38	Deltaproteobacteria bacterium NC_groundwater_1648_Pr3_B-0.1um_61_38	2017-11-19	USA: California, Middletown	38.70266 N 122.51889 W	Pr3	bulk	0.1 um
PRJNA640378	SAMN15436296	JACRCP000000000	SR2-17_Biohub_180515_Deltaproteobacteria_64_26	Deltaproteobacteria bacterium NC_groundwater_1649_Pr3_B-0.1um_64_26	2017-11-19	USA: California, Middletown	38.70266 N 122.51889 W	Pr3	bulk	0.1 um
PRJNA640378	SAMN15436297	JACRCQ000000000	SR2-17_Biohub_180515_Deltaproteobacteria_66_101	Deltaproteobacteria bacterium NC_groundwater_1650_Pr3_B-0.1um_66_101	2017-11-19	USA: California, Middletown	38.70266 N 122.51889 W	Pr3	bulk	0.1 um
PRJNA640378	SAMN15436298	JACRCR000000000	SR2-17_Biohub_180515_Deltaproteobacteria_66_31	Deltaproteobacteria bacterium NC_groundwater_1651_Pr3_B-0.1um_66_31	2017-11-19	USA: California, Middletown	38.70266 N 122.51889 W	Pr3	bulk	0.1 um
PRJNA640378	SAMN15436299	JACRCS000000000	SR2-17_Biohub_180515_Deltaproteobacteria_67_9	Deltaproteobacteria bacterium NC_groundwater_1652_Pr3_B-0.1um_67_9	2017-11-19	USA: California, Middletown	38.70266 N 122.51889 W	Pr3	bulk	0.1 um
PRJNA640378	SAMN15436300	JACRCT000000000	SR2-17_Biohub_180515_Deltaproteobacteria_69_9	Deltaproteobacteria bacterium NC_groundwater_1653_Pr3_B-0.1um_69_9	2017-11-19	USA: California, Middletown	38.70266 N 122.51889 W	Pr3	bulk	0.1 um
PRJNA640378	SAMN15436301	JACRCU000000000	SR2-17_Biohub_180515_Deltaproteobacteria_69_9_b	Deltaproteobacteria bacterium NC_groundwater_1654_Pr3_B-0.1um_9_b	2017-11-19	USA: California, Middletown	38.70266 N 122.51889 W	Pr3	bulk	0.1 um
PRJNA640378	SAMN15436302	JACRCV000000000	SR2-17_Biohub_180515_Deltaproteobacteria_70_22	Deltaproteobacteria bacterium NC_groundwater_1655_Pr3_B-0.1um_70_22	2017-11-19	USA: California, Middletown	38.70266 N 122.51889 W	Pr3	bulk	0.1 um
PRJNA640378	SAMN15436303	JACRCW000000000	SR2-17_Biohub_180515_Deltaproteobacteria_70_40	Deltaproteobacteria bacterium NC_groundwater_1656_Pr3_B-0.1um_70_40	2017-11-19	USA: California, Middletown	38.70266 N 122.51889 W	Pr3	bulk	0.1 um
PRJNA640378	SAMN15436304	JACRCX000000000	SR2-17_Biohub_180515_Deltaproteobacteria_71_34	Deltaproteobacteria bacterium NC_groundwater_1657_Pr3_B-0.1um_71_34	2017-11-19	USA: California, Middletown	38.70266 N 122.51889 W	Pr3	bulk	0.1 um
PRJNA640378	SAMN15436305	JACRCY000000000	SR2-17_Biohub_180515_Deltaproteobacteria_72_13	Deltaproteobacteria bacterium NC_groundwater_1658_Pr3_B-0.1um_72_13	2017-11-19	USA: California, Middletown	38.70266 N 122.51889 W	Pr3	bulk	0.1 um
PRJNA640378	SAMN15436306	JACRCZ000000000	SR2-17_Biohub_180515_Deltaproteobacteria_72_20	Deltaproteobacteria bacterium NC_groundwater_1659_Pr3_B-0.1um_72_20	2017-11-19	USA: California, Middletown	38.70266 N 122.51889 W	Pr3	bulk	0.1 um
PRJNA640378	SAMN15436307	JACRDA000000000	SR2-17_Biohub_180515_Deltaproteobacteria_73_17	Myxococcales bacterium NC_groundwater_1660_Pr3_B-0.1um_73_17	2017-11-19	USA: California, Middletown	38.70266 N 122.51889 W	Pr3	bulk	0.1 um
PRJNA640378	SAMN15436308	JACRDB000000000	SR2-17_Biohub_180515_Deltaproteobacteria_73_23	Deltaproteobacteria bacterium NC_groundwater_1661_Pr3_B-0.1um_73_23	2017-11-19	USA: California, Middletown	38.70266 N 122.51889 W	Pr3	bulk	0.1 um
PRJNA640378	SAMN15436309	JACRDC000000000	SR2-17_Biohub_180515_Desulfarculus_67_139	Desulfarculus sp. NC_groundwater_1662_Pr3_B-0.1um_67_139	2017-11-19	USA: California, Middletown	38.70266 N 122.51889 W	Pr3	bulk	0.1 um
PRJNA640378	SAMN15436310	JACRDD000000000	SR2-17_Biohub_180515_Desulfobacterales_60_182	Desulfobacterales bacterium NC_groundwater_1663_Pr3_B-0.1um_60_182	2017-11-19	USA: California, Middletown	38.70266 N 122.51889 W	Pr3	bulk	0.1 um
PRJNA640378	SAMN15436311	JACRDE000000000	SR2-17_Biohub_180515_Desulfomonile_tiedjei_52_9	Desulfomonile tiedjei NC_groundwater_1664_Pr3_B-0.1um_52_9	2017-11-19	USA: California, Middletown	38.70266 N 122.51889 W	Pr3	bulk	0.1 um
PRJNA640378	SAMN15436312	JACRDF000000000	SR2-17_Biohub_180515_Desulfomonile_tiedjei_54_66	Desulfomonile tiedjei NC_groundwater_1665_Pr3_B-0.1um_54_66	2017-11-19	USA: California, Middletown	38.70266 N 122.51889 W	Pr3	bulk	0.1 um
PRJNA640378	SAMN15436313	JACRDG000000000	SR2-17_Biohub_180515_Desulfomonile_tiedjei_58_14	Desulfomonile tiedjei NC_groundwater_1666_Pr3_B-0.1um_58_14	2017-11-19	USA: California, Middletown	38.70266 N 122.51889 W	Pr3	bulk	0.1 um
PRJNA640378	SAMN15436314	JACRDH000000000	SR2-17_Biohub_180515_Desulfovibrio_59_13	Desulfovibrio sp. NC_groundwater_1667_Pr3_B-0.1um_59_13	2017-11-19	USA: California, Middletown	38.70266 N 122.51889 W	Pr3	bulk	0.1 um
PRJNA640378	SAMN15436315	JACRDI000000000	SR2-17_Biohub_180515_Desulfovibrio_67_39	Desulfovibrio sp. NC_groundwater_1668_Pr3_B-0.1um_67_39	2017-11-19	USA: California, Middletown	38.70266 N 122.51889 W	Pr3	bulk	0.1 um
PRJNA640378	SAMN15436316	JACRDJ000000000	SR2-17_Biohub_180515_Diapherotrites_52_7	Candidatus Diapherotrites archaeon NC_groundwater_1669_Pr3_B-0.1um_52_7	2017-11-19	USA: California, Middletown	38.70266 N 122.51889 W	Pr3	bulk	0.1 um
PRJNA640378	SAMN15436317	JACRDK000000000	SR2-17_Biohub_180515_Doudnabacteria_42_13	Candidatus Doudnabacteria bacterium NC_groundwater_1670_Pr3_B-0.1um_42_13	2017-11-19	USA: California, Middletown	38.70266 N 122.51889 W	Pr3	bulk	0.1 um
PRJNA640378	SAMN15436318	JACRDL000000000	SR2-17_Biohub_180515_Elusimicrobia_38_13	Elusimicrobia bacterium NC_groundwater_1671_Pr3_B-0.1um_38_13	2017-11-19	USA: California, Middletown	38.70266 N 122.51889 W	Pr3	bulk	0.1 um
PRJNA640378	SAMN15436319	JACRDM000000000	SR2-17_Biohub_180515_Elusimicrobia_44_11	Elusimicrobia bacterium NC_groundwater_1672_Pr3_B-0.1um_44_11	2017-11-19	USA: California, Middletown	38.70266 N 122.51889 W	Pr3	bulk	0.1 um
PRJNA640378	SAMN15436320	JACRDN000000000	SR2-17_Biohub_180515_Elusimicrobia_62_22	Elusimicrobia bacterium NC_groundwater_1673_Pr3_B-0.1um_62_22	2017-11-19	USA: California, Middletown	38.70266 N 122.51889 W	Pr3	bulk	0.1 um
PRJNA640378	SAMN15436321	JACRDO000000000	SR2-17_Biohub_180515_Elusimicrobia_65_18	Elusimicrobia bacterium NC_groundwater_1674_Pr3_B-0.1um_65_18	2017-11-19	USA: California, Middletown	38.70266 N 122.51889 W	Pr3	bulk	0.1 um
PRJNA640378	SAMN15436322	JACRDP000000000	SR2-17_Biohub_180515_Elusimicrobia_66_20	Elusimicrobia bacterium NC_groundwater_1675_Pr3_B-0.1um_66_20	2017-11-19	USA: California, Middletown	38.70266 N 122.51889 W	Pr3	bulk	0.1 um
PRJNA640378	SAMN15436323	JACRDQ000000000	SR2-17_Biohub_180515_Elusimicrobia_68_27	Elusimicrobia bacterium NC_groundwater_1676_Pr3_B-0.1um_68_27	2017-11-19	USA: California, Middletown	38.70266 N 122.51889 W	Pr3	bulk	0.1 um
PRJNA640378	SAMN15436324	JACRDR000000000	SR2-17_Biohub_180515_Elusimicrobia_68_8	Elusimicrobia bacterium NC_groundwater_1677_Pr3_B-0.1um_68_8	2017-11-19	USA: California, Middletown	38.70266 N 122.51889 W	Pr3	bulk	0.1 um
PRJNA640378	SAMN15436325	JACRDS000000000	SR2-17_Biohub_180515_Elusimicrobia_69_20	Elusimicrobia bacterium NC_groundwater_1678_Pr3_B-0.1um_69_20	2017-11-19	USA: California, Middletown	38.70266 N 122.51889 W	Pr3	bulk	0.1 um
PRJNA640378	SAMN15436326	JACRDT000000000	SR2-17_Biohub_180515_Elusimicrobia_69_72	Elusimicrobia bacterium NC_groundwater_1679_Pr3_B-0.1um_69_72	2017-11-19	USA: California, Middletown	38.70266 N 122.51889 W	Pr3	bulk	0.1 um
PRJNA640378	SAMN15436327	JACRDU000000000	SR2-17_Biohub_180515_Elusimicrobia_70_15	Elusimicrobia bacterium NC_groundwater_1680_Pr3_B-0.1um_70_15	2017-11-19	USA: California, Middletown	38.70266 N 122.51889 W	Pr3	bulk	0.1 um
PRJNA640378	SAMN15436328	JACRDV000000000	SR2-17_Biohub_180515_Euryarchaeota_36_11	Euryarchaeota archaeon NC_groundwater_1681_Pr3_B-0.1um_36_11	2017-11-19	USA: California, Middletown	38.70266 N 122.51889 W	Pr3	bulk	0.1 um
PRJNA640378	SAMN15436329	JACRDW000000000	SR2-17_Biohub_180515_Euryarchaeota_46_15	Euryarchaeota archaeon NC_groundwater_1682_Pr3_B-0.1um_46_15	2017-11-19	USA: California, Middletown	38.70266 N 122.51889 W	Pr3	bulk	0.1 um
PRJNA640378	SAMN15436331	JACRDX000000000	SR2-17_Biohub_180515_Falkowbacteria_41_9	Candidatus Falkowbacteria bacterium NC_groundwater_1684_Pr3_B-0.1um_41_9	2017-11-19	USA: California, Middletown	38.70266 N 122.51889 W	Pr3	bulk	0.1 um
PRJNA640378	SAMN15436332	JACRDY000000000	SR2-17_Biohub_180515_Falkowbacteria_51_16	Candidatus Falkowbacteria bacterium NC_groundwater_1685_Pr3_B-0.1um_51_16	2017-11-19	USA: California, Middletown	38.70266 N 122.51889 W	Pr3	bulk	0.1 um
PRJNA640378	SAMN15436333	JACRDZ000000000	SR2-17_Biohub_180515_Firestonebacteria_31_9	Candidatus Firestonebacteria bacterium NC_groundwater_1686_Pr3_B-0.1um_31_9	2017-11-19	USA: California, Middletown	38.70266 N 122.51889 W	Pr3	bulk	0.1 um
PRJNA640378	SAMN15436334	JACREA000000000	SR2-17_Biohub_180515_Gallionellales_55_10	Nitrosomonadales bacterium NC_groundwater_1687_Pr3_B-0.1um_55_10	2017-11-19	USA: California, Middletown	38.70266 N 122.51889 W	Pr3	bulk	0.1 um
PRJNA640378	SAMN15436335	JACREB000000000	SR2-17_Biohub_180515_Gallionellales_57_72	Nitrosomonadales bacterium NC_groundwater_1688_Pr3_B-0.1um_57_72	2017-11-19	USA: California, Middletown	38.70266 N 122.51889 W	Pr3	bulk	0.1 um
PRJNA640378	SAMN15436336	JACREC000000000	SR2-17_Biohub_180515_Gallionellales_58_33	Nitrosomonadales bacterium NC_groundwater_1689_Pr3_B-0.1um_58_33	2017-11-19	USA: California, Middletown	38.70266 N 122.51889 W	Pr3	bulk	0.1 um
PRJNA640378	SAMN15436337	JACRED000000000	SR2-17_Biohub_180515_Gallionellales_58_591	Nitrosomonadales bacterium NC_groundwater_1690_Pr3_B-0.1um_58_591	2017-11-19	USA: California, Middletown	38.70266 N 122.51889 W	Pr3	bulk	0.1 um
PRJNA640378	SAMN15436338	JACREE000000000	SR2-17_Biohub_180515_Gammaproteobacteria_42_13	Gammaproteobacteria bacterium NC_groundwater_1691_Pr3_B-0.1um_42_13	2017-11-19	USA: California, Middletown	38.70266 N 122.51889 W	Pr3	bulk	0.1 um
PRJNA640378	SAMN15436339	JACREF000000000	SR2-17_Biohub_180515_Gammaproteobacteria_59_58	Gammaproteobacteria bacterium NC_groundwater_1692_Pr3_B-0.1um_59_58	2017-11-19	USA: California, Middletown	38.70266 N 122.51889 W	Pr3	bulk	0.1 um
PRJNA640378	SAMN15436340	JACREG000000000	SR2-17_Biohub_180515_Gammaproteobacteria_62_12	Gammaproteobacteria bacterium NC_groundwater_1693_Pr3_B-0.1um_62_12	2017-11-19	USA: California, Middletown	38.70266 N 122.51889 W	Pr3	bulk	0.1 um
PRJNA640378	SAMN15436341	JACREH000000000	SR2-17_Biohub_180515_Gammaproteobacteria_64_39	Gammaproteobacteria bacterium NC_groundwater_1694_Pr3_B-0.1um_64_39	2017-11-19	USA: California, Middletown	38.70266 N 122.51889 W	Pr3	bulk	0.1 um
PRJNA640378	SAMN15436342	JACREI000000000	SR2-17_Biohub_180515_Gammeproteobacteria_68_41	Gammaproteobacteria bacterium NC_groundwater_1695_Pr3_B-0.1um_68_41	2017-11-19	USA: California, Middletown	38.70266 N 122.51889 W	Pr3	bulk	0.1 um
PRJNA640378	SAMN15436343	JACREJ000000000	SR2-17_Biohub_180515_Gemmatimonadetes_69_25	Gemmatimonadetes bacterium NC_groundwater_1696_Pr3_B-0.1um_69_25	2017-11-19	USA: California, Middletown	38.70266 N 122.51889 W	Pr3	bulk	0.1 um
PRJNA640378	SAMN15436344	JACREK000000000	SR2-17_Biohub_180515_Gottesmanbacteria_39_16	Candidatus Gottesmanbacteria bacterium NC_groundwater_1697_Pr3_B-0.1um_39_16	2017-11-19	USA: California, Middletown	38.70266 N 122.51889 W	Pr3	bulk	0.1 um
PRJNA640378	SAMN15436345	JACREL000000000	SR2-17_Biohub_180515_Gottesmanbacteria_40_10	Candidatus Gottesmanbacteria bacterium NC_groundwater_1698_Pr3_B-0.1um_40_10	2017-11-19	USA: California, Middletown	38.70266 N 122.51889 W	Pr3	bulk	0.1 um
PRJNA640378	SAMN15436346	JACREM000000000	SR2-17_Biohub_180515_Gottesmanbacteria_43_117	Candidatus Gottesmanbacteria bacterium NC_groundwater_1699_Pr3_B-0.1um_43_117	2017-11-19	USA: California, Middletown	38.70266 N 122.51889 W	Pr3	bulk	0.1 um
PRJNA640378	SAMN15436347	JACREN000000000	SR2-17_Biohub_180515_Gottesmanbacteria_46_16	Candidatus Gottesmanbacteria bacterium NC_groundwater_1700_Pr3_B-0.1um_46_16	2017-11-19	USA: California, Middletown	38.70266 N 122.51889 W	Pr3	bulk	0.1 um
PRJNA640378	SAMN15436348	JACREO000000000	SR2-17_Biohub_180515_Gottesmanbacteria_49_55	Candidatus Gottesmanbacteria bacterium NC_groundwater_1701_Pr3_B-0.1um_49_55	2017-11-19	USA: California, Middletown	38.70266 N 122.51889 W	Pr3	bulk	0.1 um
[truncated: 304 more rows]

## Sheet: Reads
BioProject	SRA Accesion	Study	BioSample	Library ID	Site	Filtration	Filter Size	Sampling Date	Sequencing Run (if multiple repeated runs were coassembled)	Sequencing Machine	Sample Type	filetype	filename	filename2
[truncated: 52 more rows]
